# Supplementary material for: Morphological diversity of single neurons in molecularly defined cell types
Source: Nature. 2021 Oct 6;598(7879):174–81. doi: 10.1038/s41586-021-03941-1 (PMC8494643; doi:10.1038/s41586-021-03941-1)
Supplement: Supplementary file 3 — Transgenic mice used for the generation of fMOST imaging datasets, including main metadata information and tamoxifen dosing for sparse labelling. [file 41586_2021_3941_MOESM3_ESM.xlsx]

## Sheet: Sheet1
Lab name /PI /Contacts	Brain fMOST dataset full name	Animal ID	fMOST ID	Age (postnatal day)	Sex	Tamoxifen induction	Main neuronal types targeted	Estimated number of labeled/reconstructable neurons
	Chat-IRES-Cre-neo;Ai166_367667-18052	367667	18052	56	Male	N/A	Cholinergic neurons	84
	Cux2-CreERT2;Ai166_374712-18453	374712	18453	103	Female	1-day TAM at 1/10th dose at P37	Cortical L2/3/4 IT neurons	558
	Cux2-CreERT2;Ai166_382148-18864	382148	18864	75	Female	1-day TAM at 1/10th dose at P39	Cortical L2/3/4 IT neurons	N/D
	Cux2-CreERT2;Ai166_411732-182718	411732	182718	60	Male	1-day TAM at 1/5th dose at P35	Cortical L2/3/4 IT neurons	N/D
	Cux2-CreERT2;Ai166_420489-191801	420489	191801	82	Male	1-day TAM at 1/5th dose at P36	Cortical L2/3/4 IT neurons	N/D
	Cux2-CreERT2;Ai166_423019-191803	423019	191803	68	Male	1-day TAM at 1/5th dose at P36	Cortical L2/3/4 IT neurons	N/D
	Dbh-Cre_KH212;Ai166_404421-182720	404421	182720	92	Female	N/A	Noradrenergic neurons	N/D
	Dbh-Cre_KH212;Ai166_417570-182721	417570	182721	60	Female	N/A	Noradrenergic neurons	N/D
	Dbh-Cre_KH212;Ai166_417571-182722	417571	182722	60	Female	N/A	Noradrenergic neurons	N/D
	Dbh-Cre_KH212;Ai166_431038-191804	431038	191804	78	Male	N/A	Noradrenergic neurons	N/D
	Dbh-Cre_KH212;Ai166_443055-191805	443055	191805	57	Male	N/A	Noradrenergic neurons	N/D
	Fezf2-CreER;Ai166_358361-18047	358361	18047	107	Male	1-day TAM at 1/10th dose at P35	Cortical L5 PT and L6 CT neurons	123
	Fezf2-CreER;Ai166_375394-18468	375394	18468	102	Female	1-day TAM at 1/10th dose at P38	Cortical L5 PT and L6 CT neurons	N/D
	Fezf2-CreER;Ai166_378667-18469	378667	18469	81	Male	1-day TAM at 1/10th dose at P35	Cortical L5 PT and L6 CT neurons	N/D
	Fezf2-CreER;Ai166_378668-18470	378668	18470	81	Male	1-day TAM at 1/10th dose at P35	Cortical L5 PT and L6 CT neurons	N/D
	Fezf2-CreER;Ai166_405426-182724	405426	182724	88	Male	1-day TAM at 1/5th dose at P37	Cortical L5 PT and L6 CT neurons	N/D
	Fezf2-CreER;Ai166_405429-182725	405429	182725	88	Female	1-day TAM at 1/5th dose at P37	Cortical L5 PT and L6 CT neurons	N/D
	Fezf2-CreER;Ai166_439168-191807	439168	191807	64	Male	1-day TAM at 1/5th dose at P38	Cortical L5 PT and L6 CT neurons	N/D
	Gnb4-IRES2-CreERT2;Ai139-hyg_236174-16124	236174	16124	159	Female	1-day TAM at full dose at 3 months old	Claustral and cortical Car3+ IT neurons	157
	Gnb4-IRES2-CreERT2;Ai140_297974-17109	297974	17109	62	Male	1-day TAM at full dose at P35	Claustral and cortical Car3+ IT neurons	849
	Gnb4-IRES2-CreERT2;Ai82;Ai140_339951-17781	339951	17781	97	Female	1-day TAM at half dose at P35	Claustral and cortical Car3+ IT neurons	913
	Gnb4-IRES2-CreERT2;Ai82;Ai140_339952-17782	339952	17782	97	Female	1-day TAM at half dose at P35	Claustral and cortical Car3+ IT neurons	385
	Nxph4-T2A-CreERT2;Ai166_426124-191808	426124	191808	131	Male	1-day TAM at full dose at P9	Cortical L6b neurons	N/D
	Plxnd1-CreER;Ai82;Ai140_314107-17300	314107	17300	88	Female	No TAM induction	Cortical L2/3 and L5 IT neurons	N/D
	Plxnd1-CreER;Ai166_351327-17787	351327	17787	69	Male	1-day TAM at 1/20th dose at P40	Cortical L2/3 and L5 IT neurons	110
	Plxnd1-CreER;Ai166_351331-17788	351331	17788	69	Female	1-day TAM at 1/20th dose at P40	Cortical L2/3 and L5 IT neurons	115
	Plxnd1-CreER;Ai166_355458-18053	355458	18053	122	Male	1-day TAM at 1/10th dose at 3 months old	Cortical L2/3 and L5 IT neurons	944
	Plxnd1-CreER;Ai166_355459-18054	355459	18054	122	Female	1-day TAM at 1/10th dose at 3 months old	Cortical L2/3 and L5 IT neurons	N/D
	Plxnd1-CreER;Ai166_380470-191812	380470	191812	85	Female	1-day TAM at 1/10th dose at P35	Cortical L2/3 and L5 IT neurons	N/D
	Plxnd1-CreER;Ai166_380471-191813	380471	191813	85	Female	1-day TAM at 1/10th dose at P35	Cortical L2/3 and L5 IT neurons	N/D
	Pvalb-T2A-CreERT2;Ai166_394528-18867	394528	18867	92	Male	1-day TAM at half dose at 8 weeks old	Pvalb+ interneurons and cortical L5 PT neurons	277
	Pvalb-T2A-CreERT2;Ai166_396476-18868	396476	18868	82	Female	1-day TAM at half dose at 8 weeks old	Pvalb+ interneurons and cortical L5 PT neurons	553
	Pvalb-T2A-CreERT2;Ai166_396477-18869	396477	18869	82	Female	1-day TAM at half dose at 8 weeks old	Pvalb+ interneurons and cortical L5 PT neurons	250
	Slc6a4-CreERT2_EZ13;Ai166_360835-18049	360835	18049	94	Male	No TAM induction	Serotonergic neurons	N/D
	Slc6a4-CreERT2_EZ13;Ai166_369739-18459	369739	18459	132	Female	1-day TAM at full dose at 6 weeks old	Serotonergic neurons	133
	Slc6a4-CreERT2_EZ13;Ai166_377387-18466	377387	18466	89	Female	1-day TAM at full dose at 7 weeks old	Serotonergic neurons	N/D
	Sst-Cre;Ai139(TIT2L-GFP-ICL-TPT)-207186	210254	15257	54	Female	N/A	Sst+ neurons	N/D
	Sst-Cre;Ai166_342870-17541	342870	17541	72	Male	N/A	Sst+ neurons	195
	Sst-Cre;Ai166_344548-17542	344548	17542	62	Female	N/A	Sst+ neurons	1720
	Sst-Cre;Ai166_362188-191815	362188	191815	91	Female	N/A	Sst+ neurons	N/D
	Sst-Cre;Ai166_362191-191816	362191	191816	91	Female	N/A	Sst+ neurons	N/D
	Sst-Cre;Ai166_373187-191817	373187	191817	58	Female	N/A	Sst+ neurons	N/D
	Tle4-CreER;Ai166_486478-196478	486478	196478	60	Female	1-day TAM at 1/5th dose at P35	Cortical L6 CT neurons	N/D
	Tlx3-Cre_PL56;Ai82;Ai161_325875-17543	325875	17543	56	Female	N/A	Cortical L5 IT neurons	416
	Tnnt1-IRES2-CreERT2;Ai82;Ai140_321237-17302	321237	17302	60	Male	1-day TAM at full dose at P14	Thalamic projection neurons	131
	Tnnt1-IRES2-CreERT2;Ai82;Ai140_321244-17545	321244	17545	60	Female	1-day TAM at full dose at P14	Thalamic projection neurons	178
	Tnnt1-IRES2-CreERT2;Ai82;Ai140_373367-18454	373367	18454	108	Female	1-day TAM at full dose at P8	Thalamic projection neurons	393
	Tnnt1-IRES2-CreERT2;Ai82;Ai140_373368-18455	373368	18455	108	Female	1-day TAM at full dose at P8	Thalamic projection neurons	296
	Tnnt1-IRES2-CreERT2;Ai82;Ai140_383680-18463	383680	18463	56	Male	1-day TAM at full dose at P10	Thalamic projection neurons	N/D
	Vipr2-IRES2-Cre-neo;Ai166_381484-18457	381484	18457	60	Male	N/A	Thalamic projection neurons and chandelier cells	610
	Vipr2-IRES2-Cre-neo;Ai166_381487-18458	381487	18458	60	Male	N/A	Thalamic projection neurons and chandelier cells	570
	Vipr2-IRES2-Cre-neo;Ai166_381488-18464	381488	18464	60	Male	N/A	Thalamic projection neurons and chandelier cells	511
	Vipr2-IRES2-Cre-neo;Ai166_383128-18465	383128	18465	56	Female	N/A	Thalamic projection neurons and chandelier cells	513
