# Supplementary material for: Morphological diversity of single neurons in molecularly defined cell types
Source: Nature. 2021 Oct 6;598(7879):174–81. doi: 10.1038/s41586-021-03941-1 (PMC8494643; doi:10.1038/s41586-021-03941-1)
Supplement: Supplementary file 4 — List of reconstructed neurons, with each neuron’s 3D coordinates, annotated soma location in CCFv3 after registration and manual correction, transgenic line and brain ID, neuron subclass or type assignment, and projection matrix. [file 41586_2021_3941_MOESM4_ESM.xlsx]

## Sheet: Sheet1
Supplementary Table 2 (1741 cells)
Cell name	formatted name	Soma_x	Soma_y	Soma_z	Registered_soma_region	Manually_corrected_soma_region	Cortical_layer	Transgenic_line	Brain_id	Subclass_or_type	Notes	ipsi_FRP	ipsi_MOp	ipsi_MOs	ipsi_SSp-n	ipsi_SSp-bfd	ipsi_SSp-ll	ipsi_SSp-m	ipsi_SSp-ul	ipsi_SSp-tr	ipsi_SSp-un	ipsi_SSs	ipsi_GU	ipsi_VISC	ipsi_AUDd	ipsi_AUDp	ipsi_AUDpo	ipsi_AUDv	ipsi_VISal	ipsi_VISam	ipsi_VISl	ipsi_VISp	ipsi_VISpl	ipsi_VISpm	ipsi_VISli	ipsi_VISpor	ipsi_ACAd	ipsi_ACAv	ipsi_PL	ipsi_ILA	ipsi_ORBl	ipsi_ORBm	ipsi_ORBvl	ipsi_AId	ipsi_AIp	ipsi_AIv	ipsi_RSPagl	ipsi_RSPd	ipsi_RSPv
17109_1701_x8048_y22277	17109_1701-X8048-Y22277	2723	3720.1	3799.05	AId	AId	6	Gnb4-IRES2-CreERT2;Ai140_297974-17109	17109	Car3		3102.77	1141.03	13621.9	0	0	0	0	0	0	0	0	253.266	0	0	0	0	0	0	0	0	0	0	0	0	0	0	420.434	743.106	2.20369	8141.7	4.90447	272.43	10749.4	0	1410.1	0	0	0
17109_1801_x6698_y12550	17109_1801-X6698-Y12550	2840.9	3417.85	3868.18	AId	AId	6	Gnb4-IRES2-CreERT2;Ai140_297974-17109	17109	Car3		4051.81	1404.26	31022.7	0	0	0	0	0	0	0	0	0	0	0	0	0	0	0	0	0	0	0	0	0	0	0	338.087	334.131	1319.78	6950.27	0	115.839	5162.76	0	115.846	0	0	0
17109_1901_x9602_y10508	17109_1901-X9602-Y10508	3075.1	4599.35	3051.7	AId	AId	6	Gnb4-IRES2-CreERT2;Ai140_297974-17109	17109	Car3		2622.71	0	1050.62	0	0	0	0	0	0	0	0	0	0	0	0	0	0	0	0	0	0	0	0	0	0	0	643.321	478.839	0	3248.54	727.595	0	11945.5	0	332.029	0	0	0
17109_2201_x8046_y23301	17109_2201-X8046-Y23301	3230.88	3565.53	3383.53	MOs	MOs	6	Gnb4-IRES2-CreERT2;Ai140_297974-17109	17109	Car3		1069.63	24759.3	17766.9	0	0	0	8188.97	0	0	0	0	0	0	0	0	0	0	0	0	0	0	0	0	0	0	0	525.628	589.391	0	4485.36	0	0	7960.16	0	335.251	0	0	0
17109_2301_x8535_y23051	17109_2301-X8535-Y23051	3332.7	3778.72	3448.95	AId	AId	6	Gnb4-IRES2-CreERT2;Ai140_297974-17109	17109	Car3		59.4619	8733.28	12673.7	0	0	0	80.3163	0	0	0	0	0	0	0	0	0	0	0	0	0	0	0	0	0	0	0	365.44	21.2071	531.535	491.311	0	0	3610.38	0	75.2178	0	0	0
17109_2301_x9418_y23665	17109_2301-X9418-Y23665	3321.07	4105.07	3204.55	AId	AId	6	Gnb4-IRES2-CreERT2;Ai140_297974-17109	17109	Car3		2344.43	1186.6	5626.6	0	0	0	2653.23	0	0	0	0	3624.56	0	0	0	0	0	0	0	0	0	0	0	0	0	10.3691	583.616	2891.33	0	1879.64	0	288.994	12183.3	0	0	0	0	0
17109_2401_x8977_y24184	17109_2401-X8977-Y24184	3475.07	3864.68	2983.7	MOp	MOp	6	Gnb4-IRES2-CreERT2;Ai140_297974-17109	17109	Car3		0	15938.7	8126.82	0	0	0	703.907	0	0	0	0	622.426	0	0	0	0	0	0	0	0	0	0	0	0	0	0	709.71	336.553	0	0	0	0	3159.49	0	0	0	0	0
17109_2401_x9338_y2394	17109_2401-X9338-Y2394	3481.18	4035.25	3181.33	AId	AId	6	Gnb4-IRES2-CreERT2;Ai140_297974-17109	17109	Car3		6450.04	787.632	24571.1	0	0	0	0	0	0	0	0	0	0	0	0	0	0	0	0	0	0	0	0	0	0	3540.53	1008.92	733.947	0	2611.1	0	258.657	5853.77	0	0	0	0	0
17109_2401_x9695_y9693	17109_2401-X9695-Y9693	3773	4615.9	2773.57	AId	CLA	n/a	Gnb4-IRES2-CreERT2;Ai140_297974-17109	17109	Car3		0	1980.37	4687.07	0	2905.53	0	925.098	319.758	0	887.45	381.978	0	0	624.273	0	718.781	0	3396.5	0	215.414	4322.5	0	1019.98	0	0	3816.33	1009.6	668.677	0	0	0	0	2599.56	0	0	51.6309	8054.08	9552.94
17109_2401_x9954_y9122	17109_2401-X9954-Y9122	3761.95	4752.95	2469.4	AId	AId	6	Gnb4-IRES2-CreERT2;Ai140_297974-17109	17109	Car3		2269.23	518.529	13121.3	0	0	0	0	0	0	0	0	0	0	0	0	0	0	0	0	0	0	0	0	0	0	0	650.644	272.287	0	262.594	0	0	15229.7	1284.51	1063.67	0	0	0
17109_2500_x9864_y9311	17109_2500-X9864-Y9311	3837.35	4692.35	2593.5	AId	CLA	n/a	Gnb4-IRES2-CreERT2;Ai140_297974-17109	17109	Car3		358.781	2327.6	17013.1	0	0	0	0	0	0	0	0	0	0	0	0	0	0	0	0	0	0	0	0	0	0	11430.1	1388.17	1693.51	0	0	0	0	4263.45	0	136.362	1470.89	7671.37	2354.41
17109_2601_x10213_y8783	17109_2601-X10213-Y8783	4015.3	4819.5	2381.18	AId	CLA	n/a	Gnb4-IRES2-CreERT2;Ai140_297974-17109	17109	Car3		468.195	1820.78	21613.1	0	0	0	0	0	0	0	0	267.553	0	0	0	0	0	0	768.936	0	2801.23	0	1325.17	0	0	8766.05	1801.08	145.38	0	2555.97	84.1816	3932.02	6416.67	0	234.197	7809.7	9930.95	870.971
17109_2601_x9296_y24691	17109_2601-X9296-Y24691	3702.25	3923.05	2753.73	MOp	CLA	n/a	Gnb4-IRES2-CreERT2;Ai140_297974-17109	17109	Car3		0	12215.5	16644.9	0	0	0	6368.8	0	0	0	12867.9	6508.62	21691	0	0	0	0	0	0	0	0	0	0	0	0	0	699.847	409.897	0	415.369	0	0	1808.46	2568.6	0	0	0	0
17109_2601_x9498_y8169	17109_2601-X9498-Y8169	4017.63	4587.82	2147.45	AId	AId	6	Gnb4-IRES2-CreERT2;Ai140_297974-17109	17109	Car3		0	8321.22	5203.35	0	0	0	0	0	0	0	0	1225.62	0	0	0	0	0	0	0	0	0	0	0	0	0	0	730.142	0	0	0	0	0	6043.29	0	0	0	0	0
17109_3101_x10824_y7188	17109_3101-X10824-Y7188	4617.95	4990.23	1840.85	AId	CLA	n/a	Gnb4-IRES2-CreERT2;Ai140_297974-17109	17109	Car3		0	3360.18	14557.5	0	0	0	95.7569	0	0	0	758.077	1342.49	115.235	0	0	0	0	0	0	0	0	0	0	0	0	1451.45	914.238	169.246	0	0	0	0	1855.64	0	155.69	178.22	8018.97	2943.29
17109_3701_x9228_y26684	17109_3701-X9228-Y26684	5017.18	3640.72	2000.9	SSs	SSs	6	Gnb4-IRES2-CreERT2;Ai140_297974-17109	17109	Car3		0	13921.5	7801.17	1032.69	0	0	39333.6	807.483	0	0	17032.9	0	0	0	0	0	0	0	0	0	0	0	0	0	0	44.9737	851.042	0	0	0	0	0	701.669	0	0	0	0	0
17109_4101_x6753_y6197	17109_4101-X6753-Y6197	5549.5	3001.72	1596.8	SSp-n	SSs	6	Gnb4-IRES2-CreERT2;Ai140_297974-17109	17109	Car3		0	1550.22	2452.45	21801.9	0	557.798	10740.8	652.001	0	443.914	21270.1	1290.15	0	0	0	0	0	0	0	0	0	0	0	0	0	186.364	458.259	0	0	0	0	0	0	0	0	0	0	242.649
17109_4764_x6621_y5727	17109_4764-X6621-Y5727	6269.05	2860.78	1500.3	SSs	SSs	6	Gnb4-IRES2-CreERT2;Ai140_297974-17109	17109	Car3		0	0	0	8151.06	41519.4	0	0	0	0	2341.09	10215.4	0	0	0	0	0	0	0	0	0	0	0	0	0	0	0	0	0	0	0	0	0	0	0	0	0	0	0
17109_4772_x9038_y27257	17109_4772-X9038-Y27257	6128.12	3321.93	1735.48	SSs	SSs	6	Gnb4-IRES2-CreERT2;Ai140_297974-17109	17109	Car3		0	74648.4	7461.09	1642.09	0	1961.19	7239.39	22082.3	0	589.217	12282.9	0	0	0	0	0	0	0	0	0	0	0	0	0	0	0	0	0	0	0	0	0	0	0	0	0	0	0
17109_6201_x4328_y6753	17109_6201-X4328-Y6753	8374.23	1697.03	2579.9	VISal	VISp	6	Gnb4-IRES2-CreERT2;Ai140_297974-17109	17109	Car3		0	0	0	0	4674.38	0	0	0	0	0	2048.75	0	0	1799.71	0	2842.74	0	12623.5	61.2454	3626.68	35802.4	0	2789.39	0	0	0	0	0	0	0	0	0	0	0	0	433.797	54.9657	0
17109_6301_x4756_y24516	17109_6301-X4756-Y24516	7803.65	1049.62	2740.38	VISrl	VISrl	6	Gnb4-IRES2-CreERT2;Ai140_297974-17109	17109	Car3		0	0	0	0	811.182	0	0	0	0	0	0	0	0	0	0	0	0	278.141	939.808	0	9322.24	0	0	0	0	0	0	0	0	0	0	0	0	0	0	339.077	451.807	757.558
17109_6401_x7641_y3978	17109_6401-X7641-Y3978	8603.4	3151.55	1138.15	AUDv	AUDv	6	Gnb4-IRES2-CreERT2;Ai140_297974-17109	17109	Car3		0	0	0	0	842.705	0	0	0	0	0	574.599	0	0	512.304	4462.14	1298.67	3070.52	523.296	12.5436	119.852	6472.05	0	2395.83	12.3224	256.107	0	0	0	0	0	0	0	0	0	0	8571.11	7171.14	0
17109_6401_x7989_y3767	17109_6401-X7989-Y3767	8434.12	2962.38	1005.5	AUDp	AUDv	6	Gnb4-IRES2-CreERT2;Ai140_297974-17109	17109	Car3		0	0	0	0	0	0	0	0	0	0	7040.52	0	0	1397.88	3654.71	1025.65	1745.05	1083.47	147.516	977.476	1560.45	0	499.449	251.683	0	0	0	0	0	0	0	0	0	0	0	474.447	1.89951	0
17109_6501_x6997_y4287	17109_6501-X6997-Y4287	8623.1	2887.93	1144.35	AUDv	AUDpo	6	Gnb4-IRES2-CreERT2;Ai140_297974-17109	17109	Car3		0	0	0	0	0	0	0	0	0	0	188.965	0	0	428.399	9015.1	1552.37	729.856	0	1974.85	0	2539.75	0	1523.87	0	0	0	0	0	0	0	0	0	0	0	0	7014.55	4958.52	842.06
17109_6601_x4384_y7436	17109_6601-X4384-Y7436	7979.02	1655.97	2215.55	VISrl	VISal	6	Gnb4-IRES2-CreERT2;Ai140_297974-17109	17109	Car3		0	0	0	0	3339.69	0	0	0	0	0	1257.18	0	0	530.137	0	474.276	0	7851.39	224.43	2075.16	25543.8	0	2675.14	728.83	0	0	0	0	0	0	0	0	0	0	0	407.883	477.59	838.058
17109_6601_x5417_y25287	17109_6601-X5417-Y25287	8085.48	1281.1	2462.78	VISrl	VISal	6	Gnb4-IRES2-CreERT2;Ai140_297974-17109	17109	Car3		0	0	0	0	786.04	0	0	0	0	0	0	0	0	0	0	0	0	2203.02	394.552	587.923	8425.21	0	407.416	428.803	0	0	0	0	0	0	0	0	0	0	0	439.932	402.286	801.075
17109_6801_x7432_y4405	17109_6801-X7432-Y4405	8991.98	3034.32	1275.97	TEa	TEa	6	Gnb4-IRES2-CreERT2;Ai140_297974-17109	17109	Car3		0	0	0	0	0	0	0	0	0	0	0	0	414.705	0	83.3211	964.45	1678.24	210.186	0	5392.63	57950.5	11315.6	3302.25	1675.86	7663.94	0	0	0	0	0	0	0	0	1831.09	0	272.207	0	0
17109_6901_x7203_y26714	17109_6901-X7203-Y26714	8588.98	2233.4	1690.8	TEa	TEa	6	Gnb4-IRES2-CreERT2;Ai140_297974-17109	17109	Car3		0	0	0	0	1614.06	0	0	0	106.223	0	789.209	0	0	2165.45	1722.63	1462.86	0	5838.44	3503.69	4785.93	21144.2	0	17532.7	4753.03	254.83	0	0	0	0	0	0	0	0	0	0	765.704	406.049	871.491
17109_7001_x5738_y6470	17109_7001-X5738-Y6470	8951.85	2409.38	2123.35	fiber tracts	VISl	6	Gnb4-IRES2-CreERT2;Ai140_297974-17109	17109	Car3		0	0	0	0	0	0	0	0	0	0	0	0	0	139.683	0	432.603	0	1015.88	551.173	7987.38	40902.4	2193.72	5133.75	3594.52	755.681	0	0	0	0	0	0	0	0	0	0	1879.43	419.635	909.881
17109_7001_x6205_y5194	17109_7001-X6205-Y5194	9074.7	2596.15	1517.42	TEa	TEa	6	Gnb4-IRES2-CreERT2;Ai140_297974-17109	17109	Car3		0	424.319	878.967	0	0	0	0	0	0	0	383.177	0	0	1525.27	1475.65	1460.8	33.6526	0	0	5090.09	3747.09	0	1260.6	2429.53	3756.21	0	0	0	0	0	0	0	0	0	0	2516.27	2319.94	857.767
17300_3426_x20339_y44872	17300_3426-X20339-Y44872	5190.75	3477.62	1760.2	SSs	SSs	5	Plxnd1-CreER;Ai82;Ai140_314107-17300	17300	CTX_IT		33.3873	22295.5	17869.9	0	0	0	9348.76	0	0	0	20884.3	0	0	0	0	0	0	0	0	0	0	0	0	0	0	0	414.107	0	0	0	0	0	385.044	0	0	0	0	0
17300_3514_x19676_y45282	17300_3514-X19676-Y45282	5302.6	3615.35	1650.62	SSs	SSs	5	Plxnd1-CreER;Ai82;Ai140_314107-17300	17300	CTX_IT		1444.97	7613.87	6440.06	0	0	0	6765.33	0	0	0	15182.3	0	0	0	0	0	0	0	0	0	0	0	0	0	0	0	467.049	0	0	444.871	0	376.202	166.641	0	0	0	0	0
17300_5571_x27063_y39610	17300_5571-X27063-Y39610	7659.25	832.875	3224.45	VISa	VISa	5	Plxnd1-CreER;Ai82;Ai140_314107-17300	17300	CTX_IT		0	298.585	11241.5	0	1991.17	0	0	0	1612.92	0	0	0	0	303.611	0	1608.91	0	1113.6	3164.87	0	1967.36	0	0	0	0	7083.63	0	0	0	0	0	0	0	0	0	3485.34	7362.01	952.756
17300_5896_x24862_y27320	17300_5896-X24862-Y27320	8084.88	1380.47	5343.5	RSPv	RSPv	5	Plxnd1-CreER;Ai82;Ai140_314107-17300	17300	CTX_IT		0	0	0	0	0	0	0	0	0	0	0	0	0	0	0	0	0	0	0	0	0	0	0	0	0	0	3290.93	596.457	109.435	0	0	0	0	0	0	709.186	2605.76	28105.5
17300_5969_x27278_y20820	17300_5969-X27278-Y20820	8002.25	652.2	3835.57	VISpm	VISp	5	Plxnd1-CreER;Ai82;Ai140_314107-17300	17300	CTX_IT		0	258.572	0	0	870.222	266.773	0	0	670.661	0	0	0	0	0	0	0	0	1055.76	13853.5	1824.9	6592.08	672.603	6181.18	770.385	79.0177	0	1123.55	0	0	0	0	0	0	0	0	1798.57	4932.42	999.452
17300_6010_x23413_y13446	17300_6010-X23413-Y13446	8146.75	1721.45	1893.33	VISal	VISal	5	Plxnd1-CreER;Ai82;Ai140_314107-17300	17300	CTX_IT		0	0	0	0	793.287	0	0	0	0	0	1019.77	0	0	1413.58	0	578.559	0	11559.6	207.667	1772.4	4244.28	0	3384.27	863.736	1083.35	0	0	0	0	0	0	0	0	0	0	1979.5	541.245	399.043
17302_00001	17302_3063-X16234-Y15505	4912.75	4900.88	2445.78	AId	CP	n/a	Tnnt1-IRES2-CreERT2;Ai82;Ai140_321237-17302	17302	CP_SNr		0	0	0	0	0	0	0	0	0	0	0	0	0	0	0	0	0	0	0	0	0	0	0	0	0	0	0	0	0	0	0	0	175.282	0	27.1109	0	0	0
17302_00002	17302_2952-X16201-Y15609	4815.65	4976.62	2421.28	CLA	CP	n/a	Tnnt1-IRES2-CreERT2;Ai82;Ai140_321237-17302	17302	CP_SNr		0	0	0	0	0	0	0	0	0	0	0	0	0	0	0	0	0	0	0	0	0	0	0	0	0	0	0	0	0	0	0	0	101.845	0	0	0	0	0
17302_00003	17302_3096-X16415-Y15069	4908.25	4910.88	2340.62	CLA	CP	n/a	Tnnt1-IRES2-CreERT2;Ai82;Ai140_321237-17302	17302	CP_SNr		0	0	0	0	0	0	0	0	0	0	0	0	0	0	0	0	0	0	0	0	0	0	0	0	0	0	0	0	0	0	0	0	124.817	0	0	0	0	0
17302_00005	17302_2914-X17153-Y16362	4828.82	4615.1	2588.88	CP	CP	n/a	Tnnt1-IRES2-CreERT2;Ai82;Ai140_321237-17302	17302	CP_SNr		0	0	0	0	0	0	0	0	0	0	0	95.906	0	0	0	0	0	0	0	0	0	0	0	0	0	0	0	0	0	0	0	0	0	0	0	0	0	0
17302_00006	17302_3169-X17114-Y15565	5114.05	4599.98	2407.53	CP	CP	n/a	Tnnt1-IRES2-CreERT2;Ai82;Ai140_321237-17302	17302	CP_SNr		0	0	0	0	0	0	0	0	0	0	0	146.628	0	0	0	0	0	0	0	0	0	0	0	0	0	0	0	0	0	0	0	0	0	0	0	0	0	0
17302_00007	17302_3203-X16998-Y15661	5030.88	4426.55	2712.4	CP	CP	n/a	Tnnt1-IRES2-CreERT2;Ai82;Ai140_321237-17302	17302	CP_SNr		0	0	0	0	0	0	0	0	0	0	0	0	0	0	0	0	0	0	0	0	0	0	0	0	0	0	0	0	0	0	0	0	0	0	0	0	0	0
17302_00009	17302_3054-X17723-Y15949	4938.07	4175.05	2783.75	CP	CP	n/a	Tnnt1-IRES2-CreERT2;Ai82;Ai140_321237-17302	17302	CP_SNr		0	0	0	0	0	0	0	0	0	0	0	0	0	0	0	0	0	0	0	0	0	0	0	0	0	0	0	0	0	0	0	0	0	0	0	0	0	0
17302_00010	17302_3072-X18275-Y16230	5068.48	3987.55	2783.28	CP	CP	n/a	Tnnt1-IRES2-CreERT2;Ai82;Ai140_321237-17302	17302	CP_SNr		0	0	0	0	0	0	0	0	0	0	0	0	0	0	0	0	0	0	0	0	0	0	0	0	0	0	0	0	0	0	0	0	0	0	0	0	0	0
17302_00011	17302_3218-X17695-Y15518	5057.7	4183.52	2675.8	CP	CP	n/a	Tnnt1-IRES2-CreERT2;Ai82;Ai140_321237-17302	17302	CP_SNr		0	0	0	0	0	0	0	0	0	0	0	0	0	0	0	0	0	0	0	0	0	0	0	0	0	0	0	0	0	0	0	0	0	0	0	0	0	0
17302_00013	17302_3110-X18082-Y15784	4972.93	4085.53	2721.95	CP	CP	n/a	Tnnt1-IRES2-CreERT2;Ai82;Ai140_321237-17302	17302	CP_others		0	0	0	0	0	0	0	0	0	0	0	0	0	0	0	0	0	0	0	0	0	0	0	0	0	0	0	0	0	0	0	0	0	0	0	0	0	0
17302_00014	17302_2909-X19230-Y16207	4699	4063.45	2503.33	SSp-m	CP	n/a	Tnnt1-IRES2-CreERT2;Ai82;Ai140_321237-17302	17302	CP_others		0	0	0	0	0	0	2008.91	0	0	0	1021.04	1860.35	0	0	0	0	0	0	0	0	0	0	0	0	0	0	0	0	0	0	0	0	224.721	0	0	0	0	0
17302_00015	17302_3261-X18988-Y15755	5154.23	4075.62	2440.12	CP	CP	n/a	Tnnt1-IRES2-CreERT2;Ai82;Ai140_321237-17302	17302	CP_others		0	0	0	0	0	0	990.025	0	0	0	2045.78	363.866	0	0	0	0	0	0	0	0	0	0	0	0	0	0	0	0	0	0	0	0	0	0	0	0	0	0
17302_00016	17302_3104-X20212-Y16377	4940.73	3787.78	2558.65	fiber tracts	CP	n/a	Tnnt1-IRES2-CreERT2;Ai82;Ai140_321237-17302	17302	CP_GPe		0	0	0	0	0	0	759.949	0	0	0	686.984	264.998	0	0	0	0	0	0	0	0	0	0	0	0	0	0	0	0	0	0	0	0	0	0	0	0	0	0
17302_00017	17302_4580-X16477-Y14183	6709.43	4386.55	2114.17	CP	CP	n/a	Tnnt1-IRES2-CreERT2;Ai82;Ai140_321237-17302	17302	CP_GPe		0	0	0	0	0	0	0	0	0	0	0	0	0	0	0	0	0	0	0	0	0	0	0	0	0	0	0	0	0	0	0	0	0	0	0	0	0	0
17302_00018	17302_3044-X14958-Y17061	5019.18	5241.7	2881.17	CP	CP	n/a	Tnnt1-IRES2-CreERT2;Ai82;Ai140_321237-17302	17302	CP_GPe		0	0	0	0	0	0	0	0	0	0	0	0	0	0	0	0	0	0	0	0	0	0	0	0	0	0	0	0	0	0	0	0	0	0	0	0	0	0
17302_00020	17302_4341-X14992-Y21956	6667.55	4863.25	4084.35	VAL	VPL	n/a	Tnnt1-IRES2-CreERT2;Ai82;Ai140_321237-17302	17302	TH_core		0	14448.6	0	0	0	0	21095.4	0	0	0	0	0	0	0	0	0	0	0	0	0	0	0	0	0	0	0	0	0	0	0	0	0	0	0	0	0	0	0
17302_00021	17302_4279-X15595-Y22231	6569.6	4656.43	4118.55	VPM	VPL	n/a	Tnnt1-IRES2-CreERT2;Ai82;Ai140_321237-17302	17302	TH_core		0	14999.1	1244.22	0	0	0	8089.21	0	0	0	0	0	0	0	0	0	0	0	0	0	0	0	0	0	0	0	0	0	0	0	0	0	0	0	0	0	0	0
17302_00023	17302_4033-X15030-Y27059	6368.98	4632.73	5263.88	AM	AM	n/a	Tnnt1-IRES2-CreERT2;Ai82;Ai140_321237-17302	17302	TH_core		0	0	0	0	0	0	0	0	0	0	0	0	0	0	0	0	0	0	0	0	0	0	0	0	0	0	0	0	0	4475.32	0	33806.2	0	0	0	0	0	0
17302_00024	17302_3477-X14936-Y29812	5800.15	4633.57	5540.02	PVT	PVT	n/a	Tnnt1-IRES2-CreERT2;Ai82;Ai140_321237-17302	17302	TH_matrix		0	0	0	0	0	0	0	0	0	0	0	0	0	0	0	0	0	0	0	0	0	0	0	0	0	0	0	0	0	0	0	0	0	0	0	0	0	0
17302_00025	17302_3794-X16300-Y30691	6125.83	4106.2	5479.45	PT	MD	n/a	Tnnt1-IRES2-CreERT2;Ai82;Ai140_321237-17302	17302	TH_matrix	anterior MD	1089.12	0	0	0	0	0	0	0	0	0	0	0	0	0	0	0	0	0	0	0	0	0	0	0	0	300.088	0	2000.77	281.728	2160.04	9915.4	23025.9	1408.29	0	126.929	0	0	0
17302_00027	17302_2978-X18236-Y16472	4990.9	4004.72	2847.95	CP	CP	n/a	Tnnt1-IRES2-CreERT2;Ai82;Ai140_321237-17302	17302	CP_SNr		0	0	0	0	0	0	0	0	0	0	0	0	0	0	0	0	0	0	0	0	0	0	0	0	0	0	0	0	0	0	0	0	0	0	0	0	0	0
17302_00030	17302_2400-X18340-Y17942	4083.28	4307.52	2882.15	AId	CP	n/a	Tnnt1-IRES2-CreERT2;Ai82;Ai140_321237-17302	17302	CP_GPe		0	945.688	0	0	0	0	153.868	0	0	0	0	950.745	0	0	0	0	0	0	0	0	0	0	0	0	0	0	0	0	0	0	0	0	5683	0	0	0	0	0
17302_00031	17302_2936-X18680-Y17506	5194.32	3788.32	3023.1	CP	CP	n/a	Tnnt1-IRES2-CreERT2;Ai82;Ai140_321237-17302	17302	CP_SNr		0	0	0	0	0	0	0	0	0	0	0	0	0	0	0	0	0	0	0	0	0	0	0	0	0	0	0	0	0	0	0	0	0	0	0	0	0	0
17302_00032	17302_2522-X19768-Y17660	4486.38	3788.45	2910.5	CP	CP	n/a	Tnnt1-IRES2-CreERT2;Ai82;Ai140_321237-17302	17302	CP_others		0	168.601	0	0	0	0	308.054	0	0	0	0	0	0	0	0	0	0	0	0	0	0	0	0	0	0	0	0	0	0	0	0	0	0	0	0	0	0	0
17302_00033	17302_2332-X18576-Y20014	3988.98	4097.85	3785.25	CP	CP	n/a	Tnnt1-IRES2-CreERT2;Ai82;Ai140_321237-17302	17302	CP_GPe		0	0	0	0	0	0	0	0	0	0	0	0	0	0	0	0	0	0	0	0	0	0	0	0	0	0	0	0	0	0	0	0	0	0	0	0	0	0
17302_00035	17302_5690-X17128-Y20214	8310.2	3935.6	3721.45	MG	MG	n/a	Tnnt1-IRES2-CreERT2;Ai82;Ai140_321237-17302	17302	TH_core		0	0	0	0	0	0	0	0	0	0	0	0	471.183	0	24510.3	0	3759.95	0	0	0	0	0	0	0	0	0	0	0	0	0	0	0	0	0	0	0	0	0
17302_00036	17302_5581-X17565-Y19651	8154.42	3756.5	3597.48	MG	MG	n/a	Tnnt1-IRES2-CreERT2;Ai82;Ai140_321237-17302	17302	TH_core	single target	0	0	0	0	0	0	0	0	0	0	240.714	0	0	117.766	25549.6	5868.5	504.931	0	0	0	0	0	0	0	0	0	0	0	0	0	0	0	0	0	0	0	0	0
17302_00037	17302_4765-X18772-Y19445	7026.35	3690.85	3451.18	VPM	VPM	n/a	Tnnt1-IRES2-CreERT2;Ai82;Ai140_321237-17302	17302	TH_core		0	0	0	0	18875.6	0	0	0	0	0	691.376	0	0	1061.9	0	0	0	229.087	0	0	0	0	0	0	0	0	0	0	0	0	0	0	0	0	0	0	0	0
17302_00038	17302_5753-X18663-Y19412	8388.17	3522.8	3365.7	MG	MG	n/a	Tnnt1-IRES2-CreERT2;Ai82;Ai140_321237-17302	17302	TH_core		0	0	0	0	0	0	0	0	0	0	0	0	0	0	25856.4	107.994	751.68	0	0	0	0	0	0	0	0	0	0	0	0	0	0	0	0	0	0	0	0	0
17302_00039	17302_5196-X19647-Y19461	7508.82	3264.75	3309.48	LGd	LGd	n/a	Tnnt1-IRES2-CreERT2;Ai82;Ai140_321237-17302	17302	TH_core		0	0	0	0	778.871	0	0	0	0	0	951.25	0	0	0	0	0	0	0	0	0	30543	0	0	0	0	0	0	0	0	0	0	0	0	0	0	0	0	0
17302_00040	17302_5396-X19681-Y20348	7807.4	3186.93	3528.73	LGd	LGd	n/a	Tnnt1-IRES2-CreERT2;Ai82;Ai140_321237-17302	17302	TH_core		0	0	0	0	0	0	0	0	0	0	0	0	0	0	0	0	0	0	0	169.509	39186	0	490.894	0	0	0	0	0	0	0	0	0	0	0	0	0	0	0
17302_00041	17302_5360-X20042-Y20005	7828.45	3074.03	3610.62	LGd	LGd	n/a	Tnnt1-IRES2-CreERT2;Ai82;Ai140_321237-17302	17302	TH_core		0	0	0	0	0	0	0	0	0	0	0	0	0	0	986.828	513.585	0	166.162	0	665.702	24994.2	0	0	167.579	0	0	0	0	0	0	0	0	0	0	0	0	0	0
17302_00043	17302_3299-X20775-Y18296	5672.95	3130.38	3077.03	CP	CP	n/a	Tnnt1-IRES2-CreERT2;Ai82;Ai140_321237-17302	17302	CP_GPe		0	0	0	0	0	0	0	0	0	0	0	0	0	0	0	0	0	0	0	0	0	0	0	0	0	0	0	0	0	0	0	0	0	0	0	0	0	0
17302_00044	17302_2849-X21399-Y18588	4657.85	3514.35	3111.78	CP	CP	n/a	Tnnt1-IRES2-CreERT2;Ai82;Ai140_321237-17302	17302	CP_GPe		0	1303.08	0	0	0	0	395.695	0	0	0	0	0	0	0	0	0	0	0	0	0	0	0	0	0	0	0	0	0	0	0	0	0	0	0	0	0	0	0
17302_00045	17302_2771-X20862-Y19117	4593.8	3647.12	3254.75	CP	CP	n/a	Tnnt1-IRES2-CreERT2;Ai82;Ai140_321237-17302	17302	CP_GPe		0	38.2817	0	0	0	0	447.187	0	0	0	0	0	0	0	0	0	0	0	0	0	0	0	0	0	0	0	0	0	0	0	0	0	0	0	0	0	0	0
17302_00046	17302_3700-X22121-Y18606	5999.6	2829.62	3020.3	CP	CP	n/a	Tnnt1-IRES2-CreERT2;Ai82;Ai140_321237-17302	17302	CP_GPe		0	0	0	0	0	0	0	0	0	0	0	0	0	0	0	0	0	0	0	0	0	0	0	0	0	0	0	0	0	0	0	0	0	0	0	0	0	0
17302_00047	17302_3261-X23296-Y20328	5507.4	2567.93	3381.32	fiber tracts	CP	n/a	Tnnt1-IRES2-CreERT2;Ai82;Ai140_321237-17302	17302	CP_others		0	0	0	2.21768	0	0	0	295.119	0	0	0	0	0	0	0	0	0	0	0	0	0	0	0	0	0	0	0	0	0	0	0	0	0	0	0	0	0	0
17302_00048	17302_4964-X20798-Y20046	7283.67	2852.05	3534.6	LGd	LGd	n/a	Tnnt1-IRES2-CreERT2;Ai82;Ai140_321237-17302	17302	TH_core		0	0	0	0	0	0	0	0	0	0	0	0	0	0	0	0	0	0	0	0	16985.7	737.459	0	0	632.967	0	0	0	0	0	0	0	0	0	0	733.882	0	0
17302_00049	17302_5222-X20503-Y20346	7621.6	2909.78	3616.6	LGd	LGd	n/a	Tnnt1-IRES2-CreERT2;Ai82;Ai140_321237-17302	17302	TH_core		0	0	0	0	0	0	0	0	0	0	0	0	0	0	117.79	192.134	0	0	0	626.06	22967.3	0	0	333.719	0	0	0	0	0	0	0	0	0	0	0	0	0	0
17302_00050	17302_2298-X18872-Y21546	4160.7	4142	3888.07	CP	CP	n/a	Tnnt1-IRES2-CreERT2;Ai82;Ai140_321237-17302	17302	CP_GPe		0	0	0	0	0	0	0	0	0	0	0	0	0	0	0	0	0	0	0	0	0	0	0	0	0	0	0	0	0	0	0	0	0	0	0	0	0	0
17302_00052	17302_5692-X18013-Y20947	8289.05	3454.4	3805.73	SGN	MG	n/a	Tnnt1-IRES2-CreERT2;Ai82;Ai140_321237-17302	17302	TH_core		0	0	0	0	0	0	0	0	0	0	166.153	0	1170.92	0	9630.05	0	16463	0	0	0	0	0	0	0	0	0	0	0	0	0	0	0	0	357.509	0	0	0	0
17302_00053	17302_4431-X17320-Y21960	6642.68	4085.43	4045.82	VPM	VPM	n/a	Tnnt1-IRES2-CreERT2;Ai82;Ai140_321237-17302	17302	TH_core		0	0	0	0	0	0	32659.1	0	0	152.208	2658.26	0	0	0	0	0	0	0	0	0	0	0	0	0	0	0	0	0	0	0	0	0	0	0	0	0	0	0
17302_00054	17302_4806-X16491-Y22989	7237.1	4146.15	4213.07	VPM	VPM	n/a	Tnnt1-IRES2-CreERT2;Ai82;Ai140_321237-17302	17302	TH_core		0	320.791	0	690.93	0	0	10751.8	0	0	0	56591.6	0	0	0	0	0	0	0	0	0	0	0	0	0	0	0	0	0	0	0	0	0	0	0	0	0	0	0
17302_00055	17302_2972-X21903-Y21526	5317.62	2906.55	3749.68	CP	CP	n/a	Tnnt1-IRES2-CreERT2;Ai82;Ai140_321237-17302	17302	CP_others		0	0	0	0	0	0	0	0	0	0	0	0	0	0	0	0	0	0	0	0	0	0	0	0	0	0	0	0	0	0	0	0	0	0	0	0	0	0
17302_00056	17302_3041-X22691-Y20861	5177.62	2803.8	3577.65	CP	CP	n/a	Tnnt1-IRES2-CreERT2;Ai82;Ai140_321237-17302	17302	CP_GPe		0	0	0	0	0	0	0	5.59367	0	0	0	0	0	0	0	0	0	0	0	0	0	0	0	0	0	0	0	0	0	0	0	0	0	0	0	0	0	0
17302_00057	17302_2768-X22642-Y21834	4875.62	2822.12	3815.5	CP	CP	n/a	Tnnt1-IRES2-CreERT2;Ai82;Ai140_321237-17302	17302	CP_GPe		0	0	0	0	0	0	0	0	0	0	0	0	0	0	0	0	0	0	0	0	0	0	0	0	0	0	0	0	0	0	0	0	0	0	0	0	0	0
17302_00059	17302_2366-X21571-Y23448	4620.75	3068.47	4230.93	CP	CP	n/a	Tnnt1-IRES2-CreERT2;Ai82;Ai140_321237-17302	17302	CP_GPe		0	0	0	0	0	0	0	0	0	0	0	0	0	0	0	0	0	0	0	0	0	0	0	0	0	0	0	0	0	0	0	0	0	0	0	0	0	0
17302_00062	17302_3119-X22794-Y23135	5364.77	2630.93	4107	CP	CP	n/a	Tnnt1-IRES2-CreERT2;Ai82;Ai140_321237-17302	17302	CP_GPe		0	0	0	0	0	0	0	0	0	0	0	0	0	0	0	0	0	0	0	0	0	0	0	0	0	0	0	0	0	0	0	0	0	0	0	0	0	0
17302_00063	17302_3122-X23279-Y24054	5265.57	2502.18	4319.2	fiber tracts	CP	n/a	Tnnt1-IRES2-CreERT2;Ai82;Ai140_321237-17302	17302	CP_GPe		0	0	0	0	0	0	0	0	0	0	0	0	0	0	0	0	0	0	0	0	0	0	0	0	0	0	0	0	0	0	0	0	0	0	0	0	0	0
17302_00064	17302_4923-X21121-Y20590	7242.7	2798.82	3697.53	LGd	LD	n/a	Tnnt1-IRES2-CreERT2;Ai82;Ai140_321237-17302	17302	TH_core		0	0	0	0	0	0	0	0	0	0	0	0	0	0	0	0	0	0	0	0	491.899	856.552	0	0	805.538	0	0	0	0	0	0	0	0	0	0	8415.13	7296.09	0
17302_00065	17302_4878-X21126-Y20896	7184.2	2807.25	3765.32	LP	LD	n/a	Tnnt1-IRES2-CreERT2;Ai82;Ai140_321237-17302	17302	TH_core		0	0	0	0	0	0	0	0	0	0	0	0	0	0	715.532	230.528	0	0	0	614.457	1222.49	0	0	381.521	0	0	0	0	0	0	0	0	0	0	0	3302.55	20609.4	0
17302_00066	17302_5221-X20614-Y20754	7618.3	2869.25	3732.75	LP	LGd	n/a	Tnnt1-IRES2-CreERT2;Ai82;Ai140_321237-17302	17302	TH_core		0	0	0	0	0	0	0	0	0	0	0	0	0	0	378.662	344.185	0	0	0	639.888	25877.8	0	0	388.076	0	0	0	0	0	0	0	0	0	0	0	0	0	0
17302_00074	17302_2300-X15085-Y35257	4727.73	4611.45	4060.63	CP	CP	n/a	Tnnt1-IRES2-CreERT2;Ai82;Ai140_321237-17302	17302	CP_GPe		0	0	0	0	0	0	0	0	0	0	0	0	0	0	0	0	0	0	0	0	0	0	0	0	0	0	0	0	0	0	0	0	0	0	0	0	0	0
17302_00075	17302_2643-X14652-Y40496	5095.93	4474.57	2839.68	CP	CP	n/a	Tnnt1-IRES2-CreERT2;Ai82;Ai140_321237-17302	17302	CP_others		0	0	0	0	0	0	0	0	0	0	0	0	0	0	0	0	0	0	0	0	0	0	0	0	0	0	0	0	0	0	0	0	27.8191	0	0	0	0	0
17302_00076	17302_5219-X15831-Y38807	8003.02	4318.57	3581.7	ZI	MG	n/a	Tnnt1-IRES2-CreERT2;Ai82;Ai140_321237-17302	17302	TH_core		0	0	0	0	0	0	0	0	0	0	936.456	0	0	1911.65	13504.9	0	0	0	0	0	0	0	0	0	0	0	0	0	0	0	0	0	0	0	0	0	0	0
17302_00077	17302_5192-X16035-Y38907	7963.73	4282.18	3545.12	ZI	MG	n/a	Tnnt1-IRES2-CreERT2;Ai82;Ai140_321237-17302	17302	TH_core		0	0	0	0	0	0	0	0	0	0	173.633	0	0	6830.35	11296.1	0	435.746	0	0	0	0	0	0	0	0	0	0	0	0	0	0	0	0	0	0	0	0	0
17302_00078	17302_4756-X16319-Y39875	7424.5	4148.4	3235.65	fiber tracts	VPL	n/a	Tnnt1-IRES2-CreERT2;Ai82;Ai140_321237-17302	17302	TH_core		0	0	0	0	3620.73	0	0	0	0	0	1632.56	0	0	0	0	0	0	638.942	0	0	0	0	0	0	0	0	0	0	0	0	0	0	0	0	0	0	0	0
17302_00079	17302_5418-X16210-Y40007	8294	4170.88	3329.85	PIL	MG	n/a	Tnnt1-IRES2-CreERT2;Ai82;Ai140_321237-17302	17302	TH_core		0	0	0	0	0	0	0	0	0	0	0	0	0	150.559	23880.8	8443.57	1966.75	0	0	0	0	0	0	0	0	0	0	0	0	0	0	0	0	0	0	0	0	0
17302_00080	17302_5170-X16304-Y40303	7961.2	4256.52	3248.65	ZI	LGd	n/a	Tnnt1-IRES2-CreERT2;Ai82;Ai140_321237-17302	17302	TH_core		0	0	0	0	1314.18	0	0	0	0	0	363.555	0	0	0	0	0	0	0	0	0	35779.4	0	0	0	0	0	0	0	0	0	0	0	0	0	0	0	0	0
17302_00081	17302_2770-X12479-Y41606	5118.25	5085.1	2401.22	fiber tracts	CP	n/a	Tnnt1-IRES2-CreERT2;Ai82;Ai140_321237-17302	17302	CP_others		0	0	0	0	0	0	0	0	0	0	0	0	0	0	0	0	0	0	0	0	0	0	0	0	0	0	0	0	0	0	0	0	0	378.616	0	0	0	0
17302_00085	17302_3130-X13812-Y42025	5538.1	4461.6	2553.55	CP	CP	n/a	Tnnt1-IRES2-CreERT2;Ai82;Ai140_321237-17302	17302	CP_GPe		0	0	0	0	0	0	0	0	0	0	55.6002	80.2	0	0	0	0	0	0	0	0	0	0	0	0	0	0	0	0	0	0	0	0	0	43.0681	0	0	0	0
17302_00086	17302_2698-X14744-Y41462	5071.2	4402.1	2621.4	CP	CP	n/a	Tnnt1-IRES2-CreERT2;Ai82;Ai140_321237-17302	17302	CP_SNr		0	0	0	0	0	0	0	0	0	0	0	0	0	0	0	0	0	0	0	0	0	0	0	0	0	0	0	0	0	0	0	0	0	0	0	0	0	0
17302_00087	17302_2634-X14565-Y41960	4892.45	4515.55	2420.53	CP	CP	n/a	Tnnt1-IRES2-CreERT2;Ai82;Ai140_321237-17302	17302	CP_others		0	0	0	0	0	0	0	0	0	0	0	9.57123	0	0	0	0	0	0	0	0	0	0	0	0	0	0	0	0	0	0	0	0	0	0	0	0	0	0
17302_00091	17302_2760-X16282-Y41922	5140.15	4098.82	2491.07	CP	CP	n/a	Tnnt1-IRES2-CreERT2;Ai82;Ai140_321237-17302	17302	CP_GPe		0	0	0	0	0	0	159.521	0	0	0	1075.4	368.564	0	0	0	0	0	0	0	0	0	0	0	0	0	0	0	0	0	0	0	0	0	0	0	0	0	0
17302_00093	17302_2799-X14358-Y42117	5083.85	4453.45	2463.25	CP	CP	n/a	Tnnt1-IRES2-CreERT2;Ai82;Ai140_321237-17302	17302	CP_SNr		0	0	0	0	0	0	0	0	0	0	0	70.1789	0	0	0	0	0	0	0	0	0	0	0	0	0	0	0	0	0	0	0	0	0	0	0	0	0	0
17302_00094	17302_2749-X14380-Y42169	5002.8	4479.3	2424.15	CP	CP	n/a	Tnnt1-IRES2-CreERT2;Ai82;Ai140_321237-17302	17302	CP_SNr		0	0	0	0	0	0	0	0	0	0	0	163.665	0	0	0	0	0	0	0	0	0	0	0	0	0	0	0	0	0	0	0	0	0	0	0	0	0	0
17302_00095	17302_2760-X14753-Y42111	5049.38	4359.98	2477.93	CP	CP	n/a	Tnnt1-IRES2-CreERT2;Ai82;Ai140_321237-17302	17302	CP_SNr		0	0	0	0	0	0	0	0	0	0	0	0	0	0	0	0	0	0	0	0	0	0	0	0	0	0	0	0	0	0	0	0	0	0	0	0	0	0
17302_00096	17302_2595-X14957-Y42174	4959.4	4458.18	2340.43	fiber tracts	CP	n/a	Tnnt1-IRES2-CreERT2;Ai82;Ai140_321237-17302	17302	CP_GPe		0	0	0	0	0	0	0	0	0	0	2522.56	4104.92	0	0	0	0	0	0	0	0	0	0	0	0	0	0	0	0	0	0	0	0	137.797	0	0	0	0	0
17302_00097	17302_2828-X14498-Y42598	5047.05	4389.52	2358	CP	CP	n/a	Tnnt1-IRES2-CreERT2;Ai82;Ai140_321237-17302	17302	CP_SNr		0	0	0	0	0	0	0	0	0	0	0	0	0	0	0	0	0	0	0	0	0	0	0	0	0	0	0	0	0	0	0	0	0	0	0	0	0	0
17302_00098	17302_2712-X16174-Y42325	5008.85	3916.85	2565.68	CP	CP	n/a	Tnnt1-IRES2-CreERT2;Ai82;Ai140_321237-17302	17302	CP_GPe		0	0	0	0	0	0	36.956	0	0	0	440.731	2743.74	0	0	0	0	0	0	0	0	0	0	0	0	0	0	0	0	0	0	0	0	6.9423	0	0	0	0	0
17302_00099	17302_4129-X13743-Y43876	6668.93	4242.4	2242.43	CP	CP	n/a	Tnnt1-IRES2-CreERT2;Ai82;Ai140_321237-17302	17302	CP_GPe		0	0	0	0	0	0	0	0	0	0	0	0	0	0	0	0	0	0	0	0	0	0	0	0	0	0	0	0	0	0	0	0	0	0	0	0	0	0
17302_00101	17302_2406-X20160-Y35118	4780.85	3052.05	4340	CP	CP	n/a	Tnnt1-IRES2-CreERT2;Ai82;Ai140_321237-17302	17302	CP_GPe		0	0	0	0	0	0	0	0	0	0	0	0	0	0	0	0	0	0	0	0	0	0	0	0	0	0	0	0	0	0	0	0	0	0	0	0	0	0
17302_00102	17302_2340-X21078-Y36654	4421.62	3036.03	3983.97	fiber tracts	CP	n/a	Tnnt1-IRES2-CreERT2;Ai82;Ai140_321237-17302	17302	CP_others		0	0	0	0	0	0	0	0	0	0	0	0	0	0	0	0	0	0	0	0	0	0	0	0	0	0	0	0	0	0	0	0	0	0	0	0	0	0
17302_00103	17302_3315-X22439-Y36402	5522.05	2202.1	4176.05	fiber tracts	CP	n/a	Tnnt1-IRES2-CreERT2;Ai82;Ai140_321237-17302	17302	CP_GPe		0	51.9478	0	0	0	29.0751	0	206.118	0	0	0	0	0	0	0	0	0	0	0	0	0	0	0	0	0	0	0	0	0	0	0	0	0	0	0	0	0	0
17302_00105	17302_1892-X17514-Y37780	4094.38	3904.75	3507.4	CP	CP	n/a	Tnnt1-IRES2-CreERT2;Ai82;Ai140_321237-17302	17302	CP_GPe		0	216.378	0	0	0	0	0	0	0	0	0	0	0	0	0	0	0	0	0	0	0	0	0	0	0	0	0	0	0	0	0	0	0	0	0	0	0	0
17302_00106	17302_2635-X19764-Y37280	5179.82	2999.65	3819.62	CP	CP	n/a	Tnnt1-IRES2-CreERT2;Ai82;Ai140_321237-17302	17302	CP_GPe		0	0	0	0	0	0	0	0	0	0	0	0	0	0	0	0	0	0	0	0	0	0	0	0	0	0	0	0	0	0	0	0	0	0	0	0	0	0
17302_00108	17302_2262-X17832-Y40338	4642.88	3586.55	3001.9	CP	CP	n/a	Tnnt1-IRES2-CreERT2;Ai82;Ai140_321237-17302	17302	CP_others		0	0	0	0	0	0	154.033	0	0	0	0	0	0	0	0	0	0	0	0	0	0	0	0	0	0	0	0	0	0	0	0	0	0	0	0	0	0	0
17302_00110	17302_2416-X18816-Y39212	4654.18	3602.05	3277.38	CP	CP	n/a	Tnnt1-IRES2-CreERT2;Ai82;Ai140_321237-17302	17302	CP_GPe		0	0	0	0	0	0	0	0	0	0	0	0	0	0	0	0	0	0	0	0	0	0	0	0	0	0	0	0	0	0	0	0	0	0	0	0	0	0
17302_00112	17302_4570-X16585-Y38434	7131.2	4042.15	3576.05	VPM	VPM	n/a	Tnnt1-IRES2-CreERT2;Ai82;Ai140_321237-17302	17302	TH_core	small arbor, single	0	0	0	0	26561.5	0	0	0	0	0	507.616	0	0	0	0	0	0	0	0	0	0	0	0	0	0	0	0	0	0	0	0	0	0	0	0	0	0	0
17302_00113	17302_4155-X16627-Y38849	6678.83	3612.9	3498.7	RT	VPM	n/a	Tnnt1-IRES2-CreERT2;Ai82;Ai140_321237-17302	17302	TH_core		0	0	0	0	40813.9	0	0	75.8336	0	4149.75	0	0	0	0	0	0	0	0	0	0	0	0	0	0	0	0	0	0	0	0	0	0	0	0	0	0	0	0
17302_00114	17302_4388-X16635-Y39155	7021.55	3754.93	3390.3	VPM	VPM	n/a	Tnnt1-IRES2-CreERT2;Ai82;Ai140_321237-17302	17302	TH_core		0	0	0	0	22297.6	0	0	0	0	0	348.035	0	0	0	0	0	0	0	0	0	0	0	0	0	0	0	0	0	0	0	0	0	0	0	0	0	0	0
17302_00115	17302_4598-X16630-Y39046	7190.93	4046.68	3426.82	VPM	VPM	n/a	Tnnt1-IRES2-CreERT2;Ai82;Ai140_321237-17302	17302	TH_core		0	0	0	0	22290.1	0	0	0	0	0	349.17	0	0	0	0	0	0	0	0	0	0	0	0	0	0	0	0	0	0	0	0	0	0	0	0	0	0	0
17302_00116	17302_4744-X16573-Y39214	7378.25	4097.93	3393.12	VPL	VPL	n/a	Tnnt1-IRES2-CreERT2;Ai82;Ai140_321237-17302	17302	TH_core		0	0	0	0	4129.95	0	0	0	0	0	12576	0	0	0	0	0	0	0	0	0	0	0	0	0	0	0	0	0	0	0	0	0	0	0	0	0	0	0
17302_00117	17302_4680-X17566-Y40340	7270.38	3037.97	3256.93	LGd	LGd	n/a	Tnnt1-IRES2-CreERT2;Ai82;Ai140_321237-17302	17302	TH_core		0	0	0	0	0	0	0	0	0	0	958.922	0	0	8.43597	0	0	0	751.26	0	81.6981	65007.4	0	240.251	0	0	0	0	0	0	0	0	0	0	0	0	0	0	0
17302_00118	17302_5037-X17408-Y40903	7767.68	3860.8	2991.15	LGv	LGd	n/a	Tnnt1-IRES2-CreERT2;Ai82;Ai140_321237-17302	17302	TH_core		0	0	0	0	0	0	0	0	0	0	0	0	0	0	1224.78	337.943	51.7538	0	0	794.577	25403.9	173.677	0	531.488	0	0	0	0	0	0	0	0	0	0	0	0	0	0
17302_00119	17302_5011-X18546-Y38936	7699.52	3034.22	3526.62	LGd	LGd	n/a	Tnnt1-IRES2-CreERT2;Ai82;Ai140_321237-17302	17302	TH_core		0	0	0	0	0	0	0	0	0	0	0	0	0	0	0	0	649.985	0	0	2774.15	31239.7	0	0	0	1.96119	0	0	0	0	0	0	0	0	0	0	0	0	0
17302_00120	17302_4936-X19058-Y39206	7600.6	2877.88	3449.68	LGd	LGd	n/a	Tnnt1-IRES2-CreERT2;Ai82;Ai140_321237-17302	17302	TH_core		0	0	0	0	0	0	0	0	0	0	5.66066	0	0	1133.68	389.947	0	609.35	437.906	0	5962.33	17448.3	3938.48	0	0	0	0	0	0	0	0	0	0	0	0	0	0	0	0
17302_00121	17302_4868-X18982-Y39396	7452.8	2882.3	3603.22	LGd	LGd	n/a	Tnnt1-IRES2-CreERT2;Ai82;Ai140_321237-17302	17302	TH_core		0	0	0	0	0	0	0	0	0	0	0	0	0	0	0	0	0	0	0	0	10919.2	10672.6	0	0	479.637	0	0	0	0	0	0	0	0	0	0	0	0	0
17302_00123	17302_2540-X20930-Y37312	4766.35	2864.22	3778.22	fiber tracts	CP	n/a	Tnnt1-IRES2-CreERT2;Ai82;Ai140_321237-17302	17302	CP_GPe		0	0	0	0	0	0	0	0	0	0	0	0	0	0	0	0	0	0	0	0	0	0	0	0	0	0	0	0	0	0	0	0	0	0	0	0	0	0
17302_00124	17302_2798-X19112-Y41280	5117	3364.4	2778.9	CP	CP	n/a	Tnnt1-IRES2-CreERT2;Ai82;Ai140_321237-17302	17302	CP_GPe		0	0	0	0	0	0	0	0	0	0	27.0401	0	0	0	0	0	0	0	0	0	0	0	0	0	0	0	0	0	0	0	0	0	0	0	0	0	0	0
17302_00125	17302_4886-X18222-Y37704	7548.77	3168.72	3795.38	LP	LP	n/a	Tnnt1-IRES2-CreERT2;Ai82;Ai140_321237-17302	17302	TH_matrix	posterior LP	0	0	0	0	1497.92	0	0	0	0	0	1076.16	0	0	0	0	0	0	1043.3	0	8.32185	13611.1	0	0	1198.4	15.3793	0	0	0	0	0	0	0	0	0	0	0	0	0
17543_2434_x11441_y5587	17543_2434-X11441-Y5587	5027.07	3176.28	2293.38	SSp-m	SSp-m	4	Tlx3-Cre_PL56;Ai82;Ai161_325875-17543	17543	CTX_IT		0	15705.4	0	1080.11	0	0	26298.3	0	0	0	311.925	0	0	0	0	0	0	0	0	0	0	0	0	0	0	0	0	0	0	0	0	0	0	0	0	0	0	0
17543_3308_x10077_y3766	17543_3308-X10077-Y3766	5441	3220.18	1693.6	SSs	SSs	4	Tlx3-Cre_PL56;Ai82;Ai161_325875-17543	17543	CTX_IT		0	0	0	9037.07	0	0	7197.6	0	0	0	16493.7	0	0	0	0	0	0	0	0	0	0	0	0	0	0	0	0	0	0	0	0	0	0	0	0	0	0	0
17543_3471_x12087_y3637	17543_3471-X12087-Y3637	5184.5	4404.98	1572.45	VISC	VISC	5	Tlx3-Cre_PL56;Ai82;Ai161_325875-17543	17543	CTX_IT		0	524.066	0	0	0	0	19517.8	0	0	0	25992.9	6101.54	14483.2	0	0	0	0	0	0	0	0	0	0	0	0	0	0	0	0	0	0	0	0	26.8741	0	0	0	0
17543_3705_x9619_y20864	17543_3705-X9619-Y20864	5109.52	3133.18	1755.17	SSp-m	SSp-m	4	Tlx3-Cre_PL56;Ai82;Ai161_325875-17543	17543	CTX_IT		0	0	0	998.902	0	0	36799.7	0	0	0	6877.16	0	0	0	0	0	0	0	0	0	0	0	0	0	0	0	0	0	0	0	0	0	0	0	0	0	0	0
17543_3828_x6023_y17044	17543_3828-X6023-Y17044	6327.17	1242.72	3557.48	SSp-ul	SSp-ll	4	Tlx3-Cre_PL56;Ai82;Ai161_325875-17543	17543	CTX_IT		0	0	0	0	75.0286	7340	0	9801.25	0	7112.77	0	0	0	0	0	0	0	0	0	0	0	0	0	0	0	0	0	0	0	0	0	0	0	0	0	0	0	0
17543_3842_x7369_y3542	17543_3842-X7369-Y3542	6613.7	1958.58	1822.65	SSp-bfd	SSp-bfd	2/3	Tlx3-Cre_PL56;Ai82;Ai161_325875-17543	17543	CTX_IT		0	0	0	1140.69	41093.8	0	0	0	0	0	4513.85	0	0	0	0	0	0	0	0	0	0	0	0	0	0	0	0	0	0	0	0	0	0	0	0	0	0	0
17543_4868_x6727_y21047	17543_4868-X6727-Y21047	6986.07	2354.45	1645.75	SSs	SSs	4	Tlx3-Cre_PL56;Ai82;Ai161-325875	17543	CTX_IT		0	0	0	0	5294.85	0	0	0	0	0	26557.4	0	0	211.917	0	0	0	0	0	0	0	0	0	0	0	0	0	0	0	0	0	0	0	0	0	0	0	0
17543_4926_x5833_y20277	17543_4926-X5833-Y20277	7181.92	1954.92	2028.75	SSp-bfd	SSp-bfd	4	Tlx3-Cre_PL56;Ai82;Ai161-325875	17543	CTX_IT		0	0	0	0	19837.5	0	0	0	0	0	10717.5	0	0	0	0	0	0	0	0	0	0	0	0	0	0	0	0	0	0	0	0	0	0	0	0	0	0	0
17543_5296_x5131_y20385	17543_5296-X5131-Y20385	8052.38	1724.65	2016.03	VISal	VISal	5	Tlx3-Cre_PL56;Ai82;Ai161_325875-17543	17543	CTX_IT		0	0	0	0	942.915	0	0	0	351.438	0	2157.28	0	0	1288.21	0	0	0	20389.1	1064.85	0	0	0	0	0	0	0	0	0	0	0	0	0	0	0	0	0	0	0
17543_5334_x5066_y20381	17543_5334-X5066-Y20381	8117.75	1711.03	2014.35	VISal	VISal	5	Tlx3-Cre_PL56;Ai82;Ai161_325875-17543	17543	CTX_IT		0	0	0	0	919.221	0	0	0	0	0	8705.56	0	0	8643.4	0	0	0	35425.8	0	0	25.4534	0	417.364	0	0	0	0	0	0	0	0	0	0	0	0	0	0	0
17545_00001	17545_3775-X17012-Y13613	4948.52	5107.1	2709.92	CP	CP	n/a	Tnnt1-IRES2-CreERT2;Ai82;Ai140_321244-17545	17545	CP_others		0	0	0	0	0	0	0	0	0	0	0	0	0	0	0	0	0	0	0	0	0	0	0	0	0	0	0	0	0	0	0	0	0	0	0	0	0	0
17545_00003	17545_5250-X17860-Y18010	7006.4	4802.02	3643.03	unknown	VAL	n/a	Tnnt1-IRES2-CreERT2;Ai82;Ai140_321244-17545	17545	TH_core		0	36271.8	0	1537.41	93.0374	0	1289.57	5841.15	0	57.6088	457.392	0	0	0	0	0	0	0	0	0	0	0	0	0	0	0	0	0	0	0	0	0	0	0	0	0	0	0
17545_00004	17545_3645-X18026-Y13567	4772.35	4818.07	2798.48	CP	CP	n/a	Tnnt1-IRES2-CreERT2;Ai82;Ai140_321244-17545	17545	CP_GPe		0	0	0	0	0	0	0	0	0	0	0	0	0	0	0	0	0	0	0	0	0	0	0	0	0	0	0	0	0	0	0	0	0	0	0	0	0	0
17545_00006	17545_3667-X19104-Y13381	4867.98	4514.7	2827.98	CP	CP	n/a	Tnnt1-IRES2-CreERT2;Ai82;Ai140_321244-17545	17545	CP_SNr		0	0	0	0	0	0	0	0	0	0	0	0	0	0	0	0	0	0	0	0	0	0	0	0	0	0	0	0	0	0	0	0	0	0	0	0	0	0
17545_00007	17545_3781-X18263-Y13599	5021.45	4744.12	2825.65	CP	CP	n/a	Tnnt1-IRES2-CreERT2;Ai82;Ai140_321244-17545	17545	CP_GPe		0	0	0	0	0	0	0	0	0	0	0	0	0	0	0	0	0	0	0	0	0	0	0	0	0	0	0	0	0	0	0	0	0	0	0	0	0	0
17545_00008	17545_3861-X18339-Y13299	5139.35	4720.8	2719.03	CP	CP	n/a	Tnnt1-IRES2-CreERT2;Ai82;Ai140_321244-17545	17545	CP_SNr		0	0	0	0	0	0	0	0	0	0	0	0	0	0	0	0	0	0	0	0	0	0	0	0	0	0	0	0	0	0	0	0	0	0	0	0	0	0
17545_00023	17545_3785-X20519-Y12647	4975.45	4077.12	2600.5	CP	CP	n/a	Tnnt1-IRES2-CreERT2;Ai82;Ai140_321244-17545	17545	CP_GPe		0	0	0	0	0	0	0	0	0	0	0	0	0	0	0	0	0	0	0	0	0	0	0	0	0	0	0	0	0	0	0	0	0	0	0	0	0	0
17545_00024	17545_3782-X21113-Y13119	5046.48	3900.85	2770	CP	CP	n/a	Tnnt1-IRES2-CreERT2;Ai82;Ai140_321244-17545	17545	CP_GPe		0	0	0	0	0	0	0	0	0	0	0	0	0	0	0	0	0	0	0	0	0	0	0	0	0	0	0	0	0	0	0	0	0	0	0	0	0	0
17545_00025	17545_3589-X22132-Y13552	4833.93	3653.03	2907.7	CP	CP	n/a	Tnnt1-IRES2-CreERT2;Ai82;Ai140_321244-17545	17545	CP_GPe		0	0	0	0	0	0	0	0	0	0	0	0	0	0	0	0	0	0	0	0	0	0	0	0	0	0	0	0	0	0	0	0	0	0	0	0	0	0
17545_00026	17545_3850-X21627-Y12826	5105.62	3742.38	2667.73	CP	CP	n/a	Tnnt1-IRES2-CreERT2;Ai82;Ai140_321244-17545	17545	CP_GPe		0	0	0	0	0	0	0	0	0	0	0	0	0	0	0	0	0	0	0	0	0	0	0	0	0	0	0	0	0	0	0	0	0	0	0	0	0	0
17545_00027	17545_4199-X18068-Y12022	5601.7	4826.77	2256.67	CP	CP	n/a	Tnnt1-IRES2-CreERT2;Ai82;Ai140_321244-17545	17545	CP_GPe		0	0	0	0	0	0	0	0	0	0	0	0	0	0	0	0	0	0	0	0	0	0	0	0	0	0	0	0	0	0	0	0	0	0	0	0	0	0
17545_00028	17545_5238-X18956-Y11404	6928.8	4228.62	2205.08	CP	CP	n/a	Tnnt1-IRES2-CreERT2;Ai82;Ai140_321244-17545	17545	CP_GPe		0	0	0	0	0	0	0	0	0	0	0	0	0	0	0	0	0	0	0	0	0	0	0	0	0	0	0	0	0	0	0	0	0	0	0	0	0	0
17545_00029	17545_4073-X20603-Y13002	5433.4	3994.75	2694.6	CP	CP	n/a	Tnnt1-IRES2-CreERT2;Ai82;Ai140_321244-17545	17545	CP_GPe		0	0	0	0	0	0	0	0	0	0	0	0	0	0	0	0	0	0	0	0	0	0	0	0	0	0	0	0	0	0	0	0	0	0	0	0	0	0
17545_00030	17545_3845-X22518-Y13446	5171.62	3481.22	2921.7	CP	CP	n/a	Tnnt1-IRES2-CreERT2;Ai82;Ai140_321244-17545	17545	CP_GPe		0	0	0	0	0	0	0	0	0	0	0	0	0	0	0	0	0	0	0	0	0	0	0	0	0	0	0	0	0	0	0	0	0	0	0	0	0	0
17545_00040	17545_3152-X18316-Y16064	4271.93	4924.65	3425.35	CP	CP	n/a	Tnnt1-IRES2-CreERT2;Ai82;Ai140_321244-17545	17545	CP_GPe		0	0	0	0	0	0	0	0	0	0	0	0	0	0	0	0	0	0	0	0	0	0	0	0	0	0	0	0	0	0	0	0	0	0	0	0	0	0
17545_00041	17545_3472-X18782-Y14145	4624.68	4660.7	3038.42	CP	CP	n/a	Tnnt1-IRES2-CreERT2;Ai82;Ai140_321244-17545	17545	CP_others		0	0	0	0	0	0	0	0	0	0	0	0	0	0	0	0	0	0	0	0	0	0	0	0	0	0	0	0	0	0	0	0	0	0	0	0	0	0
17545_00044	17545_3819-X19020-Y15101	5221.95	4560.15	3259.48	CP	CP	n/a	Tnnt1-IRES2-CreERT2;Ai82;Ai140_321244-17545	17545	CP_GPe		0	0	0	0	0	0	0	0	0	0	0	0	0	0	0	0	0	0	0	0	0	0	0	0	0	0	0	0	0	0	0	0	0	0	0	0	0	0
17545_00045	17545_3689-X20179-Y13883	4997	4194.27	3035.42	CP	CP	n/a	Tnnt1-IRES2-CreERT2;Ai82;Ai140_321244-17545	17545	CP_SNr		0	0	0	0	0	0	0	0	0	0	0	0	0	0	0	0	0	0	0	0	0	0	0	0	0	0	0	0	0	0	0	0	0	0	0	0	0	0
17545_00046	17545_3182-X21534-Y14784	4278.75	3968.6	3117.5	CP	CP	n/a	Tnnt1-IRES2-CreERT2;Ai82;Ai140_321244-17545	17545	CP_GPe		0	0	0	0	0	0	0	0	0	0	0	0	0	0	0	0	0	0	0	0	0	0	0	0	0	0	0	0	0	0	0	0	0	0	0	0	0	0
17545_00047	17545_3344-X22249-Y14545	4628.82	3673.95	3229.4	CP	CP	n/a	Tnnt1-IRES2-CreERT2;Ai82;Ai140_321244-17545	17545	CP_others		0	0	0	0	0	0	0	0	0	0	0	0	0	0	0	0	0	0	0	0	0	0	0	0	0	0	0	0	0	0	0	0	0	0	0	0	0	0
17545_00048	17545_2935-X21981-Y16571	3866.5	4065.78	3153.3	AId	CP	n/a	Tnnt1-IRES2-CreERT2;Ai82;Ai140_321244-17545	17545	CP_others		0	6946.68	45.5354	0	0	0	355.523	0	0	0	0	148.361	0	0	0	0	0	0	0	0	0	0	0	0	0	0	0	0	0	0	0	0	11282	0	169.073	0	0	0
17545_00050	17545_3565-X21348-Y15147	4998.9	3897.65	3421.08	CP	CP	n/a	Tnnt1-IRES2-CreERT2;Ai82;Ai140_321244-17545	17545	CP_GPe		0	0	0	0	0	0	0	0	0	0	0	0	0	0	0	0	0	0	0	0	0	0	0	0	0	0	0	0	0	0	0	0	0	0	0	0	0	0
17545_00052	17545_2830-X19566-Y19041	4066.3	4705.3	4236.62	CP	CP	n/a	Tnnt1-IRES2-CreERT2;Ai82;Ai140_321244-17545	17545	CP_GPe		0	0	0	0	0	0	0	0	0	0	0	0	0	0	0	0	0	0	0	0	0	0	0	0	0	0	0	0	0	0	0	0	0	0	0	0	0	0
17545_00053	17545_3134-X21894-Y19320	4700.75	3941.6	4410.2	CP	CP	n/a	Tnnt1-IRES2-CreERT2;Ai82;Ai140_321244-17545	17545	CP_GPe		0	0	0	0	0	0	0	0	0	0	0	0	0	0	0	0	0	0	0	0	0	0	0	0	0	0	0	0	0	0	0	0	0	0	0	0	0	0
17545_00054	17545_5274-X20696-Y16076	7045.07	3947.07	3192.83	RT	VPM	n/a	Tnnt1-IRES2-CreERT2;Ai82;Ai140_321244-17545	17545	TH_core		0	0	0	0	12427.5	0	0	326.068	0	6086.79	0	0	0	0	0	0	0	0	0	0	0	0	0	0	0	0	0	0	0	0	0	0	0	0	0	0	0	0
17545_00055	17545_5226-X21384-Y15959	6793.4	3850.72	3310.78	RT	VPM	n/a	Tnnt1-IRES2-CreERT2;Ai82;Ai140_321244-17545	17545	TH_core		0	0	0	0	25042.1	0	0	0	665.521	997.06	0	0	0	0	0	0	0	0	0	0	0	0	0	0	0	0	0	0	0	0	0	0	0	0	0	0	0	0
17545_00056	17545_5367-X21552-Y16696	7109.68	3702.6	3336.72	fiber tracts	VPM	n/a	Tnnt1-IRES2-CreERT2;Ai82;Ai140_321244-17545	17545	TH_core		0	0	0	0	25651.4	0	0	0	0	0	0	0	0	0	0	0	0	0	0	0	0	0	0	0	0	0	0	0	0	0	0	0	0	0	0	0	0	0
17545_00057	17545_5076-X18924-Y20091	6741.63	4462.85	4169.9	VPM	VPM	n/a	Tnnt1-IRES2-CreERT2;Ai82;Ai140_321244-17545	17545	TH_core		0	11188.2	0	0	0	0	22747.4	301.532	0	0	0	0	0	0	0	0	0	0	0	0	0	0	0	0	0	0	0	0	0	0	0	0	0	0	0	0	0	0
17545_00058	17545_5348-X20597-Y17951	7081.1	3872.95	3647.47	VPM	VPM	n/a	Tnnt1-IRES2-CreERT2;Ai82;Ai140_321244-17545	17545	TH_core		0	0	0	33533.6	0	0	0	0	0	0	0	0	0	0	0	0	0	0	0	0	0	0	0	0	0	0	0	0	0	0	0	0	0	0	0	0	0	0
17545_00059	17545_3270-X24338-Y15848	4706.6	3115.78	3577.35	CP	CP	n/a	Tnnt1-IRES2-CreERT2;Ai82;Ai140_321244-17545	17545	CP_GPe		0	0	0	0	0	0	0	0	0	0	0	0	0	0	0	0	0	0	0	0	0	0	0	0	0	0	0	0	0	0	0	0	0	0	0	0	0	0
17545_00060	17545_3035-X23970-Y16619	4422.12	3286.25	3756.03	CP	CP	n/a	Tnnt1-IRES2-CreERT2;Ai82;Ai140_321244-17545	17545	CP_GPe		0	0	0	0	0	0	0	0	0	0	0	0	0	0	0	0	0	0	0	0	0	0	0	0	0	0	0	0	0	0	0	0	0	0	0	0	0	0
17545_00063	17545_3985-X25899-Y16375	5487.43	2633.35	3627.25	CP	CP	n/a	Tnnt1-IRES2-CreERT2;Ai82;Ai140_321244-17545	17545	CP_GPe		0	0	0	0	0	0	0	0	0	0	0	0	0	0	0	0	0	0	0	0	0	0	0	0	0	0	0	0	0	0	0	0	0	0	0	0	0	0
17545_00064	17545_2919-X24288-Y17401	4279.2	3243.97	3941.55	CP	CP	n/a	Tnnt1-IRES2-CreERT2;Ai82;Ai140_321244-17545	17545	CP_GPe		0	120.277	0	0	0	0	0	0	0	0	0	0	0	0	0	0	0	0	0	0	0	0	0	0	0	0	0	0	0	0	0	0	0	0	0	0	0	0
17545_00065	17545_3430-X24075-Y18663	5134.4	3216.12	4273.3	CP	CP	n/a	Tnnt1-IRES2-CreERT2;Ai82;Ai140_321244-17545	17545	CP_GPe		0	0	0	0	0	0	0	0	0	0	0	0	0	0	0	0	0	0	0	0	0	0	0	0	0	0	0	0	0	0	0	0	0	0	0	0	0	0
17545_00066	17545_3436-X25590-Y17438	4921.8	2802.15	3938.25	CP	CP	n/a	Tnnt1-IRES2-CreERT2;Ai82;Ai140_321244-17545	17545	CP_GPe		0	0	0	0	0	0	0	0	0	0	0	0	0	0	0	0	0	0	0	0	0	0	0	0	0	0	0	0	0	0	0	0	0	0	0	0	0	0
17545_00067	17545_3967-X26583-Y18407	5390.52	2540.65	4099.5	fiber tracts	CP	n/a	Tnnt1-IRES2-CreERT2;Ai82;Ai140_321244-17545	17545	CP_GPe		0	0	0	0	0	0	0	0	0	0	0	0	0	0	0	0	0	0	0	0	0	0	0	0	0	0	0	0	0	0	0	0	0	0	0	0	0	0
17545_00068	17545_3384-X25819-Y20116	5006.35	2780.3	4491.75	CP	CP	n/a	Tnnt1-IRES2-CreERT2;Ai82;Ai140_321244-17545	17545	CP_GPe		0	0	0	0	0	0	0	0	0	0	0	0	0	0	0	0	0	0	0	0	0	0	0	0	0	0	0	0	0	0	0	0	0	0	0	0	0	0
17545_00071	17545_5311-X20340-Y20822	6931.57	3821.65	4389.4	PO	VAL	n/a	Tnnt1-IRES2-CreERT2;Ai82;Ai140_321244-17545	17545	TH_core		0	60902.3	16732	0	0	0	0	0	0	0	0	0	0	0	0	0	0	0	0	0	0	0	0	0	0	0	0	0	0	0	0	0	0	0	0	0	0	0
17545_00073	17545_5494-X19511-Y10228	7187	4002.18	1923.53	CP	CP	n/a	Tnnt1-IRES2-CreERT2;Ai82;Ai140_321244-17545	17545	CP_GPe		0	0	0	0	0	0	0	0	0	0	0	0	0	0	0	0	0	0	0	0	0	0	0	0	0	0	0	0	0	0	0	0	0	0	0	0	0	0
17545_00074	17545_5564-X19752-Y10120	7278.2	3916.85	1899.05	CP	CP	n/a	Tnnt1-IRES2-CreERT2;Ai82;Ai140_321244-17545	17545	CP_GPe		0	0	0	0	0	0	0	0	0	0	0	0	0	0	0	0	0	0	0	0	0	0	0	0	0	0	0	0	0	0	0	0	0	0	0	0	0	0
17545_00075	17545_5515-X21272-Y16130	7277.73	3852.22	3190.1	RT	VPM	n/a	Tnnt1-IRES2-CreERT2;Ai82;Ai140_321244-17545	17545	TH_core		0	0	0	0	23896.4	0	0	0	0	0	0	0	0	0	0	0	0	0	0	0	0	0	0	0	0	0	0	0	0	0	0	0	0	0	0	0	0	0
17545_00078	17545_5412-X21756-Y16438	7153.32	3682.22	3270.6	RT	VPM	n/a	Tnnt1-IRES2-CreERT2;Ai82;Ai140_321244-17545	17545	TH_core		0	0	0	0	23187.1	0	0	0	0	0	0	0	0	0	0	0	0	0	0	0	0	0	0	0	0	0	0	0	0	0	0	0	0	0	0	0	0	0
17545_00081	17545_6206-X22035-Y16401	8018.8	3662.22	3295.73	LGd	MG	n/a	Tnnt1-IRES2-CreERT2;Ai82;Ai140_321244-17545	17545	TH_core		0	0	0	0	0	0	0	0	0	0	481.549	0	0	26642.4	2889.2	5595.33	1980.41	1377.94	0	0	0	0	0	0	0	0	0	0	0	0	0	0	0	0	0	0	0	0
17545_00082	17545_6399-X21926-Y16580	8267.95	3607.12	3385.38	MG	MG	n/a	Tnnt1-IRES2-CreERT2;Ai82;Ai140_321244-17545	17545	TH_core		0	0	0	0	0	0	0	0	0	0	344.041	0	0	14279.7	15831.1	666.98	1068.87	184.164	0	0	0	0	0	0	0	0	0	0	0	0	0	0	0	0	0	0	0	0
17545_00084	17545_5574-X18981-Y20090	7323.55	4350.88	4178.35	VPM	VPMpc	n/a	Tnnt1-IRES2-CreERT2;Ai82;Ai140_321244-17545	17545	TH_core		0	2986.74	0	12.189	0	0	6225.03	0	0	0	40329.6	2894.02	68.5997	0	0	0	0	0	0	0	0	0	0	0	0	0	0	0	0	0	0	0	0	0	0	0	0	0
17545_00085	17545_5727-X18921-Y19111	7524.85	4377.52	3940.8	VPM	VPMpc	n/a	Tnnt1-IRES2-CreERT2;Ai82;Ai140_321244-17545	17545	TH_core		0	3077.02	0	0	0	0	54.8524	0	0	0	29224.6	2092.74	25240.1	0	0	0	0	0	0	0	0	0	0	0	0	0	0	0	0	0	0	0	0	0	0	0	0	0
17545_00088	17545_5756-X23460-Y15004	7426.7	3185.2	3198.03	LGd	LGd	n/a	Tnnt1-IRES2-CreERT2;Ai82;Ai140_321244-17545	17545	TH_core		0	0	0	0	0	0	0	0	0	0	0	0	0	0	0	0	0	0	0	0	9309.21	0	131.25	0	0	0	0	0	0	0	0	0	0	0	0	18174.3	198.108	0
17545_00089	17545_5470-X22845-Y16677	7142.1	3298.32	3389.3	fiber tracts	LP	n/a	Tnnt1-IRES2-CreERT2;Ai82;Ai140_321244-17545	17545	TH_matrix	anterior LP	0	758.047	15759	0	3032.19	991.205	0	315.787	0	252.092	0	0	0	0	0	0	0	0	10939.7	0	1633.87	0	10832	0	0	11770.8	64.718	0	0	0	0	0	0	0	0	0	0	0
17545_00091	17545_5981-X23399-Y16639	7710.85	3168.43	3574.88	LGd	LGd	n/a	Tnnt1-IRES2-CreERT2;Ai82;Ai140_321244-17545	17545	TH_core		0	0	0	0	0	0	0	0	0	0	0	0	0	0	0	0	0	0	0	424.572	39938.5	0	0	0	0	0	0	0	0	0	0	0	0	0	0	0	0	0
17545_00092	17545_5960-X22816-Y15800	7693.9	3624.97	3070.23	IGL	LGd	n/a	Tnnt1-IRES2-CreERT2;Ai82;Ai140_321244-17545	17545	TH_core		0	0	0	0	1423.96	0	0	0	0	0	0	0	0	0	0	0	0	0	244.188	0	38271.9	0	2410.48	0	0	0	0	0	0	0	0	0	0	0	0	181.045	0	0
17545_00093	17545_5797-X24854-Y16615	7393.18	2859.68	3396.38	LGd	LGd	n/a	Tnnt1-IRES2-CreERT2;Ai82;Ai140_321244-17545	17545	TH_core		0	0	0	0	0	0	0	0	0	0	0	0	0	0	0	0	1102.92	0	0	0	10333.9	1457.76	0	0	681.014	0	0	0	0	0	0	0	0	0	0	141.829	0	0
17545_00094	17545_5901-X24800-Y16247	7613.02	2784.03	3467.23	fiber tracts	LGd	n/a	Tnnt1-IRES2-CreERT2;Ai82;Ai140_321244-17545	17545	TH_core		0	0	0	0	0	0	0	0	0	0	0	0	0	0	0	0	0	0	0	68.3454	12718.1	0	0	0	0	0	0	0	0	0	0	0	0	0	0	0	0	0
17545_00095	17545_5931-X23706-Y17293	7601.88	3128.82	3573.7	LGd	LGd	n/a	Tnnt1-IRES2-CreERT2;Ai82;Ai140_321244-17545	17545	TH_core		0	0	0	0	0	0	0	0	0	0	0	0	0	0	1252.17	1586.83	117.098	485.449	0	32181.3	661.664	1550.06	0	1013.51	0	0	0	0	0	0	0	0	0	0	0	0	0	0
17545_00110	17545_5215-X20817-Y32348	6939.95	4173.25	4241.77	VPM	VPM	n/a	Tnnt1-IRES2-CreERT2;Ai82;Ai140_321244-17545	17545	TH_core		0	0	0	0	0	0	32976.9	0	0	0	222.832	0	0	0	0	0	0	0	0	0	0	0	0	0	0	0	0	0	0	0	0	0	0	0	0	0	0	0
17545_00111	17545_3071-X26840-Y32354	4637.4	2734.2	4280.6	fiber tracts	CP	n/a	Tnnt1-IRES2-CreERT2;Ai82;Ai140_321244-17545	17545	CP_GPe		0	0	0	0	0	0	0	0	0	0	0	0	0	0	0	0	0	0	0	0	0	0	0	0	0	0	0	0	0	0	0	0	0	0	0	0	0	0
17545_00113	17545_2970-X26084-Y33195	4566.43	3096.07	4066	CP	CP	n/a	Tnnt1-IRES2-CreERT2;Ai82;Ai140_321244-17545	17545	CP_GPe		0	0	0	0	0	0	0	0	0	0	0	0	0	0	0	0	0	0	0	0	0	0	0	0	0	0	0	0	0	0	0	0	0	0	0	0	0	0
17545_00115	17545_2764-X19932-Y34488	4062.9	4991.73	3467.85	CP	CP	n/a	Tnnt1-IRES2-CreERT2;Ai82;Ai140_321244-17545	17545	CP_GPe		0	0	0	0	0	0	0	0	0	0	0	0	0	0	0	0	0	0	0	0	0	0	0	0	0	0	0	0	0	0	0	0	0	0	272.487	0	0	0
17545_00116	17545_3225-X21088-Y36939	4603.18	4593.98	3004.95	CP	CP	n/a	Tnnt1-IRES2-CreERT2;Ai82;Ai140_321244-17545	17545	CP_GPe		0	0	0	0	0	0	0	0	0	0	0	0	0	0	0	0	0	0	0	0	0	0	0	0	0	0	0	0	0	0	0	0	740.174	0	0	0	0	0
17545_00118	17545_3451-X19264-Y37893	4850.82	4949.62	2665.2	CP	CP	n/a	Tnnt1-IRES2-CreERT2;Ai82;Ai140_321244-17545	17545	CP_GPe		0	0	0	0	0	0	0	0	0	0	0	0	0	0	0	0	0	0	0	0	0	0	0	0	0	0	0	0	0	0	0	0	0	0	0	0	0	0
17545_00119	17545_3594-X20151-Y38040	4996.12	4722.05	2711.95	CP	CP	n/a	Tnnt1-IRES2-CreERT2;Ai82;Ai140_321244-17545	17545	CP_SNr		0	0	0	0	0	0	0	0	0	0	0	0	0	0	0	0	0	0	0	0	0	0	0	0	0	0	0	0	0	0	0	0	0	0	0	0	0	0
17545_00120	17545_3861-X19474-Y37650	5389.35	4840.95	2786.03	CP	CP	n/a	Tnnt1-IRES2-CreERT2;Ai82;Ai140_321244-17545	17545	CP_GPe		0	0	0	0	0	0	0	0	0	0	0	0	0	0	0	0	0	0	0	0	0	0	0	0	0	0	0	0	0	0	0	0	0	0	0	0	0	0
17545_00121	17545_3940-X20164-Y37576	5539.68	4680.1	2817.1	CP	CP	n/a	Tnnt1-IRES2-CreERT2;Ai82;Ai140_321244-17545	17545	CP_SNr		0	0	0	0	0	0	0	0	0	0	0	0	0	0	0	0	0	0	0	0	0	0	0	0	0	0	0	0	0	0	0	0	0	0	0	0	0	0
17545_00122	17545_3589-X20402-Y37733	5028.6	4668.27	2798.43	CP	CP	n/a	Tnnt1-IRES2-CreERT2;Ai82;Ai140_321244-17545	17545	CP_SNr		0	0	0	0	0	0	0	0	0	0	0	0	0	0	0	0	0	0	0	0	0	0	0	0	0	0	0	0	0	0	0	0	0	0	0	0	0	0
17545_00124	17545_3678-X20788-Y38882	5027.73	4588.9	2525.88	CP	CP	n/a	Tnnt1-IRES2-CreERT2;Ai82;Ai140_321244-17545	17545	CP_GPe		0	0	0	0	0	0	0	0	0	0	0	0	0	0	0	0	0	0	0	0	0	0	0	0	0	0	0	0	0	0	0	0	0	0	0	0	0	0
17545_00125	17545_3555-X21038-Y38795	4875.6	4570.95	2548.05	CP	CP	n/a	Tnnt1-IRES2-CreERT2;Ai82;Ai140_321244-17545	17545	CP_SNr		0	0	0	0	0	0	0	0	0	0	0	0	0	0	0	0	0	0	0	0	0	0	0	0	0	0	0	0	0	0	0	0	0	0	0	0	0	0
17545_00126	17545_3654-X21360-Y38692	5036.35	4464.02	2581.93	CP	CP	n/a	Tnnt1-IRES2-CreERT2;Ai82;Ai140_321244-17545	17545	CP_SNr		0	0	0	0	0	0	0	0	0	0	0	0	0	0	0	0	0	0	0	0	0	0	0	0	0	0	0	0	0	0	0	0	0	0	0	0	0	0
17545_00129	17545_3738-X20745-Y38576	5144.57	4571.88	2599.28	CP	CP	n/a	Tnnt1-IRES2-CreERT2;Ai82;Ai140_321244-17545	17545	CP_GPe		0	0	0	0	0	0	0	0	0	0	0	0	0	0	0	0	0	0	0	0	0	0	0	0	0	0	0	0	0	0	0	0	0	0	0	0	0	0
17545_00130	17545_3596-X21856-Y38004	5032.15	4322.88	2771.43	CP	CP	n/a	Tnnt1-IRES2-CreERT2;Ai82;Ai140_321244-17545	17545	CP_SNr		0	0	0	0	0	0	0	0	0	0	0	0	0	0	0	0	0	0	0	0	0	0	0	0	0	0	0	0	0	0	0	0	0	0	0	0	0	0
17545_00131	17545_3591-X22153-Y38058	5024.18	4244.48	2763.38	CP	CP	n/a	Tnnt1-IRES2-CreERT2;Ai82;Ai140_321244-17545	17545	CP_SNr		0	0	0	0	0	0	0	0	0	0	0	0	0	0	0	0	0	0	0	0	0	0	0	0	0	0	0	0	0	0	0	0	0	0	0	0	0	0
17545_00132	17545_3574-X22099-Y38154	4991.62	4267.48	2734.6	CP	CP	n/a	Tnnt1-IRES2-CreERT2;Ai82;Ai140_321244-17545	17545	CP_SNr		0	0	0	0	0	0	0	0	0	0	0	0	0	0	0	0	0	0	0	0	0	0	0	0	0	0	0	0	0	0	0	0	0	0	0	0	0	0
17545_00136	17545_3601-X21497-Y38754	4960.12	4451.3	2564.78	CP	CP	n/a	Tnnt1-IRES2-CreERT2;Ai82;Ai140_321244-17545	17545	CP_GPe		0	0	0	0	0	0	0	0	0	0	0	0	0	0	0	0	0	0	0	0	0	0	0	0	0	0	0	0	0	0	0	0	0	0	0	0	0	0
17545_00138	17545_3664-X21681-Y39019	5032.95	4399.32	2491.03	CP	CP	n/a	Tnnt1-IRES2-CreERT2;Ai82;Ai140_321244-17545	17545	CP_SNr		0	0	0	0	0	0	0	0	0	0	0	0	0	0	0	0	0	0	0	0	0	0	0	0	0	0	0	0	0	0	0	0	0	0	0	0	0	0
17545_00140	17545_3692-X21814-Y38862	5089	4347.02	2533.25	CP	CP	n/a	Tnnt1-IRES2-CreERT2;Ai82;Ai140_321244-17545	17545	CP_SNr		0	0	0	0	0	0	0	0	0	0	0	0	0	0	0	0	0	0	0	0	0	0	0	0	0	0	0	0	0	0	0	0	0	0	0	0	0	0
17545_00142	17545_5367-X19446-Y34346	7128.15	4690.68	3702.32	VPL	VPLpc	n/a	Tnnt1-IRES2-CreERT2;Ai82;Ai140_321244-17545	17545	TH_core		0	0	0	0	0	0	0	0	0	0	33568	0	430.325	0	0	0	0	0	0	0	0	0	0	0	0	0	0	0	0	0	0	0	0	0	0	0	0	0
17545_00143	17545_3195-X23639-Y37314	4505.05	3873.18	2958.5	CP	CP	n/a	Tnnt1-IRES2-CreERT2;Ai82;Ai140_321244-17545	17545	CP_GPe		0	0	0	0	0	0	0	0	0	0	0	0	0	0	0	0	0	0	0	0	0	0	0	0	0	0	0	0	0	0	0	0	0	0	0	0	0	0
17545_00144	17545_3382-X22782-Y36590	4877.2	4064.07	3164.82	CP	CP	n/a	Tnnt1-IRES2-CreERT2;Ai82;Ai140_321244-17545	17545	CP_GPe		0	0	0	0	0	0	0	0	0	0	0	0	0	0	0	0	0	0	0	0	0	0	0	0	0	0	0	0	0	0	0	0	0	0	0	0	0	0
17545_00145	17545_3619-X23419-Y37165	5127.93	3845.2	3059.5	CP	CP	n/a	Tnnt1-IRES2-CreERT2;Ai82;Ai140_321244-17545	17545	CP_GPe		0	0	0	0	0	0	0	0	0	0	0	0	0	0	0	0	0	0	0	0	0	0	0	0	0	0	0	0	0	0	0	0	0	0	0	0	0	0
17545_00146	17545_3521-X23923-Y36782	5035.27	3704.68	3181.8	CP	CP	n/a	Tnnt1-IRES2-CreERT2;Ai82;Ai140_321244-17545	17545	CP_GPe		0	0	0	0	0	0	0	0	0	0	0	0	0	0	0	0	0	0	0	0	0	0	0	0	0	0	0	0	0	0	0	0	0	0	0	0	0	0
17545_00147	17545_3060-X25293-Y35610	4539.62	3363.55	3437.78	CP	CP	n/a	Tnnt1-IRES2-CreERT2;Ai82;Ai140_321244-17545	17545	CP_others		0	906.587	0	0	0	0	0	0	0	0	0	0	0	0	0	0	0	0	0	0	0	0	0	0	0	0	0	0	0	0	0	0	0	0	0	0	0	0
17545_00149	17545_3821-X24890-Y36983	5368.38	3364	3196.5	CP	CP	n/a	Tnnt1-IRES2-CreERT2;Ai82;Ai140_321244-17545	17545	CP_others		0	0	0	0	0	0	0	0	0	0	0	0	0	0	0	0	0	0	0	0	0	0	0	0	0	0	0	0	0	0	0	0	0	0	0	0	0	0
17545_00150	17545_3602-X24138-Y37686	5038.77	3650.28	2953.07	CP	CP	n/a	Tnnt1-IRES2-CreERT2;Ai82;Ai140_321244-17545	17545	CP_GPe		0	0	0	0	0	0	0	0	0	0	0	0	0	0	0	0	0	0	0	0	0	0	0	0	0	0	0	0	0	0	0	0	0	0	0	0	0	0
17545_00154	17545_5325-X23056-Y34636	7056.4	3500.3	3699.05	VPM	VPL	n/a	Tnnt1-IRES2-CreERT2;Ai82;Ai140_321244-17545	17545	TH_core		0	12917.8	0	0	531.885	71.4588	0	24087.7	0	356.508	0	0	0	0	0	0	0	0	0	0	0	0	0	0	0	0	0	0	0	0	0	0	0	0	0	0	0	0
17545_00155	17545_4059-X24651-Y38072	5583.5	3421.4	2882.28	CP	CP	n/a	Tnnt1-IRES2-CreERT2;Ai82;Ai140_321244-17545	17545	CP_GPe		0	0	0	0	0	0	0	0	0	0	0	0	0	0	0	0	0	0	0	0	0	0	0	0	0	0	0	0	0	0	0	0	0	0	0	0	0	0
17545_00158	17545_3596-X27300-Y32030	5081.02	2614.15	4342.82	fiber tracts	CP	n/a	Tnnt1-IRES2-CreERT2;Ai82;Ai140_321244-17545	17545	CP_GPe		0	0	0	0	0	0	0	0	0	0	0	0	0	0	0	0	0	0	0	0	0	0	0	0	0	0	0	0	0	0	0	0	0	0	0	0	0	0
17545_00159	17545_4148-X27694-Y33211	5738.8	2525.53	3829.53	fiber tracts	CP	n/a	Tnnt1-IRES2-CreERT2;Ai82;Ai140_321244-17545	17545	CP_GPe		0	0	0	0	0	0	0	0	0	0	0	0	0	0	0	0	0	0	0	0	0	0	0	0	0	0	0	0	0	0	0	0	0	0	0	0	0	0
17545_00162	17545_6051-X21222-Y34536	8023.25	3993.7	3655.18	MG	MG	n/a	Tnnt1-IRES2-CreERT2;Ai82;Ai140_321244-17545	17545	TH_core		0	0	0	0	871.312	0	0	2641.41	0	344.118	34762.1	0	0	0	0	0	0	0	0	0	0	0	0	0	0	0	0	0	0	0	0	0	0	0	0	0	0	0
17545_00163	17545_6342-X22285-Y35167	8358.3	3824.97	3420.6	MG	MG	n/a	Tnnt1-IRES2-CreERT2;Ai82;Ai140_321244-17545	17545	TH_core		0	0	0	0	0	0	0	0	0	0	4552.57	0	0	9637.46	12263.3	0	8120.57	0	0	0	0	0	0	0	0	0	0	0	0	0	0	0	0	0	0	0	0	0
17545_00164	17545_6453-X20972-Y36589	8574.38	4142.95	3118.07	DG	MG	n/a	Tnnt1-IRES2-CreERT2;Ai82;Ai140_321244-17545	17545	TH_core	single target	0	0	0	0	0	0	0	0	0	0	0	0	0	84.3005	33544.6	0	0	0	0	0	0	0	0	0	0	0	0	0	0	0	0	0	0	0	0	0	0	0
17545_00165	17545_6354-X21458-Y36420	8427.15	4045.35	3147.62	unknown	MG	n/a	Tnnt1-IRES2-CreERT2;Ai82;Ai140_321244-17545	17545	TH_core		0	0	0	0	0	0	0	0	0	0	0	0	0	587.151	30812	0	2344.88	0	0	0	0	0	0	0	0	0	0	0	0	0	0	0	0	0	0	0	0	0
17545_00166	17545_6328-X21746-Y36528	8385	3987.03	3114.57	MG	MG	n/a	Tnnt1-IRES2-CreERT2;Ai82;Ai140_321244-17545	17545	TH_core	single target	0	0	0	0	0	0	0	0	0	0	0	0	0	867.654	28236.7	0	2002.73	0	0	0	0	0	0	0	0	0	0	0	0	0	0	0	0	0	0	0	0	0
17545_00168	17545_5425-X23565-Y35696	7198.85	3515.03	3370.95	fiber tracts	VPM	n/a	Tnnt1-IRES2-CreERT2;Ai82;Ai140_321244-17545	17545	TH_core		0	0	0	0	21263.1	0	0	0	0	0	0	0	0	0	0	0	0	0	0	0	0	0	0	0	0	0	0	0	0	0	0	0	0	0	0	0	0	0
17545_00169	17545_5895-X22902-Y34803	7686.93	3700.85	3569.62	VPM	VPM	n/a	Tnnt1-IRES2-CreERT2;Ai82;Ai140_321244-17545	17545	TH_core		0	0	0	0	200.294	0	0	0	0	0	44848.9	0	0	7975.05	0	0	0	0	0	0	0	0	0	0	0	0	0	0	0	0	0	0	0	0	0	0	0	0
17545_00170	17545_5918-X24249-Y34928	7713.92	3364.43	3562.47	LGd	LGd	n/a	Tnnt1-IRES2-CreERT2;Ai82;Ai140_321244-17545	17545	TH_core		0	0	0	0	1278.71	0	0	0	0	0	0	0	0	0	0	0	0	758.66	0	242.382	44584.4	0	0	0	0	0	0	0	0	0	0	0	0	0	0	0	0	0
17545_00172	17545_5512-X22956-Y35936	7338.73	3737.93	3278.62	fiber tracts	VPM	n/a	Tnnt1-IRES2-CreERT2;Ai82;Ai140_321244-17545	17545	TH_core		0	0	0	0	17222.9	0	0	0	0	0	489.335	0	0	583.619	706.246	0	0	0	0	0	0	0	0	0	0	0	0	0	0	0	0	0	0	0	0	0	0	0
17545_00173	17545_6152-X24285-Y36281	8004.38	3400.78	3227.3	LGd	LGd	n/a	Tnnt1-IRES2-CreERT2;Ai82;Ai140_321244-17545	17545	TH_core		0	0	0	0	0	0	0	0	0	0	0	0	0	0	0	0	0	0	0	0	26732.3	0	0	0	0	0	0	0	0	0	0	0	0	0	0	0	0	0
17545_00174	17545_5765-X25606-Y35402	7465	3049.03	3359.55	LGd	LGd	n/a	Tnnt1-IRES2-CreERT2;Ai82;Ai140_321244-17545	17545	TH_core		0	0	0	0	0	0	0	0	0	0	0	0	0	0	247.845	0	130.674	0	0	244.316	26090.3	0	0	1.89258	0	0	0	0	0	0	0	0	0	0	0	0	0	0
17545_00175	17545_4772-X18526-Y24728	6397.25	4874.38	5400.12	SMT	SMT	n/a	Tnnt1-IRES2-CreERT2;Ai82;Ai140_321244-17545	17545	TH_core	small arbor	0	0	0	0	0	0	0	0	0	0	0	0	0	0	0	0	0	0	0	0	0	0	0	0	0	0	0	0	472.856	16765.1	417.555	31932.3	0	0	0	0	0	0
17545_00176	17545_5577-X24379-Y33935	7214.88	3045.2	4012.97	LP	LP	n/a	Tnnt1-IRES2-CreERT2;Ai82;Ai140_321244-17545	17545	TH_matrix	anterior LP	0	0	0	0	1568.57	0	0	0	0	0	0	0	0	0	0	0	0	0	3577.06	0	367.114	0	44793.4	0	0	0	0	0	0	0	0	0	0	0	0	660.186	1589.98	0
17545_00177	17545_4550-X20564-Y25436	5965.4	4247.48	5561.68	PT	PVT	n/a	Tnnt1-IRES2-CreERT2;Ai82;Ai140_321244-17545	17545	TH_matrix		0	0	0	0	0	0	0	0	0	0	0	0	0	0	0	0	0	0	0	0	0	0	0	0	0	0	0	0	0	0	0	0	0	0	0	0	0	0
17545_00179	17545_6038-X23731-Y35697	7858.72	3524.25	3366.07	LGd	LGd	n/a	Tnnt1-IRES2-CreERT2;Ai82;Ai140_321244-17545	17545	TH_core		0	0	0	0	0	0	0	0	0	0	0	0	0	0	0	0	0	2065.61	228.915	3.8619	43373.7	0	78.9072	0	0	0	0	0	0	0	0	0	0	0	0	0	0	0
17545_00180	17545_4704-X17848-Y24748	6319	5256.12	5349.12	RE	RE	n/a	Tnnt1-IRES2-CreERT2;Ai82;Ai140_321244-17545	17545	TH_matrix		10.533	555.12	1927.54	0	0	309.895	0	0	524.887	0	0	0	0	0	0	0	0	0	0	0	0	0	24.9029	0	0	3187.17	755.899	1150.48	528.457	2554.84	1133.5	16871.5	902.044	0	1203.45	2930.54	13810.4	0
17781_00001	17781_3146-X20055-Y17532	4095.12	5572.7	3185.62	unknown	EPd	n/a	Gnb4-IRES2-CreERT2;Ai82;Ai140_339951-17781	17781	Car3		4753.03	0	965.084	0	0	0	0	0	0	0	0	0	0	0	0	0	0	0	0	0	0	0	0	0	0	0	0	0	0	30190.6	2449.59	34302.2	5669.62	0	3778.66	0	0	0
17781_00003	17781_2886-X14249-Y36315	3886.35	14249	36315	MOp	MOp	6	Gnb4-IRES2-CreERT2;Ai82;Ai140_339951-17781	17781	Car3		4127.81	50461.4	25361.8	424.91	0	0	19759.5	2734.38	0	0	1590.57	574.351	0	0	0	0	0	0	0	0	0	0	0	0	0	0	0	0	0	7899.93	0	533.527	7398.86	0	567.911	0	0	0
17781_00004	17781_4698-X17857-Y11456	5962.93	4721.23	2091.97	CP	CLA	n/a	Gnb4-IRES2-CreERT2;Ai82;Ai140_339951-17781	17781	Car3		0	0	0	0	0	0	0	0	0	0	0	0	0	0	0	0	0	0	0	0	0	0	0	0	0	0	0	0	0	0	0	0	0	632.953	0	0	0	0
17781_2184_x15071_y19950	17781_2184-X15071-Y19950	2670.8	4182.23	3873.47	ORBl	ORBl	6	Gnb4-IRES2-CreERT2;Ai82;Ai140_339951-17781	17781	Car3		1187.32	3573.56	23783.6	0	0	0	1266.54	0	0	0	0	0	0	0	0	0	0	0	0	0	0	0	0	0	0	239.983	0	1367.59	0	40741.9	0	1470.08	22034.8	0	3554.76	0	0	0
17781_2491_x13559_y38398	17781_2491-X13559-Y38398	3064.2	3692.05	2674.75	MOp	GU	6	Gnb4-IRES2-CreERT2;Ai82;Ai140_339951-17781	17781	Car3		0	19217.2	7027.2	0	0	0	0	0	0	0	109.136	1901.78	7649.94	0	0	0	0	0	0	0	0	0	0	0	0	0	0	0	0	0	0	0	4574.74	82.4651	0	0	0	0
17781_3668_x9453_y17266	17781_3668-X9453-Y17266	5143.15	2374.72	3387.72	SSp-ul	SSp	6	Gnb4-IRES2-CreERT2;Ai82;Ai140_339951-17781	17781	Car3		0	1589.75	0	909.205	0	18.0129	0	29140.6	0	259.486	329.733	0	0	0	0	0	94.114	0	0	0	0	0	0	0	0	0	0	0	0	0	0	0	0	0	0	0	0	0
17781_3819_x16144_y41186	17781_3819-X16144-Y41186	4849.23	4093.35	2241.15	SSs	SSs	6	Gnb4-IRES2-CreERT2;Ai82;Ai140_339951-17781	17781	Car3		0	0	0	0	0	0	38865.8	0	0	0	52408.1	19469.5	1517.1	0	0	0	0	0	0	0	0	0	0	0	0	0	0	0	0	0	0	0	145.71	0	0	0	0	0
17781_4095_x17570_y12460	17781_4095-X17570-Y12460	5229.52	4704.82	2281.32	CP	CLA	n/a	Gnb4-IRES2-CreERT2;Ai82;Ai140_339951-17781	17781	Car3		171.427	6642.35	8183.12	41.4938	57.2407	961.095	47.7238	1554.52	1683.96	534.545	1334.02	2226.52	173.75	0	0	0	0	0	1773.36	0	7313.87	0	3240.81	0	0	20414.5	12136.3	3807.72	0	19.4853	104.818	5641.36	0	712.77	0	3565.68	3391.32	7089.34
17781_4710_x13766_y10574	17781_4710-X13766-Y10574	6146.4	3581	1817.08	SSs	SSs	6	Gnb4-IRES2-CreERT2;Ai82;Ai140_339951-17781	17781	Car3		0	17163	19678.2	6131.27	3978.95	13052.8	5235.83	29893.2	582.455	3209.2	35586.9	0	0	0	0	0	0	0	0	0	0	0	0	0	0	0	0	0	0	0	0	0	0	0	0	0	0	0
17781_4874_x11466_y11924	17781_4874-X11466-Y11924	6475.88	2902	2262.6	SSp-bfd	SSp-bfd	6	Gnb4-IRES2-CreERT2;Ai82;Ai140_339951-17781	17781	Car3		0	10957.1	32988.4	48771.7	9952.53	0	1805.91	2508.91	0	5318.79	9448.53	0	0	0	0	0	0	0	0	0	0	0	0	0	0	0	0	0	0	0	0	0	0	0	0	0	0	0
17781_5166_x11993_y10858	17781_5166-X11993-Y10858	6743.75	3051.93	1960.15	SSs	SSs	6	Gnb4-IRES2-CreERT2;Ai82;Ai140_339951-17781	17781	Car3		0	3392.98	0	1089.62	8343	49.0067	1313.41	15409	0	7928.08	7139.33	0	0	0	0	0	0	0	0	0	0	0	0	0	0	0	0	0	0	0	0	0	0	0	0	0	0	0
17781_5361_x17741_y11849	17781_5361-X17741-Y11849	6683.82	4620.18	2287.18	CP	CP	n/a	Gnb4-IRES2-CreERT2;Ai82;Ai140_339951-17781	17781	CP_GPe		0	0	0	0	0	0	0	0	0	0	0	0	0	0	0	0	0	0	0	0	0	0	0	0	0	0	0	0	0	0	0	0	0	0	0	0	0	0
17781_5548_x15772_y8872	17781_5548-X15772-Y8872	6902.35	4163.48	1395.6	VISC	VISC	6	Gnb4-IRES2-CreERT2;Ai82;Ai140_339951-17781	17781	Car3		0	348.968	0	2442.43	25035.5	1620.61	1726.71	7159.8	845.822	6783.39	36570.6	0	5269.27	141.788	0	0	153.996	0	0	0	0	0	0	0	0	0	0	0	0	0	0	0	0	7.11658	0	0	0	0
17781_5655_x10641_y11102	17781_5655-X10641-Y11102	7145.3	2691.03	1957.1	SSs	SSs	6	Gnb4-IRES2-CreERT2;Ai82;Ai140_339951-17781	17781	Car3		0	5233.18	35210.5	0	23590.5	3219.06	0	3111.55	0	1662.69	25919.8	0	0	3105.67	0	0	173.9	0	0	0	174.622	0	0	0	0	3942.33	0	0	0	0	0	0	0	0	0	709.132	628.791	0
17781_5894_x11460_y10079	17781_5894-X11460-Y10079	7380.07	2953.55	1698.92	AUDd	AUDp	6	Gnb4-IRES2-CreERT2;Ai82;Ai140_339951-17781	17781	Car3		0	677.65	150.08	0	1592.88	1971.31	0	320.177	249.505	188.569	9179.82	0	0	17402.3	21338.1	2223.66	1968.07	0	0	0	0	0	0	0	0	0	0	0	0	0	0	0	0	0	0	0	0	0
17781_6028_x9772_y42888	17781_6028-X9772-Y42888	7482.15	2292.2	1727.95	SSs	SSs	6	Gnb4-IRES2-CreERT2;Ai82;Ai140_339951-17781	17781	Car3		0	9073.38	951.786	0	4413.32	8146.85	0	364.121	190.464	197.298	12024.3	0	0	8362.25	0	1580.96	0	0	0	0	0	0	0	0	0	0	0	0	0	0	0	0	0	0	0	0	0	0
17781_6202_x7633_y12296	17781_6202-X7633-Y12296	7660.52	1945.33	1995.17	SSs	SSp-bfd	6	Gnb4-IRES2-CreERT2;Ai82;Ai140_339951-17781	17781	Car3		0	606.003	1227.47	0	8322.98	3046.3	0	792.876	2605.1	433.498	740.914	0	0	0	0	0	0	0	463.689	0	728.354	0	103.569	0	0	3715.77	0	0	0	0	0	0	0	0	0	4405.66	11960.2	9542.58
17781_6228_x12697_y8412	17781_6228-X12697-Y8412	7773.25	3354.6	1106.2	AUDp	AUDp	6	Gnb4-IRES2-CreERT2;Ai82;Ai140_339951-17781	17781	Car3		0	0	0	0	0	0	0	0	0	0	2156.87	0	0	5403.44	44397.2	741.563	18269.5	0	782.982	1997.07	23142.5	0	2834.64	636.668	918.777	0	0	0	0	0	0	0	0	0	0	2204.68	0	0
17781_6262_x6896_y13574	17781_6262-X6896-Y13574	7765.83	1705.75	2288.7	SSp-bfd	SSp-bfd	6	Gnb4-IRES2-CreERT2;Ai82;Ai140_339951-17781	17781	Car3		0	754.13	17388.4	0	25429.3	1438.59	0	0	1743.33	0	7372.73	0	0	1153.99	0	26.9291	0	4871.78	423.111	0	3334.62	0	777.599	0	0	8263.15	0	0	0	0	0	0	0	0	0	1230.87	190.778	0
17781_6270_x9494_y43380	17781_6270-X9494-Y43380	7726.77	2269.4	1579.5	AUDd	AUDd	6	Gnb4-IRES2-CreERT2;Ai82;Ai140_339951-17781	17781	Car3		0	4899.66	0	0	0	6321.89	0	675.566	20822.4	0	1836.05	0	0	10037.8	2122.76	250.942	0	337.987	2583.46	0	414.961	0	0	0	0	0	0	0	0	0	0	0	0	0	0	757.912	0	0
17781_6287_x8230_y11645	17781_6287-X8230-Y11645	7787.67	2223.7	1807.5	AUDd	SSs	6	Gnb4-IRES2-CreERT2;Ai82;Ai140_339951-17781	17781	Car3		0	809.565	138.797	0	5576.22	4519	0	1198.71	18971.3	277.43	7474.75	0	0	7795.9	108.173	1385.59	0	546.468	2970.73	0	972.046	0	391.074	553.17	0	0	0	0	0	0	0	0	0	0	0	4766.77	248.487	0
17781_6325_x14423_y8278	17781_6325-X14423-Y8278	7847.95	3881.78	1150.75	TEa	TEa	6	Gnb4-IRES2-CreERT2;Ai82;Ai140_339951-17781	17781	Car3		0	0	0	811.766	4857.15	0	0	0	0	0	15499.7	0	0	7473.84	13977	16922.9	10378.3	3360.69	285.547	1957.15	10671.8	183.366	1441.5	2043.64	1309.19	0	0	0	0	0	0	0	0	0	0	0	0	0
17781_6355_x6443_y33777	17781_6355-X6443-Y33777	8413.62	1222.1	4529.88	RSPv	CA1	n/a	Gnb4-IRES2-CreERT2;Ai82;Ai140_339951-17781	17781			0	0	0	0	0	0	0	0	0	0	0	0	0	0	0	0	0	0	159.809	0	0	0	0	0	0	0	524.02	0	0	0	0	0	0	0	0	0	0	14502.7
17781_6626_x22318_y13682	17781_6626-X22318-Y13682	8218.8	6199.1	2787.7	PA	TR	n/a	Gnb4-IRES2-CreERT2;Ai82;Ai140_339951-17781	17781			0	0	0	0	0	0	0	0	0	0	0	0	0	0	0	0	0	0	0	0	0	0	0	0	0	0	0	0	0	0	0	0	0	0	0	0	0	0
17781_6627_x22762_y14486	17781_6627-X22762-Y14486	8269.3	6307.75	2943.53	COAp	TR	n/a	Gnb4-IRES2-CreERT2;Ai82;Ai140_339951-17781	17781			0	0	0	0	0	0	0	0	0	0	0	0	0	0	0	0	0	0	0	0	0	0	0	0	0	0	0	0	0	0	0	0	0	0	0	0	0	0
17781_6643_x22317_y12822	17781_6643-X22317-Y12822	8226.73	6174.48	2541.55	PA	TR	n/a	Gnb4-IRES2-CreERT2;Ai82;Ai140_339951-17781	17781			0	0	0	0	0	0	0	0	0	0	0	0	0	0	0	0	0	0	0	0	0	0	0	0	0	0	0	0	0	0	0	0	0	0	0	0	0	0
17781_6802_x8324_y14113	17781_6802-X8324-Y14113	8413.6	2110.5	2746.72	CA1	CA1	n/a	Gnb4-IRES2-CreERT2;Ai82;Ai140_339951-17781	17781			0	0	0	0	0	0	0	0	0	0	0	0	0	0	0	0	0	0	0	0	0	0	0	0	0	0	0	0	0	0	0	0	0	0	0	0	0	0
17781_6866_x8954_y41812	17781_6866-X8954-Y41812	8496.3	2366.4	1836.03	TEa	VISl	6	Gnb4-IRES2-CreERT2;Ai82;Ai140_339951-17781	17781	Car3		0	0	0	0	2089.68	0	0	0	0	0	0	0	0	149.522	0	3722.46	0	2733.3	3800.31	0	39194.5	0	24399.4	291.67	213.921	0	0	0	0	0	0	0	0	0	0	103.897	45.4721	0
17781_6881_x22248_y12698	17781_6881-X22248-Y12698	8499.15	6115.65	2530.05	PA	TR	n/a	Gnb4-IRES2-CreERT2;Ai82;Ai140_339951-17781	17781			0	0	0	0	0	0	0	0	0	0	0	0	0	0	0	0	0	0	0	0	0	0	0	0	0	0	0	0	0	0	0	0	246.188	73.2007	0	0	0	0
17781_7132_x8998_y15272	17781_7132-X8998-Y15272	8895.65	2228.22	2949.57	SUB	SUB	n/a	Gnb4-IRES2-CreERT2;Ai82;Ai140_339951-17781	17781			0	0	0	0	0	816.442	0	0	514.412	0	0	0	0	0	0	0	0	0	0	0	0	0	0	0	0	0	0	0	0	0	0	0	0	0	0	0	0	0
17781_7281_x18241_y11406	17781_7281-X18241-Y11406	9224.98	4799.75	2291.2	SUB	SUB	n/a	Gnb4-IRES2-CreERT2;Ai82;Ai140_339951-17781	17781			0	0	0	0	0	0	0	0	0	0	0	0	0	0	0	0	0	0	0	0	0	0	0	0	0	0	0	0	0	0	0	0	0	0	0	0	0	0
17782_3138_x32805_y18352	17782_3138-X32805-Y18352	3698.22	4161.77	3107.5	AId	AId	6	Gnb4-IRES2-CreERT2;Ai82;Ai140_339952-17782	17782	Car3		1651.59	8230.9	20416.3	0	0	0	31.3021	0	0	0	5205.21	4983.12	9929.41	0	0	0	0	0	0	0	0	0	0	0	0	0	0	0	0	1195.71	0	0	29367.3	2728.48	160.74	0	0	0
17782_3253_x33739_y18314	17782_3253-X33739-Y18314	3823.57	4168.98	2880.72	AId	AId	6	Gnb4-IRES2-CreERT2;Ai82;Ai140_339952-17782	17782	Car3		5945.34	14090.1	56247.8	509.586	0	0	11559	906.425	0	468.651	5137.67	0	0	0	0	0	0	0	0	0	0	0	0	0	0	0	0	548.062	0	3106.01	0	94.142	3483.02	0	0	0	0	0
17782_3284_x11909_y16428	17782_3284-X11909-Y16428	3677.78	4106.55	3030.35	AId	CLA	n/a	Gnb4-IRES2-CreERT2;Ai82;Ai140_339952-17782	17782	Car3		1084.15	4902.82	35675.7	0	7084.64	1036.07	0	338.457	0	207.827	0	1213.61	349.158	0	0	0	0	0	0	0	0	0	0	0	0	6322.37	609.883	373.396	0	748.495	0	0	6422.43	2253.43	0	0	0	0
17782_3352_x11384_y16404	17782_3352-X11384-Y16404	3763.15	4025.9	2962.58	MOp	MOp	6	Gnb4-IRES2-CreERT2;Ai82;Ai140_339952-17782	17782	Car3		0	13405.3	1335.83	12936.8	583.159	2701.37	10600.4	13038.3	1199.12	3441.42	26740.4	10371.2	1974.21	0	0	0	212.201	0	0	0	0	0	0	0	0	0	812.477	17.8432	0	0	0	0	4076.78	0	0	0	0	0
17782_3487_x11014_y17041	17782_3487-X11014-Y17041	3883.5	4268.15	2836.38	AId	CLA	n/a	Gnb4-IRES2-CreERT2;Ai82;Ai140_339952-17782	17782	Car3		5176.01	5190.81	29691.4	0	0	0	0	0	0	0	0	348.275	0	0	0	0	0	0	0	0	0	0	0	0	0	492.794	1050.37	1229.76	2624.82	758.947	402.537	3043.25	3014.05	0	0	0	0	0
17782_3651_x35286_y18512	17782_3651-X35286-Y18512	4325.9	4290.95	2548.05	GU	CLA	n/a	Gnb4-IRES2-CreERT2;Ai82;Ai140_339952-17782	17782	Car3		2333.14	3250.78	26008.9	966.979	2054.56	0	92.4383	2576.94	0	1197.59	13931.2	5816.11	13148	0	0	0	0	0	0	0	0	0	0	0	0	0	0	0	0	2277.63	0	0	27190.3	4929.26	374.383	0	0	0
17782_3672_x34784_y19432	17782_3672-X34784-Y19432	4402.6	4668.2	2607.72	AId	CLA	n/a	Gnb4-IRES2-CreERT2;Ai82;Ai140_339952-17782	17782	Car3		380.544	760.646	386.895	0	0	0	0	0	0	0	0	1297.85	0	0	0	0	0	0	0	0	0	0	0	0	0	0	748.472	284.794	807.266	1723.45	1338.31	1143.65	8861.69	1347.83	2033.8	0	0	0
17787_00007	17787_5268-X6865-Y9780	6403.75	3384.75	2044.58	SSs	CP	n/a	Plxnd1-CreER;Ai166_351327-17787	17787	CP_SNr		0	0	0	0	0	0	0	0	0	0	3132.87	0	0	0	0	0	0	0	0	0	0	0	0	0	0	0	0	0	0	0	0	0	0	0	0	0	0	0
17787_00013	17787_3772-X13169-Y10621	5464.57	3542.72	4112.07	CP	CP	n/a	Plxnd1-CreER;Ai166_351327-17787	17787	CP_GPe		0	0	0	0	0	0	0	0	0	0	0	0	0	0	0	0	0	0	0	0	0	0	0	0	0	0	0	0	0	0	0	0	0	0	0	0	0	0
17787_00014	17787_3774-X11937-Y11739	5120.62	3930.5	3705.5	CP	CP	n/a	Plxnd1-CreER;Ai166_351327-17787	17787	CP_SNr		0	0	0	0	0	0	0	0	0	0	0	0	0	0	0	0	0	0	0	0	0	0	0	0	0	0	0	0	0	0	0	0	0	0	0	0	0	0
17787_00019	17787_4292-X29848-Y10948	5041.75	3456.12	2570.8	SSp-m	CP	n/a	Plxnd1-CreER;Ai166_351327-17787	17787	CP_SNr		0	0	0	0	0	0	3660.66	0	0	0	0	0	0	0	0	0	0	0	0	0	0	0	0	0	0	0	0	0	0	0	0	0	0	0	0	0	0	0
17787_00026	17787_5236-X5684-Y12605	6353.83	4334.82	1587.52	VISC	CP	n/a	Plxnd1-CreER;Ai166_351327-17787	17787	CP_SNr		0	0	0	0	0	0	0	0	0	0	547.474	0	2743.17	0	0	0	0	0	0	0	0	0	0	0	0	0	0	0	0	0	0	0	0	212.176	0	0	0	0
17787_00029	17787_5180-X6080-Y14181	6247.65	4939.82	1728.08	AIp	CP	n/a	Plxnd1-CreER;Ai166_351327-17787	17787	CP_others		0	0	0	0	0	0	0	0	0	0	0	0	94.0578	0	0	0	0	0	0	0	0	0	0	0	0	0	0	0	0	0	0	0	0	3214.79	0	0	0	0
17787_00048	17787_4095-X29680-Y14518	4832.95	4597.55	2675.95	CP	CP	n/a	Plxnd1-CreER;Ai166_351327-17787	17787	CP_SNr		0	0	0	0	0	0	0	0	0	0	0	59.3198	0	0	0	0	0	0	0	0	0	0	0	0	0	0	0	0	0	0	0	0	68.8191	0	0	0	0	0
17787_00049	17787_4296-X30506-Y14623	4965.3	4626.5	2381.97	CP	CP	n/a	Plxnd1-CreER;Ai166_351327-17787	17787	CP_SNr		0	0	0	0	0	0	0	0	0	0	0	770.659	0	0	0	0	0	0	0	0	0	0	0	0	0	0	0	0	0	0	0	0	147.85	0	0	0	0	0
17787_00050	17787_4224-X29770-Y15323	4953.38	4859.4	2560.55	CP	CP	n/a	Plxnd1-CreER;Ai166_351327-17787	17787	CP_SNr		0	0	0	0	0	0	0	0	0	0	0	0	0	0	0	0	0	0	0	0	0	0	0	0	0	0	0	0	0	0	0	0	3.42631	0	0	0	0	0
17787_4521_x5172_y12873	17787_4521-X5172-Y12873	5437.12	4442.27	1227.25	VISC	SSs	5	Plxnd1-CreER;Ai166_351327-17787	17787	CTX_IT		0	0	0	362.647	0	0	0	0	0	0	21514.1	13162.5	21141	458.235	0	0	466.89	0	0	0	0	0	0	0	0	0	0	0	0	0	0	0	7145.82	2472.33	0	0	0	0
17787_4690_x4440_y9176	17787_4690-X4440-Y9176	5592.5	3213.85	947.1	unknown	SSs	2/3	Plxnd1-CreER;Ai166_351327-17787	17787	CTX_IT		0	6829.3	0	1867.99	0	0	1530.74	0	0	0	16688.1	0	1095.89	0	0	0	0	0	0	0	0	0	0	0	0	0	0	0	0	0	0	0	0	0	0	0	0	0
17787_7070_x12739_y1410	17787_7070-X12739-Y1410	8550.25	611.125	3910.9	VISpm	VISpm	2/3	Plxnd1-CreER;Ai166_351327-17787	17787	CTX_IT		0	0	2613.68	0	0	0	0	0	0	0	0	0	0	0	0	0	0	0	485.91	0	6134	0	19714.6	0	0	0	0	0	0	0	0	0	0	0	0	1209.12	882.125	0
17788_3709_x6000_y8213	17788_3709-X6000-Y8213	4208.45	2948.53	2309.17	SSp-m	SSp-m	4	Plxnd1-CreER;Ai166_351331-17788	17788	CTX_IT		0	0	0	0	0	0	30223.8	0	0	0	0	0	0	0	0	0	0	0	0	0	0	0	0	0	0	0	0	0	0	0	0	0	0	0	0	0	0	0
17788_4719_x3512_y9492	17788_4719-X3512-Y9492	5596.48	3399.75	1339.12	SSs	SSs	5	Plxnd1-CreER;Ai166_351331-17788	17788	CTX_IT		0	6598.18	5190.46	700.185	0	287.015	5119.61	3407.58	0	8.32054	22185.1	0	8260.78	0	0	0	0	0	0	0	0	0	0	0	0	0	0	0	0	0	0	0	0	1237.58	0	0	0	0
17788_5059_x3960_y6601	17788_5059-X3960-Y6601	5956.77	2496.47	1402.88	SSp-n	SSp-n	2/3	Plxnd1-CreER;Ai166-351331	17788	CTX_IT		0	198.254	0	31460.2	3625.94	527.41	0	0	0	0	3906.69	0	0	0	0	0	0	0	0	0	0	0	0	0	0	0	0	0	0	0	0	0	0	0	0	0	0	0
17788_5767_x16636_y3662	17788_5767-X16636-Y3662	6975.97	1361.12	5527.88	RSPv	RSPv	2/3	Plxnd1-CreER;Ai166_351331-17788	17788	CTX_IT		0	0	1657	0	0	0	0	0	0	0	0	0	0	0	0	0	0	0	0	0	0	0	0	0	0	0	7.10724	0	0	0	0	0	0	0	0	0	15961.9	44898.1
18047_00047	18047_2443-X16062-Y14807	2745.2	3090.4	5354.75	ORBm	ORBm	5	Fezf2-CreER;Ai166_358361-18047	18047	CTX_ET		0	0	0	0	0	0	0	0	0	0	0	0	0	0	0	0	0	0	0	0	0	0	0	0	0	0	0	4462.97	2365.26	0	12315.3	399.506	0	0	0	0	0	0
18047_2622_x11862_y12983	18047_2622-X11862-Y12983	3051.28	2495.28	4068.32	MOs	MOs	5	Fezf2-CreER;Ai166_358361-18047	18047	CTX_ET		412.533	3261.82	26011.2	0	0	0	229.772	0	0	0	0	0	0	0	0	0	0	0	0	0	0	0	0	0	0	0	0	0	0	62.41	0	0	3393.83	0	0	0	0	0
18047_3132_x24052_y12385	18047_3132-X24052-Y12385	3664.22	2328.97	3661.7	MOp	MOs	5	Fezf2-CreER;Ai166_358361-18047	18047	CTX_ET		0	35175.2	23471.4	0	0	0	128.665	0	0	0	0	0	0	0	0	0	0	0	0	0	0	0	0	0	0	0	0	0	0	0	0	0	88.5522	0	0	0	0	0
18047_4141_x14168_y9063	18047_4141-X14168-Y9063	4959.8	1405.42	4761.57	MOs	MOs	5	Fezf2-CreER;Ai166_358361-18047	18047	CTX_ET	TPC_com	0	5957	17549.2	0	701.825	83.1201	0	947.285	0	243.337	0	0	0	0	0	0	0	0	0	0	0	0	0	0	0	0	0	0	0	0	0	0	0	0	0	0	0	0
18047_4458_x18853_y10785	18047_4458-X18853-Y10785	5438.6	2080.7	5214.9	ACAv	ACAv	5	Fezf2-CreER;Ai166_358361-18047	18047	CTX_ET		0	0	2079.46	0	0	0	0	0	0	0	0	0	0	0	0	0	0	0	0	0	0	0	0	0	0	5643.18	18225	0	0	0	0	0	0	0	0	1698.9	1912.81	5101.22
18047_5719_x25513_y7957	18047_5719-X25513-Y7957	7014.32	1733.97	3235.43	fiber tracts	SSp-un	5	Fezf2-CreER;Ai166_358361-18047	18047	CTX_ET		0	0	0	0	20892.9	0	0	0	1501.35	430.826	0	0	0	0	0	0	0	0	0	0	0	0	0	0	0	0	0	0	0	0	0	0	0	0	0	0	0	0
18047_7769_x31046_y13195	18047_7769-X31046-Y13195	9334.73	3815.18	1631.92	fiber tracts	ENTl	5	Fezf2-CreER;Ai166_358361-18047	18047	CTX_ET		0	0	0	0	0	0	0	0	0	0	0	0	0	0	0	0	209.498	0	0	0	0	0	0	0	0	0	0	0	0	0	0	0	0	0	0	0	0	0
182724_2238_x7096_y20268	182724_2238-X7096-Y20268	2854.22	2873.57	4023.65	MOs	MOs	5	Fezf2-CreER;Ai166-405426	182724	CTX_ET		912.079	2025.67	36026.9	0	0	0	0	0	0	0	0	0	0	0	0	0	0	0	0	0	0	0	0	0	0	0	0	0	0	0	0	0	5150.43	0	0	0	0	0
182724_2247_x6785_y11803	182724_2247-X6785-Y11803	3031.38	2778.07	3757.22	MOs	MOs	5	Fezf2-CreER;Ai166-405426	182724	CTX_ET		78.5524	10355.9	26328	0	0	0	2196.29	0	0	0	0	0	0	0	0	0	0	0	0	0	0	0	0	0	0	0	0	0	0	0	0	0	18.6351	0	0	0	0	0
182724_2333_x7081_y21185	182724_2333-X7081-Y21185	2919.28	2840.9	3581.75	MOs	MOs	5	Fezf2-CreER;Ai166-405426	182724	CTX_ET		0	5477.35	17262.5	0	0	0	720.075	0	0	0	0	0	0	0	0	0	0	0	0	0	0	0	0	0	0	0	0	0	0	0	0	0	0	0	415.33	0	0	0
182724_2383_x9300_y17890	182724_2383-X9300-Y17890	3030.3	4036.57	5009.73	ORBvl	ORBvl	5	Fezf2-CreER;Ai166-405426	182724	CTX_ET		0	0	0	0	0	0	0	0	0	0	0	0	0	0	0	0	0	0	0	0	0	0	0	0	0	0	0	0	0	2605.66	460.806	14954.6	181.013	0	117.185	0	0	0
182724_2494_x6419_y20983	182724_2494-X6419-Y20983	3140.12	2470.95	3668.5	MOs	MOs	5	Fezf2-CreER;Ai166-405426	182724	CTX_ET		0	7017.9	23478.7	0	0	0	0	3076.89	0	0	0	4.96989	0	0	0	0	0	0	0	0	0	0	0	0	0	0	0	0	0	0	0	0	0	0	0	0	0	0
182724_2525_x8483_y21088	182724_2525-X8483-Y21088	3119	3547.4	3597.18	AId	AId	5	Fezf2-CreER;Ai166-405426	182724	CTX_ET		0	0	14678.9	0	0	0	0	0	0	0	0	0	0	0	0	0	0	0	0	0	0	0	0	0	0	0	0	0	0	0	0	0	11551.2	0	0	0	0	0
182724_2526_x7529_y21792	182724_2526-X7529-Y21792	3096.9	3066.28	3259.98	MOs	MOs	5	Fezf2-CreER;Ai166-405426	182724	CTX_ET		0	17519	18678.8	0	0	0	0	0	0	0	0	0	0	0	0	0	0	0	0	0	0	0	0	0	0	0	0	0	0	0	0	0	354.638	0	235.1	0	0	0
182724_2670_x5615_y13225	182724_2670-X5615-Y13225	3541.12	2173.8	4371.4	MOs	MOs	5	Fezf2-CreER;Ai166-405426	182724	CTX_ET		437.421	18384.9	44966.5	0	0	0	0	348.304	0	0	0	0	0	0	0	0	0	0	0	0	0	0	0	0	0	0	0	0	0	602.855	0	0	609.005	0	121.639	0	0	0
182724_2926_x5279_y13761	182724_2926-X5279-Y13761	3880.52	1946.62	4622.27	MOs	MOs	5	Fezf2-CreER;Ai166-405426	182724	CTX_ET		1763.78	1029.34	39517	0	0	0	0	0	0	0	0	0	0	0	0	0	0	0	0	0	0	0	0	0	0	304.804	0	0	0	23.0195	0	0	179.259	0	276.523	0	0	0
182724_2997_x5821_y12613	182724_2997-X5821-Y12613	3943.05	2199.3	4135.68	MOs	MOs	5	Fezf2-CreER;Ai166-405426	182724	CTX_ET		0	8684.6	24061	4558.92	324.119	0	0	955	0	567.387	0	0	0	0	0	0	0	0	0	0	0	0	0	0	0	0	0	0	0	0	0	0	0	0	0	0	0	0
182724_3848_x8903_y23965	182724_3848-X8903-Y23965	4678.2	3694.03	2174.4	SSp-m	SSp-m	5	Fezf2-CreER;Ai166-405426	182724	CTX_ET		0	0	0	0	0	0	10841.6	0	0	0	12226.1	0	0	0	0	0	0	0	0	0	0	0	0	0	0	0	0	0	0	0	0	0	0	0	0	0	0	0
182724_3887_x5901_y10339	182724_3887-X5901-Y10339	5041.73	1997.62	3217	SSp-ul	SSp-ul	5	Fezf2-CreER;Ai166-405426	182724	CTX_ET		0	4101.95	0	238.242	0	0	0	20979.8	0	333.209	0	0	0	0	0	0	0	0	0	0	0	0	0	0	0	0	0	0	0	0	0	0	0	0	0	0	0	0
182724_4327_x4847_y18972	182724_4327-X4847-Y18972	5495.27	1426.95	4540.38	MOp	MOp	5	Fezf2-CreER;Ai166-405426	182724	CTX_ET		0	19517.2	5690.99	0	0	599.661	0	779.958	0	0	17.3047	22.0423	0	0	0	0	0	0	0	0	0	0	0	0	0	0	0	0	0	0	0	0	0	0	0	0	0	0
182724_4472_x5247_y12162	182724_4472-X5247-Y12162	5792.48	1657.75	4107.1	SSp-ll	MOp	6a	Fezf2-CreER;Ai166-405426	182724			0	7418.25	0	0	0	27740.4	0	9396.58	0	0	0	0	0	0	0	0	0	0	0	0	0	0	0	0	0	0	0	0	0	0	0	0	0	0	0	0	0	0
182724_4580_x5627_y9427	182724_4580-X5627-Y9427	5929.48	1808.17	2860.43	SSp-un	SSp-un	5	Fezf2-CreER;Ai166-405426	182724	CTX_ET		0	4286.55	2440.95	1135.69	5026.47	139.506	0	1927	0	6594.79	1165.34	0	0	0	0	0	0	0	0	0	0	0	0	0	0	0	0	0	0	0	0	0	0	0	0	0	0	0
182724_4599_x8181_y6776	182724_4599-X8181-Y6776	5881.73	3416	1822.8	SSs	SSs	5	Fezf2-CreER;Ai166-405426	182724			0	0	0	1977.97	0	0	880.725	0	0	0	36901.2	0	0	0	0	0	0	0	0	0	0	0	0	0	0	0	0	0	0	0	0	0	0	0	0	0	0	0
182724_4785_x5002_y11122	182724_4785-X5002-Y11122	6151	1448.1	3659.85	SSp-ll	SSp-ll	5	Fezf2-CreER;Ai166-405426	182724	CTX_ET		0	2669.79	1194.08	0	2068.85	13238.2	0	5984.86	743.479	373.59	1643.97	0	0	0	0	0	0	0	0	0	0	0	0	0	0	0	0	0	0	0	0	0	0	0	0	0	0	0
182724_5355_x5321_y20589	182724_5355-X5321-Y20589	6462.05	1527.15	3745.1	SSp-ll	SSp-ll	6a	Fezf2-CreER;Ai166-405426	182724			0	0	0	0	146.414	3323.25	0	492.847	0	201.818	0	0	0	0	0	0	0	0	0	0	0	0	0	0	0	0	0	0	0	0	0	0	0	0	0	0	0	0
182724_5410_x4393_y11075	182724_5410-X4393-Y11075	6836.23	1136.72	3667.47	SSp-tr	SSp-ll	5	Fezf2-CreER;Ai166-405426	182724	CTX_ET		0	0	0	0	203.053	62.6941	0	1267.21	10519	260.463	0	0	0	0	0	0	0	0	0	0	0	0	0	0	0	0	0	0	0	0	0	0	0	0	0	0	0	0
182724_5651_x9832_y25682	182724_5651-X9832-Y25682	6610.2	4022.88	1277.65	SSs	VISC	5	Fezf2-CreER;Ai166-405426	182724	CTX_ET		0	0	0	0	3354.85	0	0	0	0	0	11651.4	0	6450.99	183.924	0	0	2213.59	0	0	0	0	0	0	0	0	0	0	0	0	0	0	0	0	0	0	0	0	0
182724_5793_x8695_y5510	182724_5793-X8695-Y5510	7036.25	3491.72	1352	SSs	ADUv	5	Fezf2-CreER;Ai166-405426	182724	CTX_ET		0	0	0	0	0	0	0	0	0	0	9595.7	0	55.5401	7051.14	1207.59	0	11901.9	0	0	0	0	0	0	0	0	0	0	0	0	0	0	0	0	0	0	0	0	0
182724_5937_x3804_y11955	182724_5937-X3804-Y11955	7412.43	865.9	4080.75	VISam	VISa	5	Fezf2-CreER;Ai166-405426	182724	CTX_ET		0	0	0	0	2097.67	0	0	0	454.19	163.518	952.666	0	0	193.997	0	0	0	7445.81	9855.91	0	106.741	0	437.936	0	0	0	0	0	0	0	0	0	0	0	0	410.328	0	0
182725_2241_x9113_y11193	182725_2241-X9113-Y11193	2771.55	2970.3	3507.35	MOs	MOs	5	Fezf2-CreER;Ai166_405429-182725	182725	CTX_ET	TPC_sim	903.918	13502.1	41105.6	0	0	0	1848.89	0	0	0	0	1670.5	38.9297	0	0	0	0	0	0	0	0	0	0	0	0	0	0	0	0	0	0	0	522.587	0	84.2517	0	0	0
182725_2376_x10033_y10786	182725_2376-X10033-Y10786	2957.35	3347.55	3266.6	MOs	MOp	5	Fezf2-CreER;Ai166_405429-182725	182725	CTX_ET	TPC_com	0	12855.8	18596.5	0	0	0	2085.86	0	0	0	1071.46	585.342	0	0	0	0	0	0	0	0	0	0	0	0	0	0	0	0	0	0	0	0	87.4345	0	0	0	0	0
182725_2390_x8944_y12077	182725_2390-X8944-Y12077	2977.68	2968.72	3962.2	MOs	MOs	5	Fezf2-CreER;Ai166_405429-182725	182725	CTX_ET		958.766	4563.15	19333.2	0	0	0	1341.7	0	0	0	1416.85	0	0	0	0	0	0	0	0	0	0	0	0	0	0	0	0	0	0	218.919	0	0	770.841	0	0	0	0	0
182725_2581_x9375_y21137	182725_2581-X9375-Y21137	2971.55	4072.2	3655.5	AIv	AIv	5	Fezf2-CreER;Ai166_405429-182725	182725	CTX_ET		0	0	184.776	0	0	0	0	0	0	0	560.814	1998.75	0	0	0	0	0	0	0	0	0	0	0	0	0	0	0	0	0	14193.3	0	0	16529.6	0	5999.91	0	0	0
182725_2917_x9391_y22263	182725_2917-X9391-Y22263	3366.47	4235.2	3066.62	AId	AId	5	Fezf2-CreER;Ai166_405429-182725	182725	CTX_ET		0	208.136	339.607	0	0	0	0	0	0	0	0	370.133	0	0	0	0	0	0	0	0	0	0	0	0	0	0	0	0	0	0	0	0	40114.9	1420.98	0	0	0	0
182725_3680_x13452_y7614	182725_3680-X13452-Y7614	4855.1	4583.48	1871.12	GU	GU	5	Fezf2-CreER;Ai166_405429-182725	182725	CTX_ET	TPC_com	0	0	0	0	0	0	0	0	0	0	2818.55	30795.8	656.03	0	0	0	0	0	0	0	0	0	0	0	0	0	0	0	0	0	0	0	575.932	0	0	0	0	0
182725_3762_x5563_y19178	182725_3762-X5563-Y19178	4454.18	1826.7	4152.88	MOp	MOp	5	Fezf2-CreER;Ai166_405429-182725	182725	CTX_ET	TPC_com	0	25564.3	8334.86	1246.59	5390.03	16.1613	729.636	7300.43	0	2442.92	0	726.371	0	0	0	0	0	0	0	0	0	0	0	0	0	0	0	0	0	0	0	0	1757.76	0	182.315	0	0	0
182725_4080_x6576_y11407	182725_4080-X6576-Y11407	5104.1	1467.05	4315.48	MOp	MOp	5	Fezf2-CreER;Ai166_405429-182725	182725	CTX_ET	TPC_com	0	27201.2	731.462	0	0	1638.6	0	3004.21	0	0	0	0	0	0	0	0	0	0	0	0	0	0	0	0	0	0	0	0	0	0	0	0	0	0	0	0	0	0
182725_4160_x5717_y19181	182725_4160-X5717-Y19181	4961.55	1931.7	4133.07	MOp	MOp	5	Fezf2-CreER;Ai166_405429-182725	182725	CTX_ET		0	21929.4	2793.78	0	723.949	1836.52	0	4421.29	0	222.695	0	545.068	0	0	0	0	0	0	0	0	0	0	0	0	0	0	0	0	0	0	0	0	194.612	0	0	0	0	0
182725_4290_x5671_y18488	182725_4290-X5671-Y18488	5157.18	1817.6	4297.67	MOp	MOp	5	Fezf2-CreER;Ai166_405429-182725	182725	CTX_ET	TPC_com	0	16938.3	6580.9	0	0	1608.67	431.96	3334.66	0	0	326.478	0	0	0	0	0	0	0	0	0	0	0	0	0	0	0	0	0	0	0	0	0	0	0	0	0	0	0
182725_4390_x5078_y18459	182725_4390-X5078-Y18459	5233.15	1490.05	4290.48	MOp	SSp-ll	5	Fezf2-CreER;Ai166_405429-182725	182725	CTX_ET	TPC_sim	0	14154.5	0	0	0	1383.81	1133.25	330.625	203.09	74.8674	63.8763	1957.88	0	0	0	0	0	0	0	0	0	0	0	0	0	0	0	0	0	0	0	0	175.78	0	0	0	0	0
182725_5012_x5980_y10427	182725_5012-X5980-Y10427	6264.12	1194.7	4092.4	SSp-ll	SSp-ll	5	Fezf2-CreER;Ai166_405429-182725	182725	CTX_ET	TPC_com	0	4098.7	570.182	0	0	17589.9	782.957	343.84	3721.75	0	980.715	640.087	0	0	0	0	0	0	965.253	0	0	0	0	0	0	0	0	0	0	0	0	0	0	0	0	92.4583	0	0
182725_5094_x5532_y11642	182725_5094-X5532-Y11642	6293.88	933.725	4788.57	RSPagl	RSPagl	5	Fezf2-CreER;Ai166-405429	182725	CTX_ET		0	5615.12	424.268	0	0	1574.29	0	0	4312.33	0	0	0	0	0	0	0	0	0	719.933	0	0	0	83.9478	0	0	0	0	0	0	0	0	0	0	0	0	14094.3	371.825	0
182725_6819_x6109_y7853	182725_6819-X6109-Y7853	8672.3	947.35	3377.57	VISp	VISp	5	Fezf2-CreER;Ai166_405429-182725	182725	CTX_ET		0	0	0	0	0	0	0	0	0	0	0	0	0	0	0	0	0	0	0	0	18337.1	0	0	0	0	0	0	0	0	0	0	0	0	0	0	0	0	2602
182725_7341_x4593_y22594	182725_7341-X4593-Y22594	8754.75	2000.3	1962.35	VISli	VISli	5	Fezf2-CreER;Ai166_405429-182725	182725	CTX_ET	TPC_com	0	0	0	0	0	0	0	0	0	0	0	0	0	0	0	102.769	0	59.9757	0	6506.78	0	0	0	11967.9	0	0	0	0	0	0	0	0	0	0	0	0	0	331.599
18452_3926_x14445_y21337	18452_3926-X14445-Y21337	4392.68	7194.6	4307.22	OT	OT	n/a	Cux2-CreERT2;Ai166_374707-18452	18452			0	0	0	0	0	0	0	0	0	0	0	0	0	0	0	0	0	0	0	0	0	0	0	0	0	0	0	0	0	0	0	0	0	0	0	0	0	0
18452_4002_x10332_y17479	18452_4002-X10332-Y17479	4941.07	5775.7	2960.7	unknown	EPd	n/a	Cux2-CreERT2;Ai166_374707-18452	18452			0	0	0	0	0	0	0	0	0	0	0	0	0	0	0	0	0	0	0	0	0	0	0	0	0	0	0	0	0	0	0	0	0	0	0	0	0	0
18452_4126_x15225_y20986	18452_4126-X15225-Y20986	4659.5	7138.5	4548.68	OT	OT	n/a	Cux2-CreERT2;Ai166_374707-18452	18452			0	0	0	0	0	0	0	0	0	0	0	0	0	0	0	0	0	0	0	0	0	0	0	0	0	0	0	0	0	0	0	0	0	0	0	0	0	0
18452_4272_x26686_y20064	18452_4272-X26686-Y20064	5029.1	6632.52	3085	OT	PIR	n/a	Cux2-CreERT2;Ai166_374707-18452	18452			0	0	0	0	0	0	0	0	0	0	0	0	0	0	0	0	0	0	0	0	0	0	0	0	0	0	0	0	0	0	0	0	0	0	0	0	0	0
18452_4536_x11274_y21067	18452_4536-X11274-Y21067	5553.5	7058.6	3188.85	PAA	OT	n/a	Cux2-CreERT2;Ai166_374707-18452	18452			0	0	0	0	0	0	0	0	0	0	0	0	0	0	0	0	0	0	0	0	0	0	0	0	0	0	0	0	0	0	0	0	0	0	0	0	0	0
18452_5511_x26566_y3403	18452_5511-X26566-Y3403	6864.45	839.8	3414.25	SSp-tr	SSp-tr	2/3	Cux2-CreERT2;Ai166_374707-18452	18452	CTX_IT		0	0	0	0	0	911.539	0	0	26981.7	193.069	0	0	0	0	0	0	0	0	25.7415	0	0	0	0	0	0	0	0	0	0	0	0	0	0	0	0	306.21	0	0
18452_7249_x11408_y2071	18452_7249-X11408-Y2071	9770.75	717.925	3669.6	VISp	VISp	2/3	Cux2-CreERT2;Ai166_374707-18452	18452	CTX_IT		0	0	0	0	0	0	0	0	0	0	0	0	0	0	0	0	0	0	0	515.584	24251	0	0	323.197	237.492	0	0	0	0	0	0	0	0	0	0	706.915	0	0
18453_1641_x24165_y10580	18453_1641-X24165-Y10580	2099.3	2803.68	3756.82	MOs	MOs	2/3	Cux2-CreERT2;Ai166_374712-18453	18453	CTX_IT		2666.48	14118.6	55675	0	0	0	0	0	0	0	0	0	0	0	0	0	0	0	0	0	0	0	0	0	0	0	0	0	0	0	0	0	1846	0	0	0	0	0
18453_1643_x24077_y11694	18453_1643-X24077-Y11694	2045.85	3051.57	3692.35	MOs	MOs	2/3	Cux2-CreERT2;Ai166_374712-18453	18453	CTX_IT		6231.65	13658.3	63370.5	0	0	0	338.975	0	0	0	0	0	0	0	0	0	0	0	0	0	0	0	0	0	0	0	0	0	0	274.472	0	0	5700.19	0	0	0	0	0
18453_1674_x14446_y9719	18453_1674-X14446-Y9719	1879.8	2929.1	4540.57	unknown	FRP	2/3	Cux2-CreERT2;Ai166_374712-18453	18453	CTX_IT		25029.9	2564.79	24228.1	0	0	0	0	0	0	0	0	0	0	0	0	0	0	0	0	0	0	0	0	0	0	0	0	0	0	6453.6	0	32.4289	4616.36	0	0	0	0	0
18453_1924_x22284_y8069	18453_1924-X22284-Y8069	2487.1	1997.53	4376.18	MOs	MOs	2/3	Cux2-CreERT2;Ai166_374712-18453	18453	CTX_IT		4334.53	592.792	45763.2	0	0	0	0	0	0	0	0	0	0	0	0	0	0	0	0	0	0	0	0	0	0	0	0	775.941	0	198.905	255.957	247.049	1700.38	0	177.099	0	0	0
18453_2190_x23739_y8507	18453_2190-X23739-Y8507	3067.03	1917.9	4017.3	MOs	MOs	2/3	Cux2-CreERT2;Ai166_374712-18453	18453	CTX_IT		2915.46	15680.1	41883.7	0	0	0	0	0	0	0	0	0	0	0	0	0	0	0	0	0	0	0	0	0	0	0	673.69	215.693	0	0	0	0	1548.44	0	0	0	0	0
18453_2400_x15836_y7243	18453_2400-X15836-Y7243	3299.68	1540.05	4674.05	MOs	MOs	2/3	Cux2-CreERT2;Ai166_374712-18453	18453	CTX_IT		3057.96	1775.87	52224.6	0	0	494.746	0	0	814.86	0	0	0	0	0	0	0	0	0	0	0	635.01	0	0	0	0	123.505	598.369	1049.67	0	1243.12	154.117	1562.64	175.962	0	1674.46	0	0	0
18453_2428_x13810_y8197	18453_2428-X13810-Y8197	2996.15	2098	4196.88	MOs	MOs	4	Cux2-CreERT2;Ai166_374712-18453	18453	CTX_IT		3098.46	1706.17	35931.3	7806.87	0	0	1089.6	666.899	0	260.451	2645.2	0	0	0	0	0	0	0	0	0	0	0	0	0	0	0	515.814	0	0	749.987	0	0	0	0	0	0	0	0
18453_2632_x11687_y8383	18453_2632-X11687-Y8383	3124.82	2232.85	3485.48	MOs	MOs	2/3	Cux2-CreERT2;Ai166_374712-18453	18453	CTX_IT		0	9686.27	45467.9	0	0	0	0	0	0	0	0	0	0	0	0	0	0	0	0	0	0	0	0	0	0	0	502.181	0	0	0	0	0	59.7382	0	0	0	0	0
18453_2645_x28684_y11703	18453_2645-X28684-Y11703	3565.5	3232.72	2287.93	MOp	MOp	2/3	Cux2-CreERT2;Ai166_374712-18453	18453	CTX_IT		0	43888.3	13995.5	0	0	0	11579	0	0	0	7333.89	639.957	0	0	0	0	0	0	0	0	0	0	0	0	0	0	0	0	0	0	0	0	0	0	0	0	0	0
18453_2713_x27713_y9899	18453_2713-X27713-Y9899	3731.3	2475.62	2794.4	MOp	MOp	2/3	Cux2-CreERT2;Ai166_374712-18453	18453	CTX_IT		0	52142.8	8425.29	0	0	0	1913.8	36.2713	0	0	61.5955	0	0	0	0	0	0	0	0	0	0	0	0	0	0	0	303.986	0	0	0	0	0	0	0	0	0	0	0
18453_2884_x12998_y7285	18453_2884-X12998-Y7285	3636.88	1638.6	4038.33	MOs	MOs	2/3	Cux2-CreERT2;Ai166_374712-18453	18453	CTX_IT		93.3755	18924.7	43296.7	0	0	0	3911.44	879.612	0	0	0	0	0	0	0	0	0	0	0	0	0	0	0	0	0	0	776.273	0	0	0	0	0	0	0	0	0	0	0
18453_2991_x13607_y7348	18453_2991-X13607-Y7348	3807.8	1711.35	4187.25	MOs	MOs	2/3	Cux2-CreERT2;Ai166_374712-18453	18453	CTX_IT		3905.1	2262.15	34945.1	0	0	0	5860.8	722.171	0	58.0289	0	0	0	0	0	0	0	0	0	0	0	0	0	0	0	0	177.915	0	0	0	0	0	0	0	0	0	0	0
18453_3021_x27493_y8943	18453_3021-X27493-Y8943	4192.75	2059.45	3085.97	MOp	MOp	2/3	Cux2-CreERT2;Ai166_374712-18453	18453	CTX_IT		106.669	67489.4	19858.3	0	0	0	3758.91	806.986	0	0	0	0	0	0	0	0	0	0	0	0	0	0	0	0	0	0	266.159	0	0	0	0	0	0	0	0	0	0	0
18453_3147_x16721_y20510	18453_3147-X16721-Y20510	3742.88	6767.78	5249.52	OT	OT	n/a	Cux2-CreERT2;Ai166_374712-18453	18453			0	0	0	0	0	0	0	0	0	0	0	0	0	0	0	0	0	0	0	0	0	0	0	0	0	0	0	0	0	0	0	0	0	0	0	0	0	0
18453_3186_x12745_y7108	18453_3186-X12745-Y7108	3977.47	1618.9	3967.87	MOp	MOp	2/3	Cux2-CreERT2;Ai166_374712-18453	18453	CTX_IT		0	7000.72	1253.9	0	0	0	0	0	0	0	0	0	0	0	0	0	0	0	0	0	0	0	0	0	0	0	0	0	0	0	0	0	0	0	0	0	0	0
18453_3218_x16785_y20581	18453_3218-X16785-Y20581	3827.2	6810.82	5257.62	OT	OT	n/a	Cux2-CreERT2;Ai166_374712-18453	18453			0	0	0	0	0	0	0	0	0	0	0	0	0	0	0	0	0	0	0	0	0	0	0	0	0	0	0	0	0	0	0	0	0	0	0	0	0	0
18453_3225_x17398_y19713	18453_3225-X17398-Y19713	3862.47	6462.6	5408.02	OT	OT	n/a	Cux2-CreERT2;Ai166_374712-18453	18453			0	0	0	0	0	0	0	0	0	0	0	0	0	0	0	0	0	0	0	0	0	0	0	0	0	0	0	0	0	0	0	0	0	0	0	0	0	0
18453_3316_x8214_y11076	18453_3316-X8214-Y11076	4002.9	3356.38	2258.42	SSp-m	SSp-m	4	Cux2-CreERT2;Ai166_374712-18453	18453	CTX_IT		0	5353.24	0	0	0	0	28816.9	0	0	0	0	0	0	0	0	0	0	0	0	0	0	0	0	0	0	0	0	0	0	0	0	0	0	0	0	0	0	0
18453_3326_x29413_y10076	18453_3326-X29413-Y10076	4623.27	2468.47	2356.38	SSp-m	SSp-m	4	Cux2-CreERT2;Ai166_374712-18453	18453	CTX_IT		0	0	0	0	0	0	26343.4	223.766	0	0	0	0	0	0	0	0	0	0	0	0	0	0	0	0	0	0	0	0	0	0	0	0	0	0	0	0	0	0
18453_3350_x8925_y9653	18453_3350-X8925-Y9653	4103.6	2766.68	2553.67	SSp-m	SSp-m	4	Cux2-CreERT2;Ai166_374712-18453	18453	CTX_IT		0	6474.71	0	0	0	0	43995.4	0	0	0	0	0	0	0	0	0	0	0	0	0	0	0	0	0	0	0	0	0	0	0	0	0	0	0	0	0	0	0
18453_3456_x24161_y6646	18453_3456-X24161-Y6646	4690.2	1323.6	4178	MOp	MOp	2/3	Cux2-CreERT2;Ai166_374712-18453	18453	CTX_IT		0	39681.2	7175.07	0	0	0	62.4796	6368.06	0	808.718	0	0	0	0	0	0	0	0	0	0	0	0	0	0	0	0	476.235	0	0	0	0	0	0	0	0	0	0	0
18453_3471_x28224_y8289	18453_3471-X28224-Y8289	4836.7	1905.97	2862.07	SSp-ul	SSp-ul	4	Cux2-CreERT2;Ai166_374712-18453	18453	CTX_IT		0	2024.71	0	0	0	0	5080.62	24320.8	0	1792.96	0	0	0	0	0	0	0	0	0	0	0	0	0	0	0	0	0	0	0	0	0	0	0	0	0	0	0	0
18453_3492_x29357_y9198	18453_3492-X29357-Y9198	4850.52	2235.47	2385.32	SSp-m	SSp-m	4	Cux2-CreERT2;Ai166_374712-18453	18453	CTX_IT		0	0	0	53.3486	0	0	16650.4	0	0	422.346	0	0	0	0	0	0	0	0	0	0	0	0	0	0	0	0	0	0	0	0	0	0	0	0	0	0	0	0
18453_3516_x21006_y6048	18453_3516-X21006-Y6048	4435.62	1180	5022.02	MOs	MOs	2/3	Cux2-CreERT2;Ai166_374712-18453	18453	CTX_IT		0	2714.14	48807.6	0	5376.38	2006.25	0	0	1403.74	0	0	0	0	0	0	0	0	1682.63	1221.18	274.19	1340.91	0	372.967	225.024	0	4006.74	651.844	0	0	0	0	0	0	0	14.3905	910.853	0	0
18453_3564_x30226_y9677	18453_3564-X30226-Y9677	4913.62	2454.75	2008.75	SSp-m	SSp-m	2/3	Cux2-CreERT2;Ai166_374712-18453	18453	CTX_IT		0	15417.7	14733.7	1823.41	0	0	27039.8	683.74	0	565.996	361.676	0	0	0	0	0	0	0	0	0	0	0	0	0	0	0	0	0	0	0	0	0	0	0	0	0	0	0
18453_3579_x30397_y10103	18453_3579-X30397-Y10103	4930.98	2595.93	1951.4	SSp-m	SSp-m	4	Cux2-CreERT2;Ai166_374712-18453	18453	CTX_IT		0	0	0	1183.07	0	0	37381.1	0	0	86.8704	5162.73	0	0	0	0	0	0	0	0	0	0	0	0	0	0	0	0	0	0	0	0	0	0	0	0	0	0	0
18453_3678_x8938_y8684	18453_3678-X8938-Y8684	4573.02	2405.82	2478.38	SSp-m	SSp-m	4	Cux2-CreERT2;Ai166_374712-18453	18453	CTX_IT		0	0	0	0	0	0	21076.7	0	0	0	0	0	0	0	0	0	0	0	0	0	0	0	0	0	0	0	0	0	0	0	0	0	0	0	0	0	0	0
18453_3690_x8282_y9898	18453_3690-X8282-Y9898	4608.68	2794.47	2312.67	SSp-m	SSp-m	4	Cux2-CreERT2;Ai166_374712-18453	18453	CTX_IT		0	0	0	0	0	0	36104	0	0	0	0	0	0	0	0	0	0	0	0	0	0	0	0	0	0	0	0	0	0	0	0	0	0	0	0	0	0	0
18453_3704_x10450_y7387	18453_3704-X10450-Y7387	4660.7	1984.45	2909.5	SSp-ul	SSp-m	4	Cux2-CreERT2;Ai166_374712-18453	18453	CTX_IT		0	17457.2	0	0	0	0	4318.03	33384.1	0	299.634	0	0	0	0	0	0	0	0	0	0	0	0	0	0	0	0	0	0	0	0	0	0	0	0	0	0	0	0
18453_3766_x16118_y20931	18453_3766-X16118-Y20931	4493.02	7097.75	4921.38	OT	OT	n/a	Cux2-CreERT2;Ai166_374712-18453	18453			0	0	0	0	0	0	0	0	0	0	0	0	0	0	0	0	0	0	0	0	0	0	0	0	0	0	0	0	0	0	0	0	0	0	0	0	0	0
18453_3767_x22604_y5643	18453_3767-X22604-Y5643	4989.65	1001.92	4642.45	MOp	MOp	2/3	Cux2-CreERT2;Ai166_374712-18453	18453	CTX_IT		0	13967.3	25761.1	0	0	1165.25	0	58.5578	1086.97	0	0	0	0	0	0	0	0	0	0	0	0	0	0	0	0	525.612	192.089	3045.77	0	0	0	0	0	0	0	1904.49	1211.83	0
18453_3795_x13584_y5960	18453_3795-X13584-Y5960	4908.68	1196.85	4004.23	MOp	MOp	2/3	Cux2-CreERT2;Ai166_374712-18453	18453	CTX_IT		0	35660.7	24005.7	0	0	3319.89	0	5554.97	0	0	0	0	0	0	0	0	0	0	0	0	0	0	0	0	0	0	1105.84	0	0	0	0	0	0	0	0	0	0	0
18453_3796_x16246_y20830	18453_3796-X16246-Y20830	4526.15	7059.65	4960.38	OT	OT	n/a	Cux2-CreERT2;Ai166_374712-18453	18453			0	0	0	0	0	0	0	0	0	0	0	0	0	0	0	0	0	0	0	0	0	0	0	0	0	0	0	0	0	0	0	0	0	0	0	0	0	0
18453_3810_x16082_y20891	18453_3810-X16082-Y20891	4544.4	7091.5	4902.05	OT	OT	n/a	Cux2-CreERT2;Ai166_374712-18453	18453			0	0	0	0	0	0	0	0	0	0	0	0	0	0	0	0	0	0	0	0	0	0	0	0	0	0	0	0	0	0	0	0	0	0	0	0	0	0
18453_3841_x9500_y7920	18453_3841-X9500-Y7920	4868.3	2237.1	2531.48	SSp-m	SSp-m	4	Cux2-CreERT2;Ai166_374712-18453	18453	CTX_IT		0	948.737	0	90.351	0	0	24348.1	1095.2	0	401.156	0	0	0	0	0	0	0	0	0	0	0	0	0	0	0	0	0	0	0	0	0	0	0	0	0	0	0	0
18453_3848_x19057_y7025	18453_3848-X19057-Y7025	5165.38	1674.47	5607.5	ACAd	ACAv	2/3	Cux2-CreERT2;Ai166_374712-18453	18453	CTX_IT		0	0	5359.41	0	0	0	0	0	0	0	0	0	0	0	0	0	0	0	0	0	0	0	0	0	0	28592.5	9676.45	1304.78	130.975	0	295.958	286.954	0	0	0	1409.74	4606.68	727.879
18453_3935_x22928_y21885	18453_3935-X22928-Y21885	4892.43	7239.45	4187.65	OT	OT	n/a	Cux2-CreERT2;Ai166_374712-18453	18453			0	0	0	0	0	0	0	0	0	0	0	0	0	0	0	0	0	0	0	0	0	0	0	0	0	0	0	0	0	0	0	0	0	0	0	0	0	0
18453_3945_x11262_y6434	18453_3945-X11262-Y6434	4996.85	1474.7	3218.78	SSp-ul	SSp-ul	2/3	Cux2-CreERT2;Ai166_374712-18453	18453	CTX_IT		0	14850.7	0	275.334	0	852.95	1390.91	25684.4	0	0	13260.4	0	0	0	0	0	0	0	0	0	0	0	0	0	0	0	0	0	0	0	0	0	0	0	0	0	0	0
18453_4067_x16924_y5288	18453_4067-X16924-Y5288	5290.62	1002.85	4732.45	MOp	MOp	2/3	Cux2-CreERT2;Ai166_374712-18453	18453	CTX_IT		1220.26	10946.8	50569.4	0	0	0	0	0	0	0	0	0	0	0	0	0	0	0	0	0	0	0	0	0	0	4018.32	0	0	0	0	0	0	0	0	0	592.155	9027.93	915.413
18453_4186_x30783_y11697	18453_4186-X30783-Y11697	5800	3137.18	2093.15	SSp-n	SSs	6	Cux2-CreERT2;Ai166_374712-18453	18453			0	42410.6	29019.1	24042.2	0	0	41581.6	2740.68	0	1156.74	14483	0	0	0	0	0	0	0	0	0	0	0	0	0	0	0	0	0	0	0	0	0	0	0	0	0	0	0
18453_4221_x16935_y5165	18453_4221-X16935-Y5165	5495.48	993.4	4715.45	MOp	MOp	2/3	Cux2-CreERT2;Ai166_374712-18453	18453	CTX_IT		0	16421.1	12844.8	0	746.075	587.806	0	0	889.237	0	0	0	0	0	0	0	0	609.46	1647.32	0	1508.04	0	6.50838	0	0	11112.6	0	633.823	0	0	0	0	0	0	0	2073.11	11462.9	0
18453_4231_x30739_y8470	18453_4231-X30739-Y8470	5828.95	2170.78	1854.65	SSp-n	SSp-n	4	Cux2-CreERT2;Ai166_374712-18453	18453	CTX_IT		0	0	0	25245.5	621.244	0	0	0	0	0	2868.95	0	0	0	0	0	0	0	0	0	0	0	0	0	0	0	0	0	0	0	0	0	0	0	0	0	0	0
18453_4283_x7543_y12923	18453_4283-X7543-Y12923	5410.8	4180.98	2059.17	SSs	VISC	6	Cux2-CreERT2;Ai166_374712-18453	18453			0	17056.5	7437.43	759.291	0	0	10833.3	4180.22	0	285.676	66527.6	7841.47	7843.01	0	0	0	0	0	0	0	0	0	0	0	0	0	0	0	0	0	0	0	0	575.573	0	0	0	0
18453_4283_x7739_y13735	18453_4283-X7739-Y13735	5421.68	4467.95	2167.95	CP	VISC	6	Cux2-CreERT2;Ai166_374712-18453	18453			7455.55	21415.5	45809.9	0	0	0	5846.1	2068.6	0	427.202	8135.11	8281.12	2919.1	0	0	0	0	0	0	0	0	0	0	0	0	0	0	0	0	266.873	0	0	13613	10706.5	0	0	0	0
18453_4345_x12044_y5189	18453_4345-X12044-Y5189	5526	1055.42	3461.6	SSp-ul	SSp-ul	2/3	Cux2-CreERT2;Ai166_374712-18453	18453	CTX_IT		0	3574.63	7858.42	0	739.608	6351.67	0	22095.8	0	2001.89	0	0	0	0	0	0	0	0	0	0	0	0	0	0	0	0	0	0	0	0	0	0	0	854.215	0	0	0	0
18453_4386_x31552_y9254	18453_4386-X31552-Y9254	6018.18	2397.32	1639.35	SSp-n	SSp-n	4	Cux2-CreERT2;Ai166_374712-18453	18453	CTX_IT		0	0	0	17630.3	2244.94	0	0	0	0	0	1091.37	0	0	0	0	0	0	0	0	0	0	0	0	0	0	0	0	0	0	0	0	0	0	0	0	0	0	0
18453_4403_x30609_y7732	18453_4403-X30609-Y7732	6056.7	1979.15	1886.3	SSp-bfd	SSp-bfd	4	Cux2-CreERT2;Ai166_374712-18453	18453	CTX_IT		0	0	0	3223.7	25820.4	0	0	0	0	0	0	0	0	0	0	0	0	0	0	0	0	0	0	0	0	0	0	0	0	0	0	0	0	0	0	0	0	0
18453_4496_x31014_y8304	18453_4496-X31014-Y8304	6163.2	2158.68	1812.58	SSp-bfd	SSp-n	4	Cux2-CreERT2;Ai166_374712-18453	18453	CTX_IT		0	0	0	2639.22	23862.7	0	0	0	0	0	0	0	0	0	0	0	0	0	0	0	0	0	0	0	0	0	0	0	0	0	0	0	0	0	0	0	0	0
18453_4497_x29287_y7176	18453_4497-X29287-Y7176	6177.12	1776	2413.53	SSp-bfd	SSp-bfd	4	Cux2-CreERT2;Ai166_374712-18453	18453	CTX_IT		0	0	0	30.9681	21707.5	0	0	0	0	1406.17	0	0	0	0	0	0	0	0	0	0	0	0	0	0	0	0	0	0	0	0	0	0	0	0	0	0	0	0
18453_4540_x32498_y9442	18453_4540-X32498-Y9442	6199.65	2577.25	1245.28	SSs	SSp-n	2/3	Cux2-CreERT2;Ai166_374712-18453	18453	CTX_IT		0	0	0	13337.4	16142.6	0	0	0	0	0	19628	0	10240.4	0	0	0	0	0	0	0	0	0	0	0	0	0	0	0	0	0	0	0	0	514.874	0	0	0	0
18453_4693_x33039_y11636	18453_4693-X33039-Y11636	6272.85	3273.12	1172.2	SSs	SSs	2/3	Cux2-CreERT2;Ai166_374712-18453	18453	CTX_IT		0	0	0	636.641	2154.49	0	1365.33	1589.43	0	4776.82	40634.2	0	0	1372.69	0	0	0	0	0	0	0	0	0	0	0	0	0	0	0	0	0	0	0	0	0	0	0	0
18453_4711_x14090_y3943	18453_4711-X14090-Y3943	6042.57	723.85	3816.8	SSp-ll	SSp-ll	2/3	Cux2-CreERT2;Ai166_374712-18453	18453	CTX_IT		0	6952.3	0	0	1479.69	19874.6	0	1756.46	1604.51	255.152	443.458	0	0	339.032	861.082	0	388.435	0	0	0	0	0	0	0	0	0	0	0	0	0	0	0	0	0	0	0	0	0
18453_4725_x30684_y6703	18453_4725-X30684-Y6703	6433.72	1623.95	1936.35	SSp-bfd	SSp-bfd	2/3	Cux2-CreERT2;Ai166_374712-18453	18453	CTX_IT		0	2044.65	15934.7	2723.71	30376.8	449.035	0	1520.81	0	673.486	1527.05	0	0	0	0	0	0	0	0	0	0	0	0	0	0	0	0	0	0	0	0	0	0	0	0	0	0	0
18453_4749_x31789_y8895	18453_4749-X31789-Y8895	6477.55	2374.35	1635.5	SSp-bfd	SSp-n	4	Cux2-CreERT2;Ai166_374712-18453	18453	CTX_IT		0	0	0	292.193	15759.1	0	0	0	0	0	5762.53	0	0	0	0	0	0	0	0	0	0	0	0	0	0	0	0	0	0	0	0	0	0	0	0	0	0	0
18453_4899_x10111_y5917	18453_4899-X10111-Y5917	6218.75	1587.9	2642.25	SSp-bfd	SSp-bfd	4	Cux2-CreERT2;Ai166_374712-18453	18453	CTX_IT		0	0	0	0	27242.8	0	0	0	0	3655.66	0	0	0	0	0	0	0	0	0	0	0	0	0	0	0	0	0	0	0	0	0	0	0	0	0	0	0	0
18453_5033_x32118_y8975	18453_5033-X32118-Y8975	6819.15	2355.25	1602.7	SSs	SSs	4	Cux2-CreERT2;Ai166_374712-18453	18453	CTX_IT		0	0	0	0	7499.73	0	0	0	0	0	17940.3	0	0	0	0	0	0	0	0	0	0	0	0	0	0	0	0	0	0	0	0	0	0	0	0	0	0	0
18453_5113_x9557_y5782	18453_5113-X9557-Y5782	6487.9	1614.75	2384.35	SSp-bfd	SSp-bfd	4	Cux2-CreERT2;Ai166_374712-18453	18453	CTX_IT		0	0	0	0	26495.1	0	0	0	0	0	532.138	0	0	0	0	0	0	0	0	0	0	0	0	0	0	0	0	0	0	0	0	0	0	0	0	0	0	0
18453_5228_x9833_y5221	18453_5228-X9833-Y5221	6647.93	1432.7	2403.4	SSp-bfd	SSp-bfd	2/3	Cux2-CreERT2;Ai166_374712-18453	18453	CTX_IT		0	0	0	0	25126.4	0	0	804.108	0	628.133	10537.1	0	0	266.69	0	0	0	0	0	0	0	0	0	0	0	0	0	0	0	0	0	0	0	0	0	0	0	0
18453_5308_x10321_y5166	18453_5308-X10321-Y5166	6766.68	1426.2	2567.6	SSp-bfd	SSp-bfd	4	Cux2-CreERT2;Ai166_374712-18453	18453	CTX_IT		0	0	0	0	18581.7	0	0	0	0	92.7709	0	0	0	0	0	0	0	0	0	0	0	0	0	0	0	0	0	0	0	0	0	0	0	0	0	0	0	0
18453_5317_x24548_y3717	18453_5317-X24548-Y3717	7142.82	542.825	4335.55	VISam	SSp-tr	4	Cux2-CreERT2;Ai166_374712-18453	18453	CTX_IT		0	311.72	0	0	0	0	0	0	3010.66	0	0	0	0	0	0	0	0	0	5382.98	0	0	0	0	0	0	0	0	0	0	0	0	0	0	0	0	16432.5	980.736	0
18453_5318_x33682_y14092	18453_5318-X33682-Y14092	6946.65	4064.07	1132.2	VISC	VISC	5	Cux2-CreERT2;Ai166_374712-18453	18453			0	3679.64	9584.62	1919.75	7269.08	0	270.95	3377.65	0	9894.68	7189.44	0	11818.5	0	0	0	900.858	0	0	0	0	0	0	0	0	0	0	0	0	0	0	0	0	743.796	0	0	0	0
18453_5325_x32314_y8395	18453_5325-X32314-Y8395	7208.35	2279.05	1441.03	SSs	SSs	4	Cux2-CreERT2;Ai166_374712-18453	18453	CTX_IT		0	0	0	0	5338.12	0	0	1066.39	3816.56	0	16807.5	0	0	1104.56	0	0	0	0	0	0	0	0	0	0	0	0	0	0	0	0	0	0	0	0	0	296.378	343.017	102.559
18453_5343_x23330_y3366	18453_5343-X23330-Y3366	7126.7	334.1	4658.57	RSPagl	RSPagl	2/3	Cux2-CreERT2;Ai166_374712-18453	18453	CTX_IT		0	244.9	2340.57	0	0	0	0	0	0	0	0	0	0	0	0	0	0	0	231.106	0	899.379	0	195.283	0	0	5680.8	6705.94	0	0	0	0	0	0	0	0	15156.4	10381.1	2188.82
18453_5436_x32746_y12751	18453_5436-X32746-Y12751	7021.52	3593.35	1707.83	SSs	SSs	6	Cux2-CreERT2;Ai166_374712-18453	18453	CTX_IT		0	1058.91	4479.3	351.746	7985.85	8598.04	579.74	3916.08	25855	1307.85	16888	0	1172.79	2260.17	700.176	953.122	4441.89	1085.15	250.575	0	0	0	0	0	0	0	0	0	0	0	0	0	0	0	0	2543.82	3762.86	994.212
18453_5459_x9646_y5477	18453_5459-X9646-Y5477	6932.52	1598.4	2369.4	SSp-bfd	SSp-bfd	4	Cux2-CreERT2;Ai166_374712-18453	18453	CTX_IT		0	0	0	0	24799.2	0	0	0	0	0	0	0	0	0	0	0	0	0	0	0	0	0	0	0	0	0	0	0	0	0	0	0	0	0	0	0	0	0
18453_5535_x29214_y5045	18453_5535-X29214-Y5045	7285.35	924.425	2902.45	VISrl	SSp-bfd	4	Cux2-CreERT2;Ai166_374712-18453	18453	CTX_IT		0	0	0	0	8098.21	0	0	0	0	0	0	0	0	0	0	6.8731	0	4587.11	0	1514.87	1223.65	0	0	211.395	0	0	0	0	0	0	0	0	0	0	0	0	0	0
18453_5578_x32997_y13060	18453_5578-X32997-Y13060	7517.38	3744.6	1249.67	AUDv	AUDv	6a	Cux2-CreERT2;Ai166_374712-18453	18453			0	3011.81	8386.93	0	6622.21	1971.49	0	5375.34	1179.45	1878.49	10483.3	1003.59	2831.25	1644.97	1667.34	1478.59	8310.09	789.012	1043.27	858.537	4230.07	3302.43	171.634	0	2407.4	0	0	0	0	0	0	0	1960.96	0	2502.48	1980.53	675.699	0
18453_5667_x25695_y3103	18453_5667-X25695-Y3103	7649.12	269.8	4018.95	unknown	VISam	2/3	Cux2-CreERT2;Ai166_374712-18453	18453	CTX_IT		0	656.406	8665.32	0	69.3702	0	0	405.977	927.665	0	0	0	0	209.825	0	2222.86	0	1400.37	10581.8	1487.94	1335.03	0	227.42	390.741	498.842	10080.1	0	0	0	0	0	0	0	0	0	1340.06	114.604	0
18453_5766_x31719_y6139	18453_5766-X31719-Y6139	7729.45	1510.65	1786.18	SSp-bfd	SSs	2/3	Cux2-CreERT2;Ai166_374712-18453	18453	CTX_IT		0	0	0	0	16190.3	0	0	0	0	0	10145.9	0	0	3158.59	0	0	0	1409.05	677.382	565.816	431.271	0	314.3	0	0	0	0	0	0	0	0	0	0	0	0	381.789	338.285	172.551
18453_5841_x19468_y3419	18453_5841-X19468-Y3419	7663.82	527.85	5577.55	unknown	RSPv	2/3	Cux2-CreERT2;Ai166_374712-18453	18453	CTX_IT		0	0	0	0	0	0	0	0	0	0	0	0	0	0	0	0	0	0	0	0	0	0	0	0	0	0	0	0	0	0	0	0	0	0	0	0	5137.37	7798.34
18453_5862_x33046_y12305	18453_5862-X33046-Y12305	8031.98	3529.7	1286	AUDv	AUDv	6	Cux2-CreERT2;Ai166_374712-18453	18453			0	663.234	2757.82	0	1601.08	1105.9	0	350.683	0	176.528	2412.5	0	1270.72	1114.49	12264.6	2977.97	13252	2920.9	300.649	0	6630.95	0	3397.38	121.157	4723.87	0	0	0	0	0	0	0	0	1263.75	0	2527.93	4473.37	0
18453_5941_x24629_y3152	18453_5941-X24629-Y3152	7963.1	307.65	4362.7	RSPagl	VISam	2/3	Cux2-CreERT2;Ai166_374712-18453	18453	CTX_IT		0	0	0	0	0	0	0	0	0	0	0	0	0	0	0	0	0	0	6466.12	3493.48	4505.52	1709.75	5055.29	755.515	3275.32	0	0	0	0	0	0	0	0	0	0	13660.6	1641.47	1102.36
18453_5995_x24812_y3143	18453_5995-X24812-Y3143	8033.05	314.1	4306.8	RSPagl	VISam	2/3	Cux2-CreERT2;Ai166_374712-18453	18453	CTX_IT		0	0	0	0	0	0	0	0	0	0	0	0	0	0	0	0	0	0	8660.47	3207.1	5203.95	4730.92	3371.66	971.646	428.508	0	0	0	0	0	0	0	0	0	0	14035.4	1783.08	265.166
18453_6040_x24821_y3042	18453_6040-X24821-Y3042	8095.73	277.375	4305.32	RSPagl	VISam	2/3	Cux2-CreERT2;Ai166_374712-18453	18453	CTX_IT		0	0	948.873	0	0	0	0	0	0	0	0	0	0	0	0	0	0	0	4239.92	0	0	0	1813.44	0	0	3077.84	2491.58	3071.57	0	0	0	0	0	0	0	19104.6	3742.75	560.023
18453_6053_x8032_y5933	18453_6053-X8032-Y5933	7377.2	1920.03	1678.6	SSs	VISrl	4	Cux2-CreERT2;Ai166_374712-18453	18453	CTX_IT		0	0	0	0	4987.2	0	0	355.489	1446.22	269.738	20580.7	0	0	538.647	0	0	0	0	161.182	0	0	0	0	0	0	0	0	0	0	0	0	0	0	0	0	282.251	413.545	247.248
18453_6181_x10238_y3690	18453_6181-X10238-Y3690	7607.32	930.85	2501.05	VISrl	VISrl	2/3	Cux2-CreERT2;Ai166_374712-18453	18453	CTX_IT		0	660.505	10624.5	0	3112.24	1035	0	238.071	395.191	0	0	0	0	0	0	330.41	0	650.793	826.551	0	3612.87	604.172	0	0	0	217.38	0	0	0	0	0	0	0	0	0	333.825	294.681	218.608
18453_6229_x34471_y10482	18453_6229-X34471-Y10482	8522.02	2876.68	810.45	AUDv	AUDv	2/3	Cux2-CreERT2;Ai166_374712-18453	18453	CTX_IT		0	0	0	0	0	0	0	0	0	0	0	0	0	0	13827.1	332.579	18616.5	0	0	149.18	1263.81	0	590.647	213.928	99.2904	0	0	0	0	0	0	0	0	0	0	362.943	141.154	520.325
18453_6316_x30559_y4743	18453_6316-X30559-Y4743	8637.3	980.125	2405.82	VISp	VISrl	2/3	Cux2-CreERT2;Ai166_374712-18453	18453	CTX_IT		0	0	0	0	0	0	0	0	0	0	0	0	0	0	0	0	0	777.065	0	1193.61	16171.4	0	0	0	0	0	0	0	0	0	0	0	0	0	0	0	0	0
18453_6477_x30376_y5078	18453_6477-X30376-Y5078	8800.12	1191.03	2474.65	VISp	VISp	4	Cux2-CreERT2;Ai166_374712-18453	18453	CTX_IT		0	0	0	0	1580.94	0	0	0	0	0	0	0	0	0	0	0	0	0	0	1356.16	33138.7	0	0	0	0	0	0	0	0	0	0	0	0	0	0	0	0	0
18453_6479_x9010_y4330	18453_6479-X9010-Y4330	8046.48	1250.83	2100.92	VISrl	VISal	2/3	Cux2-CreERT2;Ai166_374712-18453	18453	CTX_IT		0	547.867	7023.77	0	6940.89	837.51	0	0	953.239	0	245.224	0	0	0	0	0	0	5702.36	0	4201.01	7854.61	35.0436	0	0	0	0	0	0	0	0	0	0	0	0	0	0	0	0
18453_6500_x34303_y12884	18453_6500-X34303-Y12884	8870	3710.7	903.475	ECT	TEa	2/3	Cux2-CreERT2;Ai166_374712-18453	18453	CTX_IT		0	0	0	0	0	0	0	0	0	0	0	468.567	614.338	0	1369.96	59.5731	1985.86	0	0	0	0	0	0	0	111.745	0	0	0	0	0	0	0	0	2318.57	0	0	0	0
18453_6537_x8725_y4484	18453_6537-X8725-Y4484	8126.9	1352.05	1962.03	VISal	VISal	2/3	Cux2-CreERT2;Ai166_374712-18453	18453	CTX_IT		0	0	0	0	944.909	0	0	0	115.001	0	0	0	0	167.634	0	97.1823	0	15706.4	0	9880.29	4761.19	1386.49	0	2019.78	0	0	0	0	0	0	0	0	0	0	0	0	0	0
18453_6561_x9442_y3817	18453_6561-X9442-Y3817	8126.77	1029.1	2233.4	VISrl	VISrl	2/3	Cux2-CreERT2;Ai166_374712-18453	18453	CTX_IT		0	0	0	0	1601.68	0	0	0	0	0	0	0	0	0	0	0	0	4379.04	516.153	878.71	3940.35	0	371.111	753.681	667.207	0	0	0	0	0	0	0	0	0	0	326.834	376.537	426.554
18453_6576_x22528_y4353	18453_6576-X22528-Y4353	8926.5	953.5	5050.55	RSPv	RSPv	2/3	Cux2-CreERT2;Ai166_374712-18453	18453	CTX_IT		0	0	0	0	0	0	0	0	0	0	0	0	0	0	0	0	0	0	0	0	0	0	0	0	0	0	0	0	0	0	0	0	0	0	0	0	3682.63	6977.49
18453_6604_x9161_y4006	18453_6604-X9161-Y4006	8473.67	1191.97	2237	VISal	VISrl	2/3	Cux2-CreERT2;Ai166_374712-18453	18453	CTX_IT		0	1206.57	15655.4	0	4462.47	1123.53	0	0	1508.71	0	0	0	0	0	1632.26	509.581	527.042	13205	146.526	7690.82	16242.4	0	227.2	621.266	0	728.468	0	0	0	0	0	0	0	0	0	0	0	0
18453_6675_x10576_y3102	18453_6675-X10576-Y3102	8239.1	755.4	2533.48	unknown	VISp	2/3	Cux2-CreERT2;Ai166_374712-18453	18453	CTX_IT		0	0	0	0	247.549	0	0	0	0	0	0	0	0	0	0	0	0	2363.27	2387.35	208.86	17705.4	0	809.202	0	0	0	0	0	0	0	0	0	0	0	0	318.274	369.425	352.025
18453_6675_x8876_y4461	18453_6675-X8876-Y4461	8262.08	1356.7	2005.67	VISal	VISal	2/3	Cux2-CreERT2;Ai166_374712-18453	18453	CTX_IT		0	0	0	0	2213.9	0	0	1263.3	0	263.682	0	0	0	0	0	92.5497	0	17243.5	397.522	215.386	3499.47	0	422.317	0	0	0	0	0	0	0	0	0	0	0	0	329.847	200.756	5.77525
18453_6708_x6437_y7833	18453_6708-X6437-Y7833	8235.12	2750.4	1261.88	AUDp	AUDp	4	Cux2-CreERT2;Ai166_374712-18453	18453	CTX_IT		0	0	0	0	0	0	0	0	0	0	507.008	0	0	5356.49	52809.7	3913.02	3969.02	0	380.958	0	1459.84	0	398.406	0	0	0	0	0	0	0	0	0	0	0	0	361.114	171.222	0
18453_6746_x8555_y4741	18453_6746-X8555-Y4741	8349.58	1533.83	1832.42	VISal	VISl	2/3	Cux2-CreERT2;Ai166_374712-18453	18453	CTX_IT		0	0	0	0	0	0	0	0	0	0	919.264	0	0	43.3743	0	0	0	15131.8	0	11.7125	3213.74	0	0	0	0	0	0	0	0	0	0	0	0	0	0	0	0	0
18453_6748_x28152_y3578	18453_6748-X28152-Y3578	9020.4	594.8	3418.28	VISp	VISp	2/3	Cux2-CreERT2;Ai166_374712-18453	18453	CTX_IT		0	0	0	0	0	0	0	0	0	0	0	0	0	0	0	0	0	0	0	0	26145.4	0	0	0	0	0	0	0	0	0	0	0	0	0	0	0	0	0
18453_6756_x7677_y5336	18453_6756-X7677-Y5336	7592.5	714.95	3133.03	VISa	VISrl	2/3	Cux2-CreERT2;Ai166_374712-18453	18453	CTX_IT		0	0	0	0	3760.68	0	0	0	963.933	821.976	0	0	0	0	0	0	0	0	470.83	0	3096.99	0	337.342	0	0	0	0	0	0	0	0	0	0	0	0	329.672	364.274	727.853
18453_6846_x11548_y2831	18453_6846-X11548-Y2831	8878.38	763.9	3214.43	VISp	VISp	2/3	Cux2-CreERT2;Ai166_374712-18453	18453	CTX_IT		0	0	0	0	0	0	0	0	0	0	0	0	0	0	0	0	0	0	0	0	31375	0	570.972	0	0	0	0	0	0	0	0	0	0	0	0	383.464	644.664	0
18453_7007_x11486_y3611	18453_7007-X11486-Y3611	9044.75	1123.58	3089.03	VISp	VISp	4	Cux2-CreERT2;Ai166_374712-18453	18453	CTX_IT		0	0	0	0	0	0	0	0	0	0	0	0	0	0	0	0	0	0	0	944.769	30271.1	0	465.372	0	0	0	0	0	0	0	0	0	0	0	0	890.78	893.74	878.27
18453_7010_x8769_y4509	18453_7010-X8769-Y4509	8621.55	1470.53	1852.2	VISl	VISp	2/3	Cux2-CreERT2;Ai166_374712-18453	18453	CTX_IT		0	0	0	0	371.183	0	0	0	0	0	2013.72	0	0	866.82	481.976	1018.43	437.73	9008.34	5578.1	15436.3	8718.17	0	1253.75	792.223	2896.47	0	0	0	0	0	0	0	0	0	0	0	0	0
18453_7024_x9012_y4138	18453_7024-X9012-Y4138	8636.25	1249.5	1990.23	VISl	VISp	2/3	Cux2-CreERT2;Ai166_374712-18453	18453	CTX_IT		0	0	0	0	2164.33	0	0	1172.44	0	200.991	0	0	34.8635	0	681.191	448.918	561.608	5177.29	313.68	10914	3758.78	1009.28	683.873	567.259	566.84	0	0	0	0	0	0	0	0	499.305	0	1354.81	1130.57	182.962
18453_7112_x9089_y4667	18453_7112-X9089-Y4667	9086.75	1645.3	2128.78	VISl	VISp	4	Cux2-CreERT2;Ai166_374712-18453	18453	CTX_IT		0	0	0	0	0	0	0	0	0	0	0	0	0	0	0	0	0	2160.76	0	22066.2	20787.9	0	373.148	0	0	0	0	0	0	0	0	0	0	0	0	376.469	923.203	2660.17
18453_7132_x11495_y3152	18453_7132-X11495-Y3152	9230.85	981.05	3061.03	VISp	VISp	2/3	Cux2-CreERT2;Ai166_374712-18453	18453	CTX_IT		0	0	0	0	0	0	0	0	0	0	0	0	0	0	0	0	0	0	0	0	29020.8	0	0	0	0	0	0	0	0	0	0	0	0	0	0	0	0	0
18453_7132_x31679_y7308	18453_7132-X31679-Y7308	9588.85	2227.62	1888.97	VISpor	VISli	2/3	Cux2-CreERT2;Ai166_374712-18453	18453	CTX_IT		0	0	0	0	0	0	0	0	0	0	0	0	0	0	0	0	0	0	272.489	4475.92	5821.27	5315.3	1640.64	5130.3	6578.75	0	0	0	0	0	0	0	0	0	0	6190	2171.99	0
18453_7146_x8788_y4552	18453_7146-X8788-Y4552	8793.3	1552.83	1808.4	VISl	VISp	2/3	Cux2-CreERT2;Ai166_374712-18453	18453	CTX_IT		0	0	0	0	795.696	0	0	0	0	0	112.744	0	0	0	0	0	0	3600.32	0	16071.8	17503.5	0	0	1800.08	988.751	0	0	0	0	0	0	0	0	0	0	0	0	0
18453_7188_x11060_y3637	18453_7188-X11060-Y3637	9271.6	1146.4	2936.98	VISp	VISp	4	Cux2-CreERT2;Ai166_374712-18453	18453	CTX_IT		0	0	0	0	0	0	0	0	0	0	0	0	0	0	0	0	0	0	0	0	50114.1	0	0	0	0	0	0	0	0	0	0	0	0	0	0	0	0	0
18453_7223_x30215_y5120	18453_7223-X30215-Y5120	9741.85	1398.72	2452.07	VISp	VISp	2/3	Cux2-CreERT2;Ai166_374712-18453	18453	CTX_IT		0	0	0	0	0	0	0	0	0	0	0	0	0	0	0	0	0	0	0	9.13535	35890.9	804.386	556.68	37.5278	2315.11	0	0	0	0	0	0	0	0	0	0	268.494	52.1584	0
18453_7245_x12979_y2864	18453_7245-X12979-Y2864	9437.02	900.55	3523.1	VISp	VISp	2/3	Cux2-CreERT2;Ai166_374712-18453	18453	CTX_IT		0	0	0	0	0	0	0	0	0	0	0	0	0	0	0	0	0	0	0	16119.3	22747.8	0	468.964	1208.63	73.0601	0	0	0	0	0	0	0	0	0	0	383.925	105.716	0
18453_7304_x11719_y3749	18453_7304-X11719-Y3749	9452.6	1193.62	3267.65	VISp	VISp	4	Cux2-CreERT2;Ai166_374712-18453	18453	CTX_IT		0	0	0	0	0	0	0	0	0	0	0	0	0	0	0	0	0	0	0	0	21519.9	0	0	0	0	0	0	0	0	0	0	0	0	0	0	0	0	0
18453_7309_x5442_y9199	18453_7309-X5442-Y9199	9098.38	3314.72	981.975	TEa	TEa	2/3	Cux2-CreERT2;Ai166_374712-18453	18453	CTX_IT		0	0	0	0	0	0	0	0	0	0	0	0	0	0	0	0	951.401	0	0	0	130.641	12.2376	389.568	0	1209.07	0	0	0	0	0	0	0	0	0	0	1016.73	350.541	440.88
18453_7455_x32866_y9412	18453_7455-X32866-Y9412	9868.3	2911.25	1455.38	VISpor	VISpor	2/3	Cux2-CreERT2;Ai166_374712-18453	18453	CTX_IT		0	0	0	0	0	0	0	0	0	0	0	0	0	0	0	0	384.707	0	0	332.619	2709.49	926.398	0	0	19714.7	0	0	0	0	0	0	0	0	377.383	0	217.144	589.755	0
18453_7692_x10145_y15241	18453_7692-X10145-Y15241	9551.42	5366.73	2728.23	ENTm	ENTm	2/3	Cux2-CreERT2;Ai166_374712-18453	18453	CTX_IT		0	0	0	0	0	0	0	0	0	0	0	0	0	0	0	0	0	0	0	0	0	0	0	0	0	0	0	0	0	0	0	0	0	0	0	0	0	0
18453_7813_x5799_y12199	18453_7813-X5799-Y12199	9542.42	4340.3	1119.55	ENTl	ENTl	2/3	Cux2-CreERT2;Ai166_374712-18453	18453	CTX_IT		0	0	0	0	7.26624	0	0	0	895.099	0	0	0	0	0	0	0	0	0	0	0	0	0	0	0	0	0	0	0	0	0	0	0	0	114.93	501.346	157.34	0	0
18454_00002	18454_5056-X8062-Y9099	6292.87	2947.22	2696.92	CP	CP	n/a	Tnnt1-IRES2-CreERT2;Ai82;Ai140_373367-18454	18454	CP_SNr		0	0	0	0	0	0	0	0	0	0	0	0	0	0	0	0	0	0	0	0	0	0	0	0	0	0	0	0	0	0	0	0	0	0	0	0	0	0
18454_00003	18454_4028-X8286-Y9972	4817.73	3690.55	2651.25	fiber tracts	CP	n/a	Tnnt1-IRES2-CreERT2;Ai82;Ai140_373367-18454	18454	CP_SNr		0	0	0	0	0	0	692.014	0	0	0	0	0	0	0	0	0	0	0	0	0	0	0	0	0	0	0	0	0	0	0	0	0	0	0	0	0	0	0
18454_00004	18454_4053-X8213-Y10031	4850.43	3702.88	2628.67	fiber tracts	CP	n/a	Tnnt1-IRES2-CreERT2;Ai82;Ai140_373367-18454	18454	CP_GPe		0	0	0	0	0	0	1186.17	0	0	0	0	0	0	0	0	0	0	0	0	0	0	0	0	0	0	0	0	0	0	0	0	0	0	0	0	0	0	0
18454_00009	18454_3840-X12238-Y7028	4808.88	2563	4105.32	fiber tracts	CP	n/a	Tnnt1-IRES2-CreERT2;Ai82;Ai140_373367-18454	18454	CP_SNr		0	633.807	0	0	0	0	0	0	0	0	0	0	0	0	0	0	0	0	0	0	0	0	0	0	0	0	0	0	0	0	0	0	0	0	0	0	0	0
18454_00010	18454_3800-X12768-Y7416	4815.65	2738.5	4241.12	fiber tracts	CP	n/a	Tnnt1-IRES2-CreERT2;Ai82;Ai140_373367-18454	18454	CP_GPe		0	266.298	0	0	0	0	0	0	0	0	0	0	0	0	0	0	0	0	0	0	0	0	0	0	0	0	0	0	0	0	0	0	0	0	0	0	0	0
18454_00011	18454_3662-X10550-Y8233	4408.4	3134.45	3443.9	fiber tracts	CP	n/a	Tnnt1-IRES2-CreERT2;Ai82;Ai140_373367-18454	18454	CP_GPe		0	4875.25	0	0	0	0	170.593	407.98	0	0	0	0	0	0	0	0	0	0	0	0	0	0	0	0	0	0	0	0	0	0	0	0	0	0	0	0	0	0
18454_00014	18454_3783-X9164-Y9314	4462.45	3537.47	2928.48	SSp-m	CP	n/a	Tnnt1-IRES2-CreERT2;Ai82;Ai140_373367-18454	18454	CP_SNr		0	2.1098	0	0	0	0	1813.9	0	0	0	0	0	0	0	0	0	0	0	0	0	0	0	0	0	0	0	0	0	0	0	0	0	0	0	0	0	0	0
18454_00015	18454_4050-X8910-Y9826	4886.12	3634.05	2889.3	CP	CP	n/a	Tnnt1-IRES2-CreERT2;Ai82;Ai140_373367-18454	18454	CP_GPe		0	472.484	0	0	0	0	2122.69	0	0	0	18.7278	0	0	0	0	0	0	0	0	0	0	0	0	0	0	0	0	0	0	0	0	0	0	0	0	0	0	0
18454_00016	18454_3246-X11912-Y9648	3926.1	3782.88	3738.38	CP	CP	n/a	Tnnt1-IRES2-CreERT2;Ai82;Ai140_373367-18454	18454	CP_GPe		0	2817.72	375.811	0	0	0	0	0	0	0	0	0	0	0	0	0	0	0	0	0	0	0	0	0	0	0	0	0	0	658.988	0	0	1162.75	0	0	0	0	0
18454_00017	18454_3049-X12809-Y9517	3708.1	3780.22	4017.43	fiber tracts	CP	n/a	Tnnt1-IRES2-CreERT2;Ai82;Ai140_373367-18454	18454	CP_GPe		0	30.4374	525.558	0	0	0	0	0	0	0	0	0	0	0	0	0	0	0	0	0	0	0	0	0	0	0	0	0	0	4949.47	0	0	4183.41	0	533.84	0	0	0
18454_00018	18454_3518-X11881-Y8370	4336.75	3210.45	3840.93	CP	CP	n/a	Tnnt1-IRES2-CreERT2;Ai82;Ai140_373367-18454	18454	CP_SNr		0	0	0	0	0	0	0	0	0	0	0	0	0	0	0	0	0	0	0	0	0	0	0	0	0	0	0	0	0	0	0	0	0	0	0	0	0	0
18454_00020	18454_3668-X11112-Y8688	4488.25	3307.53	3602.23	CP	CP	n/a	Tnnt1-IRES2-CreERT2;Ai82;Ai140_373367-18454	18454	CP_GPe		0	870.062	0	0	0	0	0	0	0	0	0	0	0	0	0	0	0	0	0	0	0	0	0	0	0	0	0	0	0	0	0	0	0	0	0	0	0	0
18454_00021	18454_3992-X11092-Y8839	5028.85	3255.1	3636.18	CP	CP	n/a	Tnnt1-IRES2-CreERT2;Ai82;Ai140_373367-18454	18454	CP_SNr		0	0	0	0	0	0	0	0	0	0	0	0	0	0	0	0	0	0	0	0	0	0	0	0	0	0	0	0	0	0	0	0	0	0	0	0	0	0
18454_00022	18454_3496-X12254-Y9683	4374.02	3726	3886.45	CP	CP	n/a	Tnnt1-IRES2-CreERT2;Ai82;Ai140_373367-18454	18454	CP_GPe		0	0	0	0	0	0	0	0	0	0	0	0	0	0	0	0	0	0	0	0	0	0	0	0	0	0	0	0	0	0	0	0	0	0	0	0	0	0
18454_00024	18454_4678-X10866-Y7440	5672.77	2681.22	3762.57	CP	CP	n/a	Tnnt1-IRES2-CreERT2;Ai82;Ai140_373367-18454	18454	CP_SNr		0	0	0	0	0	0	0	0	0	0	0	0	0	0	0	0	0	0	0	0	0	0	0	0	0	0	0	0	0	0	0	0	0	0	0	0	0	0
18454_00027	18454_4240-X11180-Y8643	5440.27	3087.05	3707.03	CP	CP	n/a	Tnnt1-IRES2-CreERT2;Ai82;Ai140_373367-18454	18454	CP_GPe		0	0	0	0	0	0	0	0	0	0	0	0	0	0	0	0	0	0	0	0	0	0	0	0	0	0	0	0	0	0	0	0	0	0	0	0	0	0
18454_00028	18454_2972-X14332-Y9240	3670.07	3696.03	4535	fiber tracts	CP	n/a	Tnnt1-IRES2-CreERT2;Ai82;Ai140_373367-18454	18454	CP_SNr		0	0	0	0	0	0	0	0	0	0	0	0	0	0	0	0	0	0	0	0	0	0	0	0	0	0	0	0	0	173.366	0	0	0	0	0	0	0	0
18454_00029	18454_3404-X10174-Y9993	3966.22	3880.97	3144.38	MOp	CP	n/a	Tnnt1-IRES2-CreERT2;Ai82;Ai140_373367-18454	18454	CP_GPe		0	6639.91	0	0	0	0	69.3549	0	0	0	0	382.019	0	0	0	0	0	0	0	0	0	0	0	0	0	0	0	0	0	0	0	0	1288.73	0	71.1066	0	0	0
18454_00039	18454_3696-X10954-Y10845	4525.93	4113.18	3433.93	CP	CP	n/a	Tnnt1-IRES2-CreERT2;Ai82;Ai140_373367-18454	18454	CP_GPe		0	0	0	0	0	0	0	0	0	0	0	0	0	0	0	0	0	0	0	0	0	0	0	0	0	0	0	0	0	0	0	0	382.314	0	0	0	0	0
18454_00046	18454_5460-X11609-Y11250	6933.55	3890.88	3654.35	VPM	VPM	n/a	Tnnt1-IRES2-CreERT2;Ai82;Ai140_373367-18454	18454	TH_core		0	0	0	14713.6	0	0	175.163	665.387	0	2228.03	0	0	0	0	0	0	0	0	0	0	0	0	0	0	0	0	0	0	0	0	0	0	0	0	0	0	0	0
18454_00048	18454_5473-X12894-Y11840	6701.23	4349.02	4285.08	VPM	VPM	n/a	Tnnt1-IRES2-CreERT2;Ai82;Ai140_373367-18454	18454	TH_core		0	0	0	0	0	0	24955.9	0	0	0	0	0	0	0	0	0	0	0	0	0	0	0	0	0	0	0	0	0	0	0	0	0	0	0	0	0	0	0
18454_00049	18454_3118-X14528-Y10688	4036.35	4165.3	4656.05	CP	CP	n/a	Tnnt1-IRES2-CreERT2;Ai82;Ai140_373367-18454	18454	CP_GPe		0	0	0	0	0	0	0	0	0	0	0	0	0	0	0	0	0	0	0	0	0	0	0	0	0	0	0	0	0	74.7733	0	0	0	0	0	0	0	0
18454_00050	18454_4965-X17306-Y11500	6170.38	4283.48	5547.48	CM	MD	n/a	Tnnt1-IRES2-CreERT2;Ai82;Ai140_373367-18454	18454	TH_matrix	anterior MD	1382.33	0	0	0	0	0	0	0	0	0	0	0	0	0	0	0	0	0	0	0	0	0	0	0	0	0	0	6800.24	0	6600.77	4183.79	1134.95	1719.43	0	1688.98	0	0	0
18454_00051	18454_5336-X13574-Y12316	6698.68	4447.52	4395.82	VAL	VAL	n/a	Tnnt1-IRES2-CreERT2;Ai82;Ai140_373367-18454	18454	TH_core		0	54155.1	5671.42	0	0	0	4862.58	0	0	0	17943.2	0	0	0	0	0	0	0	0	0	0	0	0	0	0	0	0	0	0	0	0	0	0	0	0	0	0	0
18454_00052	18454_5515-X13298-Y12390	6901.5	4463.55	4317.23	VPM	VPM	n/a	Tnnt1-IRES2-CreERT2;Ai82;Ai140_373367-18454	18454	TH_core		0	12563.4	0	0	0	0	29956.6	0	0	0	0	0	0	0	0	0	0	0	0	0	0	0	0	0	0	0	0	0	0	0	0	0	0	0	0	0	0	0
18454_00053	18454_4979-X16906-Y11502	6194.02	4264.12	5434.27	CM	MD	n/a	Tnnt1-IRES2-CreERT2;Ai82;Ai140_373367-18454	18454	TH_matrix	anterior MD	415.457	0	0	0	0	0	0	0	0	0	0	0	0	0	0	0	0	0	0	0	0	0	0	0	0	0	0	5187.34	135.727	3384.02	17512.6	3221.42	502.692	53.1075	5457.16	0	0	0
18454_00054	18454_5369-X15963-Y13033	6659.48	4896	5123.3	SMT	SMT	n/a	Tnnt1-IRES2-CreERT2;Ai82;Ai140_373367-18454	18454	TH_core	small arbor	0	0	0	0	0	0	0	0	0	0	0	0	0	0	0	0	0	0	0	0	0	0	0	0	0	0	0	0	0	43261.5	0	794.25	67.5974	0	14.4417	0	0	0
18454_00055	18454_5125-X16750-Y13014	6368.85	4949.32	5334.95	SMT	RE	n/a	Tnnt1-IRES2-CreERT2;Ai82;Ai140_373367-18454	18454	TH_matrix		0	0	0	0	0	0	0	0	0	0	0	0	0	0	0	0	0	0	0	0	0	0	0	0	0	0	1210.94	918.212	0	16461.2	3720.66	30316.7	0	0	614.307	0	0	0
18454_00056	18454_5113-X17080-Y12730	6352.55	4827.07	5441.12	RE	RE	n/a	Tnnt1-IRES2-CreERT2;Ai82;Ai140_373367-18454	18454	TH_matrix		0	0	0	0	0	0	0	0	0	0	0	0	0	233.116	0	0	0	2777.85	0	1852.16	1486.3	0	0	304.369	0	0	3299.75	1910.36	297.906	5560.93	10426.7	26559.2	120.31	0	1057.03	0	0	3229.71
18454_00057	18454_5315-X17209-Y12747	6576.82	4816.23	5500.9	SMT	RE	n/a	Tnnt1-IRES2-CreERT2;Ai82;Ai140_373367-18454	18454	TH_matrix		230.451	871.882	5307.3	0	0	64.9073	0	183.556	0	0	0	0	0	0	0	0	0	0	0	0	0	0	0	0	0	4503.2	0	1325.18	0	40024.2	66.448	5567.12	577.657	0	4405.32	0	0	0
18454_00058	18454_5301-X17350-Y12848	6557.6	4875.7	5538.88	RH	RE	n/a	Tnnt1-IRES2-CreERT2;Ai82;Ai140_373367-18454	18454	TH_matrix		294.435	0	963.147	0	0	0	0	0	0	0	0	341.894	0	0	0	0	0	0	0	0	0	0	0	0	0	835.597	0	2142.42	0	23732.4	1093.31	10187.9	7235.57	1287.82	6063.43	0	0	0
18454_00059	18454_6393-X10285-Y9744	7658.23	3202.8	3617.35	LGd	LGd	n/a	Tnnt1-IRES2-CreERT2;Ai82;Ai140_373367-18454	18454	TH_core		0	0	0	0	630.476	0	0	0	0	0	1165.09	0	0	11.0664	0	0	0	0	0	0	20208.9	0	0	0	0	0	0	0	0	0	0	0	0	0	0	0	0	0
18454_00060	18454_5816-X10618-Y9993	7013.62	3429.15	3657.43	unknown	VPM	n/a	Tnnt1-IRES2-CreERT2;Ai82;Ai140_373367-18454	18454	TH_core		0	0	0	54.8925	23014	0	0	0	0	0	710.235	0	0	0	0	0	0	0	0	0	0	0	0	0	0	0	0	0	0	0	0	0	0	0	0	0	0	0
18454_00061	18454_5902-X10719-Y10089	7113.28	3454.25	3698.85	VPM	VPM	n/a	Tnnt1-IRES2-CreERT2;Ai82;Ai140_373367-18454	18454	TH_core		0	0	0	0	25569.3	0	0	0	0	0	0	0	0	0	0	0	0	0	0	0	0	0	0	0	0	0	0	0	0	0	0	0	0	0	0	0	0	0
18454_00062	18454_6430-X10578-Y11142	7893.75	3777.7	3538.95	MG	MG	n/a	Tnnt1-IRES2-CreERT2;Ai82;Ai140_373367-18454	18454	TH_core		0	0	0	0	1133.21	0	0	0	0	0	13055.2	0	0	9042.8	669.086	0	1636.95	0	0	0	0	0	0	0	0	0	0	0	0	0	0	0	0	0	0	0	0	0
18454_00063	18454_6694-X10545-Y10754	8206.65	3602.53	3629.55	MG	MG	n/a	Tnnt1-IRES2-CreERT2;Ai82;Ai140_373367-18454	18454	TH_core	double targets	0	0	0	0	0	0	0	0	0	0	784.086	0	769.591	12672.6	19991.5	0	9758.16	0	0	0	0	0	0	0	0	0	0	0	0	0	0	0	0	0	0	0	0	0
18454_00064	18454_5732-X11344-Y10444	7170.82	3490.12	3595.15	VPM	VPM	n/a	Tnnt1-IRES2-CreERT2;Ai82;Ai140_373367-18454	18454	TH_core		0	0	0	900.286	20353.5	0	0	0	0	0	0	0	0	0	0	0	0	0	0	0	0	0	0	0	0	0	0	0	0	0	0	0	0	0	0	0	0	0
18454_00065	18454_5612-X12545-Y10570	7028.55	3594.18	3997.22	PO	PO	n/a	Tnnt1-IRES2-CreERT2;Ai82;Ai140_373367-18454	18454	TH_matrix		0	10653.5	15721.8	0	2022.28	1887.48	37.4006	28890.4	0	1748.61	0	0	0	0	0	0	0	0	0	0	0	0	0	0	0	0	0	0	0	0	0	0	0	0	0	0	0	0
18454_00066	18454_5622-X12092-Y11506	6857.1	4141.93	4066.28	VPM	VPM	n/a	Tnnt1-IRES2-CreERT2;Ai82;Ai140_373367-18454	18454	TH_core		0	0	0	6268.21	0	0	15275.2	0	0	0	0	0	0	0	0	0	0	0	0	0	0	0	0	0	0	0	0	0	0	0	0	0	0	0	0	0	0	0
18454_00067	18454_6240-X11112-Y10998	7676.32	3654.4	3611.65	fiber tracts	VPM	n/a	Tnnt1-IRES2-CreERT2;Ai82;Ai140_373367-18454	18454	TH_core		0	0	0	0	134.902	0	0	0	821.194	0	744.58	0	0	1246.73	0	0	410.213	0	0	0	0	0	0	0	0	0	0	0	0	0	0	0	0	0	0	0	0	0
18454_00068	18454_5566-X10362-Y12462	7041.28	4414.95	3399.33	VPL	VPL	n/a	Tnnt1-IRES2-CreERT2;Ai82;Ai140_373367-18454	18454	TH_core		0	1806.48	0	456.865	1542.89	16879.5	0	2833.08	0	265.097	497.198	0	0	0	0	0	0	0	0	0	0	0	0	0	0	0	0	0	0	0	0	0	0	0	0	0	0	0
18454_00069	18454_6792-X9998-Y11522	8344.35	4014.38	3541.8	MG	MG	n/a	Tnnt1-IRES2-CreERT2;Ai82;Ai140_373367-18454	18454	TH_core		0	0	0	0	0	0	0	0	0	0	819.767	0	0	986.701	22963.2	0	338.94	0	0	0	0	0	0	0	0	0	0	0	0	0	0	0	0	0	0	0	0	0
18454_00070	18454_5916-X12018-Y12066	7358.5	4260.75	3946.6	VPM	VPM	n/a	Tnnt1-IRES2-CreERT2;Ai82;Ai140_373367-18454	18454	TH_core		0	0	0	1778.21	0	0	5805.68	0	0	0	26273.9	0	0	0	0	0	0	0	0	0	0	0	0	0	0	0	0	0	0	0	0	0	0	0	0	0	0	0
18454_00071	18454_5606-X12562-Y12220	7025.7	4356.7	4079.43	VPM	VPM	n/a	Tnnt1-IRES2-CreERT2;Ai82;Ai140_373367-18454	18454	TH_core		0	0	0	0	0	0	32780.1	1270.31	0	0	0	0	0	0	0	0	0	0	0	0	0	0	0	0	0	0	0	0	0	0	0	0	0	0	0	0	0	0
18454_00072	18454_5789-X12802-Y12051	7210.1	4264.93	4171.8	VPM	VPM	n/a	Tnnt1-IRES2-CreERT2;Ai82;Ai140_373367-18454	18454	TH_core		0	0	0	0	0	0	44322.2	0	0	0	9438.78	0	0	0	0	0	0	0	0	0	0	0	0	0	0	0	0	0	0	0	0	0	0	0	0	0	0	0
18454_00073	18454_6190-X12096-Y12243	7645.73	4349.1	4040.78	VPLpc	VPLpc	n/a	Tnnt1-IRES2-CreERT2;Ai82;Ai140_373367-18454	18454	TH_core		0	0	0	0	0	0	0	0	0	0	33474.2	536.027	2488.55	0	0	0	0	0	0	0	0	0	0	0	0	0	0	0	0	0	0	0	0	523.379	0	0	0	0
18454_00074	18454_5660-X16750-Y10839	6948.65	3812.47	5475.45	MD	MD	n/a	Tnnt1-IRES2-CreERT2;Ai82;Ai140_373367-18454	18454	TH_core	posterior MD	0	0	1154	0	0	0	0	0	0	0	0	55.0622	0	0	0	0	0	0	0	0	0	0	0	0	0	0	0	0	0	6409.42	0	0	43770.8	0	2014.83	0	0	0
18454_00075	18454_5718-X14230-Y12608	7091.6	4585.4	4633.32	PO	VAL	n/a	Tnnt1-IRES2-CreERT2;Ai82;Ai140_373367-18454	18454	TH_core		0	35909.6	0	0	0	0	21870.9	0	0	0	0	166.623	0	0	0	0	0	0	0	0	0	0	0	0	0	0	0	0	0	0	0	0	0	0	0	0	0	0
18454_00093	18454_4584-X25494-Y7556	5642.23	3154.5	3198.03	CP	CP	n/a	Tnnt1-IRES2-CreERT2;Ai82;Ai140_373367-18454	18454	CP_SNr		0	0	0	0	0	0	0	0	0	0	0	0	0	0	0	0	0	0	0	0	0	0	0	0	0	0	0	0	0	0	0	0	0	0	0	0	0	0
18454_00095	18454_5008-X18126-Y11451	6205.4	4286.98	5610.15	CM	CM	n/a	Tnnt1-IRES2-CreERT2;Ai82;Ai140_373367-18454	18454	TH_matrix		0	0	0	0	0	0	0	0	0	0	0	0	0	0	0	0	0	0	0	0	0	0	0	0	0	0	0	1004.22	0	0	423.072	0	0	0	0	0	0	0
18454_00096	18454_4929-X18763-Y11319	6111.8	4268.85	5431.25	PT	MD	n/a	Tnnt1-IRES2-CreERT2;Ai82;Ai140_373367-18454	18454	TH_matrix	anterior MD	0	0	0	0	0	0	0	0	0	0	0	0	0	0	0	0	0	0	0	0	0	0	0	0	0	0	0	579.388	0	2211.02	15400.6	7206.7	501.516	0	4578.93	0	0	0
18454_00097	18454_5080-X18646-Y11250	6278.45	4203.15	5449.57	CM	CM	n/a	Tnnt1-IRES2-CreERT2;Ai82;Ai140_373367-18454	18454	TH_matrix		4652.01	0	659.884	0	0	0	0	0	0	0	0	0	0	0	0	0	0	0	0	0	0	0	0	0	0	0	0	2569.77	0	7418.94	928.249	2308.58	15286	0	10717.6	0	0	0
18454_00098	18454_4986-X19267-Y11111	6168.9	4185.8	5284.27	IAD	IAD	n/a	Tnnt1-IRES2-CreERT2;Ai82;Ai140_373367-18454	18454	TH_matrix		3882.11	0	0	0	0	0	0	0	0	0	0	0	0	0	0	0	0	0	0	0	0	0	0	0	0	0	0	1559.87	0	736.664	4072.62	25452.7	0	0	0	0	0	0
18454_00099	18454_5168-X19324-Y12316	6374.45	4724.18	5276.73	unknown	AM	n/a	Tnnt1-IRES2-CreERT2;Ai82;Ai140_373367-18454	18454	TH_core		247.387	0	2411.75	0	0	0	0	0	0	0	0	0	0	0	0	0	0	0	0	0	0	0	0	0	0	176.201	0	0	0	5765.86	0	38029	7.35398	0	0	0	0	0
18454_00100	18454_5280-X19391-Y12344	6499.98	4726.23	5245.55	SMT	SMT	n/a	Tnnt1-IRES2-CreERT2;Ai82;Ai140_373367-18454	18454	TH_core	small arbor	333.687	0	64.1012	0	0	0	0	0	0	0	0	0	0	0	0	0	0	0	0	0	0	0	0	0	0	0	0	0	0	30308.9	0	5883.97	0	0	0	0	0	0
18454_00101	18454_5255-X19473-Y12380	6470.12	4751.2	5223.85	SMT	SMT	n/a	Tnnt1-IRES2-CreERT2;Ai82;Ai140_373367-18454	18454	TH_core	small arbor	0	0	0	0	0	0	0	0	0	0	0	0	0	0	0	0	0	0	0	0	0	0	0	0	0	0	0	0	0	28118.2	0	5751.65	0	0	0	0	0	0
18454_00105	18454_5498-X23480-Y11302	6730.52	4433.5	3980.05	VPM	VPM	n/a	Tnnt1-IRES2-CreERT2;Ai82;Ai140_373367-18454	18454	TH_core		0	0	0	266.975	0	0	20770.9	0	0	0	0	0	0	0	0	0	0	0	0	0	0	0	0	0	0	0	0	0	0	0	0	0	0	0	0	0	0	0
18454_00106	18454_5430-X23366-Y11962	6652.1	4724.35	4008.45	VPL	VPM	n/a	Tnnt1-IRES2-CreERT2;Ai82;Ai140_373367-18454	18454	TH_core		0	785.881	0	0	0	0	34997.9	108.222	0	0	0	0	0	0	0	0	0	0	0	0	0	0	0	0	0	0	0	0	0	0	0	0	0	0	0	0	0	0
18454_00107	18454_5440-X23090-Y12235	6661.95	4837.15	4087.75	VAL	VPM	n/a	Tnnt1-IRES2-CreERT2;Ai82;Ai140_373367-18454	18454	TH_core		0	4840.49	0	0	0	0	24119.7	33.1334	0	0	0	0	0	0	0	0	0	0	0	0	0	0	0	0	0	0	0	0	0	0	0	0	0	0	0	0	0	0
18454_00109	18454_5510-X24348-Y11888	6749.62	4734.88	3696.47	VPL	VPL	n/a	Tnnt1-IRES2-CreERT2;Ai82;Ai140_373367-18454	18454	TH_core	small arbor, single	0	0	0	1238.94	0	0	0	27963.2	0	3476.08	0	0	0	0	0	0	0	0	0	0	0	0	0	0	0	0	0	0	0	0	0	0	0	0	0	0	0	0
18454_00111	18454_4018-X27337-Y9552	4734.25	4243.32	2690.72	CP	CP	n/a	Tnnt1-IRES2-CreERT2;Ai82;Ai140_373367-18454	18454	CP_SNr		0	0	0	0	0	0	0	0	0	0	0	0	0	0	0	0	0	0	0	0	0	0	0	0	0	0	0	0	0	0	0	0	0	0	0	0	0	0
18454_00126	18454_6170-X23810-Y8543	7397.3	3283.15	3618.82	unknown	LP	n/a	Tnnt1-IRES2-CreERT2;Ai82;Ai140_373367-18454	18454	TH_matrix	posterior LP	0	0	0	0	0	0	0	0	323.361	0	150.734	0	0	11520.3	2328.85	14030.4	224.863	9963.45	13446.5	0	0	0	5163.83	0	0	0	0	0	0	0	0	0	0	0	0	0	0	0
18454_00127	18454_5895-X23656-Y9317	7161.12	3600.07	3747.45	VPM	VPM	n/a	Tnnt1-IRES2-CreERT2;Ai82;Ai140_373367-18454	18454	TH_core	large arbor, single	0	0	0	0	11160.1	0	0	0	0	0	21463.6	0	0	410.592	0	0	577.638	0	0	0	0	0	0	0	0	0	0	0	0	0	0	0	0	0	0	0	0	0
18454_00128	18454_5908-X24258-Y9046	7176.9	3538.58	3539.07	VPM	LD	n/a	Tnnt1-IRES2-CreERT2;Ai82;Ai140_373367-18454	18454	TH_core		0	0	3976.9	0	216.846	0	0	0	0	0	60.1992	0	0	151.256	0	0	0	1966.33	211.156	1796.93	17998.1	0	390.727	0	0	1601.94	405.972	0	0	0	0	0	0	0	0	406.805	1189.76	2077.52
18454_00129	18454_6246-X24936-Y8580	7464.18	3427.07	3309.73	LGd	VPM	n/a	Tnnt1-IRES2-CreERT2;Ai82;Ai140_373367-18454	18454	TH_core		0	0	0	0	18466.1	0	0	0	0	0	831.643	0	0	1109.24	1333.42	0	0	0	0	0	0	0	0	0	0	0	0	0	0	0	0	0	0	0	0	0	0	0
18454_00130	18454_5572-X18918-Y10614	6814.5	3850	5300.77	MD	MD	n/a	Tnnt1-IRES2-CreERT2;Ai82;Ai140_373367-18454	18454	TH_core	posterior MD	4309.18	0	0	0	0	0	0	0	0	0	0	0	0	0	0	0	0	0	0	0	0	0	0	0	0	0	0	87.4769	0	3505.83	444.628	1954.74	10387.1	0	40394.9	0	0	0
18454_00131	18454_5813-X21356-Y12300	7090.23	4767.52	4602.38	VPM	VPM	n/a	Tnnt1-IRES2-CreERT2;Ai82;Ai140_373367-18454	18454	TH_core		0	1403.5	0	0	0	0	34446.3	0	0	0	958.9	13794.7	0	0	0	0	0	0	0	0	0	0	0	0	0	0	0	0	0	0	0	0	0	0	0	0	0	0
18454_00132	18454_6070-X21544-Y12228	7378.05	4729.9	4527.3	VPLpc	VPMpc	n/a	Tnnt1-IRES2-CreERT2;Ai82;Ai140_373367-18454	18454	TH_core		0	0	0	0	0	0	341.004	0	0	0	5057.72	33383	1730.42	0	0	0	0	0	0	0	0	0	0	0	0	0	0	0	0	0	0	0	179.198	5272.84	0	0	0	0
18454_00133	18454_5733-X23556-Y10230	6997.2	3975.2	3882.72	VPM	VPM	n/a	Tnnt1-IRES2-CreERT2;Ai82;Ai140_373367-18454	18454	TH_core		0	0	0	30443.6	50.0445	0	0	0	0	0	1354.32	0	0	0	0	0	0	0	0	0	0	0	0	0	0	0	0	0	0	0	0	0	0	0	0	0	0	0
18454_00134	18454_5801-X24057-Y10638	7070	4191.07	3752.03	VPM	VPM	n/a	Tnnt1-IRES2-CreERT2;Ai82;Ai140_373367-18454	18454	TH_core		0	0	0	22406.3	736.985	0	0	0	0	0	21.1209	0	0	0	0	0	0	0	0	0	0	0	0	0	0	0	0	0	0	0	0	0	0	0	0	0	0	0
18454_00135	18454_5650-X22902-Y11450	6894.1	4473.6	4149.43	VPM	VPM	n/a	Tnnt1-IRES2-CreERT2;Ai82;Ai140_373367-18454	18454	TH_core		0	2665.54	0	0	0	0	23994.4	0	0	0	5681.92	0	0	0	0	0	0	0	0	0	0	0	0	0	0	0	0	0	0	0	0	0	0	0	0	0	0	0
18454_00136	18454_5876-X22270-Y11484	7145.07	4444.75	4318.85	VPM	VPM	n/a	Tnnt1-IRES2-CreERT2;Ai82;Ai140_373367-18454	18454	TH_core	large arbor	0	11711.3	0	0	0	0	14502.7	0	0	0	30815.1	0	0	0	0	0	0	0	0	0	0	0	0	0	0	0	0	0	0	0	0	0	0	0	0	0	0	0
18454_00137	18454_5639-X23510-Y10908	6889.7	4265.45	3949.63	VPM	VPM	n/a	Tnnt1-IRES2-CreERT2;Ai82;Ai140_373367-18454	18454	TH_core		0	0	0	27930.3	0	0	21.957	0	0	0	0	0	0	0	0	0	0	0	0	0	0	0	0	0	0	0	0	0	0	0	0	0	0	0	0	0	0	0
18454_00138	18454_5922-X23364-Y10914	7191.58	4270.3	3967.55	VPM	VPM	n/a	Tnnt1-IRES2-CreERT2;Ai82;Ai140_373367-18454	18454	TH_core		0	0	0	1348.43	0	0	0	0	0	0	30074.3	0	0	0	0	0	0	0	0	0	0	0	0	0	0	0	0	0	0	0	0	0	0	0	0	0	0	0
18454_00139	18454_6058-X23933-Y10741	7334.3	4248.18	3782.72	VPM	VPM	n/a	Tnnt1-IRES2-CreERT2;Ai82;Ai140_373367-18454	18454	TH_core		0	0	0	384.515	183.41	0	0	0	0	0	33650.8	0	112.623	0	0	0	0	0	0	0	0	0	0	0	0	0	0	0	0	0	0	0	0	0	0	0	0	0
18454_00140	18454_5865-X23436-Y11379	7130.88	4488.15	3969.68	VPM	VPM	n/a	Tnnt1-IRES2-CreERT2;Ai82;Ai140_373367-18454	18454	TH_core		0	0	0	956.568	0	0	17090.4	0	0	0	10229.5	0	0	0	0	0	0	0	0	0	0	0	0	0	0	0	0	0	0	0	0	0	0	0	0	0	0	0
18454_00141	18454_6144-X23380-Y11476	7433.4	4545.62	3978.57	VPL	VPLpc	n/a	Tnnt1-IRES2-CreERT2;Ai82;Ai140_373367-18454	18454	TH_core		0	0	0	0	0	0	0	0	0	0	28615.8	0	9385.78	0	0	0	0	0	0	0	0	0	0	0	0	0	0	0	0	0	0	0	0	0	0	0	0	0
18454_00142	18454_6365-X24004-Y10888	7661.77	4341.25	3761	VPL	VPLpc	n/a	Tnnt1-IRES2-CreERT2;Ai82;Ai140_373367-18454	18454	TH_core		0	0	0	0	0	0	0	0	0	0	35089.8	0	3545.77	7176.93	0	0	1762.61	0	0	0	0	0	0	0	0	0	0	0	0	0	0	0	0	0	0	0	0	0
18454_00143	18454_6469-X23446-Y11213	7790.67	4428	3927.07	unknown	VPLpc	n/a	Tnnt1-IRES2-CreERT2;Ai82;Ai140_373367-18454	18454	TH_core		0	0	0	0	0	0	0	0	0	0	7276.92	390.569	15682.3	0	0	0	0	0	0	0	0	0	0	0	0	0	0	0	0	0	0	0	0	3168.74	0	0	0	0
18454_00144	18454_6707-X23920-Y11118	8059.12	4423.23	3769.5	unknown	VPLpc	n/a	Tnnt1-IRES2-CreERT2;Ai82;Ai140_373367-18454	18454	TH_core		0	0	0	0	0	0	0	0	0	0	2545.17	366.696	28730.5	0	0	0	0	0	0	0	0	0	0	0	0	0	0	0	0	0	0	0	0	4.42122	0	0	0	0
18454_00145	18454_5793-X24659-Y11098	7060.1	4432.3	3594.4	VPL	VPM	n/a	Tnnt1-IRES2-CreERT2;Ai82;Ai140_373367-18454	18454	TH_core		0	0	0	20879	0	0	0	0	0	0	1878.07	0	0	0	0	0	0	0	0	0	0	0	0	0	0	0	0	0	0	0	0	0	0	0	0	0	0	0
18454_00146	18454_5983-X24646-Y11260	7181.18	4416.98	3480.55	VPL	VPM	n/a	Tnnt1-IRES2-CreERT2;Ai82;Ai140_373367-18454	18454	TH_core		0	0	0	3004.75	12172.3	0	0	0	0	1233.33	13040.6	0	4.93178	33.5436	0	0	231.175	0	0	0	0	0	0	0	0	0	0	0	0	0	0	0	0	0	0	0	0	0
18454_00147	18454_6190-X24837-Y11145	7397.88	4341.38	3424.47	VPL	VPM	n/a	Tnnt1-IRES2-CreERT2;Ai82;Ai140_373367-18454	18454	TH_core	large arbor	0	0	0	0	13918.8	0	0	1680.85	282.776	15092.6	10353.4	0	2612.28	2590.95	0	0	577.51	0	0	0	0	0	0	0	0	0	0	0	0	0	0	0	0	0	0	0	0	0
18454_00148	18454_5627-X25214-Y11472	6890.88	4596.02	3427.65	RT	VPL	n/a	Tnnt1-IRES2-CreERT2;Ai82;Ai140_373367-18454	18454	TH_core		0	0	0	0	3498.5	156.883	0	26063.8	0	471.573	589.147	0	0	0	0	0	0	0	0	0	0	0	0	0	0	0	0	0	0	0	0	0	0	0	0	0	0	0
18454_00149	18454_6665-X24251-Y10174	7992.75	4039.57	3609.35	MG	MG	n/a	Tnnt1-IRES2-CreERT2;Ai82;Ai140_373367-18454	18454	TH_core	single target	0	0	0	0	0	0	0	0	0	0	0	0	0	0	16071.9	0	409.678	0	0	0	0	0	0	0	0	0	0	0	0	0	0	0	0	0	0	0	0	0
18454_00150	18454_6807-X24324-Y10050	8161.83	3970.45	3544.28	MG	MG	n/a	Tnnt1-IRES2-CreERT2;Ai82;Ai140_373367-18454	18454	TH_core		0	0	0	0	0	0	0	0	0	0	1404.14	0	0	365.949	16863.5	0	8830.46	0	0	0	0	0	0	0	0	0	0	0	0	0	0	0	0	0	0	0	0	0
18454_00151	18454_6627-X24093-Y10766	7958	4290.2	3707.03	unknown	VPLpc	n/a	Tnnt1-IRES2-CreERT2;Ai82;Ai140_373367-18454	18454	TH_core		0	0	0	0	0	0	0	0	0	0	2852.83	0	29820	0	0	0	0	0	0	0	0	0	0	0	0	0	0	0	0	0	0	0	0	0	0	0	0	0
18454_00152	18454_6739-X24689-Y10898	8079.67	4411.9	3547.55	ZI	VPM	n/a	Tnnt1-IRES2-CreERT2;Ai82;Ai140_373367-18454	18454	TH_core		0	0	0	0	14056.8	0	0	0	0	0	466.982	0	0	324.42	695.585	0	480.144	0	0	0	0	0	0	0	0	0	0	0	0	0	0	0	0	298.716	0	0	0	0
18454_00153	18454_5828-X22617-Y11656	7093.3	4554.02	4222.5	VPM	VPM	n/a	Tnnt1-IRES2-CreERT2;Ai82;Ai140_373367-18454	18454	TH_core		0	0	0	0	0	0	725.633	0	0	0	24366.5	0	0	0	0	0	0	0	0	0	0	0	0	0	0	0	0	0	0	0	0	0	0	0	0	0	0	0
18454_00154	18454_5629-X22551-Y12083	6874.55	4745.95	4254.3	VPM	VPM	n/a	Tnnt1-IRES2-CreERT2;Ai82;Ai140_373367-18454	18454	TH_core		0	0	0	0	0	0	19574.1	0	0	0	10540.6	0	0	0	0	0	0	0	0	0	0	0	0	0	0	0	0	0	0	0	0	0	0	0	0	0	0	0
18454_00155	18454_5740-X22570-Y12011	6998.8	4716	4243.1	VPM	VPM	n/a	Tnnt1-IRES2-CreERT2;Ai82;Ai140_373367-18454	18454	TH_core		0	0	0	0	0	0	2508.98	0	0	0	21980.4	1173.27	239.251	0	0	0	0	0	0	0	0	0	0	0	0	0	0	0	0	0	0	0	0	158.8	0	0	0	0
18454_00156	18454_6081-X22894-Y11905	7373.07	4701.32	4132.25	unknown	VPLpc	n/a	Tnnt1-IRES2-CreERT2;Ai82;Ai140_373367-18454	18454	TH_core		0	0	0	0	0	0	0	0	0	0	15831.8	8888.67	18806.1	0	0	0	0	0	0	0	0	0	0	0	0	0	0	0	0	0	0	0	0	1098.7	0	0	0	0
18454_00157	18454_5837-X23882-Y11840	7100.95	4728.68	3842.75	VPL	VPM	n/a	Tnnt1-IRES2-CreERT2;Ai82;Ai140_373367-18454	18454	TH_core		0	0	0	631.204	0	0	27012	0	0	0	14480.7	0	0	0	0	0	0	0	0	0	0	0	0	0	0	0	0	0	0	0	0	0	0	0	0	0	0	0
18454_00158	18454_5602-X23457-Y12099	6845.07	4800.12	3971.72	VPL	VPM	n/a	Tnnt1-IRES2-CreERT2;Ai82;Ai140_373367-18454	18454	TH_core		0	0	0	776.655	0	0	32474.9	0	0	0	0	0	0	0	0	0	0	0	0	0	0	0	0	0	0	0	0	0	0	0	0	0	0	0	0	0	0	0
18454_00159	18454_5893-X23971-Y12311	7163.05	4951.82	3813.03	ZI	VPM	n/a	Tnnt1-IRES2-CreERT2;Ai82;Ai140_373367-18454	18454	TH_core		0	0	0	0	0	0	17409.8	0	0	0	34169.9	0	0	0	0	0	0	0	0	0	0	0	0	0	0	0	0	0	0	0	0	0	0	0	0	0	0	0
18454_00160	18454_5824-X22192-Y12777	7104.55	5050.38	4341.12	VM	VPM	n/a	Tnnt1-IRES2-CreERT2;Ai82;Ai140_373367-18454	18454	TH_core		0	9.38355	0	0	0	0	37306.4	0	0	0	0	986.753	0	0	0	0	0	0	0	0	0	0	0	0	0	0	0	0	0	0	0	0	0	0	0	0	0	0
18454_00161	18454_5867-X21893-Y12644	7153.2	4968.45	4433.25	VM	VPM	n/a	Tnnt1-IRES2-CreERT2;Ai82;Ai140_373367-18454	18454	TH_core		0	0	0	0	0	0	19748.7	0	0	0	4218.62	22984.4	2628.74	0	0	0	0	0	0	0	0	0	0	0	0	0	0	0	0	0	0	0	0	0	0	0	0	0
18454_00162	18454_5687-X24230-Y11764	6941.68	4695.05	3735.55	VPL	VPM	n/a	Tnnt1-IRES2-CreERT2;Ai82;Ai140_373367-18454	18454	TH_core		0	0	0	3057.61	0	0	17197.6	0	0	0	0	0	0	0	0	0	0	0	0	0	0	0	0	0	0	0	0	0	0	0	0	0	0	0	0	0	0	0
18454_00163	18454_5579-X24763-Y11779	6829.82	4709.4	3567.58	fiber tracts	VPL	n/a	Tnnt1-IRES2-CreERT2;Ai82;Ai140_373367-18454	18454	TH_core		0	0	0	1747.14	157.15	0	0	25025.7	0	2221.46	47.3461	0	0	0	0	0	0	0	0	0	0	0	0	0	0	0	0	0	0	0	0	0	0	0	0	0	0	0
18454_00164	18454_5840-X24079-Y12003	7104.3	4813.88	3782.7	VPL	VPM	n/a	Tnnt1-IRES2-CreERT2;Ai82;Ai140_373367-18454	18454	TH_core		0	0	0	0	0	0	30120.8	0	0	0	6081.44	0	0	0	0	0	0	0	0	0	0	0	0	0	0	0	0	0	0	0	0	0	0	0	0	0	0	0
18454_00165	18454_5901-X24094-Y11515	7168.15	4601.62	3776.03	VPL	VPM	n/a	Tnnt1-IRES2-CreERT2;Ai82;Ai140_373367-18454	18454	TH_core		0	0	0	54479.9	0	0	1567.32	0	0	0	14900.7	0	0	0	0	0	0	0	0	0	0	0	0	0	0	0	0	0	0	0	0	0	0	0	0	0	0	0
18454_00166	18454_5582-X24346-Y12497	6825.02	5005.73	3679.1	fiber tracts	VPL	n/a	Tnnt1-IRES2-CreERT2;Ai82;Ai140_373367-18454	18454	TH_core		0	0	0	1167.15	0	0	389.15	25121.6	0	1950.98	0	0	0	0	0	0	0	0	0	0	0	0	0	0	0	0	0	0	0	0	0	0	0	0	0	0	0	0
18454_00167	18454_5669-X24725-Y12498	6920.3	5026.98	3562.38	fiber tracts	VPL	n/a	Tnnt1-IRES2-CreERT2;Ai82;Ai140_373367-18454	18454	TH_core		0	0	0	105.924	1352.8	0	0	19992.4	0	1417.15	4232.3	0	0	317.876	0	0	1511.36	0	0	0	0	0	0	0	0	0	0	0	0	0	0	0	0	0	0	0	0	0
18454_00168	18454_5597-X24605-Y12566	6842.52	5042.62	3594.55	fiber tracts	VPL	n/a	Tnnt1-IRES2-CreERT2;Ai82;Ai140_373367-18454	18454	TH_core		0	0	0	1314.25	2094.08	0	0	38332.7	0	446.77	765.895	0	0	0	0	0	0	0	0	0	0	0	0	0	0	0	0	0	0	0	0	0	0	0	0	0	0	0
18454_00169	18454_5520-X24334-Y12914	6756.3	5171.57	3661.12	GPi	VPL	n/a	Tnnt1-IRES2-CreERT2;Ai82;Ai140_373367-18454	18454	TH_core		0	331.255	0	1509.87	3670.05	31123.3	0	16897.6	855.861	3435.84	754.856	0	0	247.683	0	0	0	0	0	0	0	0	0	0	0	0	0	0	0	0	0	0	0	0	0	0	0	0
18454_00170	18454_7141-X25427-Y10699	8566.23	4298.68	3240.53	unknown	MG	n/a	Tnnt1-IRES2-CreERT2;Ai82;Ai140_373367-18454	18454	TH_core	single target	0	0	0	0	0	0	0	0	0	0	0	0	0	0	2094.03	0	25070	0	0	0	0	0	0	0	0	0	0	0	0	0	0	0	0	0	0	0	0	0
18454_00171	18454_6981-X25160-Y11145	8374.52	4513.55	3376.57	unknown	MG	n/a	Tnnt1-IRES2-CreERT2;Ai82;Ai140_373367-18454	18454	TH_core	double targets	0	0	0	0	0	0	0	0	0	0	0	0	0	0	21657.5	0	1499.99	0	0	0	0	0	0	0	0	0	0	0	0	0	0	0	0	0	0	0	0	0
18454_00174	18454_4116-X8370-Y14636	5140.77	5308.6	2565.53	CP	CP	n/a	Tnnt1-IRES2-CreERT2;Ai82;Ai140_373367-18454	18454	CP_SNr		0	0	0	0	0	0	0	0	0	0	0	0	0	0	0	0	0	0	0	0	0	0	0	0	0	0	0	0	0	0	0	0	0	0	0	0	0	0
18454_00176	18454_5321-X16445-Y13234	6591.33	5024.65	5257.32	SMT	SMT	n/a	Tnnt1-IRES2-CreERT2;Ai82;Ai140_373367-18454	18454	TH_core	large arbor	0	0	0	0	0	0	0	0	0	0	0	0	0	0	0	0	0	0	0	0	0	0	0	0	0	0	0	0	0	58935.4	72.6204	4448.1	0	0	88.9075	0	0	0
18454_00177	18454_5299-X16674-Y13340	6559.43	5091.62	5321.82	SMT	SMT	n/a	Tnnt1-IRES2-CreERT2;Ai82;Ai140_373367-18454	18454	TH_core	large arbor	0	0	0	0	0	0	0	0	0	0	0	0	0	0	0	0	0	0	0	0	0	0	0	0	0	0	0	0	0	47420.8	30.7367	9292.37	292.14	0	641.539	0	0	0
18454_01000	18454_5446-X9946-Y10504	6937.12	3546.28	3132.98	fiber tracts	VPL	n/a	Tnnt1-IRES2-CreERT2;Ai82;Ai140_373367-18454	18454	TH_core		0	0	0	0	0	0	0	0	16340.4	0	0	0	0	0	0	0	0	0	0	0	0	0	0	0	0	0	0	0	0	0	0	0	0	0	0	13888.6	14.1938	0
18454_01001	18454_5511-X10897-Y11384	6993.65	3932.2	3446.03	VPM	VPM	n/a	Tnnt1-IRES2-CreERT2;Ai82;Ai140_373367-18454	18454	TH_core		0	0	0	2.41738	393.187	0	0	1692.61	0	17007.3	0	0	0	0	0	0	0	0	0	0	0	0	0	0	0	0	0	0	0	0	0	0	0	0	0	0	0	0
18454_01004	18454_5358-X11294-Y10906	6542.25	3917.93	3811.22	VPM	VPL	n/a	Tnnt1-IRES2-CreERT2;Ai82;Ai140_373367-18454	18454	TH_core		0	1591.28	836.03	140.766	0	12738.8	0	38777.7	432.218	407.111	0	0	0	0	0	0	0	0	0	0	0	0	0	0	0	0	0	0	0	0	0	0	0	0	0	0	0	0
18454_01005	18454_5472-X11098-Y11094	6960.68	3812.85	3476.68	VPM	VPM	n/a	Tnnt1-IRES2-CreERT2;Ai82;Ai140_373367-18454	18454	TH_core		0	0	0	1452.66	607.184	0	0	1235.75	0	26075.7	0	0	0	0	0	0	0	0	0	0	0	0	0	0	0	0	0	0	0	0	0	0	0	0	0	0	0	0
18454_01006	18454_5466-X9898-Y12414	6957.13	4359.18	3223.9	RT	VPL	n/a	Tnnt1-IRES2-CreERT2;Ai82;Ai140_373367-18454	18454	TH_core		0	5563.96	0	893.545	1774.43	32000.4	0	1114.01	186.506	246.156	510.718	0	0	0	0	0	0	0	0	0	0	0	0	0	0	0	0	0	0	0	0	0	0	0	0	0	0	0
18454_01007	18454_5372-X10335-Y12732	6847.88	4513.27	3378.12	RT	VPL	n/a	Tnnt1-IRES2-CreERT2;Ai82;Ai140_373367-18454	18454	TH_core		0	27952.4	52.0901	733.949	1527.26	15115.5	0	715.087	743.645	425.224	0	0	0	0	0	0	0	0	0	0	0	0	0	0	0	0	0	0	0	0	0	0	0	0	0	4669.69	0	0
18454_01009	18454_5494-X11114-Y11678	6968.45	4069.18	3540.57	VPM	VPM	n/a	Tnnt1-IRES2-CreERT2;Ai82;Ai140_373367-18454	18454	TH_core		0	0	0	10941.3	1231.38	0	0	656.725	0	5536.83	0	0	0	0	0	0	0	0	0	0	0	0	0	0	0	0	0	0	0	0	0	0	0	0	0	0	0	0
18454_01010	18454_5495-X11386-Y11515	6966.73	4001.38	3611.43	VPM	VPM	n/a	Tnnt1-IRES2-CreERT2;Ai82;Ai140_373367-18454	18454	TH_core		0	0	0	20565.2	0	0	17.7144	0	0	3783.67	0	0	0	0	0	0	0	0	0	0	0	0	0	0	0	0	0	0	0	0	0	0	0	0	0	0	0	0
18454_01011	18454_5514-X11168-Y11900	6746.6	4258.82	3755.37	VPM	VPM	n/a	Tnnt1-IRES2-CreERT2;Ai82;Ai140_373367-18454	18454	TH_core		0	0	0	7321.2	0	0	2125.19	1395.44	0	17708.6	0	0	0	0	0	0	0	0	0	0	0	0	0	0	0	0	0	0	0	0	0	0	0	0	0	0	0	0
18454_01012	18454_5356-X11358-Y11866	6569.65	4288.32	3800.45	VPM	VPL	n/a	Tnnt1-IRES2-CreERT2;Ai82;Ai140_373367-18454	18454	TH_core		0	0	0	0	0	0	0	19423.6	0	0	0	0	0	0	0	0	0	0	0	0	0	0	0	0	0	0	0	0	0	0	0	0	0	0	0	0	0	0
18454_01013	18454_5499-X12240-Y11815	6935.88	4159.07	3928.43	VPM	VPM	n/a	Tnnt1-IRES2-CreERT2;Ai82;Ai140_373367-18454	18454	TH_core		0	0	0	0	0	0	25512.2	0	0	244.303	0	0	0	0	0	0	0	0	0	0	0	0	0	0	0	0	0	0	0	0	0	0	0	0	0	0	0	0
18454_01014	18454_5373-X12510-Y12045	6790.38	4280.95	4024.45	VPM	VPM	n/a	Tnnt1-IRES2-CreERT2;Ai82;Ai140_373367-18454	18454	TH_core	large arbor, single	0	8251.85	1687.33	0	0	0	25379.8	223.546	0	0	0	0	0	0	0	0	0	0	0	0	0	0	0	0	0	0	0	0	0	0	0	0	0	0	0	0	0	0
18454_01015	18454_5398-X11819-Y12526	6831.23	4480.45	3830.53	VPM	VPM	n/a	Tnnt1-IRES2-CreERT2;Ai82;Ai140_373367-18454	18454	TH_core		0	339.193	0	0	0	0	24958.3	5865.65	0	0	0	0	0	0	0	0	0	0	0	0	0	0	0	0	0	0	0	0	0	0	0	0	0	0	0	0	0	0
18454_01018	18454_5488-X12802-Y12628	6885.43	4563.55	4159.9	VPM	VPM	n/a	Tnnt1-IRES2-CreERT2;Ai82;Ai140_373367-18454	18454	TH_core		0	922.559	0	0	0	0	32649.3	0	0	0	0	0	0	0	0	0	0	0	0	0	0	0	0	0	0	0	0	0	0	0	0	0	0	0	0	0	0	0
18454_01021	18454_6062-X10728-Y8146	7211.07	2682.3	3787.38	CA3	LGd	n/a	Tnnt1-IRES2-CreERT2;Ai82;Ai140_373367-18454	18454	TH_core		0	0	0	0	0	0	0	0	0	0	0	0	0	0	578.583	430.433	0	734.219	0	71.6961	40504.7	0	0	0	0	0	0	0	0	0	0	0	0	0	0	0	0	0
18454_01022	18454_5688-X10618-Y9454	7067.75	3153.18	3481.35	LGd	LD	n/a	Tnnt1-IRES2-CreERT2;Ai82;Ai140_373367-18454	18454	TH_matrix		0	862.192	9385.01	0	336.186	664.913	0	0	1279.71	0	0	0	0	0	0	0	0	0	21327.1	0	209.573	0	4943.35	0	0	13140.6	0	0	0	0	0	0	0	0	0	11127.1	2006.54	502.21
18454_01023	18454_5772-X9802-Y10620	7116.42	3545.18	3102.73	fiber tracts	VPM	n/a	Tnnt1-IRES2-CreERT2;Ai82;Ai140_373367-18454	18454	TH_core		0	0	0	0	1323.58	0	0	0	531.418	0	0	0	0	0	0	0	0	0	0	0	173.609	0	0	0	0	0	0	0	0	0	0	0	0	0	0	0	0	0
18454_01027	18454_6106-X10426-Y10338	7502.52	3385.62	3378.4	LGd	VPM	n/a	Tnnt1-IRES2-CreERT2;Ai82;Ai140_373367-18454	18454	TH_core		0	0	0	0	25463.4	0	0	0	0	0	0	0	0	319.639	833.173	226.665	0	249.488	0	0	0	0	0	0	0	0	0	0	0	0	0	0	0	0	0	0	0	0
18454_01030	18454_5757-X9537-Y11093	7209.2	3777.53	3101.73	RT	VPM	n/a	Tnnt1-IRES2-CreERT2;Ai82;Ai140_373367-18454	18454	TH_core		0	0	0	0	944.498	0	0	0	2051.65	126.191	0	0	0	0	0	0	0	0	0	0	0	0	0	0	0	0	0	0	0	0	0	0	0	0	0	0	0	0
18454_01031	18454_5815-X9522-Y11016	7050.1	3757.25	3266.2	RT	VPM	n/a	Tnnt1-IRES2-CreERT2;Ai82;Ai140_373367-18454	18454	TH_core		0	0	0	0	2246.03	0	0	0	1768.39	0	1328.06	0	0	0	0	0	0	0	0	0	0	0	0	0	0	0	0	0	0	0	0	0	0	0	0	0	0	0
18454_01032	18454_5840-X9491-Y11442	7298.8	3944.57	3122.75	RT	VPM	n/a	Tnnt1-IRES2-CreERT2;Ai82;Ai140_373367-18454	18454	TH_core		0	0	0	0	129.87	0	0	0	818.1	0	602.724	0	0	1320.31	0	0	75.4661	0	0	0	0	0	0	0	0	0	0	0	0	0	0	0	0	0	0	0	0	0
18454_01033	18454_5791-X9675-Y11443	7253.87	3943	3160.5	RT	VPL	n/a	Tnnt1-IRES2-CreERT2;Ai82;Ai140_373367-18454	18454	TH_core	small arbor, single	0	0	0	0	1908.08	0	0	786.255	17822.2	3085.4	0	0	0	0	0	0	0	0	0	0	0	0	0	0	0	0	0	0	0	0	0	0	0	0	0	0	0	0
18454_01034	18454_6020-X9664-Y10924	7274.25	3689.8	3345.87	fiber tracts	VPM	n/a	Tnnt1-IRES2-CreERT2;Ai82;Ai140_373367-18454	18454	TH_core		0	0	0	0	2528	0	0	0	0	0	3116.06	0	0	0	0	0	0	0	0	0	0	0	0	0	0	0	0	0	0	0	0	0	0	0	0	0	0	0
18454_01035	18454_5893-X9753-Y11161	7140.3	3811.2	3356.77	VPM	VPM	n/a	Tnnt1-IRES2-CreERT2;Ai82;Ai140_373367-18454	18454	TH_core		0	0	0	0	5387.87	0	0	0	69.2995	0	301.293	0	0	0	0	0	0	0	0	0	0	0	0	0	0	0	0	0	0	0	0	0	0	0	0	0	0	0
18454_01038	18454_5562-X10059-Y10885	7039.3	3698.07	3190.92	RT	VPL	n/a	Tnnt1-IRES2-CreERT2;Ai82;Ai140_373367-18454	18454	TH_core		0	0	0	0	1200.92	26.332	0	12047.7	5323.07	7865.47	0	0	0	0	0	0	0	0	0	0	0	0	0	0	0	0	0	0	0	0	0	0	0	0	0	0	0	0
18454_01039	18454_5813-X10227-Y10976	7263.2	3730.62	3293.03	fiber tracts	VPM	n/a	Tnnt1-IRES2-CreERT2;Ai82;Ai140_373367-18454	18454	TH_core		0	0	0	0	28124.4	0	0	0	0	0	940.739	0	0	576.22	0	0	0	0	0	0	0	0	0	0	0	0	0	0	0	0	0	0	0	0	0	0	0	0
18454_01040	18454_5552-X10501-Y10904	7036.15	3715.93	3308.55	fiber tracts	VPM	n/a	Tnnt1-IRES2-CreERT2;Ai82;Ai140_373367-18454	18454	TH_core		0	0	0	0	13658.5	0	0	239.443	0	2773.67	0	0	0	0	0	0	0	0	0	0	0	0	0	0	0	0	0	0	0	0	0	0	0	0	0	0	0	0
18454_01041	18454_5756-X10426-Y10790	7208.6	3648.85	3330.95	fiber tracts	VPM	n/a	Tnnt1-IRES2-CreERT2;Ai82;Ai140_373367-18454	18454	TH_core		0	0	0	835.1	17553.5	0	0	117.546	0	3346.39	0	0	0	0	0	0	0	0	0	0	0	0	0	0	0	0	0	0	0	0	0	0	0	0	0	0	0	0
18454_01042	18454_5742-X10394-Y11066	7202.73	3773.7	3327.2	VPM	VPM	n/a	Tnnt1-IRES2-CreERT2;Ai82;Ai140_373367-18454	18454	TH_core		0	0	0	670.255	24448.6	0	0	0	0	0	0	0	0	0	0	0	0	0	0	0	0	0	0	0	0	0	0	0	0	0	0	0	0	0	0	0	0	0
18454_01043	18454_5724-X10914-Y10918	6946.75	3822.2	3724.75	VPM	VPM	n/a	Tnnt1-IRES2-CreERT2;Ai82;Ai140_373367-18454	18454	TH_core		0	0	0	99.6318	24349	0	0	0	0	0	970.639	0	0	0	0	0	0	0	0	0	0	0	0	0	0	0	0	0	0	0	0	0	0	0	0	0	0	0
18454_01044	18454_5672-X10250-Y11334	7143.73	3895.62	3285.85	VPM	VPM	n/a	Tnnt1-IRES2-CreERT2;Ai82;Ai140_373367-18454	18454	TH_core		0	0	0	0	18894	0	0	0	0	839.79	351.501	0	0	0	0	0	0	0	0	0	0	0	0	0	0	0	0	0	0	0	0	0	0	0	0	0	0	0
18454_01045	18454_5727-X9901-Y11132	6957.3	3842.15	3385.25	VPM	VPM	n/a	Tnnt1-IRES2-CreERT2;Ai82;Ai140_373367-18454	18454	TH_core		0	0	0	0	12649	0	0	0	1477.08	4263.84	0	0	0	0	0	0	0	0	0	0	0	0	0	0	0	0	0	0	0	0	0	0	0	0	0	0	0	0
18454_01047	18454_5764-X10734-Y11302	7226.25	3881.25	3444	VPM	VPM	n/a	Tnnt1-IRES2-CreERT2;Ai82;Ai140_373367-18454	18454	TH_core		0	0	0	0	26906.4	0	0	0	0	0	1064.29	0	0	0	0	0	0	0	0	0	0	0	0	0	0	0	0	0	0	0	0	0	0	0	0	0	0	0
18454_01048	18454_5992-X10515-Y11238	7436.27	3842.32	3422.23	VPM	VPM	n/a	Tnnt1-IRES2-CreERT2;Ai82;Ai140_373367-18454	18454	TH_core		0	0	0	508.101	47204.9	0	0	0	0	0	262.595	0	0	0	0	0	0	0	0	0	0	0	0	0	0	0	0	0	0	0	0	0	0	0	0	0	0	0
18454_01049	18454_6011-X10592-Y11454	7461.02	3950.75	3472.72	VPM	VPM	n/a	Tnnt1-IRES2-CreERT2;Ai82;Ai140_373367-18454	18454	TH_core		0	0	0	0	39163.6	0	0	0	0	0	3114.31	0	45.9064	0	0	0	351.952	0	0	0	0	0	0	0	0	0	0	0	0	0	0	0	0	0	0	0	0	0
18454_01050	18454_6408-X8948-Y10400	7835.22	3556.32	3039.42	LGd	LGd	n/a	Tnnt1-IRES2-CreERT2;Ai82;Ai140_373367-18454	18454	TH_core		0	0	0	0	0	0	0	0	0	0	0	0	0	0	654.639	171.282	0	0	0	548.499	2643.37	0	726.446	328.275	0	0	0	0	0	0	0	0	0	0	0	12571.2	919.762	0
18454_01051	18454_5538-X10984-Y10640	7024.52	3612.9	3439.12	VPM	VPM	n/a	Tnnt1-IRES2-CreERT2;Ai82;Ai140_373367-18454	18454	TH_core		0	0	0	76.505	23345.2	0	0	254.99	0	6113.42	0	0	0	0	0	0	0	0	0	0	0	0	0	0	0	0	0	0	0	0	0	0	0	0	0	0	0	0
18454_01052	18454_5578-X11730-Y10804	7042.15	3680.15	3690.32	VPM	VPM	n/a	Tnnt1-IRES2-CreERT2;Ai82;Ai140_373367-18454	18454	TH_core		0	0	0	3924.82	3015.52	0	0	0	0	573.692	0	0	0	0	0	0	0	0	0	0	0	0	0	0	0	0	0	0	0	0	0	0	0	0	0	0	0	0
18454_01053	18454_5728-X11514-Y10764	7177.15	3628.8	3644.35	VPM	VPM	n/a	Tnnt1-IRES2-CreERT2;Ai82;Ai140_373367-18454	18454	TH_core		0	0	0	22581.4	976.116	0	0	0	0	0	1340.84	0	0	0	0	0	0	0	0	0	0	0	0	0	0	0	0	0	0	0	0	0	0	0	0	0	0	0
18454_01054	18454_5906-X11222-Y11056	7348.93	3735.45	3593.65	VPM	VPM	n/a	Tnnt1-IRES2-CreERT2;Ai82;Ai140_373367-18454	18454	TH_core		0	0	0	201.525	20707.9	0	0	0	0	0	1140.32	0	0	0	0	0	0	0	0	0	0	0	0	0	0	0	0	0	0	0	0	0	0	0	0	0	0	0
18454_01055	18454_5738-X9888-Y11518	7207.08	3976.82	3211.25	fiber tracts	VPM	n/a	Tnnt1-IRES2-CreERT2;Ai82;Ai140_373367-18454	18454	TH_core	small arbor, single	0	0	0	177.415	17102.2	0	0	75.9045	805.859	6276.02	184.449	0	0	0	0	0	0	0	0	0	0	0	0	0	0	0	0	0	0	0	0	0	0	0	0	0	0	0
18454_01056	18454_5519-X10839-Y11843	6995.15	4137.88	3476.18	VPM	VPM	n/a	Tnnt1-IRES2-CreERT2;Ai82;Ai140_373367-18454	18454	TH_core		0	0	0	2574.49	2017.41	0	0	14.0286	0	13907.8	0	0	0	0	0	0	0	0	0	0	0	0	0	0	0	0	0	0	0	0	0	0	0	0	0	0	0	0
18454_01059	18454_5593-X11251-Y11796	6831.68	4209.12	3793.18	VPM	VPM	n/a	Tnnt1-IRES2-CreERT2;Ai82;Ai140_373367-18454	18454	TH_core		0	0	0	19900.9	0	0	61.0335	2612.41	0	960.437	0	0	0	0	0	0	0	0	0	0	0	0	0	0	0	0	0	0	0	0	0	0	0	0	0	0	0	0
18454_01060	18454_5863-X11394-Y11744	7316.35	4093.8	3709.97	VPM	VPM	n/a	Tnnt1-IRES2-CreERT2;Ai82;Ai140_373367-18454	18454	TH_core		0	0	0	36881.6	0	0	65.4104	0	0	0	2005.54	0	0	0	0	0	0	0	0	0	0	0	0	0	0	0	0	0	0	0	0	0	0	0	0	0	0	0
18454_01061	18454_5800-X11287-Y11814	7256.57	4132.25	3672.05	VPM	VPM	n/a	Tnnt1-IRES2-CreERT2;Ai82;Ai140_373367-18454	18454	TH_core		0	0	0	35907.1	1199.23	0	0	0	0	2545.45	1343.54	0	0	0	0	0	0	0	0	0	0	0	0	0	0	0	0	0	0	0	0	0	0	0	0	0	0	0
18454_01062	18454_5544-X11862-Y11854	6779.8	4279.18	3975.12	VPM	VPM	n/a	Tnnt1-IRES2-CreERT2;Ai82;Ai140_373367-18454	18454	TH_core		0	0	0	3833.23	0	0	21013.3	0	0	0	0	0	0	0	0	0	0	0	0	0	0	0	0	0	0	0	0	0	0	0	0	0	0	0	0	0	0	0
18454_01063	18454_5753-X11579-Y11717	7207.52	4085.35	3742.35	VPM	VPM	n/a	Tnnt1-IRES2-CreERT2;Ai82;Ai140_373367-18454	18454	TH_core		0	0	0	35585.6	950.738	0	673.55	0	0	0	3265.92	0	0	0	0	0	0	0	0	0	0	0	0	0	0	0	0	0	0	0	0	0	0	0	0	0	0	0
18454_01064	18454_5682-X11714-Y12398	7123.8	4428.3	3835.72	VPM	VPM	n/a	Tnnt1-IRES2-CreERT2;Ai82;Ai140_373367-18454	18454	TH_core		0	7303.12	0	120.014	0	0	16294.4	0	0	0	5472.32	0	0	0	0	0	0	0	0	0	0	0	0	0	0	0	0	0	0	0	0	0	0	0	0	0	0	0
18454_01066	18454_5612-X12566-Y12681	7022.12	4584.35	4103.95	VPM	VPM	n/a	Tnnt1-IRES2-CreERT2;Ai82;Ai140_373367-18454	18454	TH_core		0	28.82	0	0	0	0	52703.4	0	0	0	0	0	0	0	0	0	0	0	0	0	0	0	0	0	0	0	0	0	0	0	0	0	0	0	0	0	0	0
18454_01067	18454_5754-X12826-Y12446	7168.32	4471.7	4196.27	VPM	VPM	n/a	Tnnt1-IRES2-CreERT2;Ai82;Ai140_373367-18454	18454	TH_core		0	0	0	152.242	0	0	33362.4	0	0	0	95.8376	205.147	0	0	0	0	0	0	0	0	0	0	0	0	0	0	0	0	0	0	0	0	0	0	0	0	0	0
18454_01069	18454_5571-X12178-Y12990	6842.43	4741.7	4023.43	VPM	VPM	n/a	Tnnt1-IRES2-CreERT2;Ai82;Ai140_373367-18454	18454	TH_core		0	3454.73	0	693.975	0	0	31211.4	0	0	0	0	0	0	0	0	0	0	0	0	0	0	0	0	0	0	0	0	0	0	0	0	0	0	0	0	0	0	0
18454_01073	18454_5846-X12912-Y12970	7255.25	4744.55	4252.55	VPM	VPM	n/a	Tnnt1-IRES2-CreERT2;Ai82;Ai140_373367-18454	18454	TH_core		0	5598.87	0	0	0	0	7514.91	0	0	0	19817.4	0	0	0	0	0	0	0	0	0	0	0	0	0	0	0	0	0	0	0	0	0	0	0	0	0	0	0
18454_01074	18454_5881-X12472-Y12838	7303.6	4672.12	4126.07	VPL	VPM	n/a	Tnnt1-IRES2-CreERT2;Ai82;Ai140_373367-18454	18454	TH_core		0	5741.49	0	0	0	0	4432.09	0	0	0	24554	717.413	2131.72	0	0	0	0	0	0	0	0	0	0	0	0	0	0	0	0	0	0	0	0	0	0	0	0	0
18454_01078	18454_4530-X25178-Y8652	5620.57	3552.45	3377.93	CP	CP	n/a	Tnnt1-IRES2-CreERT2;Ai82;Ai140_373367-18454	18454	CP_GPe		0	0	0	0	0	0	0	0	0	0	0	0	0	0	0	0	0	0	0	0	0	0	0	0	0	0	0	0	0	0	0	0	0	0	0	0	0	0
18454_01080	18454_5880-X23966-Y9743	7055.3	3873.53	3678.55	VPM	VPM	n/a	Tnnt1-IRES2-CreERT2;Ai82;Ai140_373367-18454	18454	TH_core		0	0	0	93.1298	17649	0	0	0	0	0	3533.24	0	0	0	0	0	0	0	0	0	0	0	0	0	0	0	0	0	0	0	0	0	0	0	0	0	0	0
18454_01081	18454_6083-X23997-Y9733	7351.88	3803.95	3669.88	VPM	VPM	n/a	Tnnt1-IRES2-CreERT2;Ai82;Ai140_373367-18454	18454	TH_core		0	0	0	0	1188.76	0	0	0	0	0	19387.7	0	0	0	0	0	0	0	0	0	0	0	0	0	0	0	0	0	0	0	0	0	0	0	0	0	0	0
18454_01082	18454_5815-X24124-Y9821	7093.75	3843.15	3658.7	VPM	VPM	n/a	Tnnt1-IRES2-CreERT2;Ai82;Ai140_373367-18454	18454	TH_core		0	0	0	660.264	33693.8	0	0	0	0	0	1760.86	0	0	0	0	0	0	0	0	0	0	0	0	0	0	0	0	0	0	0	0	0	0	0	0	0	0	0
18454_01085	18454_6034-X24259-Y9767	7303.27	3840.7	3603.03	VPM	VPM	n/a	Tnnt1-IRES2-CreERT2;Ai82;Ai140_373367-18454	18454	TH_core		0	0	0	0	5592.99	0	0	0	0	0	13781.3	0	0	0	0	0	0	0	0	0	0	0	0	0	0	0	0	0	0	0	0	0	0	0	0	0	0	0
18454_01086	18454_5946-X24670-Y9792	7111.77	3900.45	3457.65	VPM	VPM	n/a	Tnnt1-IRES2-CreERT2;Ai82;Ai140_373367-18454	18454	TH_core		0	0	0	0	21764	0	0	0	0	0	672.647	0	0	0	0	0	0	0	0	0	0	0	0	0	0	0	0	0	0	0	0	0	0	0	0	0	0	0
18454_01089	18454_6182-X25036-Y9752	7438.62	3914.97	3387.18	VPM	VPM	n/a	Tnnt1-IRES2-CreERT2;Ai82;Ai140_373367-18454	18454	TH_core		0	0	0	0	26790	0	0	0	0	0	362.352	0	0	910.934	29.6568	0	246.962	0	0	0	0	0	0	0	0	0	0	0	0	0	0	0	0	0	0	0	0	0
18454_01090	18454_5792-X25312-Y9800	7074.88	3897.82	3310.5	VPM	VPM	n/a	Tnnt1-IRES2-CreERT2;Ai82;Ai140_373367-18454	18454	TH_core		0	0	0	0	17470.9	0	0	0	0	0	448.052	0	0	0	0	0	0	0	0	0	0	0	0	0	0	0	0	0	0	0	0	0	0	0	0	0	0	0
18454_01091	18454_5910-X25230-Y9342	7177.1	3721.25	3295.05	fiber tracts	VPM	n/a	Tnnt1-IRES2-CreERT2;Ai82;Ai140_373367-18454	18454	TH_core		0	0	0	0	24596.5	0	0	0	0	0	440.666	0	0	672.205	0	0	0	0	6.34473	0	3661.11	0	0	0	0	0	0	0	0	0	0	0	0	0	0	0	0	0
18454_01092	18454_6292-X24688-Y9480	7549.03	3777.93	3446.72	VPM	MG	n/a	Tnnt1-IRES2-CreERT2;Ai82;Ai140_373367-18454	18454	TH_core		0	0	0	0	634.895	0	0	0	0	0	8338.74	0	0	11346.4	710.913	865.035	568.323	0	0	0	0	0	0	0	0	0	0	0	0	0	0	0	0	0	0	0	0	0
18454_01093	18454_6351-X24656-Y9629	7553.62	3779.95	3469.38	VPM	MG	n/a	Tnnt1-IRES2-CreERT2;Ai82;Ai140_373367-18454	18454	TH_core		0	0	0	0	0	0	0	0	0	0	2881.34	0	0	29134.1	0	0	1005.02	0	0	0	0	0	0	0	0	0	0	0	0	0	0	0	0	0	0	0	0	0
18454_01095	18454_5964-X23964-Y10074	7236.25	3944.9	3722.12	VPM	VPM	n/a	Tnnt1-IRES2-CreERT2;Ai82;Ai140_373367-18454	18454	TH_core		0	0	0	0	902.688	0	0	0	0	0	13535	0	0	0	0	0	0	0	0	0	0	0	0	0	0	0	0	0	0	0	0	0	0	0	0	0	0	0
18454_01096	18454_6082-X24052-Y10232	7355.5	4028.75	3704.97	VPM	VPM	n/a	Tnnt1-IRES2-CreERT2;Ai82;Ai140_373367-18454	18454	TH_core		0	0	0	0	92.255	0	0	0	0	0	21945.2	0	0	0	0	0	573.293	0	0	0	0	0	0	0	0	0	0	0	0	0	0	0	0	0	0	0	0	0
18454_01097	18454_6002-X24070-Y10302	7197.38	4057.93	3654.4	VPM	VPM	n/a	Tnnt1-IRES2-CreERT2;Ai82;Ai140_373367-18454	18454	TH_core		0	0	0	122.969	2250.64	0	0	0	0	0	15337	0	0	0	0	0	0	0	0	0	0	0	0	0	0	0	0	0	0	0	0	0	0	0	0	0	0	0
18454_01098	18454_5844-X24066-Y10244	7116.6	4020.82	3715.72	VPM	VPM	n/a	Tnnt1-IRES2-CreERT2;Ai82;Ai140_373367-18454	18454	TH_core		0	0	0	6339.07	9907.31	0	0	0	0	0	931.815	0	0	0	0	0	0	0	0	0	0	0	0	0	0	0	0	0	0	0	0	0	0	0	0	0	0	0
18454_01100	18454_5646-X24790-Y10524	6922.45	4166.9	3527.12	VPM	VPM	n/a	Tnnt1-IRES2-CreERT2;Ai82;Ai140_373367-18454	18454	TH_core		0	0	0	878.859	19908.3	0	0	0	0	15.5761	0	0	0	0	0	0	0	0	0	0	0	0	0	0	0	0	0	0	0	0	0	0	0	0	0	0	0	0
18454_01101	18454_5824-X24709-Y10420	6992.18	4145.7	3453.68	VPL	VPM	n/a	Tnnt1-IRES2-CreERT2;Ai82;Ai140_373367-18454	18454	TH_core		0	0	0	12.4709	26740.9	0	0	0	0	0	276.214	0	0	0	0	0	0	0	0	0	0	0	0	0	0	0	0	0	0	0	0	0	0	0	0	0	0	0
18454_01103	18454_5891-X24368-Y10226	7165.5	4038.28	3622.38	VPM	VPM	n/a	Tnnt1-IRES2-CreERT2;Ai82;Ai140_373367-18454	18454	TH_core		0	0	0	409.587	15367.8	0	0	0	0	0	3758.03	0	0	0	0	0	0	0	0	0	0	0	0	0	0	0	0	0	0	0	0	0	0	0	0	0	0	0
18454_01104	18454_6173-X24370-Y10012	7443.02	3967.22	3591.5	VPM	VPM	n/a	Tnnt1-IRES2-CreERT2;Ai82;Ai140_373367-18454	18454	TH_core		0	0	0	0	239.327	0	0	0	0	0	24884.6	0	0	369.598	739.987	0	546.288	0	0	0	0	0	0	0	0	0	0	0	0	0	0	0	0	0	0	0	0	0
18454_01105	18454_6011-X24721-Y10204	7280.77	4066	3517.28	VPM	VPM	n/a	Tnnt1-IRES2-CreERT2;Ai82;Ai140_373367-18454	18454	TH_core		0	0	0	0	14385.4	0	0	0	0	0	466.546	0	0	331.119	711.173	0	521.92	0	0	0	0	0	0	0	0	0	0	0	0	0	0	0	0	0	0	0	0	0
18454_01106	18454_5933-X24952-Y10234	7196.3	4027.82	3435.1	VPM	VPM	n/a	Tnnt1-IRES2-CreERT2;Ai82;Ai140_373367-18454	18454	TH_core		0	0	0	0	20603.8	0	0	0	0	0	172.058	0	0	0	0	0	0	0	0	0	0	0	0	0	0	0	0	0	0	0	0	0	0	0	0	0	0	0
18454_01107	18454_6152-X24206-Y10364	7426.9	4107.57	3671.28	VPM	VPM	n/a	Tnnt1-IRES2-CreERT2;Ai82;Ai140_373367-18454	18454	TH_core		0	0	0	0	1668.95	0	0	0	0	0	33155.5	0	0	180.113	0	0	701.476	0	0	0	0	0	0	0	0	0	0	0	0	0	0	0	0	0	0	0	0	0
18454_01108	18454_6152-X24660-Y10562	7423.18	4238.27	3562.98	VPL	VPM	n/a	Tnnt1-IRES2-CreERT2;Ai82;Ai140_373367-18454	18454	TH_core		0	0	0	0	35908.9	0	0	0	0	0	6956.4	0	443.747	846.773	0	0	395.818	0	0	0	0	0	0	0	0	0	0	0	0	0	0	0	0	0	0	0	0	0
18454_01109	18454_5716-X25410-Y10106	6851.68	4067.15	3217.85	RT	VPM	n/a	Tnnt1-IRES2-CreERT2;Ai82;Ai140_373367-18454	18454	TH_core		0	0	0	0	8501.82	0	0	0	1416.14	9732.46	178.158	0	0	0	0	0	0	0	0	0	0	0	0	0	0	0	0	0	0	0	0	0	0	0	0	0	0	0
18454_01110	18454_5842-X25468-Y10272	6988.52	4107.52	3200.6	fiber tracts	VPM	n/a	Tnnt1-IRES2-CreERT2;Ai82;Ai140_373367-18454	18454	TH_core		0	0	0	0	26234.8	0	0	0	0	0	3663	0	0	0	0	0	0	0	0	0	0	0	0	0	0	0	0	0	0	0	0	0	0	0	0	0	0	0
18454_01111	18454_5759-X25380-Y10380	6903.32	4157.52	3231.18	fiber tracts	VPM	n/a	Tnnt1-IRES2-CreERT2;Ai82;Ai140_373367-18454	18454	TH_core		0	0	0	0	11838.4	0	0	13.1902	49.3458	5108.5	338.146	0	0	0	0	0	0	0	0	0	0	0	0	0	0	0	0	0	0	0	0	0	0	0	0	0	0	0
18454_01112	18454_5915-X25336-Y9928	7066.07	3971.28	3241.1	VPL	VPM	n/a	Tnnt1-IRES2-CreERT2;Ai82;Ai140_373367-18454	18454	TH_core		0	0	0	0	16191.5	0	0	0	4.88822	0	1866.9	0	0	0	0	0	0	0	0	0	0	0	0	0	0	0	0	0	0	0	0	0	0	0	0	0	0	0
18454_01113	18454_6172-X25190-Y9892	7429.15	3985.8	3359.25	VPL	VPM	n/a	Tnnt1-IRES2-CreERT2;Ai82;Ai140_373367-18454	18454	TH_core		0	0	0	0	20807.6	0	0	0	0	0	490.661	0	0	534.455	834.17	0	490.507	0	0	0	0	0	0	0	0	0	0	0	0	0	0	0	0	0	0	0	0	0
18454_01114	18454_6066-X25312-Y10173	7329.65	4099.98	3349.38	VPL	VPM	n/a	Tnnt1-IRES2-CreERT2;Ai82;Ai140_373367-18454	18454	TH_core		0	0	0	0	14032.4	0	0	0	0	0	303.353	0	0	742.63	585.46	0	178.227	0	0	0	0	0	0	0	0	0	0	0	0	0	0	0	0	0	0	0	0	0
18454_01115	18454_5878-X25136-Y10316	7036.83	4109.48	3313.38	VPL	VPM	n/a	Tnnt1-IRES2-CreERT2;Ai82;Ai140_373367-18454	18454	TH_core		0	0	0	0	23742.5	0	0	0	0	0	876.944	0	0	0	0	0	0	0	0	0	0	0	0	0	0	0	0	0	0	0	0	0	0	0	0	0	0	0
18454_01116	18454_5870-X25572-Y10372	7145.7	4164.05	3284.3	VPL	VPM	n/a	Tnnt1-IRES2-CreERT2;Ai82;Ai140_373367-18454	18454	TH_core		0	0	0	0	19522.2	0	0	0	0	0	500.439	0	0	739.051	682.039	0	199.152	0	0	0	0	0	0	0	0	0	0	0	0	0	0	0	0	0	0	0	0	0
18454_01117	18454_6101-X25405-Y10390	7380.32	4150.6	3308.23	VPL	VPM	n/a	Tnnt1-IRES2-CreERT2;Ai82;Ai140_373367-18454	18454	TH_core		0	0	0	0	15317	0	0	0	0	0	235.001	0	0	0	0	0	0	0	0	0	0	0	0	0	0	0	0	0	0	0	0	0	0	0	0	0	0	0
18454_01118	18454_5944-X25771-Y10502	7093.8	4179.77	3102.4	RT	VPM	n/a	Tnnt1-IRES2-CreERT2;Ai82;Ai140_373367-18454	18454	TH_core		0	0	0	0	6360.52	0	0	0	4468.08	0	1684.32	0	0	0	0	0	0	0	0	0	0	0	0	0	0	0	0	0	0	0	0	0	0	0	0	0	0	0
18454_01119	18454_5837-X24313-Y10707	7106.75	4241.95	3678.28	VPM	VPM	n/a	Tnnt1-IRES2-CreERT2;Ai82;Ai140_373367-18454	18454	TH_core		0	0	0	12184.9	4094.27	0	0	0	0	0	1336.54	0	0	0	0	0	0	0	0	0	0	0	0	0	0	0	0	0	0	0	0	0	0	0	0	0	0	0
18454_01120	18454_5564-X24730-Y10906	6828.83	4321.98	3569.53	VPL	VPM	n/a	Tnnt1-IRES2-CreERT2;Ai82;Ai140_373367-18454	18454	TH_core		0	0	0	18197.3	1931.38	0	0	0	0	6253.74	0	0	0	0	0	0	0	0	0	0	0	0	0	0	0	0	0	0	0	0	0	0	0	0	0	0	0	0
18454_01121	18454_5542-X24920-Y10890	6690.1	4370.77	3393.18	RT	VPL	n/a	Tnnt1-IRES2-CreERT2;Ai82;Ai140_373367-18454	18454	TH_core		0	80.3112	0	699.532	2349.38	29.7037	0	37721.1	0	4610.03	0	0	0	0	0	0	0	0	0	0	0	0	0	0	0	0	0	0	0	0	0	0	0	0	0	0	0	0
18454_01122	18454_5714-X24544-Y11201	6976.62	4461.82	3633.3	VPL	VPM	n/a	Tnnt1-IRES2-CreERT2;Ai82;Ai140_373367-18454	18454	TH_core		0	0	0	20538.2	0	0	0	0	0	0	2810.78	0	0	0	0	0	0	0	0	0	0	0	0	0	0	0	0	0	0	0	0	0	0	0	0	0	0	0
18454_01123	18454_6026-X25682-Y10690	7292.68	4340.15	3275.88	fiber tracts	VPM	n/a	Tnnt1-IRES2-CreERT2;Ai82;Ai140_373367-18454	18454	TH_core		0	0	0	0	16023.5	0	0	0	0	0	425.192	0	0	477.386	2236.33	0	417.718	0	0	0	0	0	0	0	0	0	0	0	0	0	0	0	0	0	0	0	0	0
18454_01124	18454_5880-X25624-Y10910	7035.22	4329.82	3154.43	RT	VPM	n/a	Tnnt1-IRES2-CreERT2;Ai82;Ai140_373367-18454	18454	TH_core		0	0	0	0	5166.53	0	0	23.024	7.32016	10254.8	2088.93	0	53.8164	1039.37	0	0	23.4272	0	0	0	0	0	0	0	0	0	0	0	0	0	0	0	0	0	0	0	0	0
18454_01125	18454_6280-X24676-Y9988	7547.93	3995.78	3503.53	VPM	VPM	n/a	Tnnt1-IRES2-CreERT2;Ai82;Ai140_373367-18454	18454	TH_core		0	0	0	0	426.164	0	0	0	0	0	24601.9	0	0	6947.27	1097.63	0	578.741	0	0	0	0	0	0	0	0	0	0	0	0	0	0	0	0	0	0	0	0	0
18454_01126	18454_6240-X24888-Y9849	7500.75	3951.3	3434.62	VPM	VPM	n/a	Tnnt1-IRES2-CreERT2;Ai82;Ai140_373367-18454	18454	TH_core		0	0	0	0	7766.35	0	0	0	0	0	11025.7	0	0	489.345	1173.45	50.75	379.046	0	0	0	0	0	0	0	0	0	0	0	0	0	0	0	0	0	0	0	0	0
18454_01127	18454_6218-X25128-Y9986	7477.12	4028.35	3384.35	VPL	LGd	n/a	Tnnt1-IRES2-CreERT2;Ai82;Ai140_373367-18454	18454	TH_core		0	0	0	0	0	0	0	0	0	0	0	0	0	628.873	934.124	0	139.008	42.5997	0	0	35883.3	0	0	0	0	0	0	0	0	0	0	0	0	0	0	0	0	0
18454_01130	18454_5396-X11389-Y13270	6818.73	4802.05	3727.45	VPL	VPL	n/a	Tnnt1-IRES2-CreERT2;Ai82;Ai140_373367-18454	18454	TH_core		0	22351.2	0	2892.02	0	17892.8	2.26398	11641.9	0	1971.58	0	0	0	0	0	0	0	0	0	0	0	0	0	0	0	0	0	0	0	0	0	0	0	0	0	0	0	0
18454_01131	18454_5078-X16334-Y13142	6320.35	4995.3	5201.82	SMT	RE	n/a	Tnnt1-IRES2-CreERT2;Ai82;Ai140_373367-18454	18454	TH_matrix		7.90221	0	0	0	0	0	0	0	0	0	0	0	0	0	0	0	0	0	0	0	0	0	0	0	0	3053.09	0	4009.5	0	25452.4	5436.49	18435.1	0	0	0	0	0	0
18454_01132	18454_5638-X10920-Y13340	7075.83	4847.3	3629.97	unknown	VPL	n/a	Tnnt1-IRES2-CreERT2;Ai82;Ai140_373367-18454	18454	TH_core		0	3206.26	0	751.219	627.313	489.513	0	27192.8	0	402.574	6033.07	0	0	0	0	0	0	0	0	0	0	0	0	0	0	0	0	0	0	0	0	0	0	0	0	0	0	0
18454_01133	18454_5734-X11006-Y13228	7172.95	4816.1	3675.12	ZI	VPL	n/a	Tnnt1-IRES2-CreERT2;Ai82;Ai140_373367-18454	18454	TH_core		0	12746.8	0	2128.33	6.61389	56.7176	129.274	17554.9	0	189.745	275.524	0	0	0	0	0	0	0	0	0	0	0	0	0	0	0	0	0	0	0	0	0	0	0	0	0	0	0
18454_01134	18454_5566-X11388-Y13576	6982.82	4958.52	3755.97	ZI	VPL	n/a	Tnnt1-IRES2-CreERT2;Ai82;Ai140_373367-18454	18454	TH_core		0	10288.1	0	2449.66	0	104.871	0	23746.5	0	395.446	5489.2	0	0	0	0	0	0	0	0	0	0	0	0	0	0	0	0	0	0	0	0	0	0	0	0	0	0	0
18455_00002	18455_5338-X9248-Y10906	6693.85	3280.45	2579.78	CP	CP	n/a	Tnnt1-IRES2-CreERT2;Ai82;Ai140_373368-18455	18455	CP_GPe		0	0	0	0	0	0	0	0	0	0	0	0	0	0	0	0	0	0	0	0	0	0	0	0	0	0	0	0	0	0	0	0	0	0	0	0	0	0
18455_00004	18455_3612-X15033-Y10207	4932.5	2855.4	4407.73	CP	CP	n/a	Tnnt1-IRES2-CreERT2;Ai82;Ai140_373368-18455	18455	CP_GPe		0	0	0	0	0	0	0	0	0	0	0	0	0	0	0	0	0	0	0	0	0	0	0	0	0	0	0	0	0	0	0	0	0	0	0	0	0	0
18455_00005	18455_3613-X12327-Y10408	5071.95	2952.32	3365.2	CP	CP	n/a	Tnnt1-IRES2-CreERT2;Ai82;Ai140_373368-18455	18455	CP_GPe		0	0	0	0	0	0	0	0	0	0	0	0	0	0	0	0	0	0	0	0	0	0	0	0	0	0	0	0	0	0	0	0	0	0	0	0	0	0
18455_00007	18455_3579-X12159-Y10717	5036.1	3066.7	3320.9	CP	CP	n/a	Tnnt1-IRES2-CreERT2;Ai82;Ai140_373368-18455	18455	CP_GPe		0	0	0	0	0	0	0	0	0	0	0	0	0	0	0	0	0	0	0	0	0	0	0	0	0	0	0	0	0	0	0	0	0	0	0	0	0	0
18455_00008	18455_3882-X12131-Y10490	5406.25	3002.9	3355.2	CP	CP	n/a	Tnnt1-IRES2-CreERT2;Ai82;Ai140_373368-18455	18455	CP_GPe		0	0	0	0	0	0	0	0	0	0	0	0	0	0	0	0	0	0	0	0	0	0	0	0	0	0	0	0	0	0	0	0	0	0	0	0	0	0
18455_00009	18455_3892-X11616-Y10738	5400.2	3101.2	3173.38	CP	CP	n/a	Tnnt1-IRES2-CreERT2;Ai82;Ai140_373368-18455	18455	CP_GPe		0	0	0	0	0	0	0	0	0	0	0	0	0	0	0	0	0	0	0	0	0	0	0	0	0	0	0	0	0	0	0	0	0	0	0	0	0	0
18455_00012	18455_3304-X12753-Y11332	4097.25	3420.93	3435.17	fiber tracts	CP	n/a	Tnnt1-IRES2-CreERT2;Ai82;Ai140_373368-18455	18455	CP_GPe		0	5099.24	166.016	0	0	0	0	0	0	0	0	0	0	0	0	0	0	0	0	0	0	0	0	0	0	0	0	0	0	0	0	0	73.8225	0	0	0	0	0
18455_00013	18455_3449-X13519-Y11325	4892.1	3265.88	3994.53	CP	CP	n/a	Tnnt1-IRES2-CreERT2;Ai82;Ai140_373368-18455	18455	CP_GPe		0	0	0	0	0	0	0	0	0	0	0	0	0	0	0	0	0	0	0	0	0	0	0	0	0	0	0	0	0	0	0	0	0	0	0	0	0	0
18455_00014	18455_3986-X13429-Y11150	5089.9	3545.25	3758.3	CP	CP	n/a	Tnnt1-IRES2-CreERT2;Ai82;Ai140_373368-18455	18455	CP_GPe		0	0	0	0	0	0	0	0	0	0	0	0	0	0	0	0	0	0	0	0	0	0	0	0	0	0	0	0	0	0	0	0	0	0	0	0	0	0
18455_00015	18455_5399-X13603-Y11245	6790.55	3404.95	3785	VPL	VPM	n/a	Tnnt1-IRES2-CreERT2;Ai82;Ai140_373368-18455	18455	TH_core	large arbor, single	0	0	0	0	44651.4	0	0	0	0	0	0	0	0	0	0	0	0	0	0	0	0	0	0	0	0	0	0	0	0	0	0	0	0	0	0	0	0	0
18455_00016	18455_3164-X15311-Y10774	4485.05	3033.47	4366.98	CP	CP	n/a	Tnnt1-IRES2-CreERT2;Ai82;Ai140_373368-18455	18455	CP_GPe		0	0	0	0	0	0	0	0	0	0	0	0	0	0	0	0	0	0	0	0	0	0	0	0	0	0	0	0	0	0	0	0	0	0	0	0	0	0
18455_00017	18455_6509-X12363-Y10055	8091.55	3474.7	3399.57	LGd	LGd	n/a	Tnnt1-IRES2-CreERT2;Ai82;Ai140_373368-18455	18455	TH_core		0	0	0	0	0	0	0	0	0	0	0	0	0	0	249.306	0	163.802	0	0	0	8252.22	0	0	0	0	0	0	0	0	0	0	0	0	0	0	0	0	0
18455_00018	18455_5938-X13074-Y9220	7472.83	3096.4	3639.97	LGd	LGd	n/a	Tnnt1-IRES2-CreERT2;Ai82;Ai140_373368-18455	18455	TH_core		0	0	0	0	0	0	0	0	0	0	0	0	0	0	0	0	0	0	0	143.887	39424.2	68.9567	0	0	0	0	0	0	0	0	0	0	0	0	0	0	0	0
18455_00019	18455_5495-X12217-Y11519	6828.35	3617.63	3437.45	RT	VPL	n/a	Tnnt1-IRES2-CreERT2;Ai82;Ai140_373368-18455	18455	TH_core		0	0	0	0	3816.59	0	0	939.358	12747.3	12683.5	0	0	0	0	0	0	0	0	0	0	0	0	0	0	0	0	0	0	0	0	0	0	0	0	0	0	0	0
18455_00020	18455_5724-X12470-Y11464	7075.18	3636.82	3527.68	VPM	VPM	n/a	Tnnt1-IRES2-CreERT2;Ai82;Ai140_373368-18455	18455	TH_core		0	0	0	0	18500.8	0	0	0	0	0	0	0	0	0	0	0	0	0	0	0	0	0	0	0	0	0	0	0	0	0	0	0	0	0	0	0	0	0
18455_00021	18455_5739-X12569-Y11475	7094.55	3631.6	3560.3	VPM	VPM	n/a	Tnnt1-IRES2-CreERT2;Ai82;Ai140_373368-18455	18455	TH_core		0	0	0	0	16784.6	0	0	0	0	0	0	0	0	0	0	0	0	0	0	0	0	0	0	0	0	0	0	0	0	0	0	0	0	0	0	0	0	0
18455_00022	18455_5594-X13496-Y11384	6967.97	3462.7	3807.57	PO	VPM	n/a	Tnnt1-IRES2-CreERT2;Ai82;Ai140_373368-18455	18455	TH_core		0	0	0	0	20052.9	0	0	0	0	0	0	0	0	0	0	0	0	0	0	0	0	0	0	0	0	0	0	0	0	0	0	0	0	0	0	0	0	0
18455_00023	18455_5545-X15125-Y11194	6876.98	3193.75	4354.85	LD	PO	n/a	Tnnt1-IRES2-CreERT2;Ai82;Ai140_373368-18455	18455	TH_matrix		0	30418.8	15483.8	0	2910.39	5266.69	0	10003.1	1357.77	7006.8	0	0	0	0	0	0	0	0	0	0	0	0	0	0	0	217.768	0	0	0	0	0	0	0	0	0	0	0	0
18455_00026	18455_4166-X27256-Y8754	5483.55	2444.45	3791.4	fiber tracts	CP	n/a	Tnnt1-IRES2-CreERT2;Ai82;Ai140_373368-18455	18455	CP_GPe		0	138.502	0	0	0	0	0	469.067	0	0	0	0	0	0	0	0	0	0	0	0	0	0	0	0	0	0	0	0	0	0	0	0	0	0	0	0	0	0
18455_00028	18455_4036-X28562-Y9578	5454.4	2734.18	3382.7	CP	CP	n/a	Tnnt1-IRES2-CreERT2;Ai82;Ai140_373368-18455	18455	CP_SNr		0	0	0	0	0	0	0	0	0	0	0	0	0	0	0	0	0	0	0	0	0	0	0	0	0	0	0	0	0	0	0	0	0	0	0	0	0	0
18455_00030	18455_3002-X25742-Y11356	4090.7	3324.65	4200.65	CP	CP	n/a	Tnnt1-IRES2-CreERT2;Ai82;Ai140_373368-18455	18455	CP_GPe		0	0	0	0	0	0	0	0	0	0	0	0	0	0	0	0	0	0	0	0	0	0	0	0	0	0	0	0	0	0	0	0	0	0	0	0	0	0
18455_00031	18455_3774-X27258-Y10252	5202.05	2964.5	3814.85	CP	CP	n/a	Tnnt1-IRES2-CreERT2;Ai82;Ai140_373368-18455	18455	CP_GPe		0	0	0	0	0	0	0	0	0	0	0	0	0	0	0	0	0	0	0	0	0	0	0	0	0	0	0	0	0	0	0	0	0	0	0	0	0	0
18455_00032	18455_3956-X27856-Y10376	5524.27	3017.47	3615.18	CP	CP	n/a	Tnnt1-IRES2-CreERT2;Ai82;Ai140_373368-18455	18455	CP_GPe		0	0	0	0	0	0	0	0	0	0	0	0	0	0	0	0	0	0	0	0	0	0	0	0	0	0	0	0	0	0	0	0	0	0	0	0	0	0
18455_00033	18455_3588-X28597-Y10430	4722.02	3073.75	3346.82	fiber tracts	CP	n/a	Tnnt1-IRES2-CreERT2;Ai82;Ai140_373368-18455	18455	CP_SNr		0	0	0	0	0	0	0	0	0	0	0	0	0	0	0	0	0	0	0	0	0	0	0	0	0	0	0	0	0	0	0	0	0	0	0	0	0	0
18455_00036	18455_3596-X28298-Y11522	4910.27	3461.2	3435.95	CP	CP	n/a	Tnnt1-IRES2-CreERT2;Ai82;Ai140_373368-18455	18455	CP_GPe		0	0	0	0	0	0	0	0	0	0	0	0	0	0	0	0	0	0	0	0	0	0	0	0	0	0	0	0	0	0	0	0	0	0	0	0	0	0
18455_00037	18455_3866-X30090-Y11350	5182.68	3426.55	2835.32	CP	CP	n/a	Tnnt1-IRES2-CreERT2;Ai82;Ai140_373368-18455	18455	CP_SNr		0	0	0	0	0	0	0	0	0	0	0	0	0	0	0	0	0	0	0	0	0	0	0	0	0	0	0	0	0	0	0	0	0	0	0	0	0	0
18455_00040	18455_4593-X29236-Y9932	6263.43	2893.32	3142.25	CP	CP	n/a	Tnnt1-IRES2-CreERT2;Ai82;Ai140_373368-18455	18455	CP_GPe		0	0	0	0	0	0	0	0	0	0	0	0	0	0	0	0	0	0	0	0	0	0	0	0	0	0	0	0	0	0	0	0	0	0	0	0	0	0
18455_00041	18455_5058-X31546-Y10774	6702	3312.57	2363.75	CP	CP	n/a	Tnnt1-IRES2-CreERT2;Ai82;Ai140_373368-18455	18455	CP_GPe		0	0	0	0	0	0	0	0	0	0	0	0	0	0	0	0	0	0	0	0	0	0	0	0	0	0	0	0	0	0	0	0	0	0	0	0	0	0
18455_00042	18455_5790-X27971-Y9492	7306.32	3048.62	3365.65	LGd	LGd	n/a	Tnnt1-IRES2-CreERT2;Ai82;Ai140_373368-18455	18455	TH_core		0	0	0	0	17.7529	0	0	0	0	0	634.233	0	0	465.918	0	0	0	704.058	0	3.09647	34059.9	0	0	0	0	0	0	0	0	0	0	0	0	0	0	0	0	0
18455_00043	18455_6208-X28915-Y9357	7810.3	3135.72	3082.7	CA3	LGd	n/a	Tnnt1-IRES2-CreERT2;Ai82;Ai140_373368-18455	18455	TH_core		0	0	0	0	0	0	0	0	0	0	0	0	0	0	1116.63	432.519	0	245.702	0	544.227	23685.2	0	0	0	0	0	0	0	0	0	0	0	0	0	0	0	0	0
18455_00044	18455_6182-X28178-Y9503	7756.42	3147.9	3295.32	LGd	LGd	n/a	Tnnt1-IRES2-CreERT2;Ai82;Ai140_373368-18455	18455	TH_core		0	0	0	0	0	0	0	0	0	0	0	0	0	0	0	0	0	92.883	0	640.072	25142.9	0	0	296.142	150.768	0	0	0	0	0	0	0	0	0	0	0	0	0
18455_00045	18455_6218-X28318-Y9910	7800.75	3275.62	3257.5	LGd	LGd	n/a	Tnnt1-IRES2-CreERT2;Ai82;Ai140_373368-18455	18455	TH_core		0	0	0	0	0	0	0	0	0	0	0	0	0	0	1005.51	330.216	0	50.939	0	559.78	29046.7	0	0	185.168	0	0	0	0	0	0	0	0	0	0	0	0	0	0
18455_00046	18455_6157-X29587-Y10059	7759.02	3350.62	2891.25	CA3	LGd	n/a	Tnnt1-IRES2-CreERT2;Ai82;Ai140_373368-18455	18455	TH_core		0	0	0	0	0	0	0	0	0	0	0	0	0	0	47.6584	217.732	896.546	0	0	2596.84	20193.4	0	1112.09	1302.19	0	0	0	0	0	0	0	0	0	0	0	462.111	0	0
18455_00047	18455_5576-X27320-Y11389	7003.4	3471.6	3603.55	fiber tracts	VPM	n/a	Tnnt1-IRES2-CreERT2;Ai82;Ai140_373368-18455	18455	TH_core		0	0	0	0	22011.3	0	0	0	0	0	1764.06	0	0	374.978	0	0	111.933	0	0	0	0	0	0	0	0	0	0	0	0	0	0	0	0	0	0	0	0	0
18455_00048	18455_5900-X27274-Y11262	7377.9	3504.4	3571.12	VPM	VPM	n/a	Tnnt1-IRES2-CreERT2;Ai82;Ai140_373368-18455	18455	TH_core		0	0	0	0	18398.8	0	0	0	0	0	29425.5	0	0	0	0	0	0	0	0	0	0	0	0	0	0	0	0	0	0	0	0	0	0	0	0	0	0	0
18455_00049	18455_5644-X28636-Y11606	7104.08	3629.9	3271.85	RT	VPM	n/a	Tnnt1-IRES2-CreERT2;Ai82;Ai140_373368-18455	18455	TH_core		0	0	0	0	1889.02	0	0	0	0	0	384.857	0	0	427.013	871.902	0	0	0	0	0	174.695	0	0	0	0	0	0	0	0	0	0	0	0	0	0	0	0	0
18455_00050	18455_6550-X28362-Y10312	8228.17	3491.47	3225.93	unknown	MG	n/a	Tnnt1-IRES2-CreERT2;Ai82;Ai140_373368-18455	18455	TH_core	double targets	0	0	0	0	0	0	0	0	0	0	0	0	0	0	17329.2	64.2813	8028.47	0	0	0	0	0	0	0	0	0	0	0	0	0	0	0	0	0	0	0	0	0
18455_00106	18455_3652-X11172-Y11706	4471.35	3638.1	2904.05	fiber tracts	CP	n/a	Tnnt1-IRES2-CreERT2;Ai82;Ai140_373368-18455	18455	CP_others		0	1690.07	0	0	0	0	7128.58	0	0	0	0	801.683	0	0	0	0	0	0	0	0	0	0	0	0	0	0	0	0	0	0	0	0	89.1573	0	0	0	0	0
18455_00110	18455_3678-X10172-Y13098	4958.52	3959.6	2704.95	CP	CP	n/a	Tnnt1-IRES2-CreERT2;Ai82;Ai140_373368-18455	18455	CP_SNr		0	0	0	0	0	0	0	0	0	0	0	220.042	0	0	0	0	0	0	0	0	0	0	0	0	0	0	0	0	0	0	0	0	269.548	0	0	0	0	0
18455_00119	18455_4243-X10724-Y13084	5602.12	4009.03	2979.6	CP	CP	n/a	Tnnt1-IRES2-CreERT2;Ai82;Ai140_373368-18455	18455	CP_GPe		0	0	0	0	0	0	0	0	0	0	0	0	0	0	0	0	0	0	0	0	0	0	0	0	0	0	0	0	0	0	0	0	0	0	0	0	0	0
18455_00120	18455_5432-X12334-Y12185	6759.27	3850.53	3461.35	VPM	VPL	n/a	Tnnt1-IRES2-CreERT2;Ai82;Ai140_373368-18455	18455	TH_core	small arbor, single	0	0	0	14.0005	1928.77	0	0	901.748	0	11783.8	0	0	0	0	0	0	0	0	0	0	0	0	0	0	0	0	0	0	0	0	0	0	0	0	0	0	0	0
18455_00121	18455_5382-X12490-Y12368	6712.1	3906.53	3500.5	VPL	VPM	n/a	Tnnt1-IRES2-CreERT2;Ai82;Ai140_373368-18455	18455	TH_core		0	0	0	0	3827.73	0	0	1074.82	0	17132.6	0	0	0	0	0	0	0	0	0	0	0	0	0	0	0	0	0	0	0	0	0	0	0	0	0	0	0	0
18455_00122	18455_5424-X13726-Y11944	6784.1	3668.15	3831.12	VPM	VPM	n/a	Tnnt1-IRES2-CreERT2;Ai82;Ai140_373368-18455	18455	TH_core		0	0	0	18454	11677.2	0	180.165	178.73	0	20208.4	1322.96	0	0	0	0	0	0	0	0	0	0	0	0	0	0	0	0	0	0	0	0	0	0	0	0	0	0	0
18455_00123	18455_5366-X14488-Y12048	6716.42	3654.45	4044.93	PO	PO	n/a	Tnnt1-IRES2-CreERT2;Ai82;Ai140_373368-18455	18455	TH_matrix		0	18555.8	21553.7	19892.4	1169	0	504.127	1074.9	0	1980.22	0	0	0	0	0	0	0	0	0	0	0	0	0	0	0	0	0	0	0	0	0	0	0	0	0	0	0	0
18455_00124	18455_5199-X14598-Y12936	6532.15	4095.1	4041.28	VPM	PO	n/a	Tnnt1-IRES2-CreERT2;Ai82;Ai140_373368-18455	18455	TH_matrix		0	50743.4	9262.49	0	0	0	0	1648.77	0	287.825	0	0	0	0	0	0	0	0	0	0	0	0	0	0	0	0	0	0	0	0	0	0	0	0	0	0	0	0
18455_00125	18455_5406-X13920-Y14376	6712.95	4796.57	3852.35	VPL	VPL	n/a	Tnnt1-IRES2-CreERT2;Ai82;Ai140_373368-18455	18455	TH_core		0	1147.46	0	0	0	0	0	30738.8	0	0	0	0	0	0	0	0	0	0	0	0	0	0	0	0	0	0	0	0	0	0	0	0	0	0	0	0	0	0
18455_00126	18455_4758-X20266-Y13556	5914.3	4299.18	5558.3	PVT	PVT	n/a	Tnnt1-IRES2-CreERT2;Ai82;Ai140_373368-18455	18455	TH_matrix		746.47	0	0	0	0	0	0	0	0	0	0	0	0	0	0	0	0	0	0	0	0	0	0	0	0	143.857	2468.45	6471.35	1365.26	0	11024.2	0	0	0	0	0	0	0
18455_00127	18455_4845-X20259-Y14111	6041.35	4536.75	5539.85	PT	CM	n/a	Tnnt1-IRES2-CreERT2;Ai82;Ai140_373368-18455	18455	TH_matrix		511.069	0	0	0	0	0	0	0	0	0	0	0	0	0	0	0	0	0	0	0	0	0	0	0	0	0	0	1368	645.775	4799.24	27202.1	596.321	1896.25	0	15002.3	0	0	0
18455_00132	18455_5094-X18855-Y14816	6480.05	4929.9	5416.43	SMT	SMT	n/a	Tnnt1-IRES2-CreERT2;Ai82;Ai140_373368-18455	18455	TH_core	large arbor	0	0	0	0	0	0	0	0	0	0	0	0	0	0	0	0	0	0	0	0	0	0	0	0	0	0	544.919	799.489	0	54619	171.86	9256.68	0	0	5387.55	0	0	0
18455_00133	18455_5244-X19356-Y14750	6609.2	4907.98	5597.55	RE	SMT	n/a	Tnnt1-IRES2-CreERT2;Ai82;Ai140_373368-18455	18455	TH_core	large arbor	0	0	0	0	0	0	0	0	0	0	0	0	0	0	0	0	0	0	0	0	0	0	0	0	0	0	0	0	0	64695.3	132.027	10833.7	81.4483	0	11573.9	0	0	0
18455_00134	18455_5194-X19736-Y14640	6516	4832.73	5674.1	RH	RE	n/a	Tnnt1-IRES2-CreERT2;Ai82;Ai140_373368-18455	18455	TH_matrix		0	0	0	0	0	0	0	0	0	0	0	0	0	0	0	0	0	0	0	0	0	0	0	0	0	0	0	0	0	0	0	0	0	0	0	0	0	0
18455_00135	18455_5678-X8306-Y13292	6932.13	4399.88	1945.67	CP	CP	n/a	Tnnt1-IRES2-CreERT2;Ai82;Ai140_373368-18455	18455	CP_GPe		0	0	0	0	0	0	0	0	0	0	0	0	0	0	0	0	0	0	0	0	0	0	0	0	0	0	0	0	0	0	0	0	0	0	0	0	0	0
18455_00136	18455_5744-X12433-Y11872	7086.53	3792.53	3516.7	VPM	VPM	n/a	Tnnt1-IRES2-CreERT2;Ai82;Ai140_373368-18455	18455	TH_core		0	0	0	0	21972	0	0	0	0	0	128.652	0	0	0	0	0	0	0	0	0	0	0	0	0	0	0	0	0	0	0	0	0	0	0	0	0	0	0
18455_00137	18455_5496-X12402-Y12214	6824.6	3871.4	3484.85	VPM	VPM	n/a	Tnnt1-IRES2-CreERT2;Ai82;Ai140_373368-18455	18455	TH_core		0	0	0	0	8063.31	0	0	352.017	0	7955.03	275.762	0	0	0	0	0	0	0	0	0	0	0	0	0	0	0	0	0	0	0	0	0	0	0	0	0	0	0
18455_00138	18455_5787-X12091-Y11732	7126.4	3790.5	3411.25	VPM	VPM	n/a	Tnnt1-IRES2-CreERT2;Ai82;Ai140_373368-18455	18455	TH_core		0	0	0	0	24663.1	0	0	0	267.099	0	31.6904	0	0	0	0	0	0	0	0	0	0	0	0	0	0	0	0	0	0	0	0	0	0	0	0	0	0	0
18455_00139	18455_5550-X12646-Y12472	6881.55	3966.2	3560.28	VPM	VPM	n/a	Tnnt1-IRES2-CreERT2;Ai82;Ai140_373368-18455	18455	TH_core		0	0	0	0	19588.2	0	0	0	0	2143.63	0	0	0	0	0	0	0	0	0	0	0	0	0	0	0	0	0	0	0	0	0	0	0	0	0	0	0	0
18455_00140	18455_5460-X12709-Y11799	6803.65	3688.85	3561.72	VPM	VPM	n/a	Tnnt1-IRES2-CreERT2;Ai82;Ai140_373368-18455	18455	TH_core		0	0	0	0	43985.4	0	0	0	43.7228	483.096	0	0	0	0	0	0	0	0	0	0	0	0	0	0	0	0	0	0	0	0	0	0	0	0	0	0	0	0
18455_00142	18455_5638-X13437-Y12197	6989.9	3799.05	3801	VPM	VPM	n/a	Tnnt1-IRES2-CreERT2;Ai82;Ai140_373368-18455	18455	TH_core		0	0	0	8773.09	13864.7	0	0	0	0	0	3407.9	0	0	0	0	0	0	0	0	0	0	0	0	0	0	0	0	0	0	0	0	0	0	0	0	0	0	0
18455_00143	18455_5832-X13130-Y11870	7274.8	3990.05	3658.7	VPM	VPM	n/a	Tnnt1-IRES2-CreERT2;Ai82;Ai140_373368-18455	18455	TH_core		0	0	0	46.3218	31642.2	0	0	0	0	0	472.578	0	0	729.084	773.86	0	39.0627	0	0	0	0	0	0	0	0	0	0	0	0	0	0	0	0	0	0	0	0	0
18455_00144	18455_5868-X13578-Y12094	7244.77	3745.85	3898.35	VPM	VPM	n/a	Tnnt1-IRES2-CreERT2;Ai82;Ai140_373368-18455	18455	TH_core		0	0	0	2864.82	39909.5	0	0	0	0	0	5974.65	0	0	0	0	0	0	0	0	0	0	0	0	0	0	0	0	0	0	0	0	0	0	0	0	0	0	0
18455_00145	18455_5534-X13236-Y13128	6864.48	4210.82	3725.78	VPM	VPM	n/a	Tnnt1-IRES2-CreERT2;Ai82;Ai140_373368-18455	18455	TH_core		0	0	0	3183.55	0	0	7922.98	132.774	0	14253.2	0	0	0	0	0	0	0	0	0	0	0	0	0	0	0	0	0	0	0	0	0	0	0	0	0	0	0	0
18455_00146	18455_5554-X13744-Y12928	6893.1	4101.25	3872.35	VPM	VPM	n/a	Tnnt1-IRES2-CreERT2;Ai82;Ai140_373368-18455	18455	TH_core		0	0	0	25484.8	0	0	242.567	0	0	0	704.797	0	0	0	0	0	0	0	0	0	0	0	0	0	0	0	0	0	0	0	0	0	0	0	0	0	0	0
18455_00147	18455_5462-X13684-Y13070	6794.8	4171.55	3838.53	VPM	VPM	n/a	Tnnt1-IRES2-CreERT2;Ai82;Ai140_373368-18455	18455	TH_core		0	0	0	14555.5	0	0	10157.8	56.1832	0	4405.52	0	0	0	0	0	0	0	0	0	0	0	0	0	0	0	0	0	0	0	0	0	0	0	0	0	0	0	0
18455_00148	18455_5486-X14002-Y13012	6823.05	4131	3932.55	VPM	VPM	n/a	Tnnt1-IRES2-CreERT2;Ai82;Ai140_373368-18455	18455	TH_core		0	0	0	5826.35	0	0	28037.4	0	0	6.36635	0	0	0	0	0	0	0	0	0	0	0	0	0	0	0	0	0	0	0	0	0	0	0	0	0	0	0	0
18455_00150	18455_5699-X15202-Y13885	7059.3	4660.6	4283.02	VPM	VPM	n/a	Tnnt1-IRES2-CreERT2;Ai82;Ai140_373368-18455	18455	TH_core		0	0	0	0	0	0	23446.6	0	0	0	13255.2	0	0	0	0	0	0	0	0	0	0	0	0	0	0	0	0	0	0	0	0	0	0	0	0	0	0	0
18455_00152	18455_5584-X12945-Y14069	6901.9	4624.07	3630.9	VPL	VPL	n/a	Tnnt1-IRES2-CreERT2;Ai82;Ai140_373368-18455	18455	TH_core	small arbor, double	0	0	0	0	2393.6	7175.43	0	20166.2	0	556.271	3956.38	0	0	69.4848	0	0	0	0	0	0	0	0	0	0	0	0	0	0	0	0	0	0	0	0	0	0	0	0
18455_00153	18455_5536-X13420-Y14174	6850.02	4685.02	3748.05	VPL	VPL	n/a	Tnnt1-IRES2-CreERT2;Ai82;Ai140_373368-18455	18455	TH_core		0	2891.85	0	958.686	0	0	0	42432.4	0	255.841	1808.34	0	0	0	0	0	0	0	0	0	0	0	0	0	0	0	0	0	0	0	0	0	0	0	0	0	0	0
18455_00154	18455_5627-X14513-Y14038	6971.52	4639.27	4074.88	VPM	VPM	n/a	Tnnt1-IRES2-CreERT2;Ai82;Ai140_373368-18455	18455	TH_core	large arbor, double	0	339.873	0	710.234	0	0	41982.3	0	0	0	6147.81	0	0	0	0	0	0	0	0	0	0	0	0	0	0	0	0	0	0	0	0	0	0	0	0	0	0	0
18455_00158	18455_5996-X15874-Y13312	7436.7	4243.32	4606.1	PO	VPMpc	n/a	Tnnt1-IRES2-CreERT2;Ai82;Ai140_373368-18455	18455	TH_core		0	0	0	0	0	0	33.915	0	0	0	7109	51079.8	3111.29	0	0	0	0	0	0	0	0	0	0	0	0	0	0	0	0	0	0	0	0	0	0	0	0	0
18455_00159	18455_5606-X15835-Y13965	7002.85	4581	4501.68	VPM	VPM	n/a	Tnnt1-IRES2-CreERT2;Ai82;Ai140_373368-18455	18455	TH_core		0	30.0351	0	0	0	0	27780.3	0	0	0	18425.7	923.737	725.346	0	0	0	0	0	0	0	0	0	0	0	0	0	0	0	0	0	0	0	0	0	0	0	0	0
18455_00163	18455_5332-X21894-Y12236	6646.43	3877.2	5102.05	MD	MD	n/a	Tnnt1-IRES2-CreERT2;Ai82;Ai140_373368-18455	18455	TH_core	posterior MD	0	0	0	0	0	0	0	0	0	0	0	0	0	0	0	0	0	0	0	0	0	0	0	0	0	0	0	281.815	0	62807.9	63.635	863.722	912.995	0	6305.97	0	0	0
18455_00165	18455_4804-X20956-Y13548	6021.22	4299.98	5346.82	PT	MD	n/a	Tnnt1-IRES2-CreERT2;Ai82;Ai140_373368-18455	18455	TH_matrix	anterior MD	2465.78	0	0	0	0	0	0	0	0	0	0	0	0	0	0	0	0	0	0	0	0	0	0	0	0	0	0	1135.18	278.565	4628.4	2046.16	0	1131.5	0	2430.95	0	0	0
18455_00172	18455_3664-X25944-Y12956	5100.3	3976.4	4040.6	CP	CP	n/a	Tnnt1-IRES2-CreERT2;Ai82;Ai140_373368-18455	18455	CP_GPe		0	0	0	0	0	0	0	0	0	0	0	0	0	0	0	0	0	0	0	0	0	0	0	0	0	0	0	0	0	0	0	0	0	0	0	0	0	0
18455_00180	18455_3275-X28665-Y13370	4386.9	4118.52	3176.12	CP	CP	n/a	Tnnt1-IRES2-CreERT2;Ai82;Ai140_373368-18455	18455	CP_SNr		0	0	0	0	0	0	0	0	0	0	0	0	0	0	0	0	0	0	0	0	0	0	0	0	0	0	0	0	0	0	0	0	0	0	0	0	0	0
18455_00181	18455_3254-X28188-Y13861	4337.15	4299.73	3291.55	CP	CP	n/a	Tnnt1-IRES2-CreERT2;Ai82;Ai140_373368-18455	18455	CP_SNr		0	0	0	0	0	0	0	0	0	0	0	0	0	0	0	0	0	0	0	0	0	0	0	0	0	0	0	0	0	0	0	0	0	0	0	0	0	0
18455_00182	18455_3880-X29459-Y13296	5234.95	4147.88	2980.03	CP	CP	n/a	Tnnt1-IRES2-CreERT2;Ai82;Ai140_373368-18455	18455	CP_SNr		0	0	0	0	0	0	0	0	0	0	0	0	0	0	0	0	0	0	0	0	0	0	0	0	0	0	0	0	0	0	0	0	0	0	0	0	0	0
18455_00199	18455_5388-X25394-Y12820	6637.52	4041.57	4176.12	VPM	VPM	n/a	Tnnt1-IRES2-CreERT2;Ai82;Ai140_373368-18455	18455	TH_core	large arbor, single	0	0	0	5800.43	0	0	46197.1	0	0	0	19982.1	0	13.7668	0	0	0	0	0	0	0	0	0	0	0	0	0	0	0	0	0	0	0	0	0	0	0	0	0
18455_00200	18455_5270-X26584-Y13108	6627.2	4077.78	3763.55	VPM	VPM	n/a	Tnnt1-IRES2-CreERT2;Ai82;Ai140_373368-18455	18455	TH_core		0	0	0	709.922	0	0	23443.4	0	0	0	0	0	0	0	0	0	0	0	0	0	0	0	0	0	0	0	0	0	0	0	0	0	0	0	0	0	0	0
18455_00201	18455_5338-X26488-Y13006	6693.82	4032.8	3792.03	VPM	VPM	n/a	Tnnt1-IRES2-CreERT2;Ai82;Ai140_373368-18455	18455	TH_core		0	0	0	1461.23	0	0	24000.6	0	0	475.57	0	0	0	0	0	0	0	0	0	0	0	0	0	0	0	0	0	0	0	0	0	0	0	0	0	0	0	0
18455_00202	18455_5250-X26774-Y12458	6609.52	3823.53	3748.35	VPM	VPM	n/a	Tnnt1-IRES2-CreERT2;Ai82;Ai140_373368-18455	18455	TH_core		0	0	0	11808.5	0	0	2062.85	3559.85	0	36703.8	0	0	0	0	0	0	0	0	0	0	0	0	0	0	0	0	0	0	0	0	0	0	0	0	0	0	0	0
18455_00203	18455_5328-X26926-Y12588	6688.85	3881.25	3712.57	VPM	VPM	n/a	Tnnt1-IRES2-CreERT2;Ai82;Ai140_373368-18455	18455	TH_core		0	0	0	26648.8	498.377	0	1882.99	0	0	2891.71	0	0	0	0	0	0	0	0	0	0	0	0	0	0	0	0	0	0	0	0	0	0	0	0	0	0	0	0
18455_00204	18455_5412-X28182-Y11998	6815.9	3714.75	3436.88	VPM	VPM	n/a	Tnnt1-IRES2-CreERT2;Ai82;Ai140_373368-18455	18455	TH_core		0	0	0	0	17238.8	0	0	0	0	0	0	0	0	0	0	0	0	0	0	0	0	0	0	0	0	0	0	0	0	0	0	0	0	0	0	0	0	0
18455_00205	18455_5240-X28061-Y12180	6615.62	3770.15	3492.7	VPL	VPL	n/a	Tnnt1-IRES2-CreERT2;Ai82;Ai140_373368-18455	18455	TH_core		0	0	0	0	3640.33	0	0	3568.21	403.319	11345.5	1635.18	0	0	15.4482	0	0	0	0	0	0	0	0	0	0	0	0	0	0	0	0	0	0	0	0	0	0	0	0
18455_00206	18455_5430-X28076-Y12758	6804.27	4004.1	3457.22	VPM	VPM	n/a	Tnnt1-IRES2-CreERT2;Ai82;Ai140_373368-18455	18455	TH_core		0	0	0	0	7266.66	0	0	2095.12	0	14565.9	456.506	0	0	0	0	0	0	0	0	0	0	0	0	0	0	0	0	0	0	0	0	0	0	0	0	0	0	0
18455_00208	18455_5246-X26388-Y13586	6608.8	4273.07	3782.6	VPM	VPM	n/a	Tnnt1-IRES2-CreERT2;Ai82;Ai140_373368-18455	18455	TH_core		0	307.644	0	758.008	178.739	0	33083.3	888.311	0	304.045	0	0	0	0	0	0	0	0	0	0	0	0	0	0	0	0	0	0	0	0	0	0	0	0	0	0	0	0
18455_00210	18455_5322-X25738-Y14318	6668.43	4577.2	3911.1	VPM	VPM	n/a	Tnnt1-IRES2-CreERT2;Ai82;Ai140_373368-18455	18455	TH_core		0	20060.6	0	0	0	0	12585.6	0	0	0	0	0	0	0	0	0	0	0	0	0	0	0	0	0	0	0	0	0	0	0	0	0	0	0	0	0	0	0
18455_00220	18455_4400-X29693-Y15922	5571.98	5236.25	2664.93	CP	CP	n/a	Tnnt1-IRES2-CreERT2;Ai82;Ai140_373368-18455	18455	CP_others		0	0	0	0	0	0	0	0	0	0	0	0	0	0	0	0	0	0	0	0	0	0	0	0	0	0	0	0	0	0	0	0	0	0	0	0	0	0
18455_00224	18455_4028-X31096-Y13276	5333.25	4163.57	2434.2	CP	CP	n/a	Tnnt1-IRES2-CreERT2;Ai82;Ai140_373368-18455	18455	CP_GPe		0	0	0	0	0	0	0	0	0	0	0	0	0	0	0	0	0	0	0	0	0	0	0	0	0	0	0	0	0	0	0	0	0	0	0	0	0	0
18455_00240	18455_4314-X30576-Y12202	5728.43	3786.55	2781.78	CP	CP	n/a	Tnnt1-IRES2-CreERT2;Ai82;Ai140_373368-18455	18455	CP_SNr		0	0	0	0	0	0	0	0	0	0	0	0	0	0	0	0	0	0	0	0	0	0	0	0	0	0	0	0	0	0	0	0	0	0	0	0	0	0
18455_00252	18455_5637-X26385-Y12104	7024.95	3669.75	3830.8	VPM	VPM	n/a	Tnnt1-IRES2-CreERT2;Ai82;Ai140_373368-18455	18455	TH_core		0	0	0	19482.5	1432.91	0	0	0	0	0	595.91	0	0	0	0	0	0	0	0	0	0	0	0	0	0	0	0	0	0	0	0	0	0	0	0	0	0	0
18455_00253	18455_5710-X26348-Y12207	7110.45	3721.15	3835.03	VPM	VPM	n/a	Tnnt1-IRES2-CreERT2;Ai82;Ai140_373368-18455	18455	TH_core		0	0	0	33216	0	0	240.749	0	0	0	2694.85	0	0	0	0	0	0	0	0	0	0	0	0	0	0	0	0	0	0	0	0	0	0	0	0	0	0	0
18455_00254	18455_5541-X26930-Y11954	6933.18	3641.82	3707.75	VPM	VPM	n/a	Tnnt1-IRES2-CreERT2;Ai82;Ai140_373368-18455	18455	TH_core		0	0	0	5409.62	23788.4	0	0	0	0	0	0	0	0	0	0	0	0	0	0	0	0	0	0	0	0	0	0	0	0	0	0	0	0	0	0	0	0	0
18455_00255	18455_5645-X26823-Y11751	7053.23	3569.25	3721.38	VPM	VPM	n/a	Tnnt1-IRES2-CreERT2;Ai82;Ai140_373368-18455	18455	TH_core		0	0	0	4942.64	20541	0	0	0	0	0	0	0	0	0	0	0	0	0	0	0	0	0	0	0	0	0	0	0	0	0	0	0	0	0	0	0	0	0
18455_00256	18455_5969-X26446-Y12615	7436.75	3979.1	3801.38	VPM	VPM	n/a	Tnnt1-IRES2-CreERT2;Ai82;Ai140_373368-18455	18455	TH_core		0	0	0	0	0	0	0	0	0	0	30943.5	0	336.255	0	0	0	0	0	0	0	0	0	0	0	0	0	0	0	0	0	0	0	0	0	0	0	0	0
18455_00257	18455_6138-X26660-Y12273	7663.1	3921.55	3735.95	VPM	VPM	n/a	Tnnt1-IRES2-CreERT2;Ai82;Ai140_373368-18455	18455	TH_core		0	0	0	0	0	0	0	0	0	0	31349.1	0	1377.16	0	0	0	0	0	0	0	0	0	0	0	0	0	0	0	0	0	0	0	0	0	0	0	0	0
18455_00258	18455_5593-X27981-Y11978	7013.2	3719	3455.7	VPM	VPM	n/a	Tnnt1-IRES2-CreERT2;Ai82;Ai140_373368-18455	18455	TH_core		0	0	0	0	20351.2	0	0	0	0	0	494.454	0	0	0	0	0	0	0	0	0	0	0	0	0	0	0	0	0	0	0	0	0	0	0	0	0	0	0
18455_00259	18455_5654-X28056-Y11789	7092.12	3666.68	3423.72	VPM	VPM	n/a	Tnnt1-IRES2-CreERT2;Ai82;Ai140_373368-18455	18455	TH_core		0	0	0	0	21266	0	0	0	0	0	2035.96	0	0	0	0	0	0	0	0	0	0	0	0	0	0	0	0	0	0	0	0	0	0	0	0	0	0	0
18455_00260	18455_5745-X28236-Y11727	7202.17	3675.22	3364.62	VPM	VPM	n/a	Tnnt1-IRES2-CreERT2;Ai82;Ai140_373368-18455	18455	TH_core		0	0	0	0	18753.5	0	0	0	0	0	664.753	0	0	192.348	0	0	0	0	0	0	0	0	0	0	0	0	0	0	0	0	0	0	0	0	0	0	0	0
18455_00261	18455_5724-X28170-Y12030	7162.93	3773.03	3393.78	VPM	VPM	n/a	Tnnt1-IRES2-CreERT2;Ai82;Ai140_373368-18455	18455	TH_core		0	0	0	0	20429.3	0	0	0	0	0	2886.21	0	0	1131.07	0	0	353.131	0	0	0	0	0	0	0	0	0	0	0	0	0	0	0	0	0	0	0	0	0
18455_00262	18455_5520-X28550-Y12522	6981.27	4244.2	3216.78	fiber tracts	VPM	n/a	Tnnt1-IRES2-CreERT2;Ai82;Ai140_373368-18455	18455	TH_core		0	0	0	0	8583.35	0	0	0	644.744	7378.66	1549.51	0	0	0	0	0	0	0	0	0	0	0	0	0	0	0	0	0	0	0	0	0	0	0	0	0	0	0
18455_00263	18455_5548-X25459-Y13308	6909.55	4143.93	4031.25	VPM	VPM	n/a	Tnnt1-IRES2-CreERT2;Ai82;Ai140_373368-18455	18455	TH_core		0	0	0	0	0	0	31307.4	0	0	0	1269.59	0	0	0	0	0	0	0	0	0	0	0	0	0	0	0	0	0	0	0	0	0	0	0	0	0	0	0
18455_00264	18455_5539-X25803-Y14383	6897.27	4637.15	3920.35	VPM	VPM	n/a	Tnnt1-IRES2-CreERT2;Ai82;Ai140_373368-18455	18455	TH_core		0	18480.4	0	552.018	0	0	17455.1	1669.12	0	0	0	0	0	0	0	0	0	0	0	0	0	0	0	0	0	0	0	0	0	0	0	0	0	0	0	0	0	0
18455_3718_x10944_y12140	18455_3718-X10944-Y12140	5113.88	3612.95	2962.38	CP	CP	n/a	Tnnt1-IRES2-CreERT2;Ai82;Ai140_373368-18455	18455	CP_SNr		0	0	0	0	0	0	0	0	0	0	0	0	0	0	0	0	0	0	0	0	0	0	0	0	0	0	0	0	0	0	0	0	0	0	0	0	0	0
18455_4619_x10185_y12182	18455_4619-X10185-Y12182	6044.32	3728.43	2870.88	CP	CP	n/a	Tnnt1-IRES2-CreERT2;Ai82;Ai140_373368-18455	18455	CP_GPe		0	0	0	0	0	0	0	0	0	0	0	0	0	0	0	0	0	0	0	0	0	0	0	0	0	0	0	0	0	0	0	0	0	0	0	0	0	0
18455_4709_x21225_y13716	18455_4709-X21225-Y13716	5914.48	4357.9	5187.62	IAD	IAD	n/a	Tnnt1-IRES2-CreERT2;Ai82;Ai140_373368-18455	18455	TH_matrix		51.7848	0	0	0	0	0	0	0	0	0	0	0	0	0	0	0	0	0	0	0	0	0	0	0	0	0	0	27.1048	0	655.47	30746.7	9611.39	0	0	3508.36	0	0	0
18455_4982_x21552_y14337	18455_4982-X21552-Y14337	6221.03	4575.62	5123.15	AM	AM	n/a	Tnnt1-IRES2-CreERT2;Ai82;Ai140_373368-18455	18455	TH_core		0	0	0	0	0	0	0	0	0	0	0	0	0	0	0	0	0	0	0	0	0	0	0	0	0	0	4885.17	1026.87	311.726	0	1996.95	64875.7	0	0	0	0	0	0
18455_5253_x25617_y13881	18455_5253-X25617-Y13881	6606.87	4387.68	3942.6	VPM	VPM	n/a	Tnnt1-IRES2-CreERT2;Ai82;Ai140_373368-18455	18455	TH_core		0	7667.14	0	0	0	0	14596.5	0	0	0	0	0	0	0	0	0	0	0	0	0	0	0	0	0	0	0	0	0	0	0	0	0	0	0	0	0	0	0
18455_5316_x26308_y13288	18455_5316-X26308-Y13288	6685.98	4155.6	3818.5	VPM	VPM	n/a	Tnnt1-IRES2-CreERT2;Ai82;Ai140_373368-18455	18455	TH_core		0	0	0	461.651	0	0	27393.9	0	0	0	226.275	0	0	0	0	0	0	0	0	0	0	0	0	0	0	0	0	0	0	0	0	0	0	0	0	0	0	0
18455_5404_x24949_y14106	18455_5404-X24949-Y14106	6748	4474.82	4129.57	VPM	VPM	n/a	Tnnt1-IRES2-CreERT2;Ai82;Ai140_373368-18455	18455	TH_core		0	16564.6	0	0	0	0	34301.4	0	0	0	0	0	0	0	0	0	0	0	0	0	0	0	0	0	0	0	0	0	0	0	0	0	0	0	0	0	0	0
18455_5472_x13482_y11733	18455_5472-X13482-Y11733	6836.55	3599.4	3768.35	VPM	VPM	n/a	Tnnt1-IRES2-CreERT2;Ai82;Ai140_373368-18455	18455	TH_core		0	0	0	328.205	29117.6	0	0	0	0	47.0144	0	0	0	0	0	0	0	0	0	0	0	0	0	0	0	0	0	0	0	0	0	0	0	0	0	0	0	0
18455_5474_x14981_y13279	18455_5474-X14981-Y13279	6821.55	4238.75	4225.97	VPM	VPM	n/a	Tnnt1-IRES2-CreERT2;Ai82;Ai140_373368-18455	18455	TH_core		0	0	0	0	0	0	35011.8	0	0	0	52.7152	0	0	0	0	0	0	0	0	0	0	0	0	0	0	0	0	0	0	0	0	0	0	0	0	0	0	0
18455_5507_x14812_y14221	18455_5507-X14812-Y14221	6850.88	4792.82	4109.23	VPM	VPM	n/a	Tnnt1-IRES2-CreERT2;Ai82;Ai140_373368-18455	18455	TH_core		0	353.688	0	397.353	0	0	31683.6	0	0	0	226.286	0	0	0	0	0	0	0	0	0	0	0	0	0	0	0	0	0	0	0	0	0	0	0	0	0	0	0
18455_5517_x15391_y12702	18455_5517-X15391-Y12702	6917.35	4278.62	4320.38	VPM	PO	n/a	Tnnt1-IRES2-CreERT2;Ai82;Ai140_373368-18455	18455	TH_matrix		0	43971.8	0	0	0	0	18979.3	0	0	0	0	0	0	0	0	0	0	0	0	0	0	0	0	0	0	0	0	0	0	0	0	0	0	0	0	0	0	0
18455_5730_x15780_y13638	18455_5730-X15780-Y13638	7140	4392.12	4541.15	PO	VPM	n/a	Tnnt1-IRES2-CreERT2;Ai82;Ai140_373368-18455	18455	TH_core		0	0	0	0	0	0	30846.9	0	0	0	8062.07	1331.06	0	0	0	0	0	0	0	0	0	0	0	0	0	0	0	0	0	0	0	0	0	0	0	0	0	0
18455_5898_x14920_y13352	18455_5898-X14920-Y13352	7291.33	4249.38	4289.35	PO	VPLpc	n/a	Tnnt1-IRES2-CreERT2;Ai82;Ai140_373368-18455	18455	TH_core		0	0	0	0	0	0	0	0	0	0	46004.6	268.871	6489.4	0	0	0	0	0	0	0	0	0	0	0	0	0	0	0	0	0	0	0	0	0	0	0	0	0
18457_00001	18457_3811-X12535-Y8935	5063.32	3222.9	3565.78	CP	CP	n/a	Vipr2-IRES2-Cre-neo;Ai166_381484-18457	18457	CP_GPe		0	0	0	0	0	0	0	0	0	0	0	0	0	0	0	0	0	0	0	0	0	0	0	0	0	0	0	0	0	0	0	0	0	0	0	0	0	0
18457_00002	18457_4263-X12675-Y8390	5705.73	2992.35	3713.95	CP	CP	n/a	Vipr2-IRES2-Cre-neo;Ai166_381484-18457	18457	CP_GPe		0	0	0	0	0	0	0	0	0	0	0	0	0	0	0	0	0	0	0	0	0	0	0	0	0	0	0	0	0	0	0	0	0	0	0	0	0	0
18457_00003	18457_4293-X12802-Y8782	5763.43	3103.2	3794.55	CP	CP	n/a	Vipr2-IRES2-Cre-neo;Ai166_381484-18457	18457	CP_GPe		0	0	0	0	0	0	0	0	0	0	0	0	0	0	0	0	0	0	0	0	0	0	0	0	0	0	0	0	0	0	0	0	0	0	0	0	0	0
18457_00004	18457_2985-X13856-Y11304	3841.43	3971.9	3869.88	CP	CP	n/a	Vipr2-IRES2-Cre-neo;Ai166_381484-18457	18457	CP_GPe		0	0	0	0	0	0	0	0	0	0	0	0	0	0	0	0	0	0	0	0	0	0	0	0	0	0	0	0	0	0	0	0	0	0	0	0	0	0
18457_00005	18457_3068-X13771-Y11992	4004.72	4231.85	3878.1	CP	CP	n/a	Vipr2-IRES2-Cre-neo;Ai166_381484-18457	18457	CP_others		0	0	0	0	0	0	0	0	0	0	0	0	0	0	0	0	0	0	0	0	0	0	0	0	0	0	0	0	0	0	0	0	0	0	0	0	0	0
18457_00006	18457_3868-X12980-Y11370	5289.02	4078.63	3864.03	CP	CP	n/a	Vipr2-IRES2-Cre-neo;Ai166_381484-18457	18457	CP_GPe		0	0	0	0	0	0	0	0	0	0	0	0	0	0	0	0	0	0	0	0	0	0	0	0	0	0	0	0	0	0	0	0	0	0	0	0	0	0
18457_00007	18457_3541-X14011-Y10702	4759.35	3835.93	4098.75	CP	CP	n/a	Vipr2-IRES2-Cre-neo;Ai166_381484-18457	18457	CP_GPe		0	0	0	0	0	0	0	0	0	0	0	0	0	0	0	0	0	0	0	0	0	0	0	0	0	0	0	0	0	0	0	0	0	0	0	0	0	0
18457_00008	18457_3498-X13586-Y11483	4710.88	4109.8	3957.4	CP	CP	n/a	Vipr2-IRES2-Cre-neo;Ai166_381484-18457	18457	CP_SNr		0	0	0	0	0	0	0	0	0	0	0	0	0	0	0	0	0	0	0	0	0	0	0	0	0	0	0	0	0	0	0	0	0	0	0	0	0	0
18457_00009	18457_5360-X11943-Y10205	7042.9	3462.03	3456	fiber tracts	LD	n/a	Vipr2-IRES2-Cre-neo;Ai166_381484-18457	18457	TH_matrix		0	0	0	0	0	0	0	0	0	0	0	0	0	0	0	0	0	0	0	107.689	18593.1	4124.89	8204.07	0	191.319	0	0	0	0	0	0	0	0	0	0	13820.3	8099.21	0
18457_00010	18457_5384-X11760-Y11663	7062.7	3955.88	3330.53	VPM	VPM	n/a	Vipr2-IRES2-Cre-neo;Ai166_381484-18457	18457	TH_core		0	0	0	0	13171.1	0	0	5896.8	0	2907.87	0	0	0	0	0	0	0	0	0	0	0	0	0	0	0	0	0	0	0	0	0	0	0	0	0	0	0	0
18457_00012	18457_5425-X11475-Y12107	7118.98	4125.75	3218.9	VPL	VPM	n/a	Vipr2-IRES2-Cre-neo;Ai166_381484-18457	18457	TH_core		0	0	0	4305.94	19198.1	0	0	0	0	0	208.138	0	0	0	0	0	0	0	0	0	0	0	0	0	0	0	0	0	0	0	0	0	0	0	0	0	0	0
18457_00013	18457_5328-X11844-Y11885	6986.2	4031.28	3346.35	VPM	VPM	n/a	Vipr2-IRES2-Cre-neo;Ai166_381484-18457	18457	TH_core		0	0	0	15134.4	11262	0	0	0	0	0	208.688	0	0	0	0	0	0	0	0	0	0	0	0	0	0	0	0	0	0	0	0	0	0	0	0	0	0	0
18457_00014	18457_3335-X15144-Y10743	4392.9	3828.1	4406.57	CP	CP	n/a	Vipr2-IRES2-Cre-neo;Ai166_381484-18457	18457	CP_SNr		0	0	0	0	0	0	0	0	0	0	0	0	0	0	0	0	0	0	0	0	0	0	0	0	0	0	0	0	0	0	0	0	0	0	0	0	0	0
18457_00015	18457_3199-X14932-Y11625	4189.1	4126.85	4340.88	CP	CP	n/a	Vipr2-IRES2-Cre-neo;Ai166_381484-18457	18457	CP_GPe		0	0	0	0	0	0	0	0	0	0	0	0	0	0	0	0	0	0	0	0	0	0	0	0	0	0	0	0	0	0	0	0	0	0	0	0	0	0
18457_00017	18457_5773-X10933-Y11358	7559.25	3884.78	3120.1	LGv	VPM	n/a	Vipr2-IRES2-Cre-neo;Ai166_381484-18457	18457	TH_core		0	0	0	0	1568.67	0	0	0	0	0	10691.5	0	0	140.677	0	0	418.02	0	0	0	0	0	0	0	0	0	0	0	0	0	0	0	0	0	0	0	0	0
18457_00018	18457_5657-X11545-Y11129	7411.43	3783.55	3308.9	unknown	VPM	n/a	Vipr2-IRES2-Cre-neo;Ai166_381484-18457	18457	TH_core		0	0	0	0	13496.1	0	0	0	0	0	5907.51	0	0	220.927	163.32	0	589.295	0	0	0	0	0	0	0	0	0	0	0	0	0	0	0	0	0	0	0	0	0
18457_00019	18457_5893-X11399-Y10842	7698.48	3702.28	3318.5	LGd	VPM	n/a	Vipr2-IRES2-Cre-neo;Ai166_381484-18457	18457	TH_core		0	0	0	0	789.905	0	0	0	0	0	5381.61	0	0	5734.17	0	0	0	0	0	0	0	0	0	0	0	0	0	0	0	0	0	0	0	0	0	0	0	0
18457_00023	18457_5760-X11579-Y11688	7538.35	3977.95	3318.43	fiber tracts	VPM	n/a	Vipr2-IRES2-Cre-neo;Ai166_381484-18457	18457	TH_core		0	0	0	0	6944.85	0	0	0	0	0	12621.5	0	0	457.756	0	0	689.529	0	0	0	0	0	0	0	0	0	0	0	0	0	0	0	0	0	0	0	0	0
18457_00024	18457_5823-X11034-Y11743	7617.97	4011.95	3156.5	LGv	VPM	n/a	Vipr2-IRES2-Cre-neo;Ai166_381484-18457	18457	TH_core		0	0	0	0	2493.02	0	0	0	0	0	15038.4	0	0	1052.49	0	0	662.884	0	0	0	0	0	0	0	0	0	0	0	0	0	0	0	0	0	0	0	0	0
18457_00025	18457_5828-X11261-Y11424	7626.23	3898.57	3236.7	IGL	VPM	n/a	Vipr2-IRES2-Cre-neo;Ai166_381484-18457	18457	TH_core		0	0	0	0	0	0	0	0	0	0	13538.9	0	0	1801.16	0	0	647.84	0	0	0	0	0	0	0	0	0	0	0	0	0	0	0	0	0	0	0	0	0
18457_00026	18457_5527-X11943-Y11125	7241.4	3762.57	3430.05	VPM	VPM	n/a	Vipr2-IRES2-Cre-neo;Ai166_381484-18457	18457	TH_core		0	0	0	0	18407	0	0	0	0	0	4226.68	0	0	0	0	0	0	0	0	0	0	0	0	0	0	0	0	0	0	0	0	0	0	0	0	0	0	0
18457_00027	18457_5667-X11888-Y11125	7416.45	3769.32	3426.5	VPM	VPM	n/a	Vipr2-IRES2-Cre-neo;Ai166_381484-18457	18457	TH_core		0	0	0	0	4580.33	0	0	0	0	0	17789.8	0	0	0	0	0	0	0	0	0	0	0	0	0	0	0	0	0	0	0	0	0	0	0	0	0	0	0
18457_00028	18457_5731-X12965-Y11605	7474.75	3910.38	3764.38	VPM	VPM	n/a	Vipr2-IRES2-Cre-neo;Ai166_381484-18457	18457	TH_core		0	0	0	2485.06	0	0	0	0	0	0	36927.1	0	0	0	0	0	0	0	0	0	0	0	0	0	0	0	0	0	0	0	0	0	0	0	0	0	0	0
18457_00029	18457_5490-X13374-Y12116	7148.52	4054.4	3869.75	VPM	VPM	n/a	Vipr2-IRES2-Cre-neo;Ai166_381484-18457	18457	TH_core		0	0	0	370.898	0	0	299.919	0	0	0	16605.2	0	0	0	0	0	0	0	0	0	0	0	0	0	0	0	0	0	0	0	0	0	0	0	0	0	0	0
18457_00030	18457_3998-X24655-Y9472	5342.68	3266.88	4455.9	CP	CP	n/a	Vipr2-IRES2-Cre-neo;Ai166_381484-18457	18457	CP_GPe		0	0	0	0	0	0	0	0	0	0	0	0	0	0	0	0	0	0	0	0	0	0	0	0	0	0	0	0	0	0	0	0	0	0	0	0	0	0
18457_00031	18457_3936-X23836-Y9498	5242.25	3291.78	4650.07	CP	CP	n/a	Vipr2-IRES2-Cre-neo;Ai166_381484-18457	18457	CP_GPe		0	0	0	0	0	0	0	0	0	0	0	0	0	0	0	0	0	0	0	0	0	0	0	0	0	0	0	0	0	0	0	0	0	0	0	0	0	0
18457_00032	18457_3695-X24888-Y9339	4941.52	3254.2	4409.55	CP	CP	n/a	Vipr2-IRES2-Cre-neo;Ai166_381484-18457	18457	CP_GPe		0	0	0	0	0	0	0	0	0	0	0	0	0	0	0	0	0	0	0	0	0	0	0	0	0	0	0	0	0	0	0	0	0	0	0	0	0	0
18457_00033	18457_3624-X25725-Y9288	4839.18	3228.45	4179.52	CP	CP	n/a	Vipr2-IRES2-Cre-neo;Ai166_381484-18457	18457	CP_GPe		0	0	0	0	0	0	0	0	0	0	0	0	0	0	0	0	0	0	0	0	0	0	0	0	0	0	0	0	0	0	0	0	0	0	0	0	0	0
18457_00034	18457_3436-X26517-Y10344	4578.3	3624.47	3928.7	CP	CP	n/a	Vipr2-IRES2-Cre-neo;Ai166_381484-18457	18457	CP_SNr		0	0	0	0	0	0	0	0	0	0	0	0	0	0	0	0	0	0	0	0	0	0	0	0	0	0	0	0	0	0	0	0	0	0	0	0	0	0
18457_00035	18457_2987-X24716-Y11295	3854.6	3940.43	4324.02	CP	CP	n/a	Vipr2-IRES2-Cre-neo;Ai166_381484-18457	18457	CP_GPe		0	0	0	0	0	0	0	0	0	0	0	0	0	0	0	0	0	0	0	0	0	0	0	0	0	0	0	0	0	0	0	0	0	0	0	0	0	0
18457_00036	18457_3135-X25362-Y10752	4117.52	3755.75	4207.12	CP	CP	n/a	Vipr2-IRES2-Cre-neo;Ai166_381484-18457	18457	CP_GPe		0	0	0	0	0	0	0	0	0	0	0	0	0	0	0	0	0	0	0	0	0	0	0	0	0	0	0	0	0	0	0	0	0	0	0	0	0	0
18457_00037	18457_3461-X24104-Y11097	4634.05	3908.47	4560.1	CP	CP	n/a	Vipr2-IRES2-Cre-neo;Ai166_381484-18457	18457	CP_GPe		0	0	0	0	0	0	0	0	0	0	0	0	0	0	0	0	0	0	0	0	0	0	0	0	0	0	0	0	0	0	0	0	0	0	0	0	0	0
18457_00038	18457_3947-X24049-Y11155	5259.82	3880.03	4520.15	CP	CP	n/a	Vipr2-IRES2-Cre-neo;Ai166_381484-18457	18457	CP_others		0	0	0	0	0	0	0	0	0	0	0	0	0	0	0	0	0	0	0	0	0	0	0	0	0	0	0	0	0	0	0	0	0	0	0	0	0	0
18457_00039	18457_3631-X25758-Y11819	4892.57	4150.75	4133.75	CP	CP	n/a	Vipr2-IRES2-Cre-neo;Ai166_381484-18457	18457	CP_GPe		0	0	0	0	0	0	0	0	0	0	0	0	0	0	0	0	0	0	0	0	0	0	0	0	0	0	0	0	0	0	0	0	0	0	0	0	0	0
18457_00040	18457_3493-X26208-Y11563	4694.93	4061.22	4013.38	CP	CP	n/a	Vipr2-IRES2-Cre-neo;Ai166_381484-18457	18457	CP_SNr		0	0	0	0	0	0	0	0	0	0	0	0	0	0	0	0	0	0	0	0	0	0	0	0	0	0	0	0	0	0	0	0	0	0	0	0	0	0
18457_00041	18457_4267-X24842-Y9528	5667.9	3240.45	4404.6	CP	CP	n/a	Vipr2-IRES2-Cre-neo;Ai166_381484-18457	18457	CP_GPe		0	0	0	0	0	0	0	0	0	0	0	0	0	0	0	0	0	0	0	0	0	0	0	0	0	0	0	0	0	0	0	0	0	0	0	0	0	0
18457_00043	18457_4330-X26376-Y9756	5779.2	3347.12	4001.07	CP	CP	n/a	Vipr2-IRES2-Cre-neo;Ai166_381484-18457	18457	CP_GPe		0	0	0	0	0	0	0	0	0	0	0	0	0	0	0	0	0	0	0	0	0	0	0	0	0	0	0	0	0	0	0	0	0	0	0	0	0	0
18457_00044	18457_4363-X26172-Y9975	5815.88	3410.3	4065.2	CP	CP	n/a	Vipr2-IRES2-Cre-neo;Ai166_381484-18457	18457	CP_GPe		0	0	0	0	0	0	0	0	0	0	0	0	0	0	0	0	0	0	0	0	0	0	0	0	0	0	0	0	0	0	0	0	0	0	0	0	0	0
18457_00045	18457_5449-X25899-Y11849	7027.73	4040.32	3999.25	VPM	VPM	n/a	Vipr2-IRES2-Cre-neo;Ai166_381484-18457	18457	TH_core		0	0	0	28353.5	0	0	0	0	0	0	5022.86	0	0	0	0	0	0	0	0	0	0	0	0	0	0	0	0	0	0	0	0	0	0	0	0	0	0	0
18457_00046	18457_5421-X26188-Y11641	6992.92	3975.32	3917.9	VPM	VPM	n/a	Vipr2-IRES2-Cre-neo;Ai166_381484-18457	18457	TH_core		0	0	0	4208.38	20898.9	0	0	0	0	0	0	0	0	0	0	0	0	0	0	0	0	0	0	0	0	0	0	0	0	0	0	0	0	0	0	0	0	0
18457_00047	18457_5405-X26651-Y11627	6978.78	3987.3	3778.82	VPM	VPM	n/a	Vipr2-IRES2-Cre-neo;Ai166_381484-18457	18457	TH_core		0	0	0	42.0465	21201.7	0	0	0	0	105.365	0	0	0	0	0	0	0	0	0	0	0	0	0	0	0	0	0	0	0	0	0	0	0	0	0	0	0	0
18457_00048	18457_5355-X27412-Y11851	6930.77	4084.85	3542.78	VPM	VPM	n/a	Vipr2-IRES2-Cre-neo;Ai166_381484-18457	18457	TH_core		0	0	0	0	6922.2	0	0	142.157	69.3106	1702.15	0	0	0	0	0	0	0	0	0	0	0	0	0	0	0	0	0	0	0	0	0	0	0	0	0	0	0	0
18457_00049	18457_5613-X25634-Y11175	7227.07	3829.78	4051.8	PO	VPM	n/a	Vipr2-IRES2-Cre-neo;Ai166_381484-18457	18457	TH_core		0	0	0	14268.2	6394.4	0	0	0	0	0	5559.62	0	0	0	0	0	0	0	0	0	0	0	0	0	0	0	0	0	0	0	0	0	0	0	0	0	0	0
18457_00051	18457_5786-X25822-Y11516	7470.25	3996.1	3969.8	VPM	VPM	n/a	Vipr2-IRES2-Cre-neo;Ai166_381484-18457	18457	TH_core		0	0	0	0	0	0	0	0	0	0	20609.1	0	869.954	0	0	0	0	0	0	0	0	0	0	0	0	0	0	0	0	0	0	0	0	0	0	0	0	0
18457_00052	18457_5522-X25571-Y11855	7119	4043.47	4084.07	VPM	VPM	n/a	Vipr2-IRES2-Cre-neo;Ai166_381484-18457	18457	TH_core		0	0	0	20472.2	0	0	0	0	0	0	1875.27	0	0	0	0	0	0	0	0	0	0	0	0	0	0	0	0	0	0	0	0	0	0	0	0	0	0	0
18457_00053	18457_5505-X25476-Y11975	7096.98	4078.18	4113.65	VPM	VPM	n/a	Vipr2-IRES2-Cre-neo;Ai166_381484-18457	18457	TH_core		0	0	0	25367.7	0	0	270.996	0	0	0	3311.58	0	0	0	0	0	0	0	0	0	0	0	0	0	0	0	0	0	0	0	0	0	0	0	0	0	0	0
18457_00054	18457_5746-X25407-Y11771	7419.2	4061.12	4097.12	VPM	VPM	n/a	Vipr2-IRES2-Cre-neo;Ai166_381484-18457	18457	TH_core		0	0	0	895.854	0	0	0	0	0	0	27300.5	0	0	0	0	0	0	0	0	0	0	0	0	0	0	0	0	0	0	0	0	0	0	0	0	0	0	0
18457_00055	18457_5625-X26143-Y10942	7247.25	3774.47	3896.68	VPM	VPM	n/a	Vipr2-IRES2-Cre-neo;Ai166_381484-18457	18457	TH_core		0	0	0	0	16674.3	0	0	0	0	0	1624.41	0	0	0	0	0	0	0	0	0	0	0	0	0	0	0	0	0	0	0	0	0	0	0	0	0	0	0
18457_00056	18457_5622-X26292-Y11110	7249.85	3837.78	3853.03	VPM	VPM	n/a	Vipr2-IRES2-Cre-neo;Ai166_381484-18457	18457	TH_core	small arbor, single	0	0	0	0	21166.3	0	0	0	0	0	1400.2	0	0	0	0	0	0	0	0	0	0	0	0	0	0	0	0	0	0	0	0	0	0	0	0	0	0	0
18457_00057	18457_5670-X26150-Y11147	7310.93	3853.75	3888.55	VPM	VPM	n/a	Vipr2-IRES2-Cre-neo;Ai166_381484-18457	18457	TH_core		0	0	0	25.2813	18037.4	0	0	0	0	0	4699.31	0	0	0	0	0	0	0	0	0	0	0	0	0	0	0	0	0	0	0	0	0	0	0	0	0	0	0
18457_00058	18457_5589-X26705-Y11299	7218.27	3913.7	3732.3	VPM	VPM	n/a	Vipr2-IRES2-Cre-neo;Ai166_381484-18457	18457	TH_core		0	0	0	0	26144.3	0	0	0	0	0	14.7664	0	0	0	0	0	0	0	0	0	0	0	0	0	0	0	0	0	0	0	0	0	0	0	0	0	0	0
18457_00059	18457_5709-X27158-Y11340	7387.57	3971.43	3571.78	VPM	VPM	n/a	Vipr2-IRES2-Cre-neo;Ai166_381484-18457	18457	TH_core		0	0	0	0	20220.5	0	0	0	0	0	136.241	0	0	0	0	0	0	0	0	0	0	0	0	0	0	0	0	0	0	0	0	0	0	0	0	0	0	0
18457_00061	18457_5898-X26754-Y10921	7616.58	3843.57	3662.5	VPM	VPM	n/a	Vipr2-IRES2-Cre-neo;Ai166_381484-18457	18457	TH_core		0	0	0	0	216.933	0	0	0	0	0	23713.8	0	0	174.771	11.1835	0	0	0	0	0	0	0	0	0	0	0	0	0	0	0	0	0	0	0	0	0	0	0
18457_00062	18457_5901-X27016-Y11155	7633.4	3938.72	3582.4	VPM	VPM	n/a	Vipr2-IRES2-Cre-neo;Ai166_381484-18457	18457	TH_core		0	0	0	0	605.072	0	0	0	0	0	23601.2	0	0	548.377	1267.59	0	0	0	0	0	0	0	0	0	0	0	0	0	0	0	0	0	0	0	0	0	0	0
18457_00063	18457_5713-X27340-Y11142	7392.4	3910.32	3510.1	VPM	VPM	n/a	Vipr2-IRES2-Cre-neo;Ai166_381484-18457	18457	TH_core		0	0	0	0	21358.9	0	0	0	0	0	0	0	0	0	0	0	0	0	0	0	0	0	0	0	0	0	0	0	0	0	0	0	0	0	0	0	0	0
18457_00064	18457_5570-X26099-Y11441	7184.57	3932.65	3921.1	VPM	VPM	n/a	Vipr2-IRES2-Cre-neo;Ai166_381484-18457	18457	TH_core	small arbor, single	0	0	0	5426.89	25196.8	0	0	0	0	0	0	0	0	0	0	0	0	0	0	0	0	0	0	0	0	0	0	0	0	0	0	0	0	0	0	0	0	0
18457_00065	18457_5604-X27102-Y11705	7253.8	4073.78	3608.93	VPM	VPM	n/a	Vipr2-IRES2-Cre-neo;Ai166_381484-18457	18457	TH_core		0	0	0	0	10177.5	0	0	0	0	0	0	0	0	0	0	0	0	0	0	0	0	0	0	0	0	0	0	0	0	0	0	0	0	0	0	0	0	0
18457_00066	18457_5690-X26971-Y11535	7361.93	4028.07	3636.1	VPM	VPM	n/a	Vipr2-IRES2-Cre-neo;Ai166_381484-18457	18457	TH_core		0	0	0	0	25840.5	0	0	0	0	0	0	0	0	0	0	0	0	0	0	0	0	0	0	0	0	0	0	0	0	0	0	0	0	0	0	0	0	0
18457_00068	18457_5503-X26729-Y11964	7114.23	4126.77	3740.7	VPM	VPM	n/a	Vipr2-IRES2-Cre-neo;Ai166_381484-18457	18457	TH_core		0	0	0	0	23132.1	0	0	0	0	0	0	0	0	0	0	0	0	0	0	0	0	0	0	0	0	0	0	0	0	0	0	0	0	0	0	0	0	0
18457_00069	18457_5936-X27058-Y11948	7706.45	4235.75	3573.05	unknown	MG	n/a	Vipr2-IRES2-Cre-neo;Ai166_381484-18457	18457	TH_core		0	0	0	0	5477.67	0	0	0	854.769	0	928.737	0	0	18078.8	392.537	29.1936	889.648	0	0	0	0	0	0	0	0	0	0	0	0	0	0	0	0	0	0	0	0	0
18457_00072	18457_5585-X27174-Y12095	7235.45	4209.12	3591.65	VPM	VPM	n/a	Vipr2-IRES2-Cre-neo;Ai166_381484-18457	18457	TH_core		0	0	0	0	18260.5	0	0	0	0	0	849.96	0	0	1502.43	0	0	0	0	0	0	0	0	0	0	0	0	0	0	0	0	0	0	0	0	0	0	0	0
18457_00073	18457_5791-X27214-Y11886	7511.35	4186.15	3547.35	VPL	VPM	n/a	Vipr2-IRES2-Cre-neo;Ai166_381484-18457	18457	TH_core		0	0	0	0	20384.3	0	0	0	0	0	201.365	0	0	3230.25	0	0	0	0	0	0	0	0	0	0	0	0	0	0	0	0	0	0	0	0	0	0	0	0
18457_00074	18457_6328-X27244-Y11319	8192.23	4045.55	3433.47	MG	MG	n/a	Vipr2-IRES2-Cre-neo;Ai166_381484-18457	18457	TH_core	single target	0	0	0	0	0	0	0	0	0	0	0	0	0	0	18780	16221.5	1033.24	0	0	0	0	0	0	0	0	0	0	0	0	0	0	0	0	0	0	0	0	0
18457_00075	18457_6294-X27614-Y11763	8160.98	4210.57	3329.57	unknown	MG	n/a	Vipr2-IRES2-Cre-neo;Ai166_381484-18457	18457		premature cell	0	0	0	0	0	0	0	0	0	0	0	0	0	0	0	0	0	0	0	0	0	0	0	0	0	0	0	0	0	0	0	0	0	0	0	0	0	0
18457_00076	18457_4224-X8467-Y14276	5534.8	5028.25	2022.6	CLA	CP	n/a	Vipr2-IRES2-Cre-neo;Ai166_381484-18457	18457	CP_SNr		0	0	0	0	0	0	0	0	0	0	0	0	0	0	0	0	0	0	0	0	0	0	0	0	0	0	0	0	0	0	0	0	0	772.779	0	0	0	0
18457_00077	18457_4441-X9142-Y14711	5882.38	5177.38	2244.85	CP	CP	n/a	Vipr2-IRES2-Cre-neo;Ai166_381484-18457	18457	CP_others		0	0	0	0	0	0	0	0	0	0	0	0	0	0	0	0	0	0	0	0	0	0	0	0	0	0	0	0	0	0	0	0	0	0	0	0	0	0
18457_00078	18457_4329-X9439-Y15300	5744.55	5386.88	2316.92	CP	CP	n/a	Vipr2-IRES2-Cre-neo;Ai166_381484-18457	18457	CP_others		0	0	0	0	0	0	0	0	0	0	0	0	0	0	0	0	0	0	0	0	0	0	0	0	0	0	0	0	0	0	0	0	0	0	0	0	0	0
18457_00079	18457_4413-X8547-Y15738	5795	5525.35	2073.85	EPd	CP	n/a	Vipr2-IRES2-Cre-neo;Ai166_381484-18457	18457	CP_SNr		0	0	0	0	0	0	0	0	0	0	0	0	0	0	0	0	0	0	0	0	0	0	0	0	0	0	0	0	0	0	0	0	0	0	0	0	0	0
18457_00080	18457_4958-X8526-Y16290	6540.57	5747.75	2224.08	BLA	CP	n/a	Vipr2-IRES2-Cre-neo;Ai166_381484-18457	18457	CP_SNr		0	0	0	0	0	0	0	0	0	0	0	0	0	0	0	0	0	0	0	0	0	0	0	0	0	0	0	0	0	0	0	0	0	0	0	0	0	0
18457_00081	18457_2274-X15192-Y13186	2659.62	4533.75	4090.53	AON	AON	n/a	Vipr2-IRES2-Cre-neo;Ai166_381484-18457	18457			0	0	0	0	0	0	0	0	0	0	0	0	0	0	0	0	0	0	0	0	0	0	0	0	0	0	0	0	0	0	0	0	0	0	0	0	0	0
18457_00082	18457_3439-X13088-Y13068	4642.5	4652.88	3711.3	CP	CP	n/a	Vipr2-IRES2-Cre-neo;Ai166_381484-18457	18457	CP_SNr		0	0	0	0	0	0	0	0	0	0	0	0	0	0	0	0	0	0	0	0	0	0	0	0	0	0	0	0	0	0	0	0	0	0	0	0	0	0
18457_00083	18457_5286-X11727-Y12203	6933.85	4154.75	3286.75	VPL	VPM	n/a	Vipr2-IRES2-Cre-neo;Ai166_381484-18457	18457	TH_core		0	0	0	371.691	27248.3	0	0	0	0	0	0	0	0	0	0	0	0	0	0	0	0	0	0	0	0	0	0	0	0	0	0	0	0	0	0	0	0	0
18457_00087	18457_4131-X13911-Y13141	5567.65	4603.12	4079.43	GPe	CP	n/a	Vipr2-IRES2-Cre-neo;Ai166_381484-18457	18457	CP_SNr		0	0	0	0	0	0	0	0	0	0	0	0	0	0	0	0	0	0	0	0	0	0	0	0	0	0	0	0	0	0	0	0	0	0	0	0	0	0
18457_00088	18457_5339-X12740-Y12200	6965.65	4099.77	3646.82	VPM	VPM	n/a	Vipr2-IRES2-Cre-neo;Ai166_381484-18457	18457	TH_core		0	0	0	26163.8	0	0	1980.89	0	0	125.423	0	0	0	0	0	0	0	0	0	0	0	0	0	0	0	0	0	0	0	0	0	0	0	0	0	0	0	0
18457_00089	18457_5455-X11842-Y12737	7139.6	4345.38	3332.82	VPL	VPM	n/a	Vipr2-IRES2-Cre-neo;Ai166_381484-18457	18457	TH_core		0	0	0	30181.3	1271.12	0	0	0	0	0	3340.72	0	0	0	0	0	0	0	0	0	0	0	0	0	0	0	0	0	0	0	0	0	0	0	0	0	0	0
18457_00090	18457_5408-X12954-Y12813	7045.68	4333.43	3694.95	VPM	VPM	n/a	Vipr2-IRES2-Cre-neo;Ai166_381484-18457	18457	TH_core		0	0	0	932.67	0	0	10587.8	0	0	0	3059.91	0	0	0	0	0	0	0	0	0	0	0	0	0	0	0	0	0	0	0	0	0	0	0	0	0	0	0
18457_00091	18457_5280-X13007-Y12615	6875.52	4242.55	3712.22	VPM	VPM	n/a	Vipr2-IRES2-Cre-neo;Ai166_381484-18457	18457	TH_core		0	0	0	1427.23	0	0	23098.1	0	0	0	0	0	0	0	0	0	0	0	0	0	0	0	0	0	0	0	0	0	0	0	0	0	0	0	0	0	0	0
18457_00095	18457_5225-X12230-Y13212	6839.2	4526.68	3410.95	RT	VPM	n/a	Vipr2-IRES2-Cre-neo;Ai166_381484-18457	18457	TH_core		0	0	0	1040.18	0	0	889.253	0	0	11646	0	0	0	0	0	0	0	0	0	0	0	0	0	0	0	0	0	0	0	0	0	0	0	0	0	0	0	0
18457_00096	18457_5392-X12350-Y12900	7043.05	4391.98	3487.15	VPL	VPM	n/a	Vipr2-IRES2-Cre-neo;Ai166_381484-18457	18457	TH_core		0	0	0	8935.24	0	0	20523	0	0	0	1712.68	0	0	0	0	0	0	0	0	0	0	0	0	0	0	0	0	0	0	0	0	0	0	0	0	0	0	0
18457_00097	18457_5379-X12038-Y13467	7040.25	4641.85	3368.6	RT	VPL	n/a	Vipr2-IRES2-Cre-neo;Ai166_381484-18457	18457	TH_core		0	0	0	1592.3	0	0	779.319	2150.13	0	24911.8	525.463	0	0	0	0	0	0	0	0	0	0	0	0	0	0	0	0	0	0	0	0	0	0	0	0	0	0	0
18457_00098	18457_5272-X12949-Y13418	6868.3	4578.9	3648.53	VPL	VPM	n/a	Vipr2-IRES2-Cre-neo;Ai166_381484-18457	18457	TH_core		0	0	0	0	0	0	25106.6	0	0	0	3246.89	0	0	0	0	0	0	0	0	0	0	0	0	0	0	0	0	0	0	0	0	0	0	0	0	0	0	0
18457_00099	18457_5181-X12581-Y13611	6776.05	4679.3	3504.93	RT	VPL	n/a	Vipr2-IRES2-Cre-neo;Ai166_381484-18457	18457	TH_core	large arbor, single	0	0	0	5765.22	0	0	16111.5	5684.87	0	18670.8	0	0	0	0	0	0	0	0	0	0	0	0	0	0	0	0	0	0	0	0	0	0	0	0	0	0	0	0
18457_00101	18457_5181-X13458-Y13210	6731.4	4458.85	3821.03	VPM	VPM	n/a	Vipr2-IRES2-Cre-neo;Ai166_381484-18457	18457	TH_core		0	3576.74	0	38.3081	0	0	46737.4	0	0	0	0	0	0	0	0	0	0	0	0	0	0	0	0	0	0	0	0	0	0	0	0	0	0	0	0	0	0	0
18457_00102	18457_5420-X11620-Y14084	7106.7	4920.5	3248.28	fiber tracts	VPL	n/a	Vipr2-IRES2-Cre-neo;Ai166_381484-18457	18457	TH_core		0	0	0	1040.48	27.6277	0	732.569	35971.9	0	33.3486	1514.62	0	0	0	0	0	0	0	0	0	0	0	0	0	0	0	0	0	0	0	0	0	0	0	0	0	0	0
18457_00103	18457_3257-X14526-Y12382	4303.07	4400.15	4225.35	CP	CP	n/a	Vipr2-IRES2-Cre-neo;Ai166_381484-18457	18457	CP_SNr		0	0	0	0	0	0	0	0	0	0	0	0	0	0	0	0	0	0	0	0	0	0	0	0	0	0	0	0	0	0	0	0	0	0	0	0	0	0
18457_00106	18457_3327-X14429-Y13609	4417.75	4833.23	4186.67	CP	CP	n/a	Vipr2-IRES2-Cre-neo;Ai166_381484-18457	18457	CP_GPe		0	0	0	0	0	0	0	0	0	0	0	0	0	0	0	0	0	0	0	0	0	0	0	0	0	0	0	0	0	0	0	0	0	0	0	0	0	0
18457_00108	18457_3113-X16143-Y14027	4022.68	4982.57	4695.07	ACB	CP	n/a	Vipr2-IRES2-Cre-neo;Ai166_381484-18457	18457	CP_SNr		0	0	0	0	0	0	0	0	0	0	0	0	0	0	0	0	0	0	0	0	0	0	0	0	0	0	0	0	0	0	0	0	0	0	0	0	0	0
18457_00110	18457_4990-X15130-Y13743	6471.7	4616.65	4328.1	VAL	VM	n/a	Vipr2-IRES2-Cre-neo;Ai166_381484-18457	18457	TH_matrix		392.416	55380.8	45229.6	3525.73	444.867	130.682	1578.76	8183.88	0	684.148	1488.73	3017.17	90.4183	0	0	0	0	0	0	0	0	0	0	0	0	0	0	98.0059	0	617.945	0	0	694.376	119.037	0	0	0	0
18457_00111	18457_4897-X14706-Y14370	6382	4921.18	4176.75	RT	VM	n/a	Vipr2-IRES2-Cre-neo;Ai166_381484-18457	18457	TH_matrix		0	10866.8	6122.15	0	1080.97	37814.6	0	3667.2	12797.7	3956.66	0	0	0	0	0	0	0	0	922.034	0	0	0	0	0	0	2034.32	0	208.883	0	0	0	0	0	0	0	1513.82	0	0
18457_00112	18457_5350-X15895-Y14450	6956.7	4975.48	4576.38	VM	VM	n/a	Vipr2-IRES2-Cre-neo;Ai166_381484-18457	18457	TH_matrix		278.979	49482.2	38876.6	0	0	0	6638.05	449.935	0	0	0	736.56	1429.88	0	0	0	0	0	0	0	0	0	0	0	0	0	0	0	0	1404.21	0	96.2491	1857.26	1624.4	0	0	0	0
18457_00113	18457_4044-X9723-Y16203	5373.5	5713.95	2376.05	EPd	CP	n/a	Vipr2-IRES2-Cre-neo;Ai166_381484-18457	18457	CP_SNr		0	0	0	0	0	0	0	0	0	0	0	0	0	0	0	0	0	0	0	0	0	0	0	0	0	0	0	0	0	0	0	0	0	0	0	0	0	0
18457_00114	18457_4572-X9814-Y15451	6095.65	5448.32	2467.7	CP	CP	n/a	Vipr2-IRES2-Cre-neo;Ai166_381484-18457	18457	CP_others		0	0	0	0	0	0	0	0	0	0	0	0	0	0	0	0	0	0	0	0	0	0	0	0	0	0	0	0	0	0	0	0	0	0	0	0	0	0
18457_00115	18457_3250-X16903-Y15529	4220.77	5556.43	4829.55	ACB	ACB	n/a	Vipr2-IRES2-Cre-neo;Ai166_381484-18457	18457			0	0	0	0	0	0	0	0	0	0	0	0	0	0	0	0	0	0	0	0	0	0	0	0	0	0	0	0	0	0	0	0	0	0	0	0	0	0
18457_00116	18457_3962-X12515-Y19302	5330.52	6941.25	3321.38	OT	SI	n/a	Vipr2-IRES2-Cre-neo;Ai166_381484-18457	18457			0	0	0	0	0	0	0	0	0	0	0	0	0	0	0	0	0	0	0	0	0	0	0	0	0	0	0	0	0	0	0	0	0	0	0	0	0	0
18457_00117	18457_5781-X10620-Y12510	7547.6	4287.02	3023.62	LGv	VPL	n/a	Vipr2-IRES2-Cre-neo;Ai166_381484-18457	18457	TH_core		0	0	0	0	660.462	0	0	0	2138.46	0	0	0	0	55.0364	3442.63	0	2554.21	0	0	0	0	0	0	0	0	0	0	0	0	0	0	0	0	0	0	0	0	0
18457_00118	18457_5543-X11651-Y12457	7257.32	4244.27	3289.78	VPL	VPM	n/a	Vipr2-IRES2-Cre-neo;Ai166_381484-18457	18457	TH_core		0	0	0	13227.4	10169.4	0	0	0	0	0	42.3893	0	0	0	0	0	0	0	0	0	0	0	0	0	0	0	0	0	0	0	0	0	0	0	0	0	0	0
18457_00119	18457_5593-X11534-Y12415	7322.27	4232.18	3260.98	VPL	VPM	n/a	Vipr2-IRES2-Cre-neo;Ai166_381484-18457	18457	TH_core		0	0	0	0	19558.4	0	0	0	0	0	564.543	0	0	0	0	0	0	0	0	0	0	0	0	0	0	0	0	0	0	0	0	0	0	0	0	0	0	0
18457_00120	18457_5487-X10685-Y12745	7207.95	4387.95	2956.95	fiber tracts	VPL	n/a	Vipr2-IRES2-Cre-neo;Ai166_381484-18457	18457	TH_core		0	0	0	0	241.729	3157.98	0	1085.52	28521.4	765.725	1282.27	0	295.159	0	0	0	1271.06	0	0	0	0	0	0	0	0	0	0	0	0	0	0	0	0	0	0	0	0	0
18457_00121	18457_5764-X10699-Y12569	7526.68	4306.7	3042.65	unknown	MG	n/a	Vipr2-IRES2-Cre-neo;Ai166_381484-18457	18457	TH_core		0	0	0	0	922.403	0	0	0	2740.84	0	0	0	0	246.703	6194.89	0	432.689	0	0	0	0	0	0	0	0	0	0	0	0	0	0	0	0	0	0	0	0	0
18457_00122	18457_5657-X10727-Y12819	7399	4398.35	3022.45	fiber tracts	VPL	n/a	Vipr2-IRES2-Cre-neo;Ai166_381484-18457	18457	TH_core		0	0	0	0	0	0	0	0	19488.8	2234.09	0	0	0	33.5819	2807.78	0	0	0	0	0	0	0	0	0	0	0	0	0	0	0	0	0	0	0	0	0	0	0
18457_00123	18457_5834-X10379-Y12974	7588.9	4456.55	2988.75	fiber tracts	VPL	n/a	Vipr2-IRES2-Cre-neo;Ai166_381484-18457	18457	TH_core		0	0	0	0	31.6075	521.846	0	0	9708.11	0	0	0	0	192.359	4766.49	0	423.343	0	0	0	0	0	0	0	0	0	0	0	0	0	0	0	0	0	0	0	0	0
18457_00125	18457_5514-X10900-Y13260	7229.62	4575.82	3040.98	fiber tracts	VPL	n/a	Vipr2-IRES2-Cre-neo;Ai166_381484-18457	18457	TH_core		0	0	0	0	103.797	21326.8	0	4975.47	0	132.948	856.204	0	0	0	0	0	0	0	0	0	0	0	0	0	0	0	0	0	0	0	0	0	0	0	0	0	0	0
18457_00126	18457_5634-X11303-Y12964	7367.43	4437.32	3195.6	fiber tracts	VPM	n/a	Vipr2-IRES2-Cre-neo;Ai166_381484-18457	18457	TH_core		0	0	0	4127.29	22864.8	0	0	0	0	8400.65	1550.9	0	0	0	0	0	509.99	0	0	0	0	0	0	0	0	0	0	0	0	0	0	0	0	0	0	0	0	0
18457_00127	18457_6397-X10498-Y12409	8306.15	4252.73	3161.65	unknown	MG	n/a	Vipr2-IRES2-Cre-neo;Ai166_381484-18457	18457	TH_core	double targets	0	0	0	0	448.96	511.464	0	1585.88	6369.73	798.485	0	0	0	0	5274.77	0	422.697	0	15.5468	0	0	0	0	0	0	0	0	0	0	0	0	0	0	0	0	0	0	0
18457_00128	18457_5544-X12903-Y12265	7230.42	4133.23	3710.62	VPM	VPM	n/a	Vipr2-IRES2-Cre-neo;Ai166_381484-18457	18457	TH_core		0	0	0	5628.42	0	0	0	0	0	0	19105.6	0	0	0	0	0	0	0	0	0	0	0	0	0	0	0	0	0	0	0	0	0	0	0	0	0	0	0
18457_00129	18457_5487-X12419-Y12406	7166.63	4198.88	3539.1	VPM	VPM	n/a	Vipr2-IRES2-Cre-neo;Ai166_381484-18457	18457	TH_core		0	0	0	23392	0	0	0	0	0	0	1610.71	0	0	0	0	0	0	0	0	0	0	0	0	0	0	0	0	0	0	0	0	0	0	0	0	0	0	0
18457_00133	18457_2976-X22768-Y14692	3781.25	5157.05	4888.4	ACB	ACB	n/a	Vipr2-IRES2-Cre-neo;Ai166_381484-18457	18457			0	0	0	0	0	0	0	0	0	0	0	0	0	0	0	0	0	0	0	0	0	0	0	0	0	0	0	0	0	0	0	0	0	0	0	0	0	0
18457_00135	18457_5150-X21724-Y13918	6625.12	4606.38	5170.12	SMT	SMT	n/a	Vipr2-IRES2-Cre-neo;Ai166_381484-18457	18457	TH_core	small arbor	0	0	0	0	0	0	0	0	0	0	0	0	0	0	0	0	0	0	0	0	0	0	0	0	0	0	0	0	0	42058.5	0	816.941	0	0	0	0	0	0
18457_00136	18457_5393-X22124-Y14960	7028.38	5183.2	5020.5	VM	VM	n/a	Vipr2-IRES2-Cre-neo;Ai166_381484-18457	18457	TH_matrix		6108.81	14102	73005.2	5198.85	364.231	0	0	1667.57	0	1280.82	0	0	0	0	0	0	0	0	0	0	0	0	0	0	0	0	0	664.951	85.1593	6874.09	718.07	1475.32	5896.58	0	0	0	0	0
18457_00139	18457_3995-X28318-Y13066	5329.85	4564.12	3338.38	CP	CP	n/a	Vipr2-IRES2-Cre-neo;Ai166_381484-18457	18457	CP_GPe		0	0	0	0	0	0	0	0	0	0	0	0	0	0	0	0	0	0	0	0	0	0	0	0	0	0	0	0	0	0	0	0	0	0	0	0	0	0
18457_00140	18457_3454-X24828-Y13754	4634.18	4808.73	4379.1	CP	CP	n/a	Vipr2-IRES2-Cre-neo;Ai166_381484-18457	18457	CP_GPe		0	0	0	0	0	0	0	0	0	0	0	0	0	0	0	0	0	0	0	0	0	0	0	0	0	0	0	0	0	0	0	0	0	0	0	0	0	0
18457_00141	18457_3363-X27428-Y14011	4364.07	4882.27	3490.07	CP	CP	n/a	Vipr2-IRES2-Cre-neo;Ai166_381484-18457	18457	CP_GPe		0	0	0	0	0	0	0	0	0	0	0	0	0	0	0	0	0	0	0	0	0	0	0	0	0	0	0	0	0	0	0	0	0	0	0	0	0	0
18457_00142	18457_3602-X26510-Y13816	4849.45	4831.32	3903.75	CP	CP	n/a	Vipr2-IRES2-Cre-neo;Ai166_381484-18457	18457	CP_GPe		0	0	0	0	0	0	0	0	0	0	0	0	0	0	0	0	0	0	0	0	0	0	0	0	0	0	0	0	0	0	0	0	0	0	0	0	0	0
18457_00143	18457_5336-X25726-Y12178	6879.35	4125.8	4066.45	VPM	VPM	n/a	Vipr2-IRES2-Cre-neo;Ai166_381484-18457	18457	TH_core		0	0	0	36976.6	0	0	1809.95	0	0	0	0	0	0	0	0	0	0	0	0	0	0	0	0	0	0	0	0	0	0	0	0	0	0	0	0	0	0	0
18457_00144	18457_5237-X25517-Y13109	6760.03	4443.55	4130.25	VPM	VPM	n/a	Vipr2-IRES2-Cre-neo;Ai166_381484-18457	18457	TH_core		0	185.837	0	0	0	0	34113.5	0	0	0	0	0	0	0	0	0	0	0	0	0	0	0	0	0	0	0	0	0	0	0	0	0	0	0	0	0	0	0
18457_00145	18457_5462-X25622-Y13384	7070.98	4595.48	4060.88	VPM	VPM	n/a	Vipr2-IRES2-Cre-neo;Ai166_381484-18457	18457	TH_core		0	0	0	0	0	0	28903.5	0	0	0	0	0	0	0	0	0	0	0	0	0	0	0	0	0	0	0	0	0	0	0	0	0	0	0	0	0	0	0
18457_00146	18457_5320-X26385-Y12448	6869.27	4246.73	3870.2	VPM	VPM	n/a	Vipr2-IRES2-Cre-neo;Ai166_381484-18457	18457	TH_core		0	0	0	26773.2	0	0	108.842	0	0	347.698	0	0	0	0	0	0	0	0	0	0	0	0	0	0	0	0	0	0	0	0	0	0	0	0	0	0	0	0
18457_00148	18457_5363-X26982-Y12368	6936.4	4249.85	3679.12	VPM	VPM	n/a	Vipr2-IRES2-Cre-neo;Ai166_381484-18457	18457	TH_core		0	0	0	0	21467.7	0	0	20.0578	0	2214.91	0	0	0	0	0	0	0	0	0	0	0	0	0	0	0	0	0	0	0	0	0	0	0	0	0	0	0	0
18457_00150	18457_5419-X26584-Y12833	7011.43	4414.12	3790.75	VPM	VPM	n/a	Vipr2-IRES2-Cre-neo;Ai166_381484-18457	18457	TH_core		0	0	0	15849.3	0	0	288.881	0	0	486.769	0	0	0	0	0	0	0	0	0	0	0	0	0	0	0	0	0	0	0	0	0	0	0	0	0	0	0	0
18457_00152	18457_5283-X26106-Y13155	6828.48	4492	3948.4	VPM	VPM	n/a	Vipr2-IRES2-Cre-neo;Ai166_381484-18457	18457	TH_core		0	0	0	0	0	0	25346.6	144.007	0	0	0	0	0	0	0	0	0	0	0	0	0	0	0	0	0	0	0	0	0	0	0	0	0	0	0	0	0	0
18457_00159	18457_5323-X25052-Y13718	6887.75	4684.3	4237.27	VPM	VPM	n/a	Vipr2-IRES2-Cre-neo;Ai166_381484-18457	18457	TH_core		0	419.02	0	0	0	0	27321.7	0	0	0	0	0	0	0	0	0	0	0	0	0	0	0	0	0	0	0	0	0	0	0	0	0	0	0	0	0	0	0
18457_00162	18457_5400-X26246-Y13664	6999.4	4719.18	3877.25	VPL	VPM	n/a	Vipr2-IRES2-Cre-neo;Ai166_381484-18457	18457	TH_core		0	0	0	72.2176	0	0	21011.7	4097.7	0	0	1382	0	0	0	0	0	0	0	0	0	0	0	0	0	0	0	0	0	0	0	0	0	0	0	0	0	0	0
18457_00163	18457_5439-X26345-Y13835	7059.43	4800.1	3838.03	VPL	VPM	n/a	Vipr2-IRES2-Cre-neo;Ai166_381484-18457	18457	TH_core		0	0	0	53.0407	19257	0	0	0	0	3914.85	2756.97	0	0	0	0	0	0	0	0	0	0	0	0	0	0	0	0	0	0	0	0	0	0	0	0	0	0	0
18457_00164	18457_5468-X26811-Y13718	7101.95	4772.1	3694.93	VPL	VPL	n/a	Vipr2-IRES2-Cre-neo;Ai166_381484-18457	18457	TH_core		0	0	0	0	4814.96	0	0	4541.56	9253.98	4834.14	555.177	0	0	0	0	0	0	0	0	0	0	0	0	0	0	0	0	0	0	0	0	0	0	0	0	0	0	0
18457_00170	18457_3118-X22718-Y15409	3999.9	5446.68	4953.62	ACB	ACB	n/a	Vipr2-IRES2-Cre-neo;Ai166_381484-18457	18457			0	0	0	0	0	0	0	0	0	0	0	0	0	0	0	0	0	0	0	0	0	0	0	0	0	0	0	0	0	0	0	0	0	0	0	0	0	0
18457_00184	18457_3846-X24346-Y20606	4861.35	7482.7	4307.8	unknown	OT	n/a	Vipr2-IRES2-Cre-neo;Ai166_381484-18457	18457			0	0	0	0	0	0	0	0	0	0	0	0	0	0	0	0	0	0	0	0	0	0	0	0	0	0	0	0	0	0	0	0	0	0	0	0	0	0
18457_00188	18457_5703-X22844-Y14481	7465.98	5118.38	4805.32	unknown	VM	n/a	Vipr2-IRES2-Cre-neo;Ai166_381484-18457	18457	TH_matrix		3079.59	52562.9	43943.3	0	0	0	36.0414	0	0	0	4035.69	735.418	0	0	0	0	0	0	0	0	0	0	0	0	0	0	0	0	0	366.914	0	0	20513.2	0	0	0	0	0
18457_00190	18457_5499-X26879-Y12284	7115.95	4244.68	3694.78	VPM	VPM	n/a	Vipr2-IRES2-Cre-neo;Ai166_381484-18457	18457	TH_core		0	0	0	0	24261.8	0	0	0	0	0	0	0	0	0	0	0	0	0	0	0	0	0	0	0	0	0	0	0	0	0	0	0	0	0	0	0	0	0
18457_00194	18457_5647-X27203-Y12577	7329.45	4398.1	3577.28	VPL	VPM	n/a	Vipr2-IRES2-Cre-neo;Ai166_381484-18457	18457	TH_core		0	0	0	0	18479.6	0	0	40.1068	0	1500.16	0	0	0	0	0	0	0	0	0	0	0	0	0	0	0	0	0	0	0	0	0	0	0	0	0	0	0	0
18457_00197	18457_5657-X27245-Y12831	7349.35	4494.77	3564.25	VPL	VPL	n/a	Vipr2-IRES2-Cre-neo;Ai166_381484-18457	18457	TH_core		0	0	0	0	135.781	0	0	10664	1121.5	541.69	108.321	0	0	1102.63	221.623	0	1174.89	0	0	0	0	0	0	0	0	0	0	0	0	0	0	0	0	0	0	0	0	0
18457_00199	18457_5893-X27614-Y12550	7666.5	4461.52	3405.4	ZI	MG	n/a	Vipr2-IRES2-Cre-neo;Ai166_381484-18457	18457	TH_core		0	0	0	0	0	0	0	0	0	0	0	0	0	32.3426	26736	0	0	0	0	0	0	0	0	0	0	0	0	0	0	0	0	0	0	0	0	0	0	0
18457_00202	18457_5618-X27349-Y13097	7302.5	4586.57	3528.4	ZI	VPL	n/a	Vipr2-IRES2-Cre-neo;Ai166_381484-18457	18457	TH_core	small arbor, single	0	0	0	0	0	12296.8	0	191.437	0	0	0	0	0	0	0	0	0	0	0	0	0	0	0	0	0	0	0	0	0	0	0	0	0	0	0	0	0	0
18457_00203	18457_5551-X27783-Y13176	7221.4	4610.6	3387.95	ZI	VPL	n/a	Vipr2-IRES2-Cre-neo;Ai166_381484-18457	18457	TH_core		0	0	0	0	0	1534.59	0	0	16685.5	0	0	0	0	0	0	0	0	0	0	0	0	0	0	0	0	0	0	0	0	0	0	0	0	0	0	12428.3	0	0
18457_00204	18457_5583-X24514-Y13773	7250.2	4740.32	4354.45	VPM	VPM	n/a	Vipr2-IRES2-Cre-neo;Ai166_381484-18457	18457	TH_core		0	1209.65	0	0	0	0	32720.4	0	0	0	7967.35	5110.06	7715.39	0	0	0	0	0	0	0	0	0	0	0	0	0	0	0	0	0	0	0	238.222	0	0	0	0	0
18457_00205	18457_5605-X25814-Y14251	7306.48	4998.88	3969.15	ZI	VPL	n/a	Vipr2-IRES2-Cre-neo;Ai166_381484-18457	18457	TH_core	large arbor, double	0	24027.2	0	208.719	0	0	853.728	27437.5	0	747.546	5702.61	0	503.653	0	0	0	0	0	0	0	0	0	0	0	0	0	0	0	0	0	0	0	0	0	0	0	0	0
18457_00206	18457_5611-X27109-Y13778	7304.52	4837.82	3583.75	ZI	VPL	n/a	Vipr2-IRES2-Cre-neo;Ai166_381484-18457	18457	TH_core		0	1183.05	0	0	0	35011.5	0	500.463	0	28.4822	294.723	0	0	0	0	0	157.956	0	0	0	0	0	0	0	0	0	0	0	0	0	0	0	0	0	0	0	0	0
18457_00209	18457_5539-X20184-Y12741	7140.9	4193.35	5566.77	IMD	MD	n/a	Vipr2-IRES2-Cre-neo;Ai166_381484-18457	18457	TH_core	posterior MD	602.039	0	2023.27	0	0	0	0	0	0	0	0	0	0	0	0	0	0	0	0	0	0	0	0	0	0	0	0	0	0	5281.85	0	0	71278.5	0	12869.7	0	0	0
18457_00241	18457_6306-X11949-Y10907	7955.73	3578.43	3691	SGN	SGN	n/a	Vipr2-IRES2-Cre-neo;Ai166-381484	18457	TH_core		0	0	0	0	0	0	0	0	0	0	2252.27	0	0	27284.3	14975.2	2804.6	0	240.655	0	0	0	0	0	0	0	0	0	0	0	0	0	0	0	0	0	0	0	0
18458_00049	18458_5893-X13018-Y9410	7430.93	2889.12	3243.55	fiber tracts	LGd	n/a	Vipr2-IRES2-Cre-neo;Ai166_381487-18458	18458	TH_core		0	0	0	0	0	0	0	0	0	0	0	0	0	0	0	0	0	0	0	0	42995.9	341.165	0	0	310.858	0	0	0	0	0	0	0	0	0	0	0	0	0
18458_00050	18458_5874-X13082-Y9439	7406.2	2899.68	3260.9	fiber tracts	LGd	n/a	Vipr2-IRES2-Cre-neo;Ai166_381487-18458	18458	TH_core		0	0	0	0	0	0	0	0	0	0	0	0	0	0	0	0	0	0	0	0	27937.7	91.9298	111.696	0	0	0	0	0	0	0	0	0	0	0	0	2393.21	0	0
18458_00051	18458_6008-X13513-Y9340	7563.47	2858.35	3390.9	fiber tracts	LGd	n/a	Vipr2-IRES2-Cre-neo;Ai166_381487-18458	18458	TH_core		0	0	0	0	0	0	0	0	0	0	0	0	0	0	0	0	0	0	0	104.673	27974.6	580.431	0	0	388.572	0	0	0	0	0	0	0	0	0	0	0	0	0
18458_00053	18458_5818-X14165-Y9279	7328.07	2829.22	3561.45	LGd	LGd	n/a	Vipr2-IRES2-Cre-neo;Ai166_381487-18458	18458	TH_core		0	0	0	0	0	0	0	0	0	0	0	0	0	0	0	0	0	0	0	0	15598.7	24614	0	0	359.716	0	0	0	0	0	0	0	0	0	0	852.717	87.4862	0
18458_00056	18458_6089-X12493-Y10088	7675.88	3141.45	3119.85	LGd	LGd	n/a	Vipr2-IRES2-Cre-neo;Ai166_381487-18458	18458	TH_core		0	0	0	0	0	0	0	0	0	0	0	0	0	0	0	0	0	0	0	0	23706.3	0	0	0	0	0	0	0	0	0	0	0	0	0	0	0	0	0
18458_00057	18458_6059-X12442-Y10188	7464.88	3069.7	3131.73	LGd	LGd	n/a	Vipr2-IRES2-Cre-neo;Ai166_381487-18458	18458	TH_core		0	0	0	0	0	0	0	0	0	0	0	0	0	0	0	0	0	14.0993	0	211.156	24151.8	0	0	0	0	0	0	0	0	0	0	0	0	0	0	0	0	0
18458_00069	18458_6376-X12476-Y10961	8049.33	3427.78	3140.98	LGd	LGd	n/a	Vipr2-IRES2-Cre-neo;Ai166_381487-18458	18458	TH_core		0	0	0	0	0	0	0	0	0	0	0	0	0	0	0	0	9.66033	0	0	437.78	20335.4	0	0	34.2994	0	0	0	0	0	0	0	0	0	0	0	0	0	0
18458_00075	18458_5697-X14898-Y10065	7196.8	3115.07	3808.75	LP	LD	n/a	Vipr2-IRES2-Cre-neo;Ai166_381487-18458	18458	TH_matrix		0	0	0	0	754.317	0	0	0	0	0	0	0	0	0	0	140.998	72.1421	384.264	705.107	10620.6	34787.3	237.784	1586.18	8061.5	942.071	0	0	0	0	0	0	0	0	0	0	3651.7	5656.35	115.885
18458_00077	18458_5504-X14200-Y10770	6750.75	2974.4	3745.92	LD	LD	n/a	Vipr2-IRES2-Cre-neo;Ai166_381487-18458	18458	TH_matrix		0	0	147.535	0	291.248	0	0	0	0	0	42.0529	0	0	0	0	0	0	0	23848.5	0	669.462	0	36140.8	0	0	9440.48	1019.39	0	0	0	0	0	0	0	0	4526.88	6429.79	190.033
18458_00083	18458_6286-X12768-Y10029	7773.15	3077.68	3200.67	fiber tracts	LP	n/a	Vipr2-IRES2-Cre-neo;Ai166_381487-18458	18458	TH_matrix	posterior LP	0	0	0	0	0	0	0	0	0	0	0	0	0	0	0	271.153	38.9707	558.249	0	19986.5	811.1	0	0	10479.2	2404.33	0	0	0	0	0	0	0	0	0	0	0	0	0
18458_00086	18458_6123-X13816-Y10405	7568.75	3145.2	3557.78	LGd	LGd	n/a	Vipr2-IRES2-Cre-neo;Ai166_381487-18458	18458	TH_core		0	0	0	0	0	0	0	0	0	0	0	0	0	0	0	13.8189	0	255.192	0	10806.7	23834.7	0	0	0	0	0	0	0	0	0	0	0	0	0	0	0	0	0
18458_00101	18458_6308-X12341-Y11183	7966.9	3502.53	3110.03	LGd	LGd	n/a	Vipr2-IRES2-Cre-neo;Ai166_381487-18458	18458	TH_core		0	0	0	0	0	0	0	0	0	0	0	0	0	0	0	0	0	0	0	0	18419.1	0	96.6969	0	0	0	0	0	0	0	0	0	0	0	0	0	0	0
18458_00102	18458_6396-X12268-Y11128	7936.27	3455.45	3074.65	LGd	LGd	n/a	Vipr2-IRES2-Cre-neo;Ai166_381487-18458	18458	TH_core		0	0	0	0	0	0	0	0	0	0	0	0	0	0	580.718	0	342.548	0	0	2.54534	21622.7	0	7897.92	0	0	0	0	0	0	0	0	0	0	0	0	0	0	0
18458_00114	18458_5399-X13271-Y12123	6829.43	3895.05	3384.05	VPM	VPM	n/a	Vipr2-IRES2-Cre-neo;Ai166_381487-18458	18458	TH_core		0	0	0	0	12063.8	0	0	0	2727.14	0	163.112	0	0	0	0	0	0	0	0	0	0	0	0	0	0	0	0	0	0	0	0	0	0	0	0	0	0	0
18458_00119	18458_5694-X13747-Y12358	7222.2	3929.85	3540.3	VPM	VPM	n/a	Vipr2-IRES2-Cre-neo;Ai166_381487-18458	18458	TH_core		0	0	0	0	21455.7	0	0	0	0	0	1186.34	0	0	0	0	0	0	0	0	0	0	0	0	0	0	0	0	0	0	0	0	0	0	0	0	0	0	0
18458_00121	18458_5458-X15175-Y12670	6694.02	3765.38	4222.93	PO	VPM	n/a	Vipr2-IRES2-Cre-neo;Ai166_381487-18458	18458	TH_core		0	0	0	28291.5	0	0	0	0	0	0	0	0	0	0	0	0	0	0	0	0	0	0	0	0	0	0	0	0	0	0	0	0	0	0	0	0	0	0
18458_00122	18458_5674-X13954-Y12053	7195.48	3828.05	3594.12	VPM	VPM	n/a	Vipr2-IRES2-Cre-neo;Ai166_381487-18458	18458	TH_core		0	0	0	0	23652.1	0	0	0	0	0	1192.55	0	0	0	0	0	0	0	0	0	0	0	0	0	0	0	0	0	0	0	0	0	0	0	0	0	0	0
18458_00125	18458_5822-X13425-Y11727	7365.5	3705.47	3431	VPM	VPM	n/a	Vipr2-IRES2-Cre-neo;Ai166_381487-18458	18458	TH_core		0	0	0	0	12948.8	0	0	0	0	0	86.2473	0	0	71.7964	512.239	0	96.1015	0	0	0	0	0	0	0	0	0	0	0	0	0	0	0	0	0	0	0	0	0
18458_00148	18458_5652-X15974-Y10410	7174.27	3214.32	4147.67	LP	LP	n/a	Vipr2-IRES2-Cre-neo;Ai166_381487-18458	18458	TH_matrix	anterior LP	0	1760.26	2031.37	0	2828.7	902.065	0	367.709	1537.7	222.203	464.364	0	0	0	0	0	0	0	1319.29	0	1671.7	0	1667.3	0	0	0	0	0	0	0	0	0	0	0	0	2795.77	782.731	0
18458_00150	18458_5691-X15674-Y11142	7238.77	3480.2	4077.95	PO	LP	n/a	Vipr2-IRES2-Cre-neo;Ai166_381487-18458	18458	TH_matrix	anterior LP	0	0	0	0	2610.2	0	0	0	831.606	172.588	976.726	0	0	0	0	0	0	0	1427.95	0	15.0283	0	21.1153	0	0	0	0	0	0	0	0	0	0	0	0	0	0	0
18458_00185	18458_5026-X27515-Y12561	6287.52	3941.4	3981.88	VPL	PO	n/a	Vipr2-IRES2-Cre-neo;Ai166_381487-18458	18458	TH_matrix		0	39468.4	0	0	0	14666.8	0	1222.74	3440.41	189.471	0	0	0	0	0	0	0	0	0	0	0	0	0	0	0	0	0	0	0	0	0	0	0	0	0	9803.69	0	0
18458_00236	18458_5704-X29481-Y10261	7299.05	3071.93	3135.03	LGd	LGd	n/a	Vipr2-IRES2-Cre-neo;Ai166_381487-18458	18458	TH_core		0	0	0	0	546.712	0	0	0	0	0	916.374	0	0	486.579	0	0	0	0	0	0	12472.3	0	855.675	0	0	0	0	0	0	0	0	0	0	0	0	19322.7	2357.29	0
18458_00239	18458_5733-X28515-Y10767	7244.65	3147.7	3705.62	unknown	LGd	n/a	Vipr2-IRES2-Cre-neo;Ai166_381487-18458	18458	TH_core		0	0	0	0	0	0	0	0	0	0	0	0	0	0	568.658	259.433	0	40.5685	0	1645.22	26945.4	0	0	253.413	0	0	0	0	0	0	0	0	0	0	0	0	0	0
18458_00241	18458_5690-X29763-Y10470	7283.88	3144.57	3031.03	fiber tracts	LGd	n/a	Vipr2-IRES2-Cre-neo;Ai166_381487-18458	18458	TH_core		0	0	0	0	0	0	0	0	0	0	0	0	0	0	1144.94	253.335	0	0	0	437.825	2683.79	0	0	75.3474	0	0	0	0	0	0	0	0	0	0	0	26956	11844.2	0
18458_00242	18458_5790-X29647-Y11014	7411.05	3323.75	3087.7	LGd	LGd	n/a	Vipr2-IRES2-Cre-neo;Ai166_381487-18458	18458	TH_core		0	0	0	0	1719.77	0	0	0	0	0	0	0	0	0	0	0	0	0	947.871	0	18998.4	0	28434.8	0	0	0	0	0	0	0	0	0	0	0	0	2513.4	0	0
18458_00244	18458_5744-X30140-Y10925	7306.43	3232.05	3156.9	LGd	LGd	n/a	Vipr2-IRES2-Cre-neo;Ai166_381487-18458	18458	TH_core		0	0	0	0	0	0	0	0	0	0	0	0	0	10.9731	378.729	395.648	0	536.947	0	252.619	4538.98	0	141.756	0	0	0	0	0	0	0	0	0	0	0	0	16705.9	4236.6	0
18458_00249	18458_5936-X29689-Y10135	7545.8	3030.55	3187.8	LGd	LGd	n/a	Vipr2-IRES2-Cre-neo;Ai166_381487-18458	18458	TH_core		0	0	0	0	0	0	0	0	0	0	0	0	0	0	0	0	0	0	0	502.479	14831.5	411.825	0	347.781	550.011	0	0	0	0	0	0	0	0	0	0	12950.8	718.303	0
18458_00250	18458_6172-X29374-Y10288	7860.75	3111.62	3335.53	LGd	LGd	n/a	Vipr2-IRES2-Cre-neo;Ai166_381487-18458	18458	TH_core		0	0	0	0	0	0	0	0	0	0	0	0	0	0	0	0	0	0	0	489.431	2496.49	0	27703.1	109.683	731.824	0	0	0	0	0	0	0	0	0	0	52.759	0	0
18458_00264	18458_6075-X29979-Y10694	7761.53	3226.1	3030.62	fiber tracts	LGd	n/a	Vipr2-IRES2-Cre-neo;Ai166_381487-18458	18458	TH_core		0	0	0	0	0	0	0	0	0	0	92.6307	0	0	1087.44	220.608	0	263.882	455.369	0	0	25601.2	0	468.339	0	0	0	0	0	0	0	0	0	0	0	0	0	0	0
18458_00267	18458_6326-X29306-Y10621	8076	3229.6	3348.4	LGd	LGd	n/a	Vipr2-IRES2-Cre-neo;Ai166_381487-18458	18458	TH_core		0	0	0	0	0	0	0	0	0	0	0	0	0	0	659.363	242.464	5.0052	724.207	0	6922.7	24699.5	0	0	377.689	0	0	0	0	0	0	0	0	0	0	0	0	0	0
18458_00268	18458_5488-X27759-Y12445	7098.4	3793.12	3655.93	VPM	VPM	n/a	Vipr2-IRES2-Cre-neo;Ai166_381487-18458	18458	TH_core		0	0	0	0	24855.2	0	0	0	0	0	551.944	0	0	0	0	0	0	0	0	0	0	0	0	0	0	0	0	0	0	0	0	0	0	0	0	0	0	0
18458_00269	18458_5574-X27706-Y12493	7202.52	3802.93	3675.38	VPM	VPM	n/a	Vipr2-IRES2-Cre-neo;Ai166_381487-18458	18458	TH_core		0	0	0	266.668	19719.6	0	0	0	0	0	1420.5	0	0	0	0	0	0	0	0	0	0	0	0	0	0	0	0	0	0	0	0	0	0	0	0	0	0	0
18458_00273	18458_5390-X27942-Y12578	6984.48	3845.18	3591.9	VPM	VPM	n/a	Vipr2-IRES2-Cre-neo;Ai166_381487-18458	18458	TH_core		0	0	0	779.113	20136.1	0	0	0	0	0	0	0	0	0	0	0	0	0	0	0	0	0	0	0	0	0	0	0	0	0	0	0	0	0	0	0	0	0
18458_00277	18458_5655-X28133-Y12294	7131.45	3738.78	3746.1	VPM	VPM	n/a	Vipr2-IRES2-Cre-neo;Ai166_381487-18458	18458	TH_core		0	0	0	0	20485.7	0	0	0	0	0	3165.79	0	0	628.461	0	0	0	0	0	0	0	0	0	0	0	0	0	0	0	0	0	0	0	0	0	0	0	0
18458_00280	18458_5646-X28438-Y12297	7273.07	3733.1	3452.55	VPM	VPM	n/a	Vipr2-IRES2-Cre-neo;Ai166_381487-18458	18458	TH_core		0	0	0	0	24532.9	0	0	0	0	0	566.638	0	0	0	0	0	0	0	0	0	0	0	0	0	0	0	0	0	0	0	0	0	0	0	0	0	0	0
18458_00281	18458_5572-X28811-Y12558	7185.5	3819.15	3321.43	VPM	VPM	n/a	Vipr2-IRES2-Cre-neo;Ai166_381487-18458	18458	TH_core		0	0	0	0	21249.3	0	0	0	102.641	0	422.6	0	0	0	0	0	0	0	0	0	0	0	0	0	0	0	0	0	0	0	0	0	0	0	0	0	0	0
18458_00302	18458_6184-X30221-Y11173	7899.5	3382.93	2962.3	CA3	LGd	n/a	Vipr2-IRES2-Cre-neo;Ai166_381487-18458	18458	TH_core		0	0	0	0	0	0	0	0	0	0	0	0	0	0	1166.27	420.097	405.397	132.509	0	0	11598.6	0	5394.68	0	0	0	0	0	0	0	0	0	0	0	0	0	0	0
18458_00306	18458_5832-X29027-Y12396	7415.45	3912.53	3668.6	VPM	VPM	n/a	Vipr2-IRES2-Cre-neo;Ai166_381487-18458	18458	TH_core		0	0	0	0	7796.67	0	0	0	0	0	167.307	0	0	415.997	910.059	159.733	0	212.864	0	0	0	0	0	0	0	0	0	0	0	0	0	0	0	0	0	0	0	0
18458_00351	18458_4242-X10646-Y14110	5671.18	4551.1	2635.73	CP	CP	n/a	Vipr2-IRES2-Cre-neo;Ai166_381487-18458	18458	CP_others		0	0	0	0	0	0	0	0	0	0	0	0	0	0	0	0	0	0	0	0	0	0	0	0	0	0	0	0	0	0	0	0	0	0	0	0	0	0
18458_00353	18458_3988-X12064-Y15356	5287.62	5057.65	3055.45	CP	CP	n/a	Vipr2-IRES2-Cre-neo;Ai166_381487-18458	18458	CP_GPe		0	0	0	0	0	0	0	0	0	0	0	0	0	0	0	0	0	0	0	0	0	0	0	0	0	0	0	0	0	0	0	0	0	0	0	0	0	0
18458_00374	18458_5057-X16469-Y15624	6785.25	4826.65	4540.62	VM	VM	n/a	Vipr2-IRES2-Cre-neo;Ai166_381487-18458	18458	TH_matrix		681.431	61645.3	40059.2	185.698	0	1213.13	331.019	5288.35	0	361.202	0	1596.68	0	0	0	0	0	0	0	0	0	0	0	0	0	0	0	1419.73	0	0	0	0	97.6323	0	0	0	0	0
18458_00375	18458_4943-X18510-Y14776	6396.35	4542.7	5085.7	AM	AM	n/a	Vipr2-IRES2-Cre-neo;Ai166_381487-18458	18458	TH_core		0	0	0	0	0	0	0	0	0	0	0	0	0	0	0	0	0	0	0	0	0	0	0	0	0	0	0	0	0	25698	0	6937.82	0	0	0	0	0	0
18458_00376	18458_4979-X19319-Y15082	6432.55	4618.18	5298.2	SMT	AM	n/a	Vipr2-IRES2-Cre-neo;Ai166_381487-18458	18458	TH_core		0	0	0	0	0	0	0	0	0	0	0	0	0	0	0	0	0	0	0	0	0	0	0	0	0	0	0	0	0	5925.05	70.8569	15084.8	114.152	0	0	0	0	0
18458_00386	18458_3970-X10955-Y15932	5081.93	5312.55	2620.9	CP	CP	n/a	Vipr2-IRES2-Cre-neo;Ai166_381487-18458	18458	CP_GPe		0	0	0	0	0	0	0	0	0	0	0	0	0	0	0	0	0	0	0	0	0	0	0	0	0	0	0	0	0	0	0	0	0	0	0	0	0	0
18458_00419	18458_5403-X12713-Y12966	6843.08	4180.05	3234.38	RT	VPL	n/a	Vipr2-IRES2-Cre-neo;Ai166_381487-18458	18458	TH_core		0	0	0	0	1484.24	187.768	0	0	14423.1	0	2430.05	0	0	0	0	0	0	0	0	0	0	0	0	0	0	0	0	0	0	0	0	0	0	0	0	2964.09	0	0
18458_00424	18458_5516-X13474-Y12787	7002.23	4099.62	3466.82	VPM	VPM	n/a	Vipr2-IRES2-Cre-neo;Ai166_381487-18458	18458	TH_core		0	0	0	0	17237.7	0	0	0	0	0	2198.06	0	0	0	0	0	0	0	0	0	0	0	0	0	0	0	0	0	0	0	0	0	0	0	0	0	0	0
18458_00430	18458_5584-X15094-Y12986	6899.03	3893.7	4164.3	PO	VPM	n/a	Vipr2-IRES2-Cre-neo;Ai166_381487-18458	18458	TH_core		0	0	0	26601	129.902	0	0	0	0	0	354.943	0	0	0	0	0	0	0	0	0	0	0	0	0	0	0	0	0	0	0	0	0	0	0	0	0	0	0
18458_00437	18458_5239-X13899-Y14077	6703.32	4577.48	3612.45	VPL	VPL	n/a	Vipr2-IRES2-Cre-neo;Ai166_381487-18458	18458	TH_core		0	19.1386	0	1050.39	183.368	325.887	0	15590.3	0	737.769	0	0	0	0	0	0	0	0	0	0	0	0	0	0	0	0	0	0	0	0	0	0	0	0	0	0	0	0
18458_00443	18458_5292-X14404-Y13805	6656.75	4184.1	4077.65	VPM	VPM	n/a	Vipr2-IRES2-Cre-neo;Ai166_381487-18458	18458	TH_core		0	0	0	13593.3	0	0	3534.9	0	0	7606.56	0	0	0	0	0	0	0	0	0	0	0	0	0	0	0	0	0	0	0	0	0	0	0	0	0	0	0	0
18458_00444	18458_5348-X14138-Y13856	6840.02	4483.95	3681.72	VPL	VPM	n/a	Vipr2-IRES2-Cre-neo;Ai166_381487-18458	18458	TH_core		0	0	0	2463.72	0	0	1073.79	795.257	0	28486.3	0	0	0	0	0	0	0	0	0	0	0	0	0	0	0	0	0	0	0	0	0	0	0	0	0	0	0	0
18458_00445	18458_5458-X14780-Y13781	6858.72	4271.73	4070.25	VPM	VPM	n/a	Vipr2-IRES2-Cre-neo;Ai166_381487-18458	18458	TH_core		0	0	0	1362.35	0	0	46813.2	0	0	353.468	4858.77	0	0	0	0	0	0	0	0	0	0	0	0	0	0	0	0	0	0	0	0	0	0	0	0	0	0	0
18458_00450	18458_6295-X13316-Y13071	7853.25	4143.45	3583.53	unknown	MG	n/a	Vipr2-IRES2-Cre-neo;Ai166_381487-18458	18458	TH_core	double targets	0	0	0	0	0	0	0	0	0	0	884.562	0	338.122	18333.6	10629.3	2092.91	5762.43	27.1685	0	0	0	0	0	0	0	0	0	0	0	0	0	0	0	0	0	0	0	0
18458_00456	18458_5224-X14621-Y14557	6711.9	4746.32	3826.38	VPL	VPL	n/a	Vipr2-IRES2-Cre-neo;Ai166_381487-18458	18458	TH_core		0	891.516	0	0	0	0	7099.26	36562.9	0	0	0	0	0	0	0	0	0	0	0	0	0	0	0	0	0	0	0	0	0	0	0	0	0	0	0	0	0	0
18458_00458	18458_6602-X12600-Y12790	8248.6	3997.82	3311.88	MG	MG	n/a	Vipr2-IRES2-Cre-neo;Ai166_381487-18458	18458	TH_core	single target	0	0	0	0	0	0	0	0	0	0	0	0	0	414.446	28579	194.257	2293.24	0	0	0	0	0	0	0	0	0	0	0	0	0	0	0	0	0	0	0	0	0
18458_00459	18458_6517-X12601-Y13269	8147.1	4240.4	3357.2	unknown	MG	n/a	Vipr2-IRES2-Cre-neo;Ai166_381487-18458	18458	TH_core	double targets	0	0	0	0	0	0	0	0	0	0	749.563	0	0	10523.7	5260.39	1182.82	12752.1	0	0	0	0	0	0	0	0	0	0	0	0	0	0	0	0	0	0	0	0	0
18458_00460	18458_5357-X15422-Y13228	6873.62	4257.93	4051.55	VPM	VPM	n/a	Vipr2-IRES2-Cre-neo;Ai166_381487-18458	18458	TH_core		0	0	0	7542.18	0	0	17012.7	0	0	0	510.382	0	0	0	0	0	0	0	0	0	0	0	0	0	0	0	0	0	0	0	0	0	0	0	0	0	0	0
18458_00461	18458_5259-X15357-Y14215	6705.18	4331.23	4316.95	VPM	VPM	n/a	Vipr2-IRES2-Cre-neo;Ai166_381487-18458	18458	TH_core		0	53.8619	0	359.594	0	0	37185.9	0	0	0	0	0	0	0	0	0	0	0	0	0	0	0	0	0	0	0	0	0	0	0	0	0	0	0	0	0	0	0
18458_00468	18458_5305-X17863-Y15163	7015.55	4564.27	4929.95	unknown	VM	n/a	Vipr2-IRES2-Cre-neo;Ai166_381487-18458	18458	TH_matrix		0	41914.2	53353.5	0	0	0	3685.7	0	0	0	0	793.188	0	0	0	0	0	0	0	0	0	0	0	0	0	0	0	0	0	0	0	0	119.609	0	0	0	0	0
18458_00488	18458_3585-X28691-Y15301	4709.18	4902.38	3283.45	CP	CP	n/a	Vipr2-IRES2-Cre-neo;Ai166_381487-18458	18458	CP_others		0	0	0	0	0	0	0	0	0	0	0	0	0	0	0	0	0	0	0	0	0	0	0	0	0	0	0	0	0	0	0	0	0	0	0	0	0	0
18458_00496	18458_5140-X27272-Y15405	6538.35	4912.57	3841.9	fiber tracts	VPL	n/a	Vipr2-IRES2-Cre-neo;Ai166_381487-18458	18458	TH_core		0	588.003	0	0	0	0	474.991	46883.9	0	76.0974	0	0	0	0	0	0	0	0	0	0	0	0	0	0	0	0	0	0	0	0	0	0	0	0	0	0	0	0
18458_00500	18458_3437-X24573-Y15982	4426.95	5271.9	4614.1	fiber tracts	ACB	n/a	Vipr2-IRES2-Cre-neo;Ai166_381487-18458	18458			0	0	0	0	0	0	0	0	0	0	0	0	0	0	0	0	0	0	0	0	0	0	0	0	0	0	0	0	0	0	0	0	0	0	0	0	0	0
18458_00502	18458_3038-X22889-Y18865	3787.3	6744.63	5031.98	OT	OT	n/a	Vipr2-IRES2-Cre-neo;Ai166_381487-18458	18458			0	0	0	0	0	0	0	0	0	0	0	0	0	0	0	0	0	0	0	0	0	0	0	0	0	0	0	0	0	0	0	0	0	0	0	0	0	0
18458_00505	18458_5103-X24738-Y16372	6659.05	5278.15	4427.3	ZI	VM	n/a	Vipr2-IRES2-Cre-neo;Ai166_381487-18458	18458	TH_matrix		0	4647.9	31452.5	0	0	0	2416.98	294.22	0	0	0	0	0	0	0	0	0	0	0	0	0	0	0	0	0	1054.56	0	609.35	0	0	0	0	0	0	0	0	0	0
18458_00540	18458_5286-X27240-Y13308	6877.73	4116.12	3796.18	VPM	VPM	n/a	Vipr2-IRES2-Cre-neo;Ai166_381487-18458	18458	TH_core		0	0	0	28563.3	0	0	7.15174	0	0	0	689.36	0	0	0	0	0	0	0	0	0	0	0	0	0	0	0	0	0	0	0	0	0	0	0	0	0	0	0
18458_00541	18458_5481-X27193-Y13140	6899.73	4113.4	4127.18	VPM	VPM	n/a	Vipr2-IRES2-Cre-neo;Ai166_381487-18458	18458	TH_core		0	0	0	12689.6	0	0	0	0	0	0	1397.54	0	0	0	0	0	0	0	0	0	0	0	0	0	0	0	0	0	0	0	0	0	0	0	0	0	0	0
18458_00542	18458_5303-X27729-Y13204	6891.95	4070.7	3645.15	VPM	VPM	n/a	Vipr2-IRES2-Cre-neo;Ai166_381487-18458	18458	TH_core		0	0	0	27853.1	24.7769	0	0	0	0	0	248.431	0	0	0	0	0	0	0	0	0	0	0	0	0	0	0	0	0	0	0	0	0	0	0	0	0	0	0
18458_00547	18458_5465-X27104-Y13632	7101.2	4202.93	3833.95	VPM	VPM	n/a	Vipr2-IRES2-Cre-neo;Ai166_381487-18458	18458	TH_core		0	0	0	23352.8	0	0	0	0	0	0	1977.91	0	0	0	0	0	0	0	0	0	0	0	0	0	0	0	0	0	0	0	0	0	0	0	0	0	0	0
18458_00548	18458_5350-X27019-Y14180	6772.1	4496.82	4083.38	VPM	VPM	n/a	Vipr2-IRES2-Cre-neo;Ai166_381487-18458	18458	TH_core		0	0	0	1864.04	0	0	16703	0	0	0	573.339	0	0	0	0	0	0	0	0	0	0	0	0	0	0	0	0	0	0	0	0	0	0	0	0	0	0	0
18458_00549	18458_5449-X27235-Y14251	7089.78	4412.38	3776.05	VPM	VPL	n/a	Vipr2-IRES2-Cre-neo;Ai166_381487-18458	18458	TH_core		0	70.4895	0	1022.83	2045.1	0	0	34648.7	0	361.402	1597.75	0	0	0	0	0	0	0	0	0	0	0	0	0	0	0	0	0	0	0	0	0	0	0	0	0	0	0
18458_00551	18458_5596-X27612-Y13770	7258	4225.85	3682.1	VPM	VPM	n/a	Vipr2-IRES2-Cre-neo;Ai166_381487-18458	18458	TH_core		0	0	0	24032.2	0	0	0	0	0	0	14555.6	0	0	0	0	0	0	0	0	0	0	0	0	0	0	0	0	0	0	0	0	0	0	0	0	0	0	0
18458_00555	18458_5259-X28940-Y13351	6825.4	4104.25	3239.88	RT	VPM	n/a	Vipr2-IRES2-Cre-neo;Ai166_381487-18458	18458	TH_core		0	0	0	0	15923.2	0	0	0	0	6428.91	213.313	0	0	0	0	0	0	0	0	0	0	0	0	0	0	0	0	0	0	0	0	0	0	0	0	0	0	0
18458_00561	18458_5795-X28545-Y13321	7477.25	4052.2	3421.07	VPL	VPM	n/a	Vipr2-IRES2-Cre-neo;Ai166_381487-18458	18458	TH_core		0	0	0	0	12781.1	0	0	0	0	0	27821.9	0	0	5700.93	538.659	0	1541.69	0	0	0	0	0	0	0	0	0	0	0	0	0	0	0	0	0	0	0	0	0
18458_00562	18458_5756-X28866-Y13465	7427.88	4097.62	3316.97	VPL	VPL	n/a	Vipr2-IRES2-Cre-neo;Ai166_381487-18458	18458	TH_core		0	0	0	0	2536.39	0	0	0	17412.7	1432.35	5580.74	0	1555.41	4040.33	0	0	1027.03	0	0	0	0	0	0	0	0	0	0	0	0	0	0	0	0	0	0	0	0	0
18458_00564	18458_5211-X28628-Y13810	6778	4271.9	3334.1	fiber tracts	VPM	n/a	Vipr2-IRES2-Cre-neo;Ai166_381487-18458	18458	TH_core		0	0	0	670.636	8072	0	0	1213.06	0	11150.7	0	0	0	0	0	0	0	0	0	0	0	0	0	0	0	0	0	0	0	0	0	0	0	0	0	0	0	0
18458_00565	18458_5426-X28747-Y14154	7045.55	4354.75	3305.95	VPL	VPL	n/a	Vipr2-IRES2-Cre-neo;Ai166_381487-18458	18458	TH_core		0	0	0	0	3420.04	5.04185	0	19278.3	0	321.682	2490.24	0	0	0	0	0	277.13	0	0	0	0	0	0	0	0	0	0	0	0	0	0	0	0	0	0	0	0	0
18458_00567	18458_5503-X28367-Y13898	7138.6	4267.3	3440.1	VPL	VPL	n/a	Vipr2-IRES2-Cre-neo;Ai166_381487-18458	18458	TH_core		0	74.3488	0	3395.85	29580.9	0	0	33495.1	0	1235.57	1057.85	0	0	0	0	0	0	0	0	0	0	0	0	0	0	0	0	0	0	0	0	0	0	0	0	0	0	0
18458_00574	18458_5826-X28727-Y14214	7538.6	4325.38	3356.7	ZI	MG	n/a	Vipr2-IRES2-Cre-neo;Ai166_381487-18458	18458	TH_core		0	0	0	0	0	0	0	0	0	0	0	0	0	0	30099.7	0	2910.3	0	0	0	0	0	0	0	0	0	0	0	0	0	0	0	0	0	0	0	0	0
18458_00575	18458_5329-X26062-Y14514	6774.45	4567.05	4333.55	VPM	VPM	n/a	Vipr2-IRES2-Cre-neo;Ai166_381487-18458	18458	TH_core		0	0	0	0	0	0	33897.5	0	0	0	0	0	0	0	0	0	0	0	0	0	0	0	0	0	0	0	0	0	0	0	0	0	0	0	0	0	0	0
18458_00577	18458_5261-X27164-Y14818	6678.48	4721.8	3965.18	VPL	VPM	n/a	Vipr2-IRES2-Cre-neo;Ai166_381487-18458	18458	TH_core		0	0	0	0	0	0	30680.1	0	0	0	0	0	0	0	0	0	0	0	0	0	0	0	0	0	0	0	0	0	0	0	0	0	0	0	0	0	0	0
18458_00578	18458_5172-X27174-Y14943	6559.93	4757.9	3927.43	VPL	VPM	n/a	Vipr2-IRES2-Cre-neo;Ai166_381487-18458	18458	TH_core		0	116.808	0	211.022	0	0	26973.8	0	0	0	0	0	0	0	0	0	0	0	0	0	0	0	0	0	0	0	0	0	0	0	0	0	0	0	0	0	0	0
18458_00580	18458_5369-X26807-Y15139	6852.47	4826.93	4072.65	VPL	VPM	n/a	Vipr2-IRES2-Cre-neo;Ai166_381487-18458	18458	TH_core		0	0	0	246.701	0	0	41176.2	0	0	0	0	0	0	0	0	0	0	0	0	0	0	0	0	0	0	0	0	0	0	0	0	0	0	0	0	0	0	0
18458_00583	18458_5517-X28960-Y14566	7164.2	4472.75	3240.6	RT	VPL	n/a	Vipr2-IRES2-Cre-neo;Ai166_381487-18458	18458	TH_core		0	0	0	0	3480.45	7.43525	0	17480.4	0	321.723	2505.01	0	0	0	0	0	279.24	0	0	0	0	0	0	0	0	0	0	0	0	0	0	0	0	0	0	0	0	0
18458_00584	18458_5429-X28215-Y15146	6935.08	4861.57	3666.57	RT	VPM	n/a	Vipr2-IRES2-Cre-neo;Ai166_381487-18458	18458	TH_core		0	0	0	1041.58	0	0	27799.2	0	0	0	4934.65	0	177.417	0	0	0	0	0	0	0	0	0	0	0	0	0	0	0	0	0	0	0	0	0	0	0	0	0
18458_00585	18458_5156-X25066-Y16156	6733.32	5181.5	4339	ZI	VM	n/a	Vipr2-IRES2-Cre-neo;Ai166_381487-18458	18458	TH_matrix		421.368	7682.16	38308.1	0	0	32.6045	0	684.355	0	0	0	0	0	0	0	0	0	0	0	0	0	0	0	0	0	0	0	0	0	0	0	0	5918.86	0	1435.09	0	0	0
18458_00586	18458_5371-X27026-Y15952	6890.62	5114.73	3938.28	ZI	VPL	n/a	Vipr2-IRES2-Cre-neo;Ai166_381487-18458	18458	TH_core		0	2044.32	0	744.742	0	0	3064.88	40893.8	0	361.344	0	0	0	0	0	0	0	0	0	0	0	0	0	0	0	0	0	0	0	0	0	0	0	0	0	0	0	0
18458_00612	18458_6248-X14635-Y9640	7742.12	2910.93	3781.47	LP	LP	n/a	Vipr2-IRES2-Cre-neo;Ai166_381487-18458	18458	TH_matrix	posterior LP	0	0	0	0	0	0	0	0	0	0	0	0	0	0	637.941	97.1417	556.865	0	0	2.44361	0	0	0	2645.17	5614.8	0	0	0	0	0	0	0	0	0	0	0	0	0
18458_00614	18458_5638-X27427-Y9726	7100.52	2832.75	3853.1	LP	LP	n/a	Vipr2-IRES2-Cre-neo;Ai166_381487-18458	18458	TH_matrix	anterior LP	0	0	0	0	0	0	0	0	0	0	0	0	0	272.051	555.269	227.447	0	3859.76	0	1663.68	0	0	0	1891.02	0	0	0	0	0	0	0	0	0	0	0	0	0	0
18458_00615	18458_5626-X26824-Y10240	7196.52	2992.57	3947.62	LP	LD	n/a	Vipr2-IRES2-Cre-neo;Ai166_381487-18458	18458	TH_matrix		0	0	0	0	0	0	0	0	0	0	0	0	0	0	1259.69	363.033	0	37.8861	0	0	1371.35	0	0	0	0	0	0	0	0	0	0	0	0	0	0	0	0	0
18458_00616	18458_5073-X22819-Y15354	6529.25	4737.85	5154.2	SMT	SMT	n/a	Vipr2-IRES2-Cre-neo;Ai166_381487-18458	18458	TH_core	small arbor	219.443	0	0	0	0	0	0	0	0	0	0	0	0	0	0	0	0	0	0	0	0	0	0	0	0	0	0	0	0	45868.5	0	5674.12	0	0	0	0	0	0
18461_2985_x10744_y3095	18461_2985-X10744-Y3095	3162.1	1655.28	4346.2	MOs	MOs	2/3	Cux2-CreERT2;Ai166_374706-18461	18461	CTX_IT		925.045	5154.75	40029.4	0	0	0	0	1123.3	0	0	0	0	0	0	0	0	0	0	0	0	0	0	0	0	0	0	981.757	358.287	0	1267.64	0	0	0	0	0	0	0	0
18461_3220_x7596_y9465	18461_3220-X7596-Y9465	3629.02	5098.95	2875.12	AIv	AIv	2/3	Cux2-CreERT2;Ai166_374706-18461	18461	CTX_IT		0	0	0	0	0	0	0	0	0	0	0	0	0	0	0	0	0	0	0	0	0	0	0	0	0	0	0	1133.58	3849.58	2611.15	19706.7	4064.28	5593.09	1848.53	26201.3	0	0	0
18461_3871_x7813_y3857	18461_3871-X7813-Y3857	4325.02	1918.5	2934.55	MOp	MOp	2/3	Cux2-CreERT2;Ai166_374706-18461	18461	CTX_IT		0	35524.8	11708.6	754.625	0	0	1445.11	8638.21	0	0	7104.26	0	0	0	0	0	0	0	0	0	0	0	0	0	0	0	817.448	0	0	0	0	0	0	0	0	0	0	0
18461_4178_x16825_y2713	18461_4178-X16825-Y2713	4868.38	1170.83	4329.15	MOp	MOp	2/3	Cux2-CreERT2;Ai166_374706-18461	18461	CTX_IT		0	18050.5	21359.6	0	0	0	0	0	0	0	0	0	0	0	0	0	0	0	0	0	0	0	0	0	0	1512.89	798.294	0	0	0	0	0	0	0	0	0	5531.2	0
18461_4233_x19011_y2874	18461_4233-X19011-Y2874	4529.8	1524.72	3458.88	MOp	MOp	2/3	Cux2-CreERT2;Ai166_374706-18461	18461	CTX_IT		0	32964.6	140.849	0	0	0	0	15894.2	0	46.285	0	0	0	0	0	0	0	0	0	0	0	0	0	0	0	18.1492	956.154	0	0	0	0	0	0	0	0	0	0	0
18461_4388_x5599_y5781	18461_4388-X5599-Y5781	4873.48	2986.95	1959.48	SSp-m	SSp-n	4	Cux2-CreERT2;Ai166_374706-18461	18461	CTX_IT		0	0	0	0	0	0	27139.8	0	0	0	54.0011	0	0	0	0	0	0	0	0	0	0	0	0	0	0	0	0	0	0	0	0	0	0	0	0	0	0	0
18461_4410_x23856_y6531	18461_4410-X23856-Y6531	5588.98	3439	1192.05	SSs	SSs	2/3	Cux2-CreERT2;Ai166_374706-18461	18461	CTX_IT		0	593.798	167.913	5646.47	0	340.196	948.072	834.632	0	245.807	47307.8	0	4035.82	0	0	0	0	0	0	0	0	0	0	0	0	166.439	737.5	0	0	0	0	0	0	0	0	0	0	0
18461_4545_x5749_y4914	18461_4545-X5749-Y4914	4958.65	2560.53	1966.3	SSp-m	SSp-m	2/3	Cux2-CreERT2;Ai166_374706-18461	18461	CTX_IT		0	1776.03	3490.75	1971.39	0	0	34944.9	0	0	123.34	3265.24	0	0	0	0	0	0	0	0	0	0	0	0	0	0	0	0	0	0	0	0	0	0	0	0	0	0	0
18461_4862_x17603_y2198	18461_4862-X17603-Y2198	5540.07	848.2	4250.82	MOp	SSp-ll	2/3	Cux2-CreERT2;Ai166_374706-18461	18461	CTX_IT		0	22476.6	0	0	0	18265.3	0	0	0	0	0	0	0	0	0	0	0	0	0	0	0	0	0	0	0	0	0	0	0	0	0	0	0	0	0	0	0	0
18461_5025_x23630_y4542	18461_5025-X23630-Y4542	6392.87	2245.35	1356.5	SSp-bfd	SSp-bfd	2/3	Cux2-CreERT2;Ai166_374706-18461	18461	CTX_IT		0	1268.04	2439.29	2887.06	22991.6	335.515	0	1492.03	0	1020.25	11818.3	0	0	0	0	0	0	0	0	0	0	0	0	0	0	0	88.2053	0	0	0	0	0	0	0	0	0	0	777.397
18461_6043_x11080_y1667	18461_6043-X11080-Y1667	6835.52	524.925	4321.5	VISa	VISa	2/3	Cux2-CreERT2;Ai166_374706-18461	18461	CTX_IT		0	0	448.282	0	0	49.5148	0	0	3015.31	0	0	0	0	0	0	0	0	0	1705.36	0	0	0	0	0	0	0	0	0	0	0	0	0	0	0	0	23300.2	5373.7	0
18461_7132_x6338_y3287	18461_7132-X6338-Y3287	8245.62	1262.92	2324.83	VISrl	VISrl	4	Cux2-CreERT2;Ai166_374706-18461	18461	CTX_IT		0	0	0	0	0	0	0	0	0	0	0	0	0	0	0	0	0	5357.29	0	2350.19	10789.8	0	0	0	0	0	0	0	0	0	0	0	0	0	0	0	0	0
18462_00005	18462_3734-X11168-Y8716	4926.12	3015.55	4258.2	CP	CP	n/a	Tnnt1-IRES2-CreERT2;Ai82;Ai140_373641-18462	18462	CP_GPe		0	200.088	0	0	0	0	0	0	0	0	0	0	0	0	0	0	0	0	0	0	0	0	0	0	0	0	0	0	0	0	0	0	0	0	0	0	0	0
18462_00007	18462_3539-X11982-Y10038	4495.8	3661.32	4425.75	CP	CP	n/a	Tnnt1-IRES2-CreERT2;Ai82;Ai140_373641-18462	18462	CP_GPe		0	0	0	0	0	0	0	0	0	0	0	0	0	0	0	0	0	0	0	0	0	0	0	0	0	0	0	0	0	0	0	0	0	0	0	0	0	0
18462_00009	18462_4019-X10864-Y7718	5061.7	2536.22	3931	fiber tracts	CP	n/a	Tnnt1-IRES2-CreERT2;Ai82;Ai140_373641-18462	18462	CP_GPe		0	926.698	0	0	0	0	0	151.94	0	0	0	0	0	0	0	0	0	0	0	0	0	0	0	0	0	0	0	0	0	0	0	0	0	0	0	0	0	0
18462_00013	18462_5676-X10424-Y9387	7104.4	3673.95	3816.8	VPM	VPM	n/a	Tnnt1-IRES2-CreERT2;Ai82;Ai140_373641-18462	18462	TH_core		0	0	0	0	32135.2	0	0	0	0	300.129	0	0	0	0	0	0	0	0	0	0	0	0	0	0	0	0	0	0	0	0	0	0	0	0	0	0	0	0
18462_00014	18462_5802-X10255-Y9187	7231.25	3602.65	3768.3	VPM	VPM	n/a	Tnnt1-IRES2-CreERT2;Ai82;Ai140_373641-18462	18462	TH_core		0	0	0	0	22024.5	0	0	0	0	0	822.686	0	0	0	0	0	0	0	0	0	0	0	0	0	0	0	0	0	0	0	0	0	0	0	0	0	0	0
18462_00015	18462_5883-X10302-Y9377	7311.5	3680.88	3808.63	VPM	VPM	n/a	Tnnt1-IRES2-CreERT2;Ai82;Ai140_373641-18462	18462	TH_core	small arbor, double	0	0	0	0	25043.6	0	0	0	0	0	1895.29	0	0	478.46	0	0	0	0	0	0	0	0	0	0	0	0	0	0	0	0	0	0	0	0	0	0	0	0
18462_00016	18462_5510-X10666-Y10190	6885.27	4030.3	3884.07	VPM	VPM	n/a	Tnnt1-IRES2-CreERT2;Ai82;Ai140_373641-18462	18462	TH_core		0	0	0	782.062	0	0	5855.97	4129.83	0	13758.9	0	0	0	0	0	0	0	0	0	0	0	0	0	0	0	0	0	0	0	0	0	0	0	0	0	0	0	0
18462_00017	18462_5770-X10985-Y9583	7222.23	3731.22	4074.33	PO	VPM	n/a	Tnnt1-IRES2-CreERT2;Ai82;Ai140_373641-18462	18462	TH_core		0	0	0	20611.9	0	0	0	0	0	0	0	0	0	0	0	0	0	0	0	0	0	0	0	0	0	0	0	0	0	0	0	0	0	0	0	0	0	0
18462_00018	18462_5733-X10755-Y9914	7157.88	3896.15	3974.57	VPM	VPM	n/a	Tnnt1-IRES2-CreERT2;Ai82;Ai140_373641-18462	18462	TH_core		0	0	0	27164.6	0	0	0	0	0	0	80.1052	0	0	0	0	0	0	0	0	0	0	0	0	0	0	0	0	0	0	0	0	0	0	0	0	0	0	0
18462_00019	18462_5800-X11427-Y9978	7265.48	3903.43	4254	PO	VPM	n/a	Tnnt1-IRES2-CreERT2;Ai82;Ai140_373641-18462	18462	TH_core		0	0	0	20660.5	0	0	885.124	0	0	0	634.111	0	0	0	0	0	0	0	0	0	0	0	0	0	0	0	0	0	0	0	0	0	0	0	0	0	0	0
18462_00020	18462_6029-X10270-Y8859	7469.2	3464.5	3790.5	PO	VPM	n/a	Tnnt1-IRES2-CreERT2;Ai82;Ai140_373641-18462	18462	TH_core		0	0	0	0	9763.44	0	0	0	0	0	9550.27	0	0	343.99	1058.48	0	490.83	0	0	0	0	0	0	0	0	0	0	0	0	0	0	0	0	0	0	0	0	0
18462_00021	18462_5957-X10219-Y9059	7390.95	3550.97	3775.22	VPM	VPM	n/a	Tnnt1-IRES2-CreERT2;Ai82;Ai140_373641-18462	18462	TH_core		0	0	0	0	17062.6	0	0	0	0	0	739.914	0	0	705.414	0	0	0	0	0	0	0	0	0	0	0	0	0	0	0	0	0	0	0	0	0	0	0	0
18462_00022	18462_6158-X10063-Y9041	7598.93	3558.03	3721.48	VPM	MG	n/a	Tnnt1-IRES2-CreERT2;Ai82;Ai140_373641-18462	18462	TH_core		0	0	0	0	192.455	0	0	0	0	0	4014.79	0	0	14371.5	697.507	0	0	0	0	0	0	0	0	0	0	0	0	0	0	0	0	0	0	0	0	0	0	0
18462_00023	18462_6380-X11262-Y9738	7916.37	3801.93	4168.68	unknown	VPLpc	n/a	Tnnt1-IRES2-CreERT2;Ai82;Ai140_373641-18462	18462	TH_core		0	0	0	0	0	0	0	0	0	0	14078.1	254.086	29163.9	0	0	0	0	0	0	0	0	0	0	0	0	0	0	0	0	0	0	0	0	17.1549	0	0	0	0
18462_00024	18462_6629-X9516-Y8250	8136.05	3459.65	3160.1	fiber tracts	LGd	n/a	Tnnt1-IRES2-CreERT2;Ai82;Ai140_373641-18462	18462	TH_core		0	0	0	0	0	0	0	0	0	0	0	0	0	306.792	1291.09	172.268	0	890.057	0	0	29124	0	0	0	0	0	0	0	0	0	0	0	0	0	0	0	0	0
18462_00025	18462_6638-X10182-Y8476	8168.55	3296.05	3720.6	LP	MG	n/a	Tnnt1-IRES2-CreERT2;Ai82;Ai140_373641-18462	18462	TH_core		0	0	0	0	0	0	0	0	0	0	0	0	0	553.596	19031.5	876.225	0	0	0	0	0	0	0	0	0	0	0	0	0	0	0	0	0	0	0	0	0	0
18462_00026	18462_6801-X10612-Y9088	8397.5	3555.12	3844.6	POL	MG	n/a	Tnnt1-IRES2-CreERT2;Ai82;Ai140_373641-18462	18462	TH_core		0	0	0	0	0	0	0	0	0	0	6395.97	0	5512.06	7.30586	16397.9	0	7221.85	0	0	0	0	0	0	0	0	0	0	0	0	0	0	0	0	0	0	0	0	0
18462_00027	18462_5553-X9971-Y10460	6590.02	4204.18	3394.98	RT	VPL	n/a	Tnnt1-IRES2-CreERT2;Ai82;Ai140_373641-18462	18462	TH_core		0	0	0	0	648.164	27831.3	0	813.666	0	498.126	0	0	0	0	0	0	0	0	0	0	0	0	0	0	0	0	0	0	0	0	0	0	0	0	0	0	0	0
18462_00028	18462_5664-X10938-Y11074	7031.7	4472.85	4012.18	VPM	VPM	n/a	Tnnt1-IRES2-CreERT2;Ai82;Ai140_373641-18462	18462	TH_core		0	2700.9	0	3265.51	0	0	27443.8	2340.86	0	0	40.0209	0	0	0	0	0	0	0	0	0	0	0	0	0	0	0	0	0	0	0	0	0	0	0	0	0	0	0
18462_00029	18462_5999-X11390-Y11124	7454.25	4491.55	4206.73	VPLpc	VPLpc	n/a	Tnnt1-IRES2-CreERT2;Ai82;Ai140_373641-18462	18462	TH_core		0	7300.51	0	0	0	0	4082.79	0	0	0	14928.1	742.041	24382.7	0	0	0	0	0	0	0	0	0	0	0	0	0	0	0	0	0	0	0	0	542.435	0	0	0	0
18462_00030	18462_5958-X11939-Y11038	7444.07	4437.68	4421.8	VPLpc	VPLpc	n/a	Tnnt1-IRES2-CreERT2;Ai82;Ai140_373641-18462	18462	TH_core		0	7289.85	0	0	0	0	7302.03	0	0	0	17114.1	2106.31	14135.7	0	0	0	0	0	0	0	0	0	0	0	0	0	0	0	0	0	0	0	0	0	0	0	0	0
18462_00031	18462_5766-X12864-Y11316	7256.55	4579.77	4769.75	VPMpc	VPM	n/a	Tnnt1-IRES2-CreERT2;Ai82;Ai140_373641-18462	18462	TH_core		0	36178.5	0	0	0	0	21013.9	0	0	0	0	336.172	0	0	0	0	0	0	0	0	0	0	0	0	0	0	0	0	0	0	0	0	0	0	0	0	0	0
18462_00032	18462_5984-X12672-Y11196	7516.9	4531.93	4681.87	VPMpc	VPMpc	n/a	Tnnt1-IRES2-CreERT2;Ai82;Ai140_373641-18462	18462	TH_core		0	0	0	0	0	0	0	0	0	0	12232.3	15903.1	36055.7	0	0	0	0	0	0	0	0	0	0	0	0	0	0	0	0	0	0	0	0	2802.79	0	0	0	0
18462_00035	18462_3538-X19451-Y9138	5340.18	3046.43	4183.32	CP	CP	n/a	Tnnt1-IRES2-CreERT2;Ai82;Ai140_373641-18462	18462	CP_others		0	0	0	0	0	0	0	0	0	0	0	0	0	0	0	0	0	0	0	0	0	0	0	0	0	0	0	0	0	0	0	0	0	0	0	0	0	0
18462_00038	18462_4368-X21242-Y8643	6501.52	2960.78	3117.82	CP	CP	n/a	Tnnt1-IRES2-CreERT2;Ai82;Ai140_373641-18462	18462	CP_SNr		0	0	0	0	0	0	0	0	0	0	0	0	0	0	0	0	0	0	0	0	0	0	0	0	0	0	0	0	0	0	0	0	0	0	0	0	0	0
18462_00040	18462_5056-X20583-Y10028	6944.37	3879.8	3667.75	VPM	VPM	n/a	Tnnt1-IRES2-CreERT2;Ai82;Ai140_373641-18462	18462	TH_core		0	0	0	110.439	84.9244	0	126.379	4659.19	0	22808.1	0	0	0	0	0	0	0	0	0	0	0	0	0	0	0	0	0	0	0	0	0	0	0	0	0	0	0	0
18462_00041	18462_5139-X20549-Y10174	7030.35	3982.97	3733.53	VPM	VPM	n/a	Tnnt1-IRES2-CreERT2;Ai82;Ai140_373641-18462	18462	TH_core		0	0	0	25001.1	133.457	0	123.713	0	0	2150.23	0	0	0	0	0	0	0	0	0	0	0	0	0	0	0	0	0	0	0	0	0	0	0	0	0	0	0	0
18462_00042	18462_5023-X20803-Y10171	6902.93	3928.2	3541.47	VPM	VPL	n/a	Tnnt1-IRES2-CreERT2;Ai82;Ai140_373641-18462	18462	TH_core		0	0	0	481.075	0	0	717.464	29032.1	0	2347.29	0	0	0	0	0	0	0	0	0	0	0	0	0	0	0	0	0	0	0	0	0	0	0	0	0	0	0	0
18462_00043	18462_2656-X18504-Y10498	3850.8	3593.47	4154.45	CP	CP	n/a	Tnnt1-IRES2-CreERT2;Ai82;Ai140_373641-18462	18462	CP_GPe		0	0	0	0	0	0	0	0	0	0	0	0	0	0	0	0	0	0	0	0	0	0	0	0	0	0	0	0	0	62.1418	0	0	132.688	0	0	0	0	0
18462_00044	18462_5261-X19282-Y10948	7034.27	4402.82	4288.88	VPM	VPM	n/a	Tnnt1-IRES2-CreERT2;Ai82;Ai140_373641-18462	18462	TH_core		0	0	0	0	0	0	30724.3	0	0	0	217.839	0	0	0	0	0	0	0	0	0	0	0	0	0	0	0	0	0	0	0	0	0	0	0	0	0	0	0
18462_00045	18462_5022-X19991-Y10870	6805.58	4285.73	3879.38	VPM	VPM	n/a	Tnnt1-IRES2-CreERT2;Ai82;Ai140_373641-18462	18462	TH_core		0	3176.8	0	0	0	0	29073.3	541.466	0	0	0	0	0	0	0	0	0	0	0	0	0	0	0	0	0	0	0	0	0	0	0	0	0	0	0	0	0	0
18462_00048	18462_3254-X22012-Y11184	4635.35	4142.48	2663.5	CP	CP	n/a	Tnnt1-IRES2-CreERT2;Ai82;Ai140_373641-18462	18462	CP_GPe		0	27.2477	0	0	0	0	241.047	0	0	0	508.66	1795.94	0	0	0	0	0	0	0	0	0	0	0	0	0	0	0	0	0	0	0	0	467.705	0	0	0	0	0
18462_00049	18462_3175-X21732-Y11288	4495.25	4168.7	2778.88	fiber tracts	CP	n/a	Tnnt1-IRES2-CreERT2;Ai82;Ai140_373641-18462	18462	CP_SNr		0	0	0	0	0	0	0	0	0	0	0	730.384	0	0	0	0	0	0	0	0	0	0	0	0	0	0	0	0	0	0	0	0	591.077	0	0	0	0	0
18462_00050	18462_3332-X21453-Y10452	4765.45	3806.07	3012.53	CP	CP	n/a	Tnnt1-IRES2-CreERT2;Ai82;Ai140_373641-18462	18462	CP_GPe		0	0	0	0	0	0	0	0	0	0	0	0	0	0	0	0	0	0	0	0	0	0	0	0	0	0	0	0	0	0	0	0	0	0	0	0	0	0
18462_00051	18462_5112-X20396-Y10520	6964.2	4142.82	3769.1	VPM	VPM	n/a	Tnnt1-IRES2-CreERT2;Ai82;Ai140_373641-18462	18462	TH_core		0	0	0	2936.64	0	0	23380.4	0	0	131.721	0	0	0	0	0	0	0	0	0	0	0	0	0	0	0	0	0	0	0	0	0	0	0	0	0	0	0	0
18462_00052	18462_5164-X20510-Y10800	7014.18	4309.4	3741.2	VPM	VPM	n/a	Tnnt1-IRES2-CreERT2;Ai82;Ai140_373641-18462	18462	TH_core		0	0	0	1164.36	0	0	22207.3	0	0	134.953	0	0	0	0	0	0	0	0	0	0	0	0	0	0	0	0	0	0	0	0	0	0	0	0	0	0	0	0
18462_00053	18462_5083-X21099-Y11122	6930.73	4437.12	3404.22	VPL	VPL	n/a	Tnnt1-IRES2-CreERT2;Ai82;Ai140_373641-18462	18462	TH_core		0	5500.77	0	2429.76	0	28925.8	0	1016.88	0	521.639	750.095	0	0	0	0	0	0	0	0	0	0	0	0	0	0	0	0	0	0	0	0	0	0	0	0	0	0	0
18462_00054	18462_5786-X21790-Y7924	8065.35	2912.05	3120.8	CA3	LGd	n/a	Tnnt1-IRES2-CreERT2;Ai82;Ai140_373641-18462	18462	TH_core		0	0	0	0	372.873	0	0	0	0	0	354.988	0	0	934.8	0	0	0	0	0	0	38927	0	0	0	0	0	0	0	0	0	0	0	0	0	0	0	0	0
18462_00055	18462_5533-X21018-Y9119	7616.15	3536.82	3829.12	PO	VPM	n/a	Tnnt1-IRES2-CreERT2;Ai82;Ai140_373641-18462	18462	TH_core		0	0	0	0	23516.5	0	0	0	0	0	1013.72	0	0	0	0	0	0	0	0	0	0	0	0	0	0	0	0	0	0	0	0	0	0	0	0	0	0	0
18462_00056	18462_5710-X21372-Y9198	7852.1	3564.3	3750.5	SGN	VPM	n/a	Tnnt1-IRES2-CreERT2;Ai82;Ai140_373641-18462	18462	TH_core		0	0	0	0	13200.9	0	0	0	0	0	15566.7	0	0	311.307	2387.28	842.278	2241	701.113	0	0	0	0	0	0	0	0	0	0	0	0	0	0	0	0	0	0	0	0
18462_00057	18462_5407-X21610-Y9761	7460.2	3893.47	3464.12	VPM	VPM	n/a	Tnnt1-IRES2-CreERT2;Ai82;Ai140_373641-18462	18462	TH_core		0	0	0	0	13465.2	0	0	0	1843.06	0	217.67	0	0	0	0	0	0	0	0	0	0	0	0	0	0	0	0	0	0	0	0	0	0	0	0	0	0	0
18462_00058	18462_5604-X21758-Y9711	7717.25	3885.32	3499.03	fiber tracts	VPM	n/a	Tnnt1-IRES2-CreERT2;Ai82;Ai140_373641-18462	18462	TH_core		0	0	0	0	11573.5	0	0	0	0	0	14708.1	0	0	947.088	1453.17	315.031	404.656	2391.87	0	0	0	0	0	0	0	0	0	0	0	0	0	0	0	0	0	0	0	0
18462_00059	18462_5674-X21158-Y9621	7764.48	3798.53	3810.43	PoT	VPM	n/a	Tnnt1-IRES2-CreERT2;Ai82;Ai140_373641-18462	18462	TH_core		0	0	0	0	22278.5	0	0	0	0	0	14775.2	0	0	0	0	0	0	0	0	0	0	0	0	0	0	0	0	0	0	0	0	0	0	0	0	0	0	0
18462_00060	18462_6105-X20866-Y9970	8257.88	3975.62	4015.82	POL	VPLpc	n/a	Tnnt1-IRES2-CreERT2;Ai82;Ai140_373641-18462	18462	TH_core		0	0	0	0	0	0	0	0	0	0	40165.6	0	4016.24	0	0	0	0	0	0	0	0	0	0	0	0	0	0	0	0	0	0	0	0	0	0	0	0	0
18462_00061	18462_6004-X20947-Y9928	8158.35	4018.97	3656.78	MG	VPM	n/a	Tnnt1-IRES2-CreERT2;Ai82;Ai140_373641-18462	18462	TH_core		0	0	0	0	0	0	0	0	0	0	53803.9	0	40.3647	689.165	2239.08	0	5630.66	0	0	0	0	0	0	0	0	0	0	0	0	0	0	0	0	0	0	0	0	0
18462_00062	18462_5376-X20448-Y11695	7217.15	4868.82	3855.32	ZI	VPM	n/a	Tnnt1-IRES2-CreERT2;Ai82;Ai140_373641-18462	18462	TH_core		0	26832.9	0	303.495	0	0	2221.02	5072.95	0	0	4813.59	0	0	0	0	0	0	0	0	0	0	0	0	0	0	0	0	0	0	0	0	0	0	0	0	0	0	0
18462_00063	18462_5333-X20539-Y11939	7160.52	4979.88	3771.3	ZI	VAL	n/a	Tnnt1-IRES2-CreERT2;Ai82;Ai140_373641-18462	18462	TH_core		0	45951.9	0	792.849	390.83	0	37.1129	9982.76	0	1954.8	0	0	0	0	0	0	0	0	0	0	0	0	0	0	0	0	0	0	0	0	0	0	0	0	0	0	0	0
18463_00001	18463_6282-X22006-Y8278	7924.1	3177.07	3547.6	LGd	LGd	n/a	Tnnt1-IRES2-CreERT2;Ai82;Ai140_383680-18463	18463	TH_core		0	0	0	0	0	0	0	0	0	0	0	0	0	0	0	0	0	0	0	599.522	32274.9	0	0	202.5	0	0	0	0	0	0	0	0	0	0	0	0	0	0
18463_00003	18463_5848-X20224-Y10448	7279.45	4504.25	4149.25	VPM	VPM	n/a	Tnnt1-IRES2-CreERT2;Ai82;Ai140_383680-18463	18463	TH_core		0	0	0	0	0	0	35695.1	0	0	0	2136.43	0	0	0	0	0	0	0	0	0	0	0	0	0	0	0	0	0	0	0	0	0	0	0	0	0	0	0
18463_00004	18463_4656-X11624-Y6518	5937.18	2418.9	3528.35	fiber tracts	CP	n/a	Tnnt1-IRES2-CreERT2;Ai82;Ai140_383680-18463	18463	CP_SNr		0	0	0	0	0	0	0	0	0	0	0	0	0	0	0	0	0	0	0	0	0	0	0	0	0	0	0	0	0	0	0	0	0	0	0	0	0	0
18463_00005	18463_3802-X11824-Y7953	5117.75	3295.45	4034.35	CP	CP	n/a	Tnnt1-IRES2-CreERT2;Ai82;Ai140_383680-18463	18463	CP_GPe		0	0	0	0	0	0	0	0	0	0	0	0	0	0	0	0	0	0	0	0	0	0	0	0	0	0	0	0	0	0	0	0	0	0	0	0	0	0
18463_00007	18463_4335-X11683-Y7276	5552.62	2946.6	3731.1	CP	CP	n/a	Tnnt1-IRES2-CreERT2;Ai82;Ai140_383680-18463	18463	CP_SNr		0	0	0	0	0	0	0	0	0	0	0	0	0	0	0	0	0	0	0	0	0	0	0	0	0	0	0	0	0	0	0	0	0	0	0	0	0	0
18463_00010	18463_4053-X13269-Y7021	5202.15	2648.28	4342.73	CP	CP	n/a	Tnnt1-IRES2-CreERT2;Ai82;Ai140_383680-18463	18463	CP_GPe		0	0	0	0	0	0	0	0	0	0	0	0	0	0	0	0	0	0	0	0	0	0	0	0	0	0	0	0	0	0	0	0	0	0	0	0	0	0
18463_00011	18463_3291-X13200-Y8084	4339.57	3164.38	4444.75	CP	CP	n/a	Tnnt1-IRES2-CreERT2;Ai82;Ai140_383680-18463	18463	CP_GPe		0	604.232	0	0	0	0	0	0	0	0	0	0	0	0	0	0	0	0	0	0	0	0	0	0	0	0	0	0	0	0	0	0	0	0	0	0	0	0
18463_00012	18463_6086-X11014-Y8527	7420.05	3631.57	3551.85	VPM	VPM	n/a	Tnnt1-IRES2-CreERT2;Ai82;Ai140_383680-18463	18463	TH_core		0	0	0	0	3506.27	0	0	0	0	0	61.8873	0	0	739.954	560.607	164.695	652.733	1816.47	0	0	0	0	0	0	0	0	0	0	0	0	0	0	0	0	0	0	0	0
18463_00015	18463_6207-X11043-Y7669	7569.95	3128.5	3380.9	LGd	LGd	n/a	Tnnt1-IRES2-CreERT2;Ai82;Ai140_383680-18463	18463	TH_core		0	0	0	0	0	0	0	0	0	0	0	0	0	0	462.897	237.062	0	0	0	533.595	27856.9	0	0	273.17	0	0	0	0	0	0	0	0	0	0	0	0	0	0
18463_00016	18463_6197-X11589-Y7799	7572.93	3173.12	3632.48	LGd	LGd	n/a	Tnnt1-IRES2-CreERT2;Ai82;Ai140_383680-18463	18463	TH_core		0	0	0	0	1395.16	0	0	0	0	0	0	0	0	0	0	0	0	0	0	0	41594.1	0	67.156	0	0	0	0	0	0	0	0	0	0	0	0	0	0	0
18463_00018	18463_6177-X22628-Y8698	7811.92	3336.72	3291.07	LGd	LGd	n/a	Tnnt1-IRES2-CreERT2;Ai82;Ai140_383680-18463	18463	TH_core		0	0	0	0	0	0	0	0	0	0	11.2595	0	0	41.5364	0	0	0	314.421	0	0	20234.5	0	167.528	0	0	0	0	0	0	0	0	0	0	0	0	2272.22	0	0
18463_00019	18463_3924-X9814-Y8998	4791.43	4070	3309.62	CP	CP	n/a	Tnnt1-IRES2-CreERT2;Ai82;Ai140_383680-18463	18463	CP_SNr		0	0	0	0	0	0	0	0	0	0	0	0	0	0	0	0	0	0	0	0	0	0	0	0	0	0	0	0	0	0	0	0	0	0	0	0	0	0
18463_00020	18463_3956-X10040-Y9340	4863.15	4249.25	3370.1	CP	CP	n/a	Tnnt1-IRES2-CreERT2;Ai82;Ai140_383680-18463	18463	CP_SNr		0	0	0	0	0	0	0	0	0	0	0	0	0	0	0	0	0	0	0	0	0	0	0	0	0	0	0	0	0	0	0	0	0	0	0	0	0	0
18463_00021	18463_3748-X9794-Y9638	4575.68	4352.48	3241.53	CP	CP	n/a	Tnnt1-IRES2-CreERT2;Ai82;Ai140_383680-18463	18463	CP_SNr		0	0	0	0	0	0	0	0	0	0	0	0	0	0	0	0	0	0	0	0	0	0	0	0	0	0	0	0	0	0	0	0	0	0	0	0	0	0
18463_00024	18463_3483-X10263-Y10098	4230.85	4462.77	3209.15	CP	CP	n/a	Tnnt1-IRES2-CreERT2;Ai82;Ai140_383680-18463	18463	CP_GPe		0	0	0	0	0	0	0	0	0	0	0	0	0	0	0	0	0	0	0	0	0	0	0	0	0	0	0	0	0	0	0	0	86.2472	0	27.9572	0	0	0
18463_00027	18463_5757-X11522-Y9030	7095.85	3540.9	4059.22	PO	VPM	n/a	Tnnt1-IRES2-CreERT2;Ai82;Ai140_383680-18463	18463	TH_core		0	0	0	177.228	21385	0	0	0	0	0	0	0	0	0	0	0	0	0	0	0	0	0	0	0	0	0	0	0	0	0	0	0	0	0	0	0	0	0
18463_00028	18463_5962-X11429-Y9197	7282.62	4010.25	3641.6	VPM	VPM	n/a	Tnnt1-IRES2-CreERT2;Ai82;Ai140_383680-18463	18463	TH_core		0	0	0	787.004	13805.9	0	0	0	0	0	23839.3	0	0	0	0	0	0	0	0	0	0	0	0	0	0	0	0	0	0	0	0	0	0	0	0	0	0	0
18463_00029	18463_6032-X12059-Y9273	7370.98	3987.55	4173.15	PO	VPM	n/a	Tnnt1-IRES2-CreERT2;Ai82;Ai140_383680-18463	18463	TH_core		0	0	0	47296	0	0	1059.16	0	0	0	6623.54	0	0	0	0	0	0	0	0	0	0	0	0	0	0	0	0	0	0	0	0	0	0	0	0	0	0	0
18463_00031	18463_5487-X11977-Y9298	6815.2	3792.03	4150.52	PO	VPM	n/a	Tnnt1-IRES2-CreERT2;Ai82;Ai140_383680-18463	18463	TH_core		0	0	0	22115.5	109.991	0	615.98	943.053	0	5459.25	0	0	0	0	0	0	0	0	0	0	0	0	0	0	0	0	0	0	0	0	0	0	0	0	0	0	0	0
18463_00032	18463_6705-X10837-Y8852	8232.55	3927.93	3412.78	MG	MG	n/a	Tnnt1-IRES2-CreERT2;Ai82;Ai140_383680-18463	18463	TH_core	single target	0	0	0	0	0	0	0	0	0	0	0	0	0	16795.5	12415.3	22.6251	0	0	0	0	0	0	0	0	0	0	0	0	0	0	0	0	0	0	0	0	0	0
18463_00034	18463_5538-X11140-Y9840	6717.3	4420.18	3760.88	VPL	VPL	n/a	Tnnt1-IRES2-CreERT2;Ai82;Ai140_383680-18463	18463	TH_core	small arbor, single	0	0	0	11.646	3213.72	54.2239	0	13093	0	147.532	0	0	0	0	0	0	0	0	0	0	0	0	0	0	0	0	0	0	0	0	0	0	0	0	0	0	0	0
18463_00036	18463_5729-X11809-Y10391	7023.38	4695.52	3822.88	VPL	VPL	n/a	Tnnt1-IRES2-CreERT2;Ai82;Ai140_383680-18463	18463	TH_core		0	13790.4	0	0	0	0	3737.33	15208.7	0	0	4611.17	0	0	0	0	0	0	0	0	0	0	0	0	0	0	0	0	0	0	0	0	0	0	0	0	0	0	0
18463_00037	18463_5729-X12218-Y8924	7041.12	3794.6	3946	VPM	VPM	n/a	Tnnt1-IRES2-CreERT2;Ai82;Ai140_383680-18463	18463	TH_core		0	0	0	34927.6	830.281	0	0	0	0	0	610.161	0	0	0	0	0	0	0	0	0	0	0	0	0	0	0	0	0	0	0	0	0	0	0	0	0	0	0
18463_00038	18463_5709-X12326-Y9645	7054.08	3995.1	4321.55	PO	VPM	n/a	Tnnt1-IRES2-CreERT2;Ai82;Ai140_383680-18463	18463	TH_core		0	0	0	1560.87	0	0	18403.5	0	0	0	0	0	0	0	0	0	0	0	0	0	0	0	0	0	0	0	0	0	0	0	0	0	0	0	0	0	0	0
18463_00039	18463_5506-X12440-Y10367	6819.72	4525.1	4248.55	VPM	VPM	n/a	Tnnt1-IRES2-CreERT2;Ai82;Ai140_383680-18463	18463	TH_core		0	4557.05	0	0	0	0	34147.9	113.663	0	0	0	0	0	0	0	0	0	0	0	0	0	0	0	0	0	0	0	0	0	0	0	0	0	0	0	0	0	0
18463_00040	18463_5784-X12485-Y9938	7109.27	4418.27	4099.57	VPM	VPM	n/a	Tnnt1-IRES2-CreERT2;Ai82;Ai140_383680-18463	18463	TH_core		0	0	0	0	0	0	21427.5	0	0	0	3294.57	0	0	0	0	0	0	0	0	0	0	0	0	0	0	0	0	0	0	0	0	0	0	0	0	0	0	0
18463_00041	18463_5967-X12526-Y9894	7306.38	4398.12	4370.35	VPM	VPMpc	n/a	Tnnt1-IRES2-CreERT2;Ai82;Ai140_383680-18463	18463	TH_core		0	2089.52	0	0	0	0	1558.31	0	0	0	15794.3	31277.9	1378.51	0	0	0	0	0	0	0	0	0	0	0	0	0	0	0	0	0	0	0	0	0	0	0	0	0
18463_00042	18463_4855-X16758-Y10620	5995.2	4803.27	5389.07	RE	RE	n/a	Tnnt1-IRES2-CreERT2;Ai82;Ai140_383680-18463	18463	TH_matrix		0	0	0	0	0	0	0	0	0	0	0	0	0	0	0	0	0	0	0	0	0	0	0	0	0	0	0	0	0	0	0	0	0	0	0	0	0	0
18463_00045	18463_5335-X21045-Y10292	6839.1	4215.85	3896.32	VPM	VPL	n/a	Tnnt1-IRES2-CreERT2;Ai82;Ai140_383680-18463	18463	TH_core		0	0	0	858.446	0	0	2060.73	13280.2	0	21797.4	0	0	0	0	0	0	0	0	0	0	0	0	0	0	0	0	0	0	0	0	0	0	0	0	0	0	0	0
18463_00046	18463_5162-X17429-Y10941	6406.95	4889.48	5162.85	fiber tracts	SMT	n/a	Tnnt1-IRES2-CreERT2;Ai82;Ai140_383680-18463	18463	TH_core	small arbor	0	0	0	0	0	0	0	0	0	0	0	0	0	0	0	0	0	0	0	0	0	0	0	0	0	0	0	0	0	9448.41	0	31104	0	0	0	0	0	0
18463_00047	18463_5280-X17293-Y11242	6539.5	5088.75	5198.7	fiber tracts	SMT	n/a	Tnnt1-IRES2-CreERT2;Ai82;Ai140_383680-18463	18463	TH_core	large arbor	0	0	0	0	0	0	0	0	0	0	0	0	0	0	0	0	0	0	0	0	0	0	0	0	0	0	0	0	0	46878	0	12592.9	0	0	9998.01	0	0	0
18463_00051	18463_4618-X24880-Y11588	5802.6	4190.3	2013.45	CP	CP	n/a	Tnnt1-IRES2-CreERT2;Ai82;Ai140_383680-18463	18463	CP_others		0	0	0	0	0	0	0	0	0	0	1973.57	0	6.25994	0	0	0	0	0	0	0	0	0	0	0	0	0	0	0	0	0	0	0	0	0	0	0	0	0
18463_00052	18463_6135-X20003-Y8986	7715.38	3444.18	4565.45	APN	VPL	n/a	Tnnt1-IRES2-CreERT2;Ai82;Ai140_383680-18463	18463	TH_core		0	2381.21	0	0	1851.37	5058.88	0	10238.4	0	200.987	0	0	0	0	0	0	0	0	0	0	0	0	0	0	0	0	0	0	0	0	0	0	0	0	0	0	0	0
18463_00054	18463_5519-X20055-Y10768	7101.7	4773.48	4198.75	VPM	VPM	n/a	Tnnt1-IRES2-CreERT2;Ai82;Ai140_383680-18463	18463	TH_core		0	181.959	0	0	0	0	43501.9	0	0	0	0	0	0	0	0	0	0	0	0	0	0	0	0	0	0	0	0	0	0	0	0	0	0	0	0	0	0	0
18463_00055	18463_5707-X20585-Y9083	7185.62	3509.82	4366.88	PO	VPM	n/a	Tnnt1-IRES2-CreERT2;Ai82;Ai140_383680-18463	18463	TH_core		0	0	0	963.457	31197.4	135.505	0	2104.62	0	1550.18	0	0	0	0	0	0	0	0	0	0	0	0	0	0	0	0	0	0	0	0	0	0	0	0	0	0	0	0
18463_00056	18463_5513-X21919-Y9239	6978.02	3396.78	3762.88	LD	VPL	n/a	Tnnt1-IRES2-CreERT2;Ai82;Ai140_383680-18463	18463	TH_core	large arbor, single	0	0	0	0	2478.36	0	0	3951.86	38595.6	262.657	453.287	0	0	0	0	0	0	0	0	0	0	0	0	0	0	0	0	0	0	0	0	0	0	0	0	0	0	0
18463_00057	18463_6044-X22029-Y8987	7602.1	3675.9	3304.28	LGd	LGd	n/a	Tnnt1-IRES2-CreERT2;Ai82;Ai140_383680-18463	18463	TH_core		0	0	0	0	0	0	0	0	0	0	0	0	0	0	1199.48	476.763	84.7017	682.387	0	0	0	0	0	0	0	0	0	0	0	0	0	0	0	0	0	0	0	0
18463_00058	18463_5961-X22024-Y9147	7505.52	3516.25	3542.05	VPM	VPM	n/a	Tnnt1-IRES2-CreERT2;Ai82;Ai140_383680-18463	18463	TH_core		0	0	0	0	53.7151	0	0	0	0	0	0	0	0	154.006	417.27	326.98	0	548.978	0	0	0	0	0	0	0	0	0	0	0	0	0	0	0	0	0	0	0	0
18463_00061	18463_6308-X21339-Y9241	7938.05	3847.22	3628.72	MG	MG	n/a	Tnnt1-IRES2-CreERT2;Ai82;Ai140_383680-18463	18463	TH_core		0	0	0	0	857.541	0	0	0	0	0	17200.5	0	0	49743.8	1628.33	0	2882.23	0	0	0	0	0	0	0	0	0	0	0	0	0	0	0	0	0	0	0	0	0
18463_00062	18463_6696-X21872-Y8812	8514.35	3614.62	3403.18	MG	MG	n/a	Tnnt1-IRES2-CreERT2;Ai82;Ai140_383680-18463	18463	TH_core	double targets	0	0	0	0	0	0	0	0	0	0	0	0	0	0	16143.6	12057.3	298.359	127.426	0	0	0	0	0	0	0	0	0	0	0	0	0	0	0	0	0	0	0	0
18463_00066	18463_5604-X20943-Y9860	7108.82	3910.93	4091.18	VPM	VPM	n/a	Tnnt1-IRES2-CreERT2;Ai82;Ai140_383680-18463	18463	TH_core		0	0	0	19849.9	1725	0	0	0	0	0	957.619	0	0	0	0	0	0	0	0	0	0	0	0	0	0	0	0	0	0	0	0	0	0	0	0	0	0	0
18463_00067	18463_5800-X21008-Y10045	7268.93	4244.8	3741.13	VPM	VPM	n/a	Tnnt1-IRES2-CreERT2;Ai82;Ai140_383680-18463	18463	TH_core		0	0	0	21288	1349.81	0	0	0	0	0	576.592	0	0	439.257	327.587	0	589.021	0	0	0	0	0	0	0	0	0	0	0	0	0	0	0	0	0	0	0	0	0
18463_00068	18463_5874-X20195-Y10354	7351.4	4455.4	4068.25	VPM	VPM	n/a	Tnnt1-IRES2-CreERT2;Ai82;Ai140_383680-18463	18463	TH_core		0	0	0	725.364	0	0	14458.7	0	0	0	20908.1	0	0	0	0	0	0	0	0	0	0	0	0	0	0	0	0	0	0	0	0	0	0	0	0	0	0	0
18463_00069	18463_5544-X21451-Y9901	6961.15	4136.5	3544.9	VPM	VPM	n/a	Tnnt1-IRES2-CreERT2;Ai82;Ai140_383680-18463	18463	TH_core		0	0	0	18951.3	2608.53	0	0	0	0	457.796	0	0	0	0	0	0	0	0	0	0	0	0	0	0	0	0	0	0	0	0	0	0	0	0	0	0	0	0
18463_00071	18463_5793-X21552-Y10488	7374.4	4255.95	3800.03	VPM	VPL	n/a	Tnnt1-IRES2-CreERT2;Ai82;Ai140_383680-18463	18463	TH_core		0	0	0	506.336	2531.45	0	0	26720.7	0	1641.48	0	0	0	0	0	0	0	0	0	0	0	0	0	0	0	0	0	0	0	0	0	0	0	0	0	0	0	0
18463_00072	18463_6809-X21865-Y9403	8621.42	3907.62	3373.8	MG	MG	n/a	Tnnt1-IRES2-CreERT2;Ai82;Ai140_383680-18463	18463	TH_core	single target	0	0	0	0	0	0	0	0	0	0	0	0	91.2442	25.4214	26710	0	1180.89	0	0	0	0	0	0	0	0	0	0	0	0	0	0	0	0	0	0	0	0	0
18463_00073	18463_5791-X21358-Y11138	7197.9	4835.85	3662.18	ZI	VPL	n/a	Tnnt1-IRES2-CreERT2;Ai82;Ai140_383680-18463	18463	TH_core	small arbor, double	0	0	0	524.087	1836.28	0	156.193	36380.2	0	3695.33	7641.68	0	0	0	0	0	0	0	0	0	0	0	0	0	0	0	0	0	0	0	0	0	0	0	0	0	0	0
18463_00074	18463_5932-X25452-Y10372	7295.2	4100.07	1906.75	CP	CP	n/a	Tnnt1-IRES2-CreERT2;Ai82;Ai140_383680-18463	18463	CP_GPe		0	0	0	0	0	0	0	0	0	0	0	0	0	0	0	0	0	0	0	0	0	0	0	0	0	0	0	0	0	0	0	0	0	0	0	0	0	0
18463_00075	18463_5546-X24958-Y11130	6807.82	4615.45	2164.7	CP	CP	n/a	Tnnt1-IRES2-CreERT2;Ai82;Ai140_383680-18463	18463	CP_GPe		0	0	0	0	0	0	0	0	0	0	0	0	0	0	0	0	0	0	0	0	0	0	0	0	0	0	0	0	0	0	0	0	0	0	0	0	0	0
18464_00004	18464_4877-X5195-Y11441	6119.53	3389.32	2492.75	CP	CP	n/a	Vipr2-IRES2-Cre-neo;Ai166_381488-18464	18464	CP_SNr		0	0	0	0	0	0	0	0	0	0	0	0	0	0	0	0	0	0	0	0	0	0	0	0	0	0	0	0	0	0	0	0	0	0	0	0	0	0
18464_00009	18464_3375-X9764-Y10406	4845.18	2928.1	4000.95	CP	CP	n/a	Vipr2-IRES2-Cre-neo;Ai166_381488-18464	18464	CP_SNr		0	0	0	0	0	0	0	0	0	0	0	0	0	0	0	0	0	0	0	0	0	0	0	0	0	0	0	0	0	0	0	0	0	0	0	0	0	0
18464_00010	18464_3775-X9476-Y10896	5238.65	3117.93	4048.75	CP	CP	n/a	Vipr2-IRES2-Cre-neo;Ai166_381488-18464	18464	CP_GPe		0	0	0	0	0	0	0	0	0	0	0	0	0	0	0	0	0	0	0	0	0	0	0	0	0	0	0	0	0	0	0	0	0	0	0	0	0	0
18464_00016	18464_3690-X11378-Y11250	5098.95	3218.88	4625.2	CP	CP	n/a	Vipr2-IRES2-Cre-neo;Ai166_381488-18464	18464	CP_GPe		0	0	0	0	0	0	0	0	0	0	0	0	0	0	0	0	0	0	0	0	0	0	0	0	0	0	0	0	0	0	0	0	0	0	0	0	0	0
18464_00029	18464_6858-X8511-Y11720	8609.17	3667.03	3176.85	MG	MG	n/a	Vipr2-IRES2-Cre-neo;Ai166_381488-18464	18464	TH_core	single target	0	0	0	0	0	0	0	0	0	0	0	0	0	0	953.36	1164.55	27511.4	0	0	0	0	0	0	0	0	0	0	0	0	0	0	0	0	0	0	0	0	0
18464_00031	18464_6231-X9608-Y9686	7918.05	2994.2	3699.95	LP	LGd	n/a	Vipr2-IRES2-Cre-neo;Ai166_381488-18464	18464	TH_core		0	0	0	0	0	0	0	0	0	0	0	0	0	20.5219	447.948	0	0	0	0	188.467	36071.3	0	0	0	0	0	0	0	0	0	0	0	0	0	0	0	0	0
18464_00042	18464_5652-X9221-Y12594	7010.98	3982.18	3742.92	VPM	VPM	n/a	Vipr2-IRES2-Cre-neo;Ai166_381488-18464	18464	TH_core		0	0	0	0	23341.7	0	0	0	0	0	0	0	0	0	0	0	0	0	0	0	0	0	0	0	0	0	0	0	0	0	0	0	0	0	0	0	0	0
18464_00044	18464_5563-X9939-Y12553	6901.38	3978.2	3982.8	VPM	VPM	n/a	Vipr2-IRES2-Cre-neo;Ai166_381488-18464	18464	TH_core		0	0	0	18744.2	7225.23	0	0	0	0	0	0	0	0	0	0	0	0	0	0	0	0	0	0	0	0	0	0	0	0	0	0	0	0	0	0	0	0	0
18464_00045	18464_5717-X10211-Y12422	7094.93	3948.45	4045.3	VPM	VPM	n/a	Vipr2-IRES2-Cre-neo;Ai166_381488-18464	18464	TH_core		0	0	0	28368.1	271.881	0	0	0	0	0	0	0	0	0	0	0	0	0	0	0	0	0	0	0	0	0	0	0	0	0	0	0	0	0	0	0	0	0
18464_00046	18464_5655-X10593-Y13070	7018.02	4150	4149.33	VPM	VPM	n/a	Vipr2-IRES2-Cre-neo;Ai166_381488-18464	18464	TH_core		0	0	0	26000.6	0	0	0	0	0	0	0	0	0	0	0	0	0	0	0	0	0	0	0	0	0	0	0	0	0	0	0	0	0	0	0	0	0	0
18464_00047	18464_5867-X9201-Y11556	7279.25	3677.65	3729.13	VPM	VPM	n/a	Vipr2-IRES2-Cre-neo;Ai166_381488-18464	18464	TH_core		0	0	0	0	29857	0	0	0	0	0	1109.54	0	0	232.993	0	0	0	0	0	0	0	0	0	0	0	0	0	0	0	0	0	0	0	0	0	0	0	0
18464_00048	18464_5983-X9115-Y12066	7432.1	3832.35	3685.78	VPM	VPM	n/a	Vipr2-IRES2-Cre-neo;Ai166_381488-18464	18464	TH_core		0	0	0	0	20423.4	0	0	0	0	0	0	0	0	0	0	0	0	0	0	0	0	0	0	0	0	0	0	0	0	0	0	0	0	0	0	0	0	0
18464_00049	18464_5870-X9569-Y12005	7286.75	3813.38	3837.53	VPM	VPM	n/a	Vipr2-IRES2-Cre-neo;Ai166_381488-18464	18464	TH_core		0	0	0	0	34745.4	0	0	0	0	0	245.672	0	0	0	0	0	0	0	0	0	0	0	0	0	0	0	0	0	0	0	0	0	0	0	0	0	0	0
18464_00052	18464_5930-X9066-Y12369	7361.07	3925	3670.35	VPM	VPM	n/a	Vipr2-IRES2-Cre-neo;Ai166_381488-18464	18464	TH_core		0	0	0	0	21207.8	0	0	0	0	0	2097.84	0	0	886.906	691.782	0	332.055	0	0	0	0	0	0	0	0	0	0	0	0	0	0	0	0	0	0	0	0	0
18464_00061	18464_4092-X22324-Y12272	5634.18	3643.18	4254.45	CP	CP	n/a	Vipr2-IRES2-Cre-neo;Ai166_381488-18464	18464	CP_GPe		0	0	0	0	0	0	0	0	0	0	0	0	0	0	0	0	0	0	0	0	0	0	0	0	0	0	0	0	0	0	0	0	0	0	0	0	0	0
18464_00074	18464_5503-X23067-Y11538	7094.4	3564.45	3898.68	PO	VPM	n/a	Vipr2-IRES2-Cre-neo;Ai166_381488-18464	18464	TH_core	large arbor, single	0	0	0	0	49530.4	0	0	0	0	0	3748.13	0	0	0	0	0	0	0	0	0	0	0	0	0	0	0	0	0	0	0	0	0	0	0	0	0	0	0
18464_00075	18464_5343-X23212-Y12744	6897.45	3983.3	3850.88	VPM	VPM	n/a	Vipr2-IRES2-Cre-neo;Ai166_381488-18464	18464	TH_core		0	0	0	25127.1	0	0	0	0	0	0	0	0	0	0	0	0	0	0	0	0	0	0	0	0	0	0	0	0	0	0	0	0	0	0	0	0	0	0
18464_00076	18464_5499-X23204-Y12936	7087.68	4034.28	3836.28	VPM	VPM	n/a	Vipr2-IRES2-Cre-neo;Ai166_381488-18464	18464	TH_core		0	0	0	7574.1	0	0	0	0	0	0	15987.7	0	0	0	0	0	0	0	0	0	0	0	0	0	0	0	0	0	0	0	0	0	0	0	0	0	0	0
18464_00079	18464_6256-X24558-Y11951	8094.5	3703.28	3447.5	MG	MG	n/a	Vipr2-IRES2-Cre-neo;Ai166_381488-18464	18464	TH_core	double targets	0	0	0	0	0	0	0	0	0	0	0	0	0	87.0068	35586.8	2375.37	427.709	0	0	0	0	0	0	0	0	0	0	0	0	0	0	0	0	0	0	0	0	0
18464_00080	18464_6165-X24485-Y12644	7982.92	3956.93	3442.8	MG	MG	n/a	Vipr2-IRES2-Cre-neo;Ai166_381488-18464	18464	TH_core	double targets	0	0	0	0	0	0	0	0	0	0	304.187	0	0	926.037	32495.4	0	11405.3	0	0	0	0	0	0	0	0	0	0	0	0	0	0	0	0	0	0	0	0	0
18464_00081	18464_3803-X7165-Y13366	4972.77	3943.5	3297.65	CP	CP	n/a	Vipr2-IRES2-Cre-neo;Ai166_381488-18464	18464	CP_GPe		0	0	0	0	0	0	0	0	0	0	0	0	0	0	0	0	0	0	0	0	0	0	0	0	0	0	0	0	0	0	0	0	0	0	0	0	0	0
18464_00082	18464_3913-X6367-Y16275	4633.45	4931.15	2889.23	CP	CP	n/a	Vipr2-IRES2-Cre-neo;Ai166_381488-18464	18464	CP_GPe		0	0	0	0	0	0	0	0	0	0	0	0	0	0	0	0	0	0	0	0	0	0	0	0	0	0	0	0	0	0	0	0	0	0	0	0	0	0
18464_00085	18464_4154-X5969-Y14750	5103	4450.85	2823.5	CP	CP	n/a	Vipr2-IRES2-Cre-neo;Ai166_381488-18464	18464	CP_SNr		0	0	0	0	0	0	0	0	0	0	0	0	0	0	0	0	0	0	0	0	0	0	0	0	0	0	0	0	0	0	0	0	0	0	0	0	0	0
18464_00086	18464_4260-X7903-Y16301	5258.48	4956.5	3375.7	CP	CP	n/a	Vipr2-IRES2-Cre-neo;Ai166_381488-18464	18464	CP_SNr		0	0	0	0	0	0	0	0	0	0	0	0	0	0	0	0	0	0	0	0	0	0	0	0	0	0	0	0	0	0	0	0	0	0	0	0	0	0
18464_00088	18464_4403-X6200-Y17576	5232.5	5316.55	2781.3	CP	CP	n/a	Vipr2-IRES2-Cre-neo;Ai166_381488-18464	18464	CP_SNr		0	0	0	0	0	0	0	0	0	0	0	0	0	0	0	0	0	0	0	0	0	0	0	0	0	0	0	0	0	0	0	0	0	0	0	0	0	0
18464_00102	18464_5092-X11508-Y15423	6405.3	4848.48	4314.35	VM	VM	n/a	Vipr2-IRES2-Cre-neo;Ai166-381488	18464	TH_matrix		0	46754.5	10703.3	0	2291.93	8054.62	0	4713.59	0	2191.68	0	322.609	0	0	0	0	0	0	0	0	0	0	0	0	0	9.27179	0	0	0	0	0	0	1316.05	0	120.627	0	0	0
18464_00108	18464_3893-X8847-Y18665	4620.6	5745.98	3612.22	CP	CP	n/a	Vipr2-IRES2-Cre-neo;Ai166_381488-18464	18464	CP_SNr		0	0	0	0	0	0	0	0	0	0	0	0	0	0	0	0	0	0	0	0	0	0	0	0	0	0	0	0	0	0	0	0	0	0	0	0	0	0
18464_00112	18464_3812-X10702-Y20704	4458.32	6678.68	4184.48	SI	SI	n/a	Vipr2-IRES2-Cre-neo;Ai166_381488-18464	18464			0	0	0	0	0	0	0	0	0	0	0	0	0	0	0	0	0	0	0	0	0	0	0	0	0	0	0	0	0	0	0	0	0	0	0	0	0	0
18464_00119	18464_5730-X10430-Y13462	7112.6	4264.15	4074	VPM	VPM	n/a	Vipr2-IRES2-Cre-neo;Ai166_381488-18464	18464	TH_core		0	0	0	31305.1	510.5	0	486.592	0	0	0	82.9309	0	0	0	0	0	0	0	0	0	0	0	0	0	0	0	0	0	0	0	0	0	0	0	0	0	0	0
18464_00122	18464_5763-X9228-Y14253	7150.05	4478.55	3663.2	VPL	VPL	n/a	Vipr2-IRES2-Cre-neo;Ai166_381488-18464	18464	TH_core		0	0	0	53.5642	1892.95	0	0	37187.4	0	371.218	1827.13	0	0	0	0	0	0	0	0	0	0	0	0	0	0	0	0	0	0	0	0	0	0	0	0	0	0	0
18464_00124	18464_5307-X9908-Y14158	6590.43	4425.1	3942.87	VPM	VPL	n/a	Vipr2-IRES2-Cre-neo;Ai166_381488-18464	18464	TH_core		0	0	0	36.0514	0	0	488.929	18386.4	0	10428.1	0	0	0	0	0	0	0	0	0	0	0	0	0	0	0	0	0	0	0	0	0	0	0	0	0	0	0	0
18464_00127	18464_5483-X10596-Y14245	6798.65	4489	4132.13	VPM	VPM	n/a	Vipr2-IRES2-Cre-neo;Ai166_381488-18464	18464	TH_core		0	0	0	0	0	0	32196.3	103.84	0	93.4314	0	0	0	0	0	0	0	0	0	0	0	0	0	0	0	0	0	0	0	0	0	0	0	0	0	0	0	0
18464_00128	18464_5427-X10549-Y14523	6727.23	4565.93	4114.67	VPM	VPM	n/a	Vipr2-IRES2-Cre-neo;Ai166_381488-18464	18464	TH_core		0	0	0	0	0	0	28228.9	0	0	0	0	0	0	0	0	0	0	0	0	0	0	0	0	0	0	0	0	0	0	0	0	0	0	0	0	0	0	0
18464_00129	18464_5622-X9959-Y14081	6975.32	4433.98	3922.38	VPM	VPM	n/a	Vipr2-IRES2-Cre-neo;Ai166_381488-18464	18464	TH_core		0	0	0	11180.4	0	0	25163.4	0	0	0	0	0	0	0	0	0	0	0	0	0	0	0	0	0	0	0	0	0	0	0	0	0	0	0	0	0	0	0
18464_00132	18464_6177-X11054-Y13721	7714.48	4328.25	4146.08	PoT	VPLpc	n/a	Vipr2-IRES2-Cre-neo;Ai166_381488-18464	18464	TH_core		0	0	0	50.4403	0	0	351.896	0	0	0	56661.4	199.922	10598.8	0	0	0	0	0	0	0	0	0	0	0	0	0	0	0	0	0	0	0	0	1055.23	0	0	0	0
18464_00133	18464_5758-X9544-Y14963	7140.5	4695.77	3729.4	VPL	VPL	n/a	Vipr2-IRES2-Cre-neo;Ai166_381488-18464	18464	TH_core	large arbor, double	0	0	0	0	1315.97	0	0	41753	0	557.878	10223.3	0	4598.54	0	0	0	0	0	0	0	0	0	0	0	0	0	0	0	0	0	0	0	0	0	0	0	0	0
18464_00139	18464_5211-X19626-Y15646	6574.5	4918.2	4792.12	VM	VM	n/a	Vipr2-IRES2-Cre-neo;Ai166_381488-18464	18464	TH_matrix		947.34	3212.59	46851.2	0	0	0	0	0	0	0	0	0	0	0	0	0	0	0	0	0	0	0	0	0	0	0	0	0	0	275.559	0	0	0	0	0	0	0	0
18464_00141	18464_3609-X25463-Y14764	4927.9	4364.43	3112.25	CP	CP	n/a	Vipr2-IRES2-Cre-neo;Ai166_381488-18464	18464	CP_SNr		0	0	0	0	0	0	0	0	0	0	0	0	0	0	0	0	0	0	0	0	0	0	0	0	0	0	0	0	0	0	0	0	0	0	0	0	0	0
18464_00143	18464_5162-X23214-Y13878	6670.77	4312.88	3833.8	VPM	VPM	n/a	Vipr2-IRES2-Cre-neo;Ai166_381488-18464	18464	TH_core		0	0	0	8246.88	0	0	12981.9	0	0	651.102	0	0	0	0	0	0	0	0	0	0	0	0	0	0	0	0	0	0	0	0	0	0	0	0	0	0	0	0
18464_00153	18464_4244-X24239-Y17260	5485.62	5345.5	3308.93	CP	CP	n/a	Vipr2-IRES2-Cre-neo;Ai166_381488-18464	18464	CP_SNr		0	0	0	0	0	0	0	0	0	0	0	0	0	0	0	0	0	0	0	0	0	0	0	0	0	0	0	0	0	0	0	0	0	0	0	0	0	0
18464_00155	18464_3956-X21949-Y18524	4943.75	5905.3	3864.75	ACB	CP	n/a	Vipr2-IRES2-Cre-neo;Ai166_381488-18464	18464	CP_SNr		0	0	0	0	0	0	0	0	0	0	0	0	0	0	0	0	0	0	0	0	0	0	0	0	0	0	0	0	0	0	0	0	0	0	0	0	0	0
18464_00163	18464_4105-X26619-Y16058	5419.48	4827.6	2676.38	CP	CP	n/a	Vipr2-IRES2-Cre-neo;Ai166_381488-18464	18464	CP_GPe		0	0	0	0	0	0	0	0	0	0	0	0	0	0	0	0	0	0	0	0	0	0	0	0	0	0	0	0	0	0	0	0	0	0	0	0	0	0
18464_00169	18464_4087-X26781-Y16937	5339.93	5146.88	2507.1	CP	CP	n/a	Vipr2-IRES2-Cre-neo;Ai166_381488-18464	18464	CP_others		0	0	0	0	0	0	0	0	0	0	0	0	0	0	0	0	0	0	0	0	0	0	0	0	0	0	0	0	0	0	0	0	0	0	0	0	0	0
18464_00183	18464_5266-X24048-Y13519	6834.52	4215.77	3581.1	VPM	VPM	n/a	Vipr2-IRES2-Cre-neo;Ai166_381488-18464	18464	TH_core		0	0	0	237.185	25518.8	0	0	0	0	0	0	0	0	0	0	0	0	0	0	0	0	0	0	0	0	0	0	0	0	0	0	0	0	0	0	0	0	0
18464_00184	18464_5491-X23814-Y13789	7100.2	4313.2	3633.05	VPL	VPM	n/a	Vipr2-IRES2-Cre-neo;Ai166_381488-18464	18464	TH_core		0	0	0	20717	966.996	0	0	0	0	326.965	7.40435	0	0	0	0	0	0	0	0	0	0	0	0	0	0	0	0	0	0	0	0	0	0	0	0	0	0	0
18464_00191	18464_7064-X8564-Y10892	8899.65	3368.03	3165.2	unknown	LP	n/a	Vipr2-IRES2-Cre-neo;Ai166_381488-18464	18464	TH_matrix	posterior LP	0	0	0	0	0	0	0	0	0	0	0	0	0	0	0	0	100.742	0	0	0	0	0	0	0	37.1217	0	0	0	0	0	0	0	0	0	0	0	0	0
18464_00192	18464_5623-X11650-Y10083	7090	3110.22	4250.75	LP	LP	n/a	Vipr2-IRES2-Cre-neo;Ai166_381488-18464	18464	TH_matrix	anterior LP	0	1793.38	925.41	0	0	0	0	0	0	0	0	0	0	0	0	0	0	0	97.4801	0	299.334	0	295.845	0	0	2328.74	840.19	0	0	0	0	0	0	0	0	42410.4	19167.9	984.829
18464_00193	18464_6562-X9577-Y9988	8359.65	2979.78	3647.4	fiber tracts	LP	n/a	Vipr2-IRES2-Cre-neo;Ai166_381488-18464	18464	TH_matrix	posterior LP	0	0	0	0	0	0	0	0	0	0	0	0	0	0	0	0	0	0	0	2361.52	0	1494.16	0	2298.56	20472.2	0	0	0	0	0	0	0	0	0	0	0	0	0
18464_00194	18464_6978-X9111-Y10682	8827.9	3241.4	3372.35	SGN	LP	n/a	Vipr2-IRES2-Cre-neo;Ai166_381488-18464	18464	TH_matrix	posterior LP	0	0	0	0	0	0	0	0	0	0	0	0	0	0	0	0	437.843	0	0	0	0	0	0	0	0	0	0	0	0	0	0	0	0	0	0	0	0	0
18464_00196	18464_5509-X21900-Y10258	7122.15	2983.35	4210.05	LP	LP	n/a	Vipr2-IRES2-Cre-neo;Ai166_381488-18464	18464	TH_matrix	anterior LP	0	0	0	0	0	0	0	0	3852	0	0	0	0	0	0	0	0	0	9840.01	0	2857.24	0	4665.54	0	0	0	0	0	0	0	0	0	0	0	0	21805.3	16726.7	0
18464_00197	18464_5442-X22289-Y10401	7033.67	3070.5	4159.65	LD	LP	n/a	Vipr2-IRES2-Cre-neo;Ai166_381488-18464	18464	TH_matrix	anterior LP	0	577.251	867.979	0	0	0	0	0	99.7562	0	0	0	0	0	0	0	0	0	26002	0	1622.4	0	2743.67	0	0	2844.42	1491.69	0	0	0	0	0	0	0	0	4210.81	888.441	0
18464_00198	18464_5603-X23244-Y10067	7282.93	3015.62	3861.22	LP	LP	n/a	Vipr2-IRES2-Cre-neo;Ai166_381488-18464	18464	TH_matrix	posterior LP	0	0	0	0	0	0	0	0	0	0	0	0	0	3086.01	0	155.183	0	3423.57	0	1896.46	2415.91	17496.7	20053.1	710.16	400.006	0	0	0	0	0	0	0	0	0	0	4828.7	32.9529	0
18465_00001	18465_5019-X7656-Y9722	6383.42	3079.45	2419.12	fiber tracts	CP	n/a	Vipr2-IRES2-Cre-neo;Ai166_383128-18465	18465	CP_GPe		0	0	0	0	0	0	0	0	0	0	0	0	0	0	0	0	0	0	0	0	0	0	0	0	0	0	0	0	0	0	0	0	0	0	0	0	0	0
18465_00003	18465_3407-X8758-Y12241	4226.73	4012.75	2754.15	GU	CP	n/a	Vipr2-IRES2-Cre-neo;Ai166_383128-18465	18465	CP_SNr		0	1611.17	0	0	0	0	2567.55	0	0	0	0	2290.17	0	0	0	0	0	0	0	0	0	0	0	0	0	0	0	0	0	0	0	0	0	0	0	0	0	0
18465_00005	18465_3864-X8621-Y10614	5075.15	3422.82	3044.38	CP	CP	n/a	Vipr2-IRES2-Cre-neo;Ai166_383128-18465	18465	CP_SNr		0	0	0	0	0	0	0	0	0	0	0	0	0	0	0	0	0	0	0	0	0	0	0	0	0	0	0	0	0	0	0	0	0	0	0	0	0	0
18465_00006	18465_5146-X7379-Y10539	6535.35	3343.97	2331.28	CP	CP	n/a	Vipr2-IRES2-Cre-neo;Ai166_383128-18465	18465	CP_GPe		0	0	0	0	0	0	0	0	0	0	0	0	0	0	0	0	0	0	0	0	0	0	0	0	0	0	0	0	0	0	0	0	0	0	0	0	0	0
18465_00007	18465_4822-X8699-Y9995	6149.4	3223.75	2821.05	CP	CP	n/a	Vipr2-IRES2-Cre-neo;Ai166_383128-18465	18465	CP_GPe		0	0	0	0	0	0	0	0	0	0	0	0	0	0	0	0	0	0	0	0	0	0	0	0	0	0	0	0	0	0	0	0	0	0	0	0	0	0
18465_00008	18465_5121-X8103-Y10000	6648.85	3170.18	2689.85	CP	CP	n/a	Vipr2-IRES2-Cre-neo;Ai166_383128-18465	18465	CP_GPe		0	0	0	0	0	0	0	0	0	0	0	0	0	0	0	0	0	0	0	0	0	0	0	0	0	0	0	0	0	0	0	0	0	0	0	0	0	0
18465_00009	18465_4875-X8909-Y10214	6221.82	3286.05	2893.23	CP	CP	n/a	Vipr2-IRES2-Cre-neo;Ai166_383128-18465	18465	CP_GPe		0	0	0	0	0	0	0	0	0	0	0	0	0	0	0	0	0	0	0	0	0	0	0	0	0	0	0	0	0	0	0	0	0	0	0	0	0	0
18465_00011	18465_4927-X7645-Y11238	6269	3604.3	2487.42	CP	CP	n/a	Vipr2-IRES2-Cre-neo;Ai166_383128-18465	18465	CP_GPe		0	0	0	0	0	0	0	0	0	0	0	0	0	0	0	0	0	0	0	0	0	0	0	0	0	0	0	0	0	0	0	0	0	0	0	0	0	0
18465_00015	18465_4475-X7589-Y12842	5687.43	4202.02	2892.35	CP	CP	n/a	Vipr2-IRES2-Cre-neo;Ai166_383128-18465	18465	CP_GPe		0	0	0	0	0	0	0	0	0	0	0	0	0	0	0	0	0	0	0	0	0	0	0	0	0	0	0	0	0	0	0	0	0	0	0	0	0	0
18465_00017	18465_4875-X7054-Y11860	6308.75	3825.07	2481.58	CP	CP	n/a	Vipr2-IRES2-Cre-neo;Ai166_383128-18465	18465	CP_GPe		0	0	0	0	0	0	0	0	0	0	0	0	0	0	0	0	0	0	0	0	0	0	0	0	0	0	0	0	0	0	0	0	0	0	0	0	0	0
18465_00018	18465_4738-X7182-Y12251	6064.7	3973.53	2634.17	CP	CP	n/a	Vipr2-IRES2-Cre-neo;Ai166_383128-18465	18465	CP_GPe		0	0	0	0	0	0	0	0	0	0	0	0	0	0	0	0	0	0	0	0	0	0	0	0	0	0	0	0	0	0	0	0	0	0	0	0	0	0
18465_00028	18465_3785-X12414-Y8456	5139.45	2657.57	4178.52	CP	CP	n/a	Vipr2-IRES2-Cre-neo;Ai166_383128-18465	18465	CP_GPe		0	0	0	0	0	0	0	0	0	0	0	0	0	0	0	0	0	0	0	0	0	0	0	0	0	0	0	0	0	0	0	0	0	0	0	0	0	0
18465_00029	18465_4332-X11122-Y8645	5736.6	2709.18	3903.05	CP	CP	n/a	Vipr2-IRES2-Cre-neo;Ai166_383128-18465	18465	CP_GPe		0	0	0	0	0	0	0	0	0	0	0	0	0	0	0	0	0	0	0	0	0	0	0	0	0	0	0	0	0	0	0	0	0	0	0	0	0	0
18465_00030	18465_4251-X9022-Y9409	5400.68	2958.03	2882.23	fiber tracts	CP	n/a	Vipr2-IRES2-Cre-neo;Ai166_383128-18465	18465	CP_GPe		0	0	0	0	0	0	288.151	0	0	0	0	0	0	0	0	0	0	0	0	0	0	0	0	0	0	0	0	0	0	0	0	0	0	0	0	0	0	0
18465_00031	18465_4138-X11465-Y9479	5640.6	3018.07	4127.88	CP	CP	n/a	Vipr2-IRES2-Cre-neo;Ai166_383128-18465	18465	CP_GPe		0	0	0	0	0	0	0	0	0	0	0	0	0	0	0	0	0	0	0	0	0	0	0	0	0	0	0	0	0	0	0	0	0	0	0	0	0	0
18465_00032	18465_3136-X13799-Y9638	4349.4	3108.8	4620.55	fiber tracts	CP	n/a	Vipr2-IRES2-Cre-neo;Ai166_383128-18465	18465	CP_GPe		0	0	0	0	0	0	0	0	0	0	0	0	0	0	0	0	0	0	0	0	0	0	0	0	0	0	0	0	0	0	0	0	0	0	0	0	0	0
18465_00033	18465_3123-X14384-Y9578	4308.3	3092.93	4759.75	fiber tracts	CP	n/a	Vipr2-IRES2-Cre-neo;Ai166_383128-18465	18465	CP_SNr		0	0	0	0	0	0	0	0	0	0	0	0	0	0	0	0	0	0	0	0	0	0	0	0	0	0	0	0	0	0	0	0	0	0	0	0	0	0
18465_00034	18465_2990-X10826-Y11121	4111.93	3635.18	3854.28	CP	CP	n/a	Vipr2-IRES2-Cre-neo;Ai166_383128-18465	18465	CP_SNr		0	0	0	0	0	0	0	0	0	0	0	0	0	0	0	0	0	0	0	0	0	0	0	0	0	0	0	0	0	0	0	0	0	0	0	0	0	0
18465_00035	18465_2947-X13216-Y10693	3997.82	3499.07	4539.95	CP	CP	n/a	Vipr2-IRES2-Cre-neo;Ai166_383128-18465	18465	CP_SNr		0	0	0	0	0	0	0	0	0	0	0	0	0	0	0	0	0	0	0	0	0	0	0	0	0	0	0	0	0	0	0	0	0	0	0	0	0	0
18465_00036	18465_3746-X11790-Y10382	5276.5	3342.38	4294.25	CP	CP	n/a	Vipr2-IRES2-Cre-neo;Ai166_383128-18465	18465	CP_SNr		0	0	0	0	0	0	0	0	0	0	0	0	0	0	0	0	0	0	0	0	0	0	0	0	0	0	0	0	0	0	0	0	0	0	0	0	0	0
18465_00037	18465_3562-X11349-Y11115	5035.2	3600.93	4169.85	CP	CP	n/a	Vipr2-IRES2-Cre-neo;Ai166_383128-18465	18465	CP_GPe		0	0	0	0	0	0	0	0	0	0	0	0	0	0	0	0	0	0	0	0	0	0	0	0	0	0	0	0	0	0	0	0	0	0	0	0	0	0
18465_00039	18465_3853-X12321-Y11467	5396.68	3714.03	4383.35	CP	CP	n/a	Vipr2-IRES2-Cre-neo;Ai166_383128-18465	18465	CP_GPe		0	0	0	0	0	0	0	0	0	0	0	0	0	0	0	0	0	0	0	0	0	0	0	0	0	0	0	0	0	0	0	0	0	0	0	0	0	0
18465_00040	18465_3912-X9923-Y10012	5214.73	3204.07	3489.35	CP	CP	n/a	Vipr2-IRES2-Cre-neo;Ai166_383128-18465	18465	CP_SNr		0	0	0	0	0	0	0	0	0	0	0	0	0	0	0	0	0	0	0	0	0	0	0	0	0	0	0	0	0	0	0	0	0	0	0	0	0	0
18465_00041	18465_4134-X10308-Y9775	5518.4	3120.07	3663.85	CP	CP	n/a	Vipr2-IRES2-Cre-neo;Ai166_383128-18465	18465	CP_GPe		0	0	0	0	0	0	0	0	0	0	0	0	0	0	0	0	0	0	0	0	0	0	0	0	0	0	0	0	0	0	0	0	0	0	0	0	0	0
18465_00044	18465_4306-X9585-Y11469	5655.65	3699.68	3341.7	CP	CP	n/a	Vipr2-IRES2-Cre-neo;Ai166_383128-18465	18465	CP_GPe		0	0	0	0	0	0	0	0	0	0	0	0	0	0	0	0	0	0	0	0	0	0	0	0	0	0	0	0	0	0	0	0	0	0	0	0	0	0
18465_00045	18465_4818-X9008-Y11427	6186.23	3696.95	2959.85	CP	CP	n/a	Vipr2-IRES2-Cre-neo;Ai166_383128-18465	18465	CP_others		0	0	0	0	0	0	0	0	0	0	0	0	0	0	0	0	0	0	0	0	0	0	0	0	0	0	0	0	0	0	0	0	0	0	0	0	0	0
18465_00046	18465_4006-X11605-Y12004	5410.48	3901.32	3885.55	CP	CP	n/a	Vipr2-IRES2-Cre-neo;Ai166_383128-18465	18465	CP_GPe		0	0	0	0	0	0	0	0	0	0	0	0	0	0	0	0	0	0	0	0	0	0	0	0	0	0	0	0	0	0	0	0	0	0	0	0	0	0
18465_00047	18465_4938-X12416-Y12171	6402.28	3754.85	4012.78	VPL	LD	n/a	Vipr2-IRES2-Cre-neo;Ai166_383128-18465	18465	TH_matrix		0	23932.5	33779	0	0	1697.57	0	524.172	2176.69	0	205.786	0	0	423.17	0	0	0	0	1980.66	0	764.745	0	536.668	0	0	0	0	0	0	0	0	0	0	0	0	9844.59	9154.99	0
18465_00048	18465_4946-X12130-Y12964	6472.7	4242.27	3930.5	VPM	PO	n/a	Vipr2-IRES2-Cre-neo;Ai166_383128-18465	18465	TH_matrix		0	41298.9	0	1110.02	0	14511.7	0	12210.6	0	1046.7	0	0	0	0	0	0	0	0	0	0	0	0	0	0	0	0	0	0	0	0	0	0	0	0	0	0	0	0
18465_00050	18465_3342-X13698-Y10751	4883.45	3462.4	4685.15	CP	CP	n/a	Vipr2-IRES2-Cre-neo;Ai166_383128-18465	18465	CP_GPe		0	0	0	0	0	0	0	0	0	0	0	0	0	0	0	0	0	0	0	0	0	0	0	0	0	0	0	0	0	0	0	0	0	0	0	0	0	0
18465_00052	18465_6351-X5292-Y11564	8236.98	3822.18	1672.12	CA1	CA1	n/a	Vipr2-IRES2-Cre-neo;Ai166_383128-18465	18465			0	0	0	0	0	0	0	0	0	0	0	0	0	0	0	0	0	0	0	0	0	0	0	0	0	0	0	0	0	0	0	0	0	0	0	0	0	0
18465_00053	18465_6342-X5487-Y11501	8231.52	3804.62	1747.15	CA1	CA1	n/a	Vipr2-IRES2-Cre-neo;Ai166_383128-18465	18465			0	0	0	0	0	0	0	0	0	0	0	0	0	0	0	0	0	0	0	0	0	0	0	0	0	0	0	0	0	0	0	0	0	0	0	0	0	0
18465_00054	18465_5403-X12365-Y7229	6998.52	2537.32	4067.97	CA3	DG	n/a	Vipr2-IRES2-Cre-neo;Ai166_383128-18465	18465			0	0	0	0	0	0	0	0	0	0	0	0	0	0	0	0	0	0	0	0	0	0	0	0	0	0	0	0	0	0	0	0	0	0	0	0	0	0
18465_00056	18465_5380-X10822-Y10776	6889	3478.95	3504.5	RT	LGd	n/a	Vipr2-IRES2-Cre-neo;Ai166_383128-18465	18465	TH_core		0	0	0	0	2206.71	0	0	0	0	0	307.467	0	0	0	0	0	0	0	114.521	0	55380.6	0	1065.76	0	0	0	0	0	0	0	0	0	0	0	0	228.452	0	0
18465_00057	18465_5626-X10442-Y10934	7212.02	3504.8	3390.48	fiber tracts	LGd	n/a	Vipr2-IRES2-Cre-neo;Ai166_383128-18465	18465	TH_core		0	0	0	0	0	0	0	0	0	0	0	0	0	0	0	0	0	0	0	9.98745	43536.5	0	0	0	0	0	0	0	0	0	0	0	0	0	0	1756.37	0	0
18465_00070	18465_5424-X11798-Y10465	6986.25	2928.43	3987.05	LD	LGd	n/a	Vipr2-IRES2-Cre-neo;Ai166_383128-18465	18465	TH_core		0	0	0	0	0	0	0	0	0	0	21.587	0	0	0	0	0	0	0	0	0	46303.6	6301.18	0	0	0	0	0	0	0	0	0	0	0	0	0	762.674	0	0
18465_00078	18465_5398-X10529-Y12773	6997.48	3745.82	3478.78	VPM	VPM	n/a	Vipr2-IRES2-Cre-neo;Ai166_383128-18465	18465	TH_core		0	0	0	0	22810.2	0	0	0	0	0	1342.14	0	0	0	0	0	0	0	0	0	0	0	0	0	0	0	0	0	0	0	0	0	0	0	0	0	0	0
18465_00079	18465_5429-X11178-Y12640	6976.65	3521.65	3709.65	VPM	VPM	n/a	Vipr2-IRES2-Cre-neo;Ai166_383128-18465	18465	TH_core		0	0	0	0	16300.8	0	0	0	0	0	277.196	0	0	0	0	0	0	0	0	0	0	0	0	0	0	0	0	0	0	0	0	0	0	0	0	0	0	0
18465_00080	18465_5504-X11174-Y12578	7098	4024.43	3595.28	VPM	VPM	n/a	Vipr2-IRES2-Cre-neo;Ai166_383128-18465	18465	TH_core		0	0	0	0	16710.7	0	0	0	0	0	32.4093	0	0	0	0	0	0	0	0	0	0	0	0	0	0	0	0	0	0	0	0	0	0	0	0	0	0	0
18465_00081	18465_5493-X10154-Y12860	7115.88	3711.15	3374.62	VPM	VPM	n/a	Vipr2-IRES2-Cre-neo;Ai166_383128-18465	18465	TH_core		0	0	0	0	20062	0	0	0	0	0	390.692	0	0	0	0	0	0	0	0	0	0	0	0	0	0	0	0	0	0	0	0	0	0	0	0	0	0	0
18465_00082	18465_5541-X10410-Y12949	7140.12	4123.4	3358.48	VPL	VPM	n/a	Vipr2-IRES2-Cre-neo;Ai166_383128-18465	18465	TH_core		0	0	0	0	17643.6	0	0	0	0	0	2183.57	0	0	0	0	0	0	0	0	0	0	0	0	0	0	0	0	0	0	0	0	0	0	0	0	0	0	0
18465_00083	18465_5618-X11189-Y12656	7248.05	3631.85	3627.45	VPM	VPM	n/a	Vipr2-IRES2-Cre-neo;Ai166_383128-18465	18465	TH_core		0	0	0	0	26237.7	0	0	0	0	0	4188.21	0	0	885.993	0	0	20.8333	0	0	0	0	0	0	0	0	0	0	0	0	0	0	0	0	0	0	0	0	0
18465_00084	18465_5712-X10951-Y12970	7344.45	3329.55	3609.7	fiber tracts	VPM	n/a	Vipr2-IRES2-Cre-neo;Ai166_383128-18465	18465	TH_core		0	0	0	0	17954.2	0	0	0	0	0	17520.9	0	247.011	2730.2	1210.85	0	439.832	0	0	0	0	0	0	0	0	0	0	0	0	0	0	0	0	0	0	0	0	0
18465_00089	18465_5459-X12039-Y12412	6999.7	3270.93	3997.7	LD	VPM	n/a	Vipr2-IRES2-Cre-neo;Ai166_383128-18465	18465	TH_core		0	0	0	36.3715	22201	0	0	0	0	0	803.349	0	0	0	0	0	0	0	0	0	0	0	0	0	0	0	0	0	0	0	0	0	0	0	0	0	0	0
18465_00090	18465_5268-X11697-Y12728	6831.52	4113.32	3773.72	VPM	VPM	n/a	Vipr2-IRES2-Cre-neo;Ai166_383128-18465	18465	TH_core		0	0	0	2014.33	28574.3	0	0	0	0	0	0	0	0	0	0	0	0	0	0	0	0	0	0	0	0	0	0	0	0	0	0	0	0	0	0	0	0	0
18465_00091	18465_5191-X12454-Y12928	6765.23	4197.6	4004.18	VPM	VPM	n/a	Vipr2-IRES2-Cre-neo;Ai166_383128-18465	18465	TH_core		0	0	0	41671.5	0	0	0	0	0	0	0	0	0	0	0	0	0	0	0	0	0	0	0	0	0	0	0	0	0	0	0	0	0	0	0	0	0	0
18465_00092	18465_5418-X12668-Y12776	6943.9	3375.6	4144.27	PO	VPM	n/a	Vipr2-IRES2-Cre-neo;Ai166_383128-18465	18465	TH_core		0	0	0	25205.8	2.21712	0	0	0	0	0	1019.12	0	0	0	0	0	0	0	0	0	0	0	0	0	0	0	0	0	0	0	0	0	0	0	0	0	0	0
18465_00106	18465_5117-X25784-Y12864	6815.77	4026.65	3411.28	VPM	VPL	n/a	Vipr2-IRES2-Cre-neo;Ai166_383128-18465	18465	TH_core		0	0	0	0	6191.07	0	0	2316.22	0	10718.2	0	0	0	0	0	0	0	0	0	0	0	0	0	0	0	0	0	0	0	0	0	0	0	0	0	0	0	0
18465_00109	18465_5434-X26058-Y10885	7082.95	3176.3	3162.93	unknown	LGd	n/a	Vipr2-IRES2-Cre-neo;Ai166_383128-18465	18465	TH_core		0	0	0	0	0	0	0	0	0	0	0	0	0	0	0	0	0	0	0	0	23484.3	0	5372.27	0	0	0	0	0	0	0	0	0	0	0	0	4173.85	21.5583	0
18465_00110	18465_5371-X26006-Y11073	7079.52	3138.88	3335.88	LGd	LGd	n/a	Vipr2-IRES2-Cre-neo;Ai166_383128-18465	18465	TH_core		0	0	0	0	0	0	0	0	0	0	0	0	0	0	0	0	0	0	0	0	29467.8	169.761	466.905	0	0	0	0	0	0	0	0	0	0	0	0	5549.01	1270.27	0
18465_00111	18465_5478-X26054-Y10597	7139.55	3070.93	3161.1	LGd	LGd	n/a	Vipr2-IRES2-Cre-neo;Ai166_383128-18465	18465	TH_core		0	0	0	0	0	0	0	0	0	0	0	0	0	0	61.099	5.49043	0	0	0	189.635	20206.4	0	643.693	76.11	0	0	0	0	0	0	0	0	0	0	0	15085.5	1827.41	0
18465_00112	18465_5577-X26065-Y10647	7336.1	2944.07	3392.47	LGd	LGd	n/a	Vipr2-IRES2-Cre-neo;Ai166_383128-18465	18465	TH_core		0	0	0	0	0	0	0	0	0	0	0	0	0	0	0	0	0	78.6118	0	122.398	29790.5	0	0	0	0	0	0	0	0	0	0	0	0	0	0	1487.18	0	0
18465_00113	18465_5713-X25965-Y10707	7519.55	2916.3	3525.12	LGd	LGd	n/a	Vipr2-IRES2-Cre-neo;Ai166_383128-18465	18465	TH_core		0	0	0	0	0	0	0	0	0	0	0	0	0	0	221.515	195.139	136.673	0	0	522.247	28037.9	0	0	292.888	35.5079	0	0	0	0	0	0	0	0	0	0	0	0	0
18465_00114	18465_5596-X25967-Y11075	7352.98	2994.2	3421.93	LGd	LGd	n/a	Vipr2-IRES2-Cre-neo;Ai166_383128-18465	18465	TH_core		0	0	0	0	0	0	0	0	0	0	0	0	0	0	0	0	0	0	0	0	48456.9	0	0	0	0	0	0	0	0	0	0	0	0	0	0	0	0	0
18465_00115	18465_5591-X26258-Y11094	7349.62	3016.45	3357.15	LGd	LGd	n/a	Vipr2-IRES2-Cre-neo;Ai166_383128-18465	18465	TH_core		0	0	0	0	0	0	0	0	0	0	0	0	0	0	0	0	0	0	0	0	29653.8	0	0	0	0	0	0	0	0	0	0	0	0	0	0	0	0	0
18465_00116	18465_5607-X26676-Y11274	7376.52	3058.32	3280.62	LGd	LGd	n/a	Vipr2-IRES2-Cre-neo;Ai166_383128-18465	18465	TH_core		0	0	0	0	0	0	0	0	0	0	0	0	0	0	0	0	0	0	0	0	42708.3	0	310.691	0	0	0	0	0	0	0	0	0	0	0	0	0	0	0
18465_00117	18465_5695-X26533-Y11150	7494.48	3007.35	3397.43	LGd	LGd	n/a	Vipr2-IRES2-Cre-neo;Ai166_383128-18465	18465	TH_core		0	0	0	0	0	0	0	0	0	0	0	0	0	0	0	0	0	0	0	0	32407.5	0	374.671	0	0	0	0	0	0	0	0	0	0	0	0	484.005	0	0
18465_00119	18465_6012-X25946-Y10896	7878.9	3247.5	3283.62	LGd	LGd	n/a	Vipr2-IRES2-Cre-neo;Ai166_383128-18465	18465	TH_core		0	0	0	0	0	0	0	0	0	0	0	0	0	0	644.131	0	4.05655	0	0	0	22442.2	0	0	0	0	0	0	0	0	0	0	0	0	0	0	0	0	0
18465_00125	18465_5379-X24611-Y12908	7040.05	3786.8	3753.25	VPM	VPM	n/a	Vipr2-IRES2-Cre-neo;Ai166_383128-18465	18465	TH_core		0	0	0	18388.1	14832.8	0	0	0	0	0	485.577	0	0	0	0	0	0	0	0	0	0	0	0	0	0	0	0	0	0	0	0	0	0	0	0	0	0	0
18465_00126	18465_5540-X26513-Y12131	7282.7	3265.98	3327.55	LGd	VPM	n/a	Vipr2-IRES2-Cre-neo;Ai166_383128-18465	18465	TH_core		0	0	0	0	1515.37	0	0	0	0	0	687.712	0	0	0	0	0	0	0	0	0	0	0	0	0	0	0	0	0	0	0	0	0	0	0	0	0	0	0
18465_00127	18465_5363-X25249-Y12574	7091.35	3675.3	3437.53	VPM	VPM	n/a	Vipr2-IRES2-Cre-neo;Ai166_383128-18465	18465	TH_core		0	0	0	0	19108.9	0	0	0	0	0	0	0	0	0	0	0	0	0	0	0	0	0	0	0	0	0	0	0	0	0	0	0	0	0	0	0	0	0
18465_00128	18465_5218-X25281-Y12809	6897.62	3946.95	3546.07	VPM	VPM	n/a	Vipr2-IRES2-Cre-neo;Ai166_383128-18465	18465	TH_core		0	0	0	0	24563.2	0	0	0	0	781.138	1235.62	0	0	0	0	0	0	0	0	0	0	0	0	0	0	0	0	0	0	0	0	0	0	0	0	0	0	0
18465_00132	18465_5759-X25539-Y13006	7543.6	3459.05	3678	VPM	VPM	n/a	Vipr2-IRES2-Cre-neo;Ai166_383128-18465	18465	TH_core		0	0	0	0	21181.1	0	0	0	0	0	353.889	0	0	0	0	0	0	0	0	0	0	0	0	0	0	0	0	0	0	0	0	0	0	0	0	0	0	0
18465_00133	18465_5519-X26181-Y12500	7240.35	3495.18	3395.25	fiber tracts	VPM	n/a	Vipr2-IRES2-Cre-neo;Ai166_383128-18465	18465	TH_core		0	0	0	0	25674.6	0	0	0	0	0	23684.5	0	0	0	0	0	0	0	0	0	0	0	0	0	0	0	0	0	0	0	0	0	0	0	0	0	0	0
18465_00136	18465_5863-X26188-Y11756	7714.7	3145.47	3537.12	LGd	LGd	n/a	Vipr2-IRES2-Cre-neo;Ai166_383128-18465	18465	TH_core		0	0	0	0	173.313	0	0	0	0	0	0	0	0	0	0	0	0	0	652.652	0	31865	0	395.55	0	0	0	0	0	0	0	0	0	0	0	0	0	0	0
18465_00140	18465_6077-X26852-Y11773	7976.12	3569.45	3070.78	LGd	LGd	n/a	Vipr2-IRES2-Cre-neo;Ai166_383128-18465	18465	TH_core		0	0	0	0	0	0	0	0	0	0	0	0	0	0	311.359	0	0	2.37829	443.422	0	5935.64	0	12275.2	0	0	0	0	0	0	0	0	0	0	0	0	0	0	0
18465_00141	18465_5826-X26635-Y12045	7663.8	3242.93	3398.4	LGd	LGd	n/a	Vipr2-IRES2-Cre-neo;Ai166_383128-18465	18465	TH_core		0	0	0	0	0	0	0	0	0	0	0	0	0	0	0	0	0	286.968	31.3677	360.801	38324.9	0	422.26	0	0	0	0	0	0	0	0	0	0	0	0	0	0	0
18465_00142	18465_5811-X26242-Y12398	7632.68	3288.38	3514.75	LGd	VPM	n/a	Vipr2-IRES2-Cre-neo;Ai166_383128-18465	18465	TH_core		0	0	0	0	2524.13	0	0	0	0	0	8383.74	0	0	755.12	836.308	468.207	0	10932.6	0	4.14339	0	0	0	0	0	0	0	0	0	0	0	0	0	0	0	0	0	0
18465_00145	18465_6694-X26776-Y11448	8840.05	3594.35	3092.3	unknown	MG	n/a	Vipr2-IRES2-Cre-neo;Ai166_383128-18465	18465	TH_core		0	0	0	0	0	0	0	0	0	0	0	0	217.062	0	10667.3	441.185	16379.4	0	0	0	0	0	0	0	193.521	0	0	0	0	0	0	0	0	0	0	0	0	0
18465_00146	18465_6722-X26954-Y11542	8879.25	3625.05	3152.43	MG	MG	n/a	Vipr2-IRES2-Cre-neo;Ai166_383128-18465	18465	TH_core		0	0	0	0	0	0	0	0	0	0	0	0	0	0	263.187	322.556	12835.4	0	0	0	0	0	0	0	47.4907	0	0	0	0	0	0	0	0	0	0	0	0	0
18465_00148	18465_5775-X27218-Y11299	7563.68	3395.12	2914.28	fiber tracts	LGd	n/a	Vipr2-IRES2-Cre-neo;Ai166_383128-18465	18465	TH_core		0	0	0	0	522.945	0	0	0	0	0	493.779	0	0	0	0	0	0	0	0	0	5059.68	0	448.897	0	0	0	0	0	0	0	0	0	0	0	0	6570.88	6154.37	0
18465_00152	18465_6704-X27067-Y11867	8857.45	3722.25	3122.2	MG	MG	n/a	Vipr2-IRES2-Cre-neo;Ai166_383128-18465	18465	TH_core		0	0	0	0	0	0	0	0	0	0	0	0	0	0	259.822	313.953	11901.5	0	0	0	0	0	0	0	46.6876	0	0	0	0	0	0	0	0	0	0	0	0	0
18465_00154	18465_3744-X7900-Y14714	4764.25	4884.15	2794.08	CP	CP	n/a	Vipr2-IRES2-Cre-neo;Ai166_383128-18465	18465	CP_GPe		0	0	0	0	0	0	0	0	0	0	0	0	0	0	0	0	0	0	0	0	0	0	0	0	0	0	0	0	0	0	0	0	59.4521	0	0	0	0	0
18465_00155	18465_4759-X6422-Y14561	6092.2	4796.75	2302.2	CP	CP	n/a	Vipr2-IRES2-Cre-neo;Ai166_383128-18465	18465	CP_GPe		0	0	0	0	0	0	0	0	0	0	0	0	0	0	0	0	0	0	0	0	0	0	0	0	0	0	0	0	0	0	0	0	0	0	0	0	0	0
18465_00156	18465_4025-X7485-Y13129	5142.1	4321.35	2792.53	CP	CP	n/a	Vipr2-IRES2-Cre-neo;Ai166_383128-18465	18465	CP_GPe		0	0	0	0	0	0	0	0	0	0	0	0	0	0	0	0	0	0	0	0	0	0	0	0	0	0	0	0	0	0	0	0	0	0	0	0	0	0
18465_00157	18465_3977-X7794-Y13867	5088.88	4582.75	2878.8	CP	CP	n/a	Vipr2-IRES2-Cre-neo;Ai166_383128-18465	18465	CP_SNr		0	0	0	0	0	0	0	0	0	0	0	0	0	0	0	0	0	0	0	0	0	0	0	0	0	0	0	0	0	0	0	0	0	0	0	0	0	0
18465_00159	18465_4352-X6500-Y14855	5526.12	4904.23	2317.42	CP	CP	n/a	Vipr2-IRES2-Cre-neo;Ai166_383128-18465	18465	CP_GPe		0	0	0	0	0	0	0	0	0	0	0	0	0	0	0	0	0	0	0	0	0	0	0	0	0	0	0	0	0	0	0	0	0	0	0	0	0	0
18465_00161	18465_4086-X7632-Y16348	5237.38	5432.07	2601.08	CP	EPd	n/a	Vipr2-IRES2-Cre-neo;Ai166_383128-18465	18465			0	0	0	0	0	0	0	0	0	0	0	0	0	0	0	0	0	0	0	0	0	0	0	0	0	0	0	0	0	0	0	0	0	0	0	0	0	0
18465_00168	18465_2958-X11843-Y16100	3732.8	5442.85	4005.93	EPd	CP	n/a	Vipr2-IRES2-Cre-neo;Ai166_383128-18465	18465	CP_SNr		0	0	0	0	0	0	0	0	0	0	0	0	0	0	0	0	0	0	0	0	0	0	0	0	0	0	0	0	0	0	0	0	0	0	0	0	0	0
18465_00175	18465_5003-X12882-Y14289	6556.82	4344.2	4160.7	VPM	VPM	n/a	Vipr2-IRES2-Cre-neo;Ai166_383128-18465	18465	TH_core		0	744.894	0	0	0	0	45810.5	1985.9	0	0	0	0	0	0	0	0	0	0	0	0	0	0	0	0	0	0	0	0	0	0	0	0	0	0	0	0	0	0
18465_00177	18465_5039-X12141-Y14973	6643.88	4608.6	4001.3	VPM	VPL	n/a	Vipr2-IRES2-Cre-neo;Ai166_383128-18465	18465	TH_core	large arbor, single	0	4382.33	0	0	0	25.8514	355.25	43507.7	0	0	0	0	0	0	0	0	0	0	0	0	0	0	0	0	0	0	0	0	0	0	0	0	0	0	0	0	0	0
18465_00199	18465_3288-X12939-Y18541	4153.55	6401.07	4370.9	ACB	ACB	n/a	Vipr2-IRES2-Cre-neo;Ai166_383128-18465	18465			0	0	0	0	0	0	0	0	0	0	0	0	0	0	0	0	0	0	0	0	0	0	0	0	0	0	0	0	0	0	0	0	0	0	0	0	0	0
18465_00203	18465_2774-X15685-Y16768	3549.2	5909.68	5155	AON	ACB	n/a	Vipr2-IRES2-Cre-neo;Ai166_383128-18465	18465			0	0	0	0	0	0	0	0	0	0	0	0	0	0	0	0	0	0	0	0	0	0	0	0	0	0	0	0	0	0	0	0	0	0	0	0	0	0
18465_00204	18465_2726-X14702-Y17086	3480.9	6069.62	4907.95	AON	ACB	n/a	Vipr2-IRES2-Cre-neo;Ai166_383128-18465	18465			0	0	0	0	0	0	0	0	0	0	0	0	0	0	0	0	0	0	0	0	0	0	0	0	0	0	0	0	0	0	0	0	0	0	0	0	0	0
18465_00205	18465_3115-X15247-Y17325	3976.32	6053.32	5017.2	ACB	ACB	n/a	Vipr2-IRES2-Cre-neo;Ai166_383128-18465	18465			0	0	0	0	0	0	0	0	0	0	0	0	0	0	0	0	0	0	0	0	0	0	0	0	0	0	0	0	0	0	0	0	0	0	0	0	0	0
18465_00206	18465_3372-X13547-Y16389	4298.23	5541.18	4544.23	ACB	ACB	n/a	Vipr2-IRES2-Cre-neo;Ai166_383128-18465	18465			0	0	0	0	0	0	0	0	0	0	0	0	0	0	0	0	0	0	0	0	0	0	0	0	0	0	0	0	0	0	0	0	0	0	0	0	0	0
18465_00207	18465_3224-X15161-Y16636	4117.27	5722.45	4988.07	ACB	ACB	n/a	Vipr2-IRES2-Cre-neo;Ai166_383128-18465	18465			0	0	0	0	0	0	0	0	0	0	0	0	0	0	0	0	0	0	0	0	0	0	0	0	0	0	0	0	0	0	0	0	0	0	0	0	0	0
18465_00209	18465_2675-X13884-Y18216	3366.85	6516.07	4718.95	OT	OT	n/a	Vipr2-IRES2-Cre-neo;Ai166_383128-18465	18465			0	0	0	0	0	0	0	0	0	0	0	0	0	0	0	0	0	0	0	0	0	0	0	0	0	0	0	0	0	0	0	0	0	0	0	0	0	0
18465_00213	18465_3537-X12269-Y19531	4488.1	6691.55	4094.42	SI	SI	n/a	Vipr2-IRES2-Cre-neo;Ai166_383128-18465	18465			0	0	0	0	0	0	0	0	0	0	0	0	0	0	0	0	0	0	0	0	0	0	0	0	0	0	0	0	0	0	0	0	0	0	0	0	0	0
18465_00219	18465_5308-X5976-Y13390	6801.57	4360.07	2088.1	CP	CP	n/a	Vipr2-IRES2-Cre-neo;Ai166_383128-18465	18465	CP_SNr		0	0	0	0	0	0	0	0	0	0	0	0	0	0	0	0	0	0	0	0	0	0	0	0	0	0	0	0	0	0	0	0	0	0	0	0	0	0
18465_00226	18465_5612-X9821-Y13664	7293.8	4112.82	3298.25	VPL	VPL	n/a	Vipr2-IRES2-Cre-neo;Ai166_383128-18465	18465	TH_core		0	0	0	0	2173.82	79.6182	0	143.053	21002.6	23.2735	659.593	0	0	0	0	0	0	0	340.055	0	0	0	0	0	0	0	0	0	0	0	0	0	0	0	0	459.397	0	0
18465_00227	18465_5386-X10132-Y13167	7028.8	3983.88	3370.9	VPM	VPM	n/a	Vipr2-IRES2-Cre-neo;Ai166_383128-18465	18465	TH_core		0	0	0	0	28364.2	0	0	0	0	17.3219	1447.72	0	0	0	0	0	0	0	0	0	0	0	0	0	0	0	0	0	0	0	0	0	0	0	0	0	0	0
18465_00228	18465_5266-X10494-Y13432	6816.58	4322.93	3411.18	VPL	VPL	n/a	Vipr2-IRES2-Cre-neo;Ai166_383128-18465	18465	TH_core		0	0	0	368.839	1943.46	332.586	0	17823	0	1401.95	0	0	0	0	0	0	0	0	0	0	0	0	0	0	0	0	0	0	0	0	0	0	0	0	0	0	0	0
18465_00229	18465_5699-X10553-Y13300	7340.2	4208.77	3385	VPL	VPM	n/a	Vipr2-IRES2-Cre-neo;Ai166_383128-18465	18465	TH_core		0	0	0	0	84.4014	0	0	0	0	0	31321.1	0	0	16298.7	0	0	0	0	0	0	0	0	0	0	0	0	0	0	0	0	0	0	0	0	0	0	0	0
18465_00230	18465_5530-X10853-Y13207	7135.35	4211.15	3493.85	VPL	VPM	n/a	Vipr2-IRES2-Cre-neo;Ai166_383128-18465	18465	TH_core	small arbor, double	0	0	0	0	12711.1	0	0	0	0	0	2024.62	0	0	0	0	0	0	0	0	0	0	0	0	0	0	0	0	0	0	0	0	0	0	0	0	0	0	0
18465_00233	18465_5524-X10337-Y13592	7127.45	4329.07	3337.57	VPL	VPL	n/a	Vipr2-IRES2-Cre-neo;Ai166_383128-18465	18465	TH_core		0	0	0	0	4718.22	0	0	11595.8	10224.3	1458.96	1967.03	0	0	0	0	0	0	0	0	0	0	0	0	0	0	0	0	0	0	0	0	0	0	0	0	0	0	0
18465_00234	18465_5773-X10505-Y13629	7451.52	3781.85	3460.35	VPM	VPM	n/a	Vipr2-IRES2-Cre-neo;Ai166_383128-18465	18465	TH_core		0	0	0	0	0	0	0	0	0	0	2119.88	0	0	1868.33	406.405	0	2509.03	0	176.572	0	1948.23	0	1225.48	0	0	0	0	0	0	0	0	0	0	0	0	0	0	0
18465_00235	18465_5225-X10485-Y14356	6812.05	4498.75	3446.53	VPL	VPL	n/a	Vipr2-IRES2-Cre-neo;Ai166_383128-18465	18465	TH_core		0	524.049	0	996.589	316.361	32038.4	0	1962.6	0	316.835	0	0	0	0	0	0	0	0	0	0	0	0	0	0	0	0	0	0	0	0	0	0	0	0	0	0	0	0
18465_00238	18465_5707-X10557-Y14070	7358.5	4447.32	3384.7	fiber tracts	VPL	n/a	Vipr2-IRES2-Cre-neo;Ai166_383128-18465	18465	TH_core		0	3866.95	0	95.3422	2687.72	27373.5	0	2139.55	262.556	465.053	15497.5	0	155.902	0	0	0	1542.86	0	0	0	0	0	0	0	0	0	0	0	0	0	0	0	0	0	0	0	0	0
18465_00241	18465_5163-X11932-Y13060	6721.48	4237.75	3852.88	VPM	VPM	n/a	Vipr2-IRES2-Cre-neo;Ai166_383128-18465	18465	TH_core		0	0	0	34338.7	830.241	0	86.7171	0	0	0	0	0	0	0	0	0	0	0	0	0	0	0	0	0	0	0	0	0	0	0	0	0	0	0	0	0	0	0
18465_00242	18465_5372-X11421-Y14571	6976.55	4688.43	3681.22	VPL	VPL	n/a	Vipr2-IRES2-Cre-neo;Ai166_383128-18465	18465	TH_core		0	2059.45	0	1535.55	0	0	11.6456	39070.8	0	682.03	508.203	0	0	0	0	0	0	0	0	0	0	0	0	0	0	0	0	0	0	0	0	0	0	0	0	0	0	0
18465_00243	18465_5290-X12786-Y14054	6854.85	4059.47	4122.43	VPM	VPM	n/a	Vipr2-IRES2-Cre-neo;Ai166_383128-18465	18465	TH_core	small arbor, single	0	0	0	418.582	0	0	32692.7	0	0	0	0	0	0	0	0	0	0	0	0	0	0	0	0	0	0	0	0	0	0	0	0	0	0	0	0	0	0	0
18465_00245	18465_5192-X13754-Y15888	6851.98	4671.62	4436.6	VPM	VM	n/a	Vipr2-IRES2-Cre-neo;Ai166_383128-18465	18465	TH_matrix		0	77350.3	216.89	4390.46	168.038	2016.1	6855.84	26948.2	0	7937.61	2695.73	0	0	0	0	0	0	0	0	0	0	0	0	0	0	0	0	0	0	0	0	0	0	0	0	0	0	0
18465_00246	18465_5235-X9743-Y18177	6790.8	6052.82	3124.23	CEA	CEA	n/a	Vipr2-IRES2-Cre-neo;Ai166_383128-18465	18465			0	0	0	0	0	0	0	0	0	0	0	0	0	0	0	0	0	0	0	0	0	0	0	0	0	0	0	0	0	0	0	0	0	0	0	0	0	0
18465_00248	18465_6632-X10278-Y16571	8627.77	5511.73	3399.98	DG	DG	n/a	Vipr2-IRES2-Cre-neo;Ai166_383128-18465	18465			0	0	0	0	0	0	0	0	0	0	0	0	0	0	0	0	0	0	0	0	0	0	0	0	0	0	0	0	0	0	0	0	0	0	0	0	0	0
18465_00258	18465_4837-X20212-Y15241	6325.57	4819.65	4874.25	VM	SMT	n/a	Vipr2-IRES2-Cre-neo;Ai166_383128-18465	18465	TH_core	small arbor	0	0	0	0	0	0	0	0	0	0	0	0	0	0	0	0	0	0	0	0	0	0	0	0	0	0	0	0	0	12891.2	0	24821	0	0	0	0	0	0
18465_00261	18465_4995-X22382-Y15690	6608.37	5005.43	4341.68	VM	VPM	n/a	Vipr2-IRES2-Cre-neo;Ai166_383128-18465	18465	TH_core		0	0	0	6791.26	0	0	13408.7	770.373	0	239.414	0	0	0	0	0	0	0	0	0	0	0	0	0	0	0	0	0	0	0	0	0	0	0	0	0	0	0	0
18465_00264	18465_3753-X26510-Y15402	4948.77	4970.3	3400.97	CP	CP	n/a	Vipr2-IRES2-Cre-neo;Ai166_383128-18465	18465	CP_GPe		0	0	0	0	0	0	0	0	0	0	0	0	0	0	0	0	0	0	0	0	0	0	0	0	0	0	0	0	0	0	0	0	0	0	0	0	0	0
18465_00281	18465_4644-X30647-Y14574	6191.68	4593.12	1866.53	fiber tracts	CP	n/a	Vipr2-IRES2-Cre-neo;Ai166_383128-18465	18465	CP_GPe		0	0	0	0	0	0	0	0	0	0	0	0	1652.24	0	0	0	0	0	0	0	0	0	0	0	0	0	0	0	0	0	0	0	0	104.913	0	0	0	0
18465_00282	18465_4064-X27958-Y16140	5358.5	5193.25	2871.55	CP	CP	n/a	Vipr2-IRES2-Cre-neo;Ai166_383128-18465	18465	CP_GPe		0	0	0	0	0	0	0	0	0	0	0	0	0	0	0	0	0	0	0	0	0	0	0	0	0	0	0	0	0	0	0	0	0	0	0	0	0	0
18465_00283	18465_4266-X28820-Y16654	5662	5350.25	2501.12	CP	EPd	n/a	Vipr2-IRES2-Cre-neo;Ai166_383128-18465	18465			0	0	0	0	0	0	0	0	0	0	0	0	0	0	0	0	0	0	0	0	0	0	0	0	0	0	0	0	0	0	0	0	0	0	0	0	0	0
18465_00285	18465_5118-X27654-Y18623	6893.2	6112.88	2766.62	BLA	BLA	n/a	Vipr2-IRES2-Cre-neo;Ai166_383128-18465	18465			0	0	0	0	0	0	0	0	0	0	0	0	0	0	0	0	0	0	0	0	0	0	0	0	0	0	0	0	0	0	0	0	0	0	0	0	0	0
18465_00286	18465_5234-X24679-Y13172	6901.82	4023.7	3708.22	VPM	VPM	n/a	Vipr2-IRES2-Cre-neo;Ai166_383128-18465	18465	TH_core		0	0	0	28639.7	1216.72	0	0	0	0	523.365	0	0	0	0	0	0	0	0	0	0	0	0	0	0	0	0	0	0	0	0	0	0	0	0	0	0	0	0
18465_00287	18465_5170-X24142-Y13777	6829.2	4255.18	3845.03	VPM	VPM	n/a	Vipr2-IRES2-Cre-neo;Ai166_383128-18465	18465	TH_core		0	0	0	6587.3	0	0	11601.5	738.866	0	89.7272	0	0	0	0	0	0	0	0	0	0	0	0	0	0	0	0	0	0	0	0	0	0	0	0	0	0	0	0
18465_00288	18465_5257-X24095-Y13688	6922.62	4163.68	3870.18	VPM	VPM	n/a	Vipr2-IRES2-Cre-neo;Ai166_383128-18465	18465	TH_core		0	0	0	18798.9	0	0	2422.98	0	0	0	0	0	0	0	0	0	0	0	0	0	0	0	0	0	0	0	0	0	0	0	0	0	0	0	0	0	0	0
18465_00291	18465_5901-X24090-Y14008	7746.85	3986.45	4073.82	PO	VPLpc	n/a	Vipr2-IRES2-Cre-neo;Ai166_383128-18465	18465	TH_core		0	0	0	0	0	0	0	0	0	0	40333.8	799.678	11161	0	0	0	0	0	0	0	0	0	0	0	0	0	0	0	0	0	0	0	0	0	0	0	0	0
18465_00292	18465_5580-X25425-Y13237	7322.18	4014.97	3491.72	VPM	VPM	n/a	Vipr2-IRES2-Cre-neo;Ai166_383128-18465	18465	TH_core		0	0	0	0	17458.7	0	0	0	0	0	12341	0	0	0	0	0	0	0	0	0	0	0	0	0	0	0	0	0	0	0	0	0	0	0	0	0	0	0
18465_00294	18465_5221-X25146-Y14426	6951.88	4545.3	3642.75	VPL	VPM	n/a	Vipr2-IRES2-Cre-neo;Ai166_383128-18465	18465	TH_core		0	0	0	2459.29	0	0	6558.96	8151.58	0	4559.4	3025.62	0	0	0	0	0	0	0	0	0	0	0	0	0	0	0	0	0	0	0	0	0	0	0	0	0	0	0
18465_00300	18465_6029-X26268-Y13581	7949.73	4121.9	3446.05	IntG	MG	n/a	Vipr2-IRES2-Cre-neo;Ai166_383128-18465	18465	TH_core	double targets	0	0	0	0	1776.43	5302.64	0	317.062	21139.3	179.078	493.927	0	0	3152.56	2099.96	1423.62	18649	0	0	0	0	0	0	0	0	0	0	0	0	0	0	0	0	0	0	4050.98	0	0
18465_00302	18465_6211-X25999-Y13430	8163.52	4135.7	3391.3	MG	MG	n/a	Vipr2-IRES2-Cre-neo;Ai166_383128-18465	18465	TH_core	single target	0	2639.5	0	0	1957.19	8765.05	0	1697.97	0	339.953	5189.5	0	0	20976	3395.38	0	13244.4	0	0	0	0	0	0	0	0	0	0	0	0	0	0	0	0	0	0	0	0	0
18465_00303	18465_5815-X25047-Y13987	7648.77	4111.15	3789.68	VPM	PoT	n/a	Vipr2-IRES2-Cre-neo;Ai166_383128-18465	18465	TH_core	double targets	0	485.668	0	616.805	646.823	0	0	4233.17	0	417.984	62443.7	0	1137.69	640.42	0	0	750.673	0	0	0	0	0	0	0	0	0	0	0	0	0	0	0	0	0	0	0	0	0
18465_00304	18465_5172-X23433-Y15416	6856.52	4905.35	4086.3	VPL	VPM	n/a	Vipr2-IRES2-Cre-neo;Ai166_383128-18465	18465	TH_core		0	523.155	0	0	0	0	38917.7	0	0	0	0	0	0	0	0	0	0	0	0	0	0	0	0	0	0	0	0	0	0	0	0	0	0	0	0	0	0	0
18465_00305	18465_5250-X24999-Y15244	7009.12	4890.15	3703.68	unknown	VPL	n/a	Vipr2-IRES2-Cre-neo;Ai166_383128-18465	18465	TH_core		0	1304.45	0	1286.02	986.2	0	0	33951.2	0	276.392	6179.11	0	0	0	0	0	0	0	0	0	0	0	0	0	0	0	0	0	0	0	0	0	0	0	0	0	0	0
18465_00309	18465_5191-X27246-Y18833	6911.35	6131	2833.35	unknown	CEA	n/a	Vipr2-IRES2-Cre-neo;Ai166_383128-18465	18465			0	0	0	0	0	0	0	0	0	0	0	0	0	0	0	0	0	0	0	0	0	0	0	0	0	0	0	0	0	0	0	0	0	0	0	0	0	0
18465_00312	18465_6741-X26809-Y11673	8903.23	3677.55	3087.82	unknown	MG	n/a	Vipr2-IRES2-Cre-neo;Ai166_383128-18465	18465	TH_core		0	0	0	0	0	0	0	0	0	0	0	0	0	0	3089.92	60.4338	13045.8	0	0	0	0	0	0	0	0	0	0	0	0	0	0	0	0	0	0	0	0	0
18465_00313	18465_5178-X22897-Y11311	6737.6	3088.07	4364.07	LD	LD	n/a	Vipr2-IRES2-Cre-neo;Ai166_383128-18465	18465	TH_matrix		0	4819.58	6351.17	0	0	99.8945	0	777.843	0	0	0	0	0	0	0	0	0	0	0	0	0	0	0	0	0	220.35	0	0	0	0	0	0	0	0	0	1439.48	67551.1	4017.77
18465_00319	18465_3961-X25007-Y12191	5457.35	3855.9	3762.28	CP	CP	n/a	Vipr2-IRES2-Cre-neo;Ai166_383128-18465	18465	CP_GPe		0	0	0	0	0	0	0	0	0	0	0	0	0	0	0	0	0	0	0	0	0	0	0	0	0	0	0	0	0	0	0	0	0	0	0	0	0	0
18465_00328	18465_5154-X26129-Y12014	6847.35	3765.22	3294.35	RT	VPL	n/a	Vipr2-IRES2-Cre-neo;Ai166_383128-18465	18465	TH_core		0	0	0	0	0	0	0	0	9832.38	0	0	0	0	0	0	0	0	0	1459.53	0	324.75	0	344.323	0	0	0	0	0	0	0	0	0	0	0	0	0	0	0
18465_00347	18465_5497-X26611-Y13260	7229.38	4038.53	3116.53	RT	VPL	n/a	Vipr2-IRES2-Cre-neo;Ai166_383128-18465	18465	TH_core		0	0	0	0	5951.42	0	0	8787.03	20060.7	773.562	1236.08	0	0	0	0	0	0	0	0	0	0	0	0	0	0	0	0	0	0	0	0	0	0	0	0	0	0	0
18465_00348	18465_5646-X27033-Y13577	7483.82	4079.47	3188.8	fiber tracts	VPL	n/a	Vipr2-IRES2-Cre-neo;Ai166_383128-18465	18465	TH_core		0	0	0	0	4.06126	0	0	0	6957.64	0	662.711	0	0	6783.3	4461	208.446	7760.16	2070.21	183.994	0	0	0	0	0	0	0	0	0	0	0	0	0	0	0	0	0	0	0
18465_00349	18465_5293-X30583-Y13343	7147.43	4163.48	1855.05	CP	CP	n/a	Vipr2-IRES2-Cre-neo;Ai166_383128-18465	18465	CP_GPe		0	0	0	0	0	0	0	0	0	0	0	0	0	0	0	0	0	0	0	0	0	0	0	0	0	0	0	0	0	0	0	0	0	0	0	0	0	0
18470_3227_x19287_y16117	18470_3227-X19287-Y16117	4975.8	2326.05	2958.67	SSp-m	SSp-m	5	Fezf2-CreER;Ai166_378668-18470	18470	CTX_ET		0	1252.95	154.136	0	0	0	3822	9746.34	0	340.487	0	0	0	0	0	0	0	0	0	0	0	0	0	0	0	0	0	0	0	0	0	0	0	0	0	0	0	0
18470_3582_x22459_y29708	18470_3582-X22459-Y29708	5669.55	980.825	5191.1	MOs	MOs	5	Fezf2-CreER;Ai166_378668-18470	18470	CTX_ET	TPC_sim	0	744.724	17435.5	0	0	0	0	0	0	0	0	0	0	0	0	0	0	0	0	0	0	0	0	0	0	1119.13	0	0	0	0	0	0	0	0	0	1969.11	2639.47	0
18470_4630_x23468_y24795	18470_4630-X23468-Y24795	6925.32	690.275	4838.82	RSPd	RSPd	5	Fezf2-CreER;Ai166_378668-18470	18470	CTX_ET		0	278.993	806.834	0	0	1021.88	0	126.878	289.502	0	0	0	0	0	0	0	0	0	504.068	0	0	0	0	0	0	7590.31	3443.92	0	0	0	0	0	0	0	0	10557.5	24811.3	11228.7
18864_1871_x3272_y21319	18864_1871-X3272-Y21319	2398.95	2063.05	4635.62	MOs	MOs	2/3	Cux2-CreERT2;Ai166_382148-18864	18864	CTX_IT		2071.75	2531.81	66306.3	0	0	0	0	0	0	0	0	262.604	0	0	0	0	0	0	0	0	0	0	0	0	0	0	0	9.10491	0	0	0	0	5395.33	2861.24	179.071	0	0	0
18864_1917_x3417_y12763	18864_1917-X3417-Y12763	2186.4	2436.32	4329.6	MOs	MOs	2/3	Cux2-CreERT2;Ai166_382148-18864	18864	CTX_IT		8389.09	5569.13	37070.2	0	0	0	0	0	0	0	0	8.84243	0	0	0	0	0	0	0	0	0	0	0	0	0	0	234.241	0	820.753	1313.11	0	4.46853	7459.71	519.161	0	0	0	0
18864_2047_x3016_y12128	18864_2047-X3016-Y12128	2529.05	1991.78	4323.23	MOs	MOs	2/3	Cux2-CreERT2;Ai166_382148-18864	18864	CTX_IT		4397.33	0	45361.5	0	0	0	0	0	0	0	0	70.6779	0	0	0	0	0	0	0	0	0	0	0	0	0	183.957	0	757.635	0	196.546	0	0	222.152	0	135.139	0	0	0
18864_2086_x2903_y21496	18864_2086-X2903-Y21496	2687.68	1890.7	4563.55	MOs	MOs	2/3	Cux2-CreERT2;Ai166_382148-18864	18864	CTX_IT		1767.86	3094.24	58474.7	0	0	0	0	0	0	0	0	0	0	0	0	0	0	0	0	0	0	0	0	0	0	335.724	0	180.304	0	0	0	0	0	0	0	0	0	0
18864_2520_x2913_y22642	18864_2520-X2913-Y22642	3092.07	1802.47	4240.82	MOs	MOs	2/3	Cux2-CreERT2;Ai166_382148-18864	18864	CTX_IT		332.776	10907.5	38810.8	868.64	0	0	995.13	282.349	0	0	0	0	0	0	0	0	0	0	0	0	0	0	0	0	0	0	816.415	0	0	0	0	0	0	0	0	0	0	0
18864_3015_x3194_y23588	18864_3015-X3194-Y23588	3826.48	1694.5	3960.33	MOs	MOp	2/3	Cux2-CreERT2;Ai166_382148-18864	18864	CTX_IT		0	18709.6	34348	1525.9	0	0	6995.25	971.478	0	33.4247	3475.97	0	0	0	0	0	0	0	0	0	0	0	0	0	0	0	289.239	0	0	0	0	0	0	0	0	0	0	0
18864_3248_x2473_y15212	18864_3248-X2473-Y15212	3738.68	1297.95	5013.35	MOs	MOs	2/3	Cux2-CreERT2;Ai166_382148-18864	18864	CTX_IT		7561.21	0	60115.1	0	0	0	0	0	0	0	0	0	0	0	0	0	0	0	422.562	0	3584.96	0	473.408	0	0	4286.45	502.736	469.444	0	11537.8	0	454.755	1166.16	0	547.516	1876.37	1107.29	0
18864_3338_x3396_y21865	18864_3338-X3396-Y21865	4168.18	1672.75	4381.73	MOs	MOp	4	Cux2-CreERT2;Ai166_382148-18864	18864	CTX_IT		0	5676.48	33007.2	0	0	0	0	0	0	0	0	0	0	0	0	0	0	0	0	0	0	0	0	0	0	0	0	0	0	0	0	0	0	0	0	0	0	0
18864_3473_x2641_y21082	18864_3473-X2641-Y21082	4091.13	1336.67	4600.7	MOs	MOp	2/3	Cux2-CreERT2;Ai166_382148-18864	18864	CTX_IT		0	4082.21	44058.6	0	3718.04	829.495	0	595.532	0	1503	0	0	0	0	0	0	0	0	0	0	0	0	0	0	0	0	2.20241	0	0	0	0	0	0	0	0	0	0	0
18864_3488_x3691_y22599	18864_3488-X3691-Y22599	4250.55	1768.28	4220.07	MOp	MOp	4	Cux2-CreERT2;Ai166_382148-18864	18864	CTX_IT		0	15372.5	25155.4	365.709	757.256	141.435	105.448	2271.37	0	321.023	553.637	281.468	0	0	0	0	0	0	0	0	0	0	0	0	0	0	667.294	0	0	0	0	0	222.998	0	0	0	0	0
18864_3494_x2380_y13749	18864_3494-X2380-Y13749	4024.9	1146.35	4598.2	MOs	MOp	2/3	Cux2-CreERT2;Ai166_382148-18864	18864	CTX_IT		0	124.73	35326.7	0	0	0	0	0	0	0	0	0	0	0	0	0	0	0	0	0	0	0	0	0	0	574.828	115.631	411.376	4880.04	0	1243.17	997.56	477.929	2224.78	451.286	0	0	0
18864_3772_x5344_y6871	18864_3772-X5344-Y6871	4594.48	2295.82	2785.22	SSp-m	SSp-m	4	Cux2-CreERT2;Ai166_382148-18864	18864	CTX_IT		0	2043.5	0	0	0	0	19546.6	17318.2	0	0	0	0	0	0	0	0	0	0	0	0	0	0	0	0	0	0	0	0	0	0	0	0	0	0	0	0	0	0
18864_4067_x3464_y21495	18864_4067-X3464-Y21495	4798.88	1394.92	4590.02	MOs	MOp	4	Cux2-CreERT2;Ai166_382148-18864	18864	CTX_IT		0	19642.8	28541.6	0	0	994.986	0	203.14	0	0	0	0	0	0	0	0	0	0	0	0	0	0	0	0	0	1223.07	42.22	0	0	0	0	0	0	0	0	0	0	0
18864_4120_x3320_y13563	18864_4120-X3320-Y13563	4664.07	1306	4594.32	MOs	MOp	2/3	Cux2-CreERT2;Ai166_382148-18864	18864	CTX_IT		0	8602.12	34128.4	0	0	5757.72	0	1397.75	0	0	0	0	0	0	0	0	0	0	0	0	0	0	0	0	0	1390.6	0	384.713	0	0	0	0	0	0	0	0	1011.63	0
18864_4157_x3358_y13741	18864_4157-X3358-Y13741	4681.05	1307.47	4641.65	MOs	MOp	2/3	Cux2-CreERT2;Ai166_382148-18864	18864	CTX_IT		0	12330.4	25153.1	0	0	2315.23	0	1585.82	0	0	0	0	0	0	0	0	0	0	0	0	0	0	0	0	0	1847.73	0	0	0	0	0	0	0	0	0	0	2902.73	1636.44
18864_4267_x2794_y21031	18864_4267-X2794-Y21031	4919.1	1045.15	4721.38	MOs	MOs	2/3	Cux2-CreERT2;Ai166_382148-18864	18864	CTX_IT		0	15416.1	43001.9	0	0	184.157	0	0	0	0	0	0	0	0	0	0	0	0	0	0	0	0	0	0	0	41.8666	0	0	0	0	0	0	0	0	0	180.128	349.383	0
18864_4380_x6371_y4940	18864_4380-X6371-Y4940	5253	2488.35	2124.4	SSp-n	SSp-n	4	Cux2-CreERT2;Ai166_382148-18864	18864	CTX_IT		0	0	0	19058.4	0	0	18489.1	676.11	0	1815.34	0	0	0	0	0	0	0	0	0	0	0	0	0	0	0	0	0	0	0	0	0	0	0	0	0	0	0	0
18864_4420_x4377_y8261	18864_4420-X4377-Y8261	5160.55	1650.12	3344.93	SSp-ul	SSp-ul	4	Cux2-CreERT2;Ai166_382148-18864	18864	CTX_IT		0	1407.79	0	0	0	1481.5	0	28232.8	0	0	0	0	0	0	0	0	0	0	0	0	0	0	0	0	0	0	0	0	0	0	0	0	0	0	0	0	0	0
18864_4429_x7945_y3080	18864_4429-X7945-Y3080	5362.3	2970.9	1470.97	SSp-n	SSs	2/3	Cux2-CreERT2;Ai166_382148-18864	18864	CTX_IT		0	0	0	11391.5	0	0	10585.4	0	0	0	17346.1	1750.68	233.142	0	0	0	0	0	0	0	0	0	0	0	0	0	0	0	0	0	0	0	0	0	0	0	0	0
18864_4554_x9386_y2232	18864_4554-X9386-Y2232	5661.2	3460.43	1174.45	SSs	SSs	2/3	Cux2-CreERT2;Ai166_382148-18864	18864	CTX_IT		0	0	0	0	0	0	482.147	0	0	0	49915	0	1703.89	0	0	0	0	0	0	0	0	0	0	0	0	0	0	0	0	0	0	0	0	4664.65	0	0	0	0
18864_4693_x10912_y2095	18864_4693-X10912-Y2095	5701.12	3987.55	1302.33	SSs	SSs	4	Cux2-CreERT2;Ai166_382148-18864	18864	CTX_IT		0	81.2556	0	0	0	670.953	790.32	0	0	0	39515.6	579.968	1459.1	0	0	0	0	0	0	0	0	0	0	0	0	0	0	0	0	0	0	0	0	0	0	0	0	0
18864_4760_x3070_y21249	18864_4760-X3070-Y21249	5551.45	942.125	4726.23	MOp	MOp	2/3	Cux2-CreERT2;Ai166_382148-18864	18864	CTX_IT		0	36081.9	5724.68	0	0	6541.11	0	0	3793.93	0	0	0	0	0	0	0	0	0	27.6721	0	815.296	0	29.5355	0	0	0	108.143	0	0	0	0	0	0	0	0	1581.05	0	0
18864_4797_x9453_y2359	18864_4797-X9453-Y2359	5908.4	3409.18	1288.65	SSs	SSs	2/3	Cux2-CreERT2;Ai166_382148-18864	18864	CTX_IT		0	32641	0	991.09	0	0	2626.66	522.832	0	0	53246.5	483.557	3086.93	0	0	0	195.782	0	0	0	0	0	0	0	0	0	0	0	0	0	0	0	0	0	0	0	0	0
18864_5030_x9347_y31359	18864_5030-X9347-Y31359	6330.68	3218.15	1351.15	SSs	SSs	2/3	Cux2-CreERT2;Ai166_382148-18864	18864	CTX_IT		0	26901.2	33.3065	1276.98	0	1871.36	83.0156	2923.79	0	174.593	43328.3	162.654	96.9403	0	0	0	0	0	0	0	0	0	0	0	0	0	0	0	0	0	0	0	0	0	0	0	0	0
18864_5099_x6368_y29941	18864_5099-X6368-Y29941	6236.48	2155.05	1878.45	SSp-bfd	SSp-bfd	2/3	Cux2-CreERT2;Ai166_382148-18864	18864	CTX_IT		0	143.646	0	10389.6	35063.2	383.611	0	0	0	0	2953.71	0	0	0	0	0	0	0	0	0	0	0	0	0	0	0	0	0	0	0	0	0	0	0	0	0	0	0
18864_5242_x9483_y31549	18864_5242-X9483-Y31549	6571.35	3182.57	1300.67	SSs	AUDd	4	Cux2-CreERT2;Ai166_382148-18864	18864	CTX_IT		0	9922.39	3943.23	431.211	1689.22	3889.64	82.4709	782.968	0	253.455	47351.5	0	395.813	1015.15	115.335	0	1310.55	0	0	0	0	0	0	0	0	0	0	0	0	0	0	0	0	0	0	0	0	0
18864_5305_x7877_y31450	18864_5305-X7877-Y31450	6631.35	2539.45	1278.1	SSs	SSs	2/3	Cux2-CreERT2;Ai166_382148-18864	18864	CTX_IT		0	5176.1	86.2104	1774.12	8176.2	925.561	291.034	783.295	0	63.0315	46605.3	0	5628.58	133.707	0	0	2754.21	0	0	0	0	0	0	1146	0	0	0	0	0	0	0	0	0	0	0	0	0	20.5238
18864_5444_x7352_y31475	18864_5444-X7352-Y31475	6730	2294.32	1274.78	SSs	SSs	2/3	Cux2-CreERT2;Ai166_382148-18864	18864	CTX_IT		0	0	0	19.0094	18666.8	0	0	0	0	0	24993.8	0	56.4406	0	0	0	0	0	0	0	0	0	0	0	0	0	0	0	0	0	0	0	0	167.763	0	0	0	0
18864_5637_x5637_y31619	18864_5637-X5637-Y31619	8536.42	811.65	2870.1	VISp	VISp	2/3	Cux2-CreERT2;Ai166_382148-18864	18864	CTX_IT		0	0	0	0	0	0	0	0	0	0	0	0	0	0	0	0	0	0	99.467	0	37223.4	0	543.924	0	0	0	0	0	0	0	0	0	0	0	0	379.846	75.9076	0
18864_5648_x4839_y28849	18864_5648-X4839-Y28849	6782.8	1329.03	2243.85	SSp-bfd	SSp-bfd	2/3	Cux2-CreERT2;Ai166_382148-18864	18864	CTX_IT		0	0	0	0	37160.4	0	0	1140.01	1476.88	489.815	0	0	0	0	0	0	0	0	0	0	0	0	0	0	0	0	0	0	0	0	0	0	0	0	0	264.977	241.988	27.434
18864_5692_x8806_y3272	18864_5692-X8806-Y3272	7132.6	2861.78	1393.7	AUDd	AUDd	5	Cux2-CreERT2;Ai166_382148-18864	18864			0	6850.8	652.321	0	4628.65	6080.68	0	315.536	1726.3	89.3188	16757	0	601.177	17292.2	6918.45	0	2854.28	87.1258	0	0	0	0	0	0	0	0	0	0	0	0	0	0	0	0	0	0	0	0
18864_6057_x8520_y2391	18864_6057-X8520-Y2391	7661.02	2665.43	1105.45	AUDp	AUDp	2/3	Cux2-CreERT2;Ai166_382148-18864	18864	CTX_IT		0	0	0	0	0	0	0	0	0	0	2775.29	0	87.6496	9629.79	44388.7	7262.73	6836.62	148.211	0	0	0	0	0	243.802	0	0	0	0	0	0	0	0	0	0	0	0	0	0
18864_6074_x3503_y13192	18864_6074-X3503-Y13192	6826.35	547.525	4849.05	RSPd	RSPd	2/3	Cux2-CreERT2;Ai166_382148-18864	18864	CTX_IT		0	0	2099.33	0	0	0	0	0	0	0	0	0	0	0	0	0	0	0	157.631	0	1953.83	0	974.505	0	0	2424.96	3216.11	0	0	0	0	0	0	0	0	12231.2	15724.9	414.288
18864_6104_x9372_y1806	18864_6104-X9372-Y1806	7802.52	2947.25	908.275	AUDp	AUDp	2/3	Cux2-CreERT2;Ai166_382148-18864	18864	CTX_IT		0	0	0	0	318.637	0	0	0	0	0	3888.73	0	0	3917.64	38140	0	3433.61	221.874	516.973	0	291.991	0	344.832	0	70.9166	0	0	0	0	0	0	0	0	0	0	348.353	240.684	0
18864_6139_x4843_y27122	18864_6139-X4843-Y27122	7418.08	1160.7	2824.5	VISrl	VISp	4	Cux2-CreERT2;Ai166_382148-18864	18864	CTX_IT		0	0	0	0	20982.1	0	0	50.4091	1943.04	253.041	0	0	0	0	0	0	0	0	237.503	0	0	0	0	0	0	0	0	0	0	0	0	0	0	0	0	0	0	0
18864_6291_x8873_y32149	18864_6291-X8873-Y32149	7865.2	2579.72	977.475	AUDp	AUDp	2/3	Cux2-CreERT2;Ai166_382148-18864	18864	CTX_IT		0	0	0	0	0	0	0	0	0	0	659.602	0	0	4124.61	33220	1067.44	6897.08	2072.21	89.518	28.3731	605.913	0	559.651	2004.95	0	0	0	0	0	0	0	0	0	0	0	180.651	0	0
18864_6321_x4387_y7047	18864_6321-X4387-Y7047	7007.55	982.65	2878.4	SSp-bfd	VISp	2/3	Cux2-CreERT2;Ai166_382148-18864	18864	CTX_IT		0	0	0	0	19553.9	1252.74	0	2048.81	2181.78	527.239	719.531	0	0	2495.83	0	0	0	3416.96	0	2606.82	8064.23	0	2402	2117.09	1004.4	0	0	0	0	0	0	0	0	0	0	0	0	0
18864_6384_x3409_y13059	18864_6384-X3409-Y13059	6982.75	465.025	4861.88	RSPd	RSPd	2/3	Cux2-CreERT2;Ai166_382148-18864	18864	CTX_IT		0	0	0	0	0	0	0	0	0	0	0	0	0	0	0	0	0	0	137.618	0	6608.67	0	942.813	0	0	0	0	0	0	0	0	0	0	0	0	5926.69	25290.8	1058.39
18864_6581_x10729_y2199	18864_6581-X10729-Y2199	8646.73	3318.78	1038.35	AUDv	TEa	5	Cux2-CreERT2;Ai166_382148-18864	18864			0	0	0	0	304.543	0	0	0	0	0	4550.93	0	0	11613.9	20212.3	3202.17	23948.5	6481.13	0	4349.22	10418.4	0	44.9958	2015.45	58.1781	0	0	0	0	0	0	0	0	0	0	586.626	0	0
18864_6733_x9057_y31875	18864_6733-X9057-Y31875	8507	2482.55	1083.83	AUDp	AUDp	2/3	Cux2-CreERT2;Ai166_382148-18864	18864	CTX_IT		0	0	0	0	0	0	0	0	0	0	814.83	0	0	2649.45	37563.2	5604.62	10182	0	0	1045.02	2040.25	29.895	0	443.392	346.224	0	0	0	0	0	0	0	0	0	0	0	0	0
18864_6734_x4899_y27447	18864_6734-X4899-Y27447	7922.8	957.975	2729.88	VISp	VISp	4	Cux2-CreERT2;Ai166_382148-18864	18864	CTX_IT		0	0	0	0	0	0	0	0	0	0	0	0	0	0	0	0	0	0	2295.7	0	25715	0	1071.57	0	0	0	0	0	0	0	0	0	0	0	0	6691	0	0
18864_6805_x6340_y4681	18864_6805-X6340-Y4681	8255.4	1531.78	1879.42	VISal	VISl	2/3	Cux2-CreERT2;Ai166_382148-18864	18864	CTX_IT		0	0	0	0	0	0	0	0	0	0	874.706	0	0	2446.93	3859.96	1044.53	0	23478	348.309	1417.98	484.707	0	401.956	841.426	582.972	0	0	0	0	0	0	0	0	0	0	353.231	257.631	66.4167
18864_6821_x5144_y6844	18864_6821-X5144-Y6844	7952.85	1108.5	2710.2	VISrl	VISp	4	Cux2-CreERT2;Ai166_382148-18864	18864	CTX_IT		0	0	0	0	9379.8	54.7821	0	1132.85	6421.78	15.794	0	0	0	0	0	0	0	1001.4	8217.21	609.393	7022.07	0	400.826	0	0	0	0	0	0	0	0	0	0	0	0	9637.89	67.0391	0
18864_6956_x8154_y30811	18864_6956-X8154-Y30811	8871.5	2130.5	1523.4	TEa	VISpor	2/3	Cux2-CreERT2;Ai166_382148-18864	18864	CTX_IT		0	0	0	0	0	0	0	0	0	0	289.15	0	0	5101.43	11118.7	9847.16	188.531	450.808	0	1321.78	2743.34	0	0	6643.65	386.968	0	0	0	0	0	0	0	0	0	0	24.5215	0	0
18864_00002	18864_5148-X6056-Y4262	6151.48	2121.57	1684.08	SSp-bfd	SSp-bfd	2/3	Cux2-CreERT2;Ai166-382148	18864	CTX_IT		0	167.186	0	3832.8	18773.8	752.451	0	0	0	0	0	0	0	0	0	0	0	0	0	0	0	0	0	0	0	0	0	0	0	0	0	0	0	0	0	0	0	0
18864_00015	18864_5176-X4783-Y6151	6269.1	1535.58	2393.1	SSp-bfd	SSp-bfd	2/3	Cux2-CreERT2;Ai166-382148	18864	CTX_IT		0	0	0	1327.74	43469.3	0	0	5981.87	0	2230.56	65.9025	0	0	0	0	0	0	0	0	0	0	0	0	0	0	0	0	0	0	0	0	0	0	0	0	0	0	0
18864_00040	18864_3391-X7644-Y5001	4457.02	3503.57	1806.25	SSp-m	SSp-m	2/3	Cux2-CreERT2;Ai166-382148	18864	CTX_IT		0	16658.6	1974.86	0	0	0	28536	0	0	0	7700.49	0	0	0	0	0	0	0	0	0	0	0	0	0	0	0	0	0	0	0	0	0	0	0	0	0	0	0
18864_00025	18864_5032-X3753-Y7803	5982.55	1091.67	3085.7	SSp-ul	SSp-ul	2/3	Cux2-CreERT2;Ai166-382148	18864	CTX_IT		0	0	0	0	2767.88	131.33	0	33537	55.9541	9099.91	0	0	0	0	0	0	0	0	0	0	0	0	0	0	0	0	0	0	0	0	0	0	0	0	0	0	0	0
18864_00021	18864_4307-X4095-Y7977	5042.65	1622.47	3102.3	SSp-ul	SSp-ul	2/3	Cux2-CreERT2;Ai166-382148	18864	CTX_IT		0	8568.66	9811.38	295.724	0	58.6808	1671.62	36603.1	0	723.508	0	0	0	0	0	0	0	0	0	0	0	0	0	0	0	0	0	0	0	0	0	0	0	0	0	0	0	0
18864_00029	18864_3423-X9931-Y4318	4570.75	4238.3	1745	SSs	SSs	2/3	Cux2-CreERT2;Ai166-382148	18864	CTX_IT		0	0	0	0	0	0	11619.9	0	0	0	17619.8	21352.4	17.1437	0	0	0	0	0	0	0	0	0	0	0	0	0	0	0	0	0	0	0	0	0	0	0	0	0
18864_00043	18864_3238-X8977-Y4713	4350.7	3970.25	1741.65	SSs	SSs	2/3	Cux2-CreERT2;Ai166-382148	18864	CTX_IT		0	2497.61	1372.86	0	0	0	15209	0	0	0	14105.4	17646.3	6293.74	0	0	0	0	0	0	0	0	0	0	0	0	0	0	0	0	0	0	0	714.92	8.96602	0	0	0	0
18864_00313	18864_4567-X9945-Y29934	6019.4	3647.12	1806.55	SSs	SSs	6a	Cux2-CreERT2;Ai166-382148	18864			0	31860.1	7077.44	3792.67	0	664.37	4934.19	3003.25	0	728.229	50549.6	0	301.953	0	0	0	0	0	0	0	0	0	0	0	0	0	0	0	0	0	0	0	0	0	0	0	0	0
18864_00117	18864_7078-X6476-Y5135	8744.2	1511.05	2039.67	VISl	VISl	2/3	Cux2-CreERT2;Ai166-382148	18864	CTX_IT		0	0	0	0	0	0	0	0	0	0	0	0	0	0	0	0	0	2318.68	8686.54	16835.6	4457.79	0	9908.69	184.059	0	0	0	0	0	0	0	0	0	0	0	357.358	0	0
18864_00119	18864_7516-X6276-Y6366	9202.12	1407.2	2346.43	VISp	VISp	2/3	Cux2-CreERT2;Ai166-382148	18864	CTX_IT		0	0	0	0	0	0	0	0	0	0	0	0	0	0	0	0	0	208.218	0	2789.15	41428.1	842.085	0	0	806.453	0	0	0	0	0	0	0	0	0	0	0	0	0
18864_00114	18864_6108-X4723-Y7846	7373.02	1169.6	3001.75	VISrl	VISrl	5	Cux2-CreERT2;Ai166-382148	18864			0	0	0	0	5570.32	0	0	0	1604.77	0	0	0	0	0	0	0	0	0	0	0	0	0	0	0	0	0	0	0	0	0	0	0	0	0	0	0	0	0
18864_00023	18864_4864-X4115-Y6961	5780.12	1329.72	2836.43	SSp-un	SSp-un	2/3	Cux2-CreERT2;Ai166-382148	18864	CTX_IT		0	0	0	219.361	11640.3	0	0	5302.38	0	17874	0	0	0	0	0	0	0	0	0	0	0	0	0	0	0	0	0	0	0	0	0	0	0	0	0	0	0	0
18867_2903_x13633_y8787	18867_2903-X13633-Y8787	3396.9	2841.62	3731.2	MOs	MOp	5	Pvalb-T2A-CreERT2;Ai166_394528-18867	18867	CTX_ET	TPC_com	0	4320.07	15634.9	0	0	0	0	0	0	0	0	0	0	0	0	0	0	0	0	0	0	0	0	0	0	0	0	0	0	0	0	0	311.149	0	0	0	0	0
18867_3383_x10177_y11497	18867_3383-X10177-Y11497	3970.95	3780.43	2552	SSp-m	SSp-m	5	Pvalb-T2A-CreERT2;Ai166_394528-18867	18867	CTX_ET	TPC_sim	0	9869.51	2104.01	0	0	0	3509.46	0	0	0	297.424	1290.66	774.419	0	0	0	0	0	0	0	0	0	0	0	0	0	0	0	0	0	0	0	0	754.86	0	0	0	0
18867_3469_x10058_y10954	18867_3469-X10058-Y10954	4049.6	3367.65	2817.6	MOp	MOp	5	Pvalb-T2A-CreERT2;Ai166_394528-18867	18867	CTX_ET		0	10566.2	1400.8	0	0	0	3131.48	0	0	0	1159.26	0	0	0	0	0	0	0	0	0	0	0	0	0	0	0	0	0	0	0	0	0	0	0	0	0	0	0
18867_3525_x9958_y10743	18867_3525-X9958-Y10743	4180.35	3490.88	2490.35	SSp-m	SSp-m	5	Pvalb-T2A-CreERT2;Ai166_394528-18867	18867	CTX_ET	TPC_sim	0	1710.95	0	0	0	0	9165.54	0	0	0	0	0	0	0	0	0	0	0	0	0	0	0	0	0	0	0	0	0	0	0	0	0	0	0	0	0	0	0
18867_3758_x14594_y6944	18867_3758-X14594-Y6944	4635.4	2043.47	4093.25	MOp	MOp	5	Pvalb-T2A-CreERT2;Ai166_394528-18867	18867	CTX_ET	TPC_com	0	8903.97	6783.16	0	0	0	3.10085	0	0	0	0	8.66562	0	0	0	0	0	0	0	0	0	0	0	0	0	0	0	0	0	0	0	0	0	0	0	0	0	0
18867_3801_x9223_y10977	18867_3801-X9223-Y10977	4428.07	3386.33	2513.6	SSp-m	SSp-m	5	Pvalb-T2A-CreERT2;Ai166_394528-18867	18867	CTX_ET		0	47.5164	0	0	0	0	8343.3	0	0	0	0	25.0904	0	0	0	0	0	0	0	0	0	0	0	0	0	0	0	0	0	0	0	0	0	0	0	0	0	0
18867_3807_x9130_y11820	18867_3807-X9130-Y11820	4480.4	3721.32	2437.6	SSp-m	SSp-m	5	Pvalb-T2A-CreERT2;Ai166_394528-18867	18867	CTX_ET		0	0	0	0	0	0	5853.96	0	0	0	526.011	0	0	0	0	0	0	0	0	0	0	0	0	0	0	0	0	0	0	0	0	0	0	0	0	0	0	0
18867_3832_x10338_y8748	18867_3832-X10338-Y8748	4472.07	2616.9	2866.88	SSp-m	SSp-m	5	Pvalb-T2A-CreERT2;Ai166_394528-18867	18867	CTX_ET		0	561.961	0	0	0	0	5154.29	0	0	0	0	0	0	0	0	0	0	0	0	0	0	0	0	0	0	0	0	0	0	0	0	0	0	0	0	0	0	0
18867_3855_x11412_y8044	18867_3855-X11412-Y8044	4666.32	2463.95	3003.15	SSp-m	SSp-m	5	Pvalb-T2A-CreERT2;Ai166_394528-18867	18867	CTX_ET	TPC_com	0	6123.78	2666.16	294.219	0	0	4059.25	6402.29	0	0	964.514	1357.9	184.817	0	0	0	0	0	0	0	0	0	0	0	0	0	0	0	0	0	0	0	498.6	4.47128	0	0	0	0
18867_3926_x8710_y12751	18867_3926-X8710-Y12751	4694.52	4231.25	2040.78	SSs	SSs	5	Pvalb-T2A-CreERT2;Ai166_394528-18867	18867	CTX_ET	TPC_sim	0	0	0	0	0	0	1951.36	0	0	0	6326.74	4106.19	0	0	0	0	0	0	0	0	0	0	0	0	0	0	0	0	0	0	0	0	59.0436	159.313	0	0	0	0
18867_3973_x31634_y12362	18867_3973-X31634-Y12362	4918.62	4208	1954.67	SSs	SSs	5	Pvalb-T2A-CreERT2;Ai166_394528-18867	18867	CTX_ET	TPC_sim	0	0	0	0	0	0	0	0	0	0	6193.29	62.6032	0	0	0	0	0	0	0	0	0	0	0	0	0	0	0	0	0	0	0	0	0	0	0	0	0	0
18867_3994_x27846_y7437	18867_3994-X27846-Y7437	5012.18	2204.8	3288.43	SSp-ul	SSp-ul	5	Pvalb-T2A-CreERT2;Ai166_394528-18867	18867	CTX_ET	TPC_sim	0	7370.62	0	0	0	0	136.831	18647.6	0	0	0	0	0	0	0	0	0	0	0	0	0	0	0	0	0	0	0	0	0	0	0	0	0	0	0	0	0	0
18867_4052_x9852_y8712	18867_4052-X9852-Y8712	4704.35	2601.97	2696.53	SSp-m	SSp-m	5	Pvalb-T2A-CreERT2;Ai166_394528-18867	18867	CTX_ET		0	0	0	0	0	0	8073.58	0	0	0	0	0	0	0	0	0	0	0	0	0	0	0	0	0	0	0	0	0	0	0	0	0	0	0	0	0	0	0
18867_4156_x9348_y9148	18867_4156-X9348-Y9148	4801.73	2749.45	2556.53	SSp-m	SSp-m	5	Pvalb-T2A-CreERT2;Ai166_394528-18867	18867	CTX_ET		0	0	0	0	0	0	9739.35	0	0	0	0	0	0	0	0	0	0	0	0	0	0	0	0	0	0	0	0	0	0	0	0	0	0	0	0	0	0	0
18867_4202_x26848_y7080	18867_4202-X26848-Y7080	5287.07	2022.88	3629.2	SSp-ul	SSp-ul	5	Pvalb-T2A-CreERT2;Ai166_394528-18867	18867	CTX_ET	TPC_sim	0	3297.17	0	0	0	238.109	0	8951.88	0	0	0	0	0	0	0	0	0	0	0	0	0	0	0	0	0	0	0	0	0	0	0	0	0	0	0	0	0	0
18867_4216_x9933_y8365	18867_4216-X9933-Y8365	5070.75	2580	2497.53	SSp-m	SSp-m	5	Pvalb-T2A-CreERT2;Ai166_394528-18867	18867	CTX_ET	TPC_sim	0	2773.12	0	0	0	0	8215.6	215.357	0	0	0	0	0	0	0	0	0	0	0	0	0	0	0	0	0	0	0	0	0	0	0	0	0	0	0	0	0	0
18867_4218_x8269_y11914	18867_4218-X8269-Y11914	5031.88	3892.65	1899.65	SSs	SSs	5	Pvalb-T2A-CreERT2;Ai166_394528-18867	18867	CTX_ET	TPC_sim	0	1896.92	1452.76	0	0	0	4961.45	0	0	0	10012.1	0	0	0	0	0	0	0	0	0	0	0	0	0	0	0	0	0	0	0	0	0	0	330.476	0	0	0	0
18867_4259_x9977_y8313	18867_4259-X9977-Y8313	5130.35	2562.5	2520.1	SSp-m	SSp-m	5	Pvalb-T2A-CreERT2;Ai166_394528-18867	18867	CTX_ET	TPC_sim	0	0	0	134.055	0	0	3796.65	0	0	0	0	0	0	0	0	0	0	0	0	0	0	0	0	0	0	0	0	0	0	0	0	0	0	0	0	0	0	0
18867_4296_x31171_y9797	18867_4296-X31171-Y9797	5298.82	3174.62	2136.28	SSp-m	SSp-m	5	Pvalb-T2A-CreERT2;Ai166_394528-18867	18867	CTX_ET	TPC_sim	0	5802.34	2129.17	412.101	0	0	12479.1	164.424	0	0	1262.7	0	0	0	0	0	0	0	0	0	0	0	0	0	0	0	0	0	0	0	0	0	0	0	0	0	0	0
18867_4302_x30805_y9233	18867_4302-X30805-Y9233	5336.82	2947.9	2260.68	SSp-m	SSp-m	5	Pvalb-T2A-CreERT2;Ai166_394528-18867	18867	CTX_ET	TPC_sim	0	1552.86	0	608.046	0	0	3432.33	0	0	0	0	0	472.62	0	0	0	0	0	0	0	0	0	0	0	0	0	0	0	0	0	0	0	0	20.6235	0	0	0	0
18867_4330_x29413_y7746	18867_4330-X29413-Y7746	5393.85	2320.1	2764.88	SSp-un	SSp-m	5	Pvalb-T2A-CreERT2;Ai166_394528-18867	18867	CTX_ET	TPC_com	0	0	0	2971.97	0	0	1022.38	302.344	0	4712.92	0	0	0	0	0	0	0	0	0	0	0	0	0	0	0	0	0	0	0	0	0	0	0	0	0	0	0	0
18867_4336_x10280_y7972	18867_4336-X10280-Y7972	5231.75	2435.12	2623.78	SSp-m	SSp-m	5	Pvalb-T2A-CreERT2;Ai166_394528-18867	18867	CTX_ET	TPC_sim	0	0	0	485.297	0	0	4688.53	0	0	748.78	0	0	0	0	0	0	0	0	0	0	0	0	0	0	0	0	0	0	0	0	0	0	0	0	0	0	0	0
18867_4392_x7633_y13301	18867_4392-X7633-Y13301	5125.02	4247.45	1864.78	SSs	SSs	5	Pvalb-T2A-CreERT2;Ai166_394528-18867	18867	CTX_ET		0	0	0	0	0	0	0	0	0	0	7092.97	187.829	0	0	0	0	0	0	0	0	0	0	0	0	0	0	0	0	0	0	0	0	0	183.538	0	0	0	0
18867_4397_x8352_y9768	18867_4397-X8352-Y9768	5239.75	3085.35	1953.1	SSp-m	SSp-m	5	Pvalb-T2A-CreERT2;Ai166_394528-18867	18867	CTX_ET	TPC_sim	0	0	0	378.495	0	0	5892.08	0	0	0	316.087	0	0	0	0	0	0	0	0	0	0	0	0	0	0	0	0	0	0	0	0	0	0	0	0	0	0	0
18867_4421_x31775_y9812	18867_4421-X31775-Y9812	5345.38	3091.6	1925.03	SSp-m	SSp-m	5	Pvalb-T2A-CreERT2;Ai166_394528-18867	18867	CTX_ET		0	0	0	818.161	0	0	8247.07	0	0	0	280.996	0	0	0	0	0	0	0	0	0	0	0	0	0	0	0	0	0	0	0	0	0	0	0	0	0	0	0
18867_4457_x7592_y10554	18867_4457-X7592-Y10554	5156.9	3209.3	1944.7	SSp-m	SSp-m	5	Pvalb-T2A-CreERT2;Ai166_394528-18867	18867	CTX_ET		0	1270.44	179.072	862.891	0	0	11490.5	0	0	0	1214.96	0	0	0	0	0	0	0	0	0	0	0	0	0	0	0	0	0	0	0	0	0	0	0	0	0	0	0
18867_4473_x25161_y6054	18867_4473-X25161-Y6054	5526.32	1592	4156.98	MOp	SSp-ll	5	Pvalb-T2A-CreERT2;Ai166_394528-18867	18867	CTX_ET	TPC_sim	0	7921.51	369.076	0	0	1088.46	0	511.918	0	0	0	0	0	0	0	0	0	0	0	0	0	0	0	0	0	0	0	0	0	0	0	0	0	0	0	0	0	0
18867_4513_x27588_y6824	18867_4513-X27588-Y6824	5627.8	1926.28	3404.7	SSp-ul	SSp-ul	5	Pvalb-T2A-CreERT2;Ai166_394528-18867	18867	CTX_ET	TPC_com	0	5518.32	0	0	0	215.324	0	11650.4	0	0	0	0	0	0	0	0	0	0	0	0	0	0	0	0	0	0	0	0	0	0	0	0	0	0	0	0	0	0
18867_4533_x14227_y15937	18867_4533-X14227-Y15937	5483.65	5272.07	4011.62	unknown	CP	n/a	Pvalb-T2A-CreERT2;Ai166_394528-18867	18867	CP_SNr		0	0	0	0	0	0	0	0	0	0	0	0	0	0	0	0	0	0	0	0	0	0	0	0	0	0	0	0	0	0	0	0	0	0	0	0	0	0
18867_4554_x26130_y14869	18867_4554-X26130-Y14869	5683.93	4981.98	3759.93	GPe	CP	n/a	Pvalb-T2A-CreERT2;Ai166_394528-18867	18867	CP_SNr		0	0	0	0	0	0	0	0	0	0	0	0	0	0	0	0	0	0	0	0	0	0	0	0	0	0	0	0	0	0	0	0	0	0	0	0	0	0
18867_4593_x26568_y15120	18867_4593-X26568-Y15120	5735.62	5065.18	3643.7	GPe	CP	n/a	Pvalb-T2A-CreERT2;Ai166_394528-18867	18867	CP_SNr		0	0	0	0	0	0	0	0	0	0	0	0	0	0	0	0	0	0	0	0	0	0	0	0	0	0	0	0	0	0	0	0	0	0	0	0	0	0
18867_4605_x30309_y8068	18867_4605-X30309-Y8068	5726.43	2438.85	2467.88	SSp-n	SSp-n	5	Pvalb-T2A-CreERT2;Ai166_394528-18867	18867	CTX_ET	TPC_sim	0	0	0	11399.3	35.603	0	0	0	0	35.7271	108.922	0	0	0	0	0	0	0	0	0	0	0	0	0	0	0	0	0	0	0	0	0	0	0	0	0	0	0
18867_4621_x24147_y14734	18867_4621-X24147-Y14734	5739.82	4911.95	4350.85	unknown	RT	n/a	Pvalb-T2A-CreERT2;Ai166_394528-18867	18867			0	0	0	0	0	0	0	0	0	0	0	0	0	0	0	0	0	0	0	0	0	0	0	0	0	0	0	0	0	0	0	0	0	0	0	0	0	0
18867_4647_x12409_y6656	18867_4647-X12409-Y6656	5632.12	1969.62	3327.05	SSp-ul	SSp-ul	5	Pvalb-T2A-CreERT2;Ai166_394528-18867	18867	CTX_ET	TPC_sim	0	114.602	0	0	0	234.232	0	9534.75	0	35.7791	0	0	0	0	0	0	0	0	0	0	0	0	0	0	0	0	0	0	0	0	0	0	0	0	0	0	0	0
18867_4677_x24410_y14710	18867_4677-X24410-Y14710	5817.38	4903.07	4267.38	fiber tracts	RT	n/a	Pvalb-T2A-CreERT2;Ai166_394528-18867	18867			0	0	0	0	0	0	0	0	0	0	0	0	0	0	0	0	0	0	0	0	0	0	0	0	0	0	0	0	0	0	0	0	0	0	0	0	0	0
18867_4689_x11723_y7039	18867_4689-X11723-Y7039	5662.73	2093.25	3109.03	SSp-ul	SSp-ul	5	Pvalb-T2A-CreERT2;Ai166_394528-18867	18867	CTX_ET	TPC_sim	0	2154.23	0	0	0	36.5164	0	10592.6	0	2179.88	375.412	131.435	0	0	0	0	0	0	0	0	0	0	0	0	0	0	0	0	0	0	0	0	0	0	0	0	0	0
18867_4724_x12558_y16835	18867_4724-X12558-Y16835	5852.73	5583.4	3379	unknown	CP	n/a	Pvalb-T2A-CreERT2;Ai166_394528-18867	18867	CP_SNr		0	0	0	0	0	0	0	0	0	0	0	0	0	0	0	0	0	0	0	0	0	0	0	0	0	0	0	0	0	0	0	0	0	0	0	0	0	0
18867_4768_x26326_y6150	18867_4768-X26326-Y6150	5879.57	1662.5	3808.7	SSp-ll	SSp-ul	5	Pvalb-T2A-CreERT2;Ai166_394528-18867	18867	CTX_ET	TPC_com	0	2214.94	0	0	0	8699.51	0	3027.96	0	99.1616	0	0	0	0	0	0	0	0	0	0	0	0	0	0	0	0	0	0	0	0	0	0	0	0	0	0	0	0
18867_4776_x28359_y6621	18867_4776-X28359-Y6621	5919.07	1869.17	3154	SSp-ul	SSp-un	5	Pvalb-T2A-CreERT2;Ai166_394528-18867	18867	CTX_ET	TPC_sim	0	4149.14	2623.78	0	0	0	0	10109.9	0	2435.4	0	0	0	0	0	0	0	0	0	0	0	0	0	0	0	0	0	0	0	0	0	0	0	0	0	0	0	0
18867_4789_x23709_y15765	18867_4789-X23709-Y15765	5893.75	5248.02	4504.93	unknown	RT	n/a	Pvalb-T2A-CreERT2;Ai166_394528-18867	18867			0	0	0	0	0	0	0	0	0	0	0	0	0	0	0	0	0	0	0	0	0	0	0	0	0	0	0	0	0	0	0	0	0	0	0	0	0	0
18867_4801_x7068_y12938	18867_4801-X7068-Y12938	5707.65	4254.4	1463.42	SSs	SSs	5	Pvalb-T2A-CreERT2;Ai166_394528-18867	18867	CTX_ET	TPC_sim	0	0	0	0	0	0	0	0	0	0	7654.17	411.678	743.559	0	0	0	0	0	0	0	0	0	0	0	0	0	0	0	0	0	0	0	0	453.077	0	0	0	0
18867_4817_x16327_y15739	18867_4817-X16327-Y15739	5829	5221.12	4622.12	BST	RT	n/a	Pvalb-T2A-CreERT2;Ai166_394528-18867	18867			0	0	0	0	0	0	0	0	0	0	0	0	0	0	0	0	0	0	0	0	0	0	0	0	0	0	0	0	0	0	0	0	0	0	0	0	0	0
18867_4824_x31628_y8902	18867_4824-X31628-Y8902	5971.55	2765.82	2011.92	SSp-n	SSp-n	5	Pvalb-T2A-CreERT2;Ai166_394528-18867	18867	CTX_ET	TPC_sim	0	0	0	7573.36	0	0	0	0	0	0	0	0	0	0	0	0	0	0	0	0	0	0	0	0	0	0	0	0	0	0	0	0	0	46.3547	0	0	0	0
18867_4826_x11914_y16564	18867_4826-X11914-Y16564	5966.9	5478.85	3176.03	CP	CP	n/a	Pvalb-T2A-CreERT2;Ai166_394528-18867	18867	CP_SNr		0	0	0	0	0	0	0	0	0	0	0	0	0	0	0	0	0	0	0	0	0	0	0	0	0	0	0	0	0	0	0	0	0	0	0	0	0	0
18867_4831_x27808_y6496	18867_4831-X27808-Y6496	5814.4	1628.4	3369.3	SSp-ul	SSp-ul	5	Pvalb-T2A-CreERT2;Ai166_394528-18867	18867	CTX_ET		0	0	0	0	1661.61	1030.66	0	10152.7	0	489.57	614.523	0	0	0	0	0	0	0	0	0	0	0	0	0	0	0	0	0	0	0	0	0	0	0	0	0	0	0
18867_4874_x16831_y16618	18867_4874-X16831-Y16618	5966.15	5569.82	4696.1	unknown	RT	n/a	Pvalb-T2A-CreERT2;Ai166_394528-18867	18867			0	0	0	0	0	0	0	0	0	0	0	0	0	0	0	0	0	0	0	0	0	0	0	0	0	0	0	0	0	0	0	0	0	0	0	0	0	0
18867_4889_x28329_y6770	18867_4889-X28329-Y6770	6055.05	1946.22	3171.62	SSp-un	SSp-un	5	Pvalb-T2A-CreERT2;Ai166_394528-18867	18867	CTX_ET	TPC_sim	0	3591.28	9677.95	0	932.175	0	0	4863.77	0	3430.74	182.71	0	0	0	0	0	0	0	0	0	0	0	0	0	0	25.3023	0	0	0	0	0	0	0	0	0	0	0	0
18867_4922_x30354_y7405	18867_4922-X30354-Y7405	6106	2167.07	2476.93	SSp-bfd	SSp-bfd	5	Pvalb-T2A-CreERT2;Ai166_394528-18867	18867	CTX_ET	TPC_sim	0	0	0	1669.73	6796.05	0	0	0	0	81.3107	0	0	0	0	0	0	0	0	0	0	0	0	0	0	0	0	0	0	0	0	0	0	0	0	0	0	0	0
18867_4926_x25796_y14504	18867_4926-X25796-Y14504	6129.68	4812.32	3866	fiber tracts	RT	n/a	Pvalb-T2A-CreERT2;Ai166_394528-18867	18867			0	0	0	0	0	0	0	0	0	0	0	0	0	0	0	0	0	0	0	0	0	0	0	0	0	0	0	0	0	0	0	0	0	0	0	0	0	0
18867_4954_x9860_y7599	18867_4954-X9860-Y7599	5929.9	2281.25	2488.33	SSp-n	SSp-bfd	5	Pvalb-T2A-CreERT2;Ai166_394528-18867	18867	CTX_ET	TPC_com	0	6392.86	4438.82	11109	2256.16	155.079	0	930.031	0	288.389	0	0	0	0	0	0	0	0	0	0	0	0	0	0	0	0	0	0	0	0	0	0	0	0	0	0	0	0
18867_4957_x30093_y7560	18867_4957-X30093-Y7560	6149.6	2232.28	2560.68	SSp-bfd	SSp-n	5	Pvalb-T2A-CreERT2;Ai166_394528-18867	18867	CTX_ET	TPC_sim	0	741.065	2027.69	2640.47	6729.49	55.1168	0	465.66	0	1870.44	1016.21	0	0	0	0	0	0	0	0	0	0	0	0	0	0	0	0	0	0	0	0	0	0	0	0	0	0	0
18867_4984_x30860_y8156	18867_4984-X30860-Y8156	6180.52	2457.25	2291.1	SSp-n	SSp-n	5	Pvalb-T2A-CreERT2;Ai166_394528-18867	18867	CTX_ET	TPC_sim	0	0	0	4439.76	2910.11	0	0	0	0	0	0	0	0	0	0	0	0	0	0	0	0	0	0	0	0	0	0	0	0	0	0	0	0	0	0	0	0	0
18867_5082_x26232_y14941	18867_5082-X26232-Y14941	6301.52	4941.62	3749.3	unknown	RT	n/a	Pvalb-T2A-CreERT2;Ai166_394528-18867	18867			0	0	0	0	0	0	0	0	0	0	0	0	0	0	0	0	0	0	0	0	0	0	0	0	0	0	0	0	0	0	0	0	0	0	0	0	0	0
18867_5083_x14145_y15212	18867_5083-X14145-Y15212	6158.9	4987.1	3997.47	fiber tracts	RT	n/a	Pvalb-T2A-CreERT2;Ai166_394528-18867	18867			0	0	0	0	0	0	0	0	0	0	0	0	0	0	0	0	0	0	0	0	0	0	0	0	0	0	0	0	0	0	0	0	0	0	0	0	0	0
18867_5169_x12576_y5864	18867_5169-X12576-Y5864	6188.95	1703.25	3364.92	SSp-ul	SSp-ul	5	Pvalb-T2A-CreERT2;Ai166_394528-18867	18867	CTX_ET	TPC_sim	0	667.539	0	0	2198.64	3110.37	0	9107.11	0	1993.01	0	0	0	0	0	0	0	0	0	0	0	0	0	0	0	0	0	0	0	0	0	0	0	0	0	0	0	0
18867_5194_x29530_y6807	18867_5194-X29530-Y6807	6403.23	1987.38	2765.35	SSp-bfd	SSp-bfd	5	Pvalb-T2A-CreERT2;Ai166_394528-18867	18867			0	0	0	110.315	22670.9	0	0	107.322	0	1782.5	0	0	0	0	0	0	0	0	0	0	0	0	0	0	0	0	0	0	0	0	0	0	0	0	0	0	0	0
18867_5203_x10027_y7237	18867_5203-X10027-Y7237	6023.95	2010.75	2834.42	SSp-bfd	SSp-bfd	5	Pvalb-T2A-CreERT2;Ai166_394528-18867	18867	CTX_ET		0	0	0	1638.4	8060.57	0	249.514	0	0	1313.77	0	0	0	0	0	0	0	0	0	0	0	0	0	0	0	0	0	0	0	0	0	0	0	0	0	0	0	0
18867_5287_x32054_y8614	18867_5287-X32054-Y8614	6547.7	2668.47	1879.35	SSs	SSp-n	5	Pvalb-T2A-CreERT2;Ai166_394528-18867	18867	CTX_ET	TPC_sim	0	0	0	1327.74	3327.48	0	0	0	0	0	6852.84	0	119.813	0	0	0	0	0	0	0	0	0	0	0	0	0	0	0	0	0	0	0	0	129.267	0	0	0	0
18867_5319_x14289_y4114	18867_5319-X14289-Y4114	6367.02	914.6	3888.73	SSp-ll	MOp	2/3	Pvalb-T2A-CreERT2;Ai166_394528-18867	18867			0	0	0	0	0	37475.6	0	0	9148.81	0	0	0	0	0	0	0	0	0	0	0	0	0	0	0	0	0	0	0	0	0	0	0	0	0	0	0	0	0
18867_5408_x30554_y7318	18867_5408-X30554-Y7318	6660.75	2198.35	2402.35	SSp-bfd	SSp-bfd	5	Pvalb-T2A-CreERT2;Ai166_394528-18867	18867	CTX_ET	TPC_sim	0	0	0	0	5839.48	0	0	0	0	0	0	0	0	0	0	0	0	0	0	0	0	0	0	0	0	0	0	0	0	0	0	0	0	0	0	0	0	0
18867_5486_x20836_y5690	18867_5486-X20836-Y5690	6517.9	1183.78	5326.12	RSPv	RSPv	5	Pvalb-T2A-CreERT2;Ai166_394528-18867	18867	CTX_ET		0	4.24922	1572.35	0	2971.41	72.626	0	1357.32	403.966	0	0	0	0	0	0	0	0	0	131.038	0	575.134	0	0	0	0	2513.43	1173.52	0	0	0	0	0	0	0	0	0	2558.99	16754.9
18867_5640_x21236_y5683	18867_5640-X21236-Y5683	6706.07	1200.38	5207.85	RSPv	RSPv	5	Pvalb-T2A-CreERT2;Ai166_394528-18867	18867	CTX_ET		0	128.76	3339.88	0	0	488.924	0	0	0	0	0	0	0	0	0	0	0	0	0	1894.95	5791.56	252.558	415.845	322.503	525.741	1427.43	649.229	0	0	0	0	0	0	0	0	542.639	8061.23	32122.3
18867_5654_x12080_y5724	18867_5654-X12080-Y5724	6713.5	1653.2	3205.03	SSp-bfd	SSp-un	5	Pvalb-T2A-CreERT2;Ai166_394528-18867	18867	CTX_ET	TPC_sim	0	0	0	584.075	10321.6	0	0	357.125	681.337	1361.32	0	0	0	0	0	0	0	0	0	0	0	0	0	0	0	0	0	0	0	0	0	0	0	0	0	0	0	0
18867_5665_x20882_y6561	18867_5665-X20882-Y6561	6830.28	1510.85	5325.35	RSPv	RSPv	5	Pvalb-T2A-CreERT2;Ai166_394528-18867	18867	CTX_ET		0	0	196.763	0	0	554.468	0	40.3884	0	0	0	0	0	0	0	0	0	0	0	0	0	0	0	0	0	1405.49	1244.27	0	0	0	0	0	0	0	0	0	800.278	13110.9
18867_5867_x21009_y6208	18867_5867-X21009-Y6208	7147.32	1611.78	5403.25	fiber tracts	RSPv	5	Pvalb-T2A-CreERT2;Ai166_394528-18867	18867	CTX_ET	TPC_sim	0	0	368.817	0	0	0	0	0	0	0	0	0	0	0	0	0	0	105.194	5859.31	355.74	1143.86	0	866.991	697.987	0	4112.81	271.377	0	0	0	0	0	0	0	0	0	8637.51	20114.8
18867_5894_x10157_y6463	18867_5894-X10157-Y6463	7015.88	1886	2604.2	SSp-bfd	SSp-bfd	5	Pvalb-T2A-CreERT2;Ai166_394528-18867	18867	CTX_ET	TPC_sim	0	0	0	0	6726.49	0	0	0	0	0	0	0	0	0	0	0	0	0	0	0	0	0	0	0	0	0	0	0	0	0	0	0	0	0	0	0	0	0
18867_5942_x29015_y5711	18867_5942-X29015-Y5711	7212.88	1631.5	3013.32	SSp-bfd	SSp-bfd	5	Pvalb-T2A-CreERT2;Ai166_394528-18867	18867	CTX_ET	TPC_sim	0	0	0	0	4341.4	0	0	0	538.046	0	0	0	0	0	0	0	0	0	0	0	0	0	0	0	0	0	0	0	0	0	0	0	0	0	0	0	0	0
18867_6003_x18592_y6204	18867_6003-X18592-Y6204	7276.35	1660.78	5348.38	fiber tracts	RSPv	5	Pvalb-T2A-CreERT2;Ai166_394528-18867	18867	CTX_ET	TPC_sim	0	0	0	0	0	0	0	0	0	0	0	0	0	0	0	4.28824	0	501.517	563.122	704.311	1856.73	0	1733.36	1516.53	0	909.499	2047.15	711.11	26.3103	0	7.38694	451.693	0	0	0	0	527.842	14636.4
18867_6007_x18415_y4843	18867_6007-X18415-Y4843	7227	1001.92	5250.05	RSPv	RSPv	5	Pvalb-T2A-CreERT2;Ai166_394528-18867	18867	CTX_ET	TPC_sim	0	0	0	0	0	0	0	0	0	0	0	0	0	0	0	0	0	0	0	603.634	1134.14	141.784	0	0	0	0	922.721	0	0	0	0	0	0	0	0	270.971	2476.57	34882.7
18867_6014_x17935_y4434	18867_6014-X17935-Y4434	7219.35	868.475	5105.57	RSPd	RSPd	5	Pvalb-T2A-CreERT2;Ai166_394528-18867	18867	CTX_ET	TPC_sim	0	0	1067.96	0	0	0	0	0	0	0	0	0	0	0	0	0	0	0	7.41252	0	0	0	0	0	0	10381.3	2147.42	0	0	0	0	0	0	0	0	629.082	26248.1	26932.3
18867_6085_x20833_y6331	18867_6085-X20833-Y6331	7397.88	1673	5458.5	fiber tracts	RSPv	5	Pvalb-T2A-CreERT2;Ai166_394528-18867	18867	CTX_ET	TPC_sim	0	0	0	0	0	0	0	0	0	0	0	0	0	0	0	0	0	0	0	0	0	0	0	0	0	0	8089.34	0	0	0	0	0	0	0	0	0	389.769	23335.3
18867_6091_x30186_y6043	18867_6091-X30186-Y6043	7399.43	1802.22	2615.07	SSp-bfd	SSp-bfd	5	Pvalb-T2A-CreERT2;Ai166_394528-18867	18867	CTX_ET	TPC_sim	0	0	0	0	12017.9	0	0	0	0	0	1345.64	0	0	108.29	273.005	0	0	208.058	0	0	165.961	0	0	0	0	0	0	0	0	0	0	0	0	0	0	0	0	0
18867_6408_x9343_y6158	18867_6408-X9343-Y6158	7648.8	1720.6	2318.67	SSp-bfd	SSp-bfd	5	Pvalb-T2A-CreERT2;Ai166_394528-18867	18867	CTX_ET	TPC_sim	0	0	0	0	8361.62	0	67.6642	0	0	0	607.053	0	0	380.71	0	0	0	676.64	0	0	0	0	0	0	0	0	0	0	0	0	0	0	0	0	0	0	0	0
18867_6413_x20950_y6015	18867_6413-X20950-Y6015	7774.38	1478.03	5431.88	RSPv	RSPv	5	Pvalb-T2A-CreERT2;Ai166_394528-18867	18867	CTX_ET	TPC_sim	0	0	0	0	0	0	0	0	0	0	0	0	0	0	0	0	0	0	0	0	0	0	0	0	0	0	3865.87	0	0	0	0	0	0	0	0	0	2076.45	20668.3
18867_6452_x16339_y18318	18867_6452-X16339-Y18318	7802.7	6019.02	4531.5	LHA	BS	n/a	Pvalb-T2A-CreERT2;Ai166_394528-18867	18867			0	0	0	0	0	0	0	0	0	0	0	0	0	0	0	0	0	0	0	0	0	0	0	0	0	0	0	0	0	0	0	0	0	0	0	0	0	0
18867_6468_x21532_y7741	18867_6468-X21532-Y7741	7891.05	2188.53	5264.35	SUB	SUB	n/a	Pvalb-T2A-CreERT2;Ai166_394528-18867	18867			0	0	0	0	0	0	0	0	0	0	0	0	0	0	0	0	0	0	0	0	0	0	0	0	0	0	0	0	0	0	0	0	0	0	0	0	24.0926	4238.13
18867_6985_x12525_y4095	18867_6985-X12525-Y4095	8334.38	837.45	3376.9	VISp	VISp	2/3	Pvalb-T2A-CreERT2;Ai166_394528-18867	18867			0	0	0	0	0	0	0	0	0	0	0	0	0	0	0	0	0	0	0	0	55938.3	0	65.9517	0	0	0	0	0	0	0	0	0	0	0	0	0	0	0
18867_6986_x31479_y5932	18867_6986-X31479-Y5932	8520.6	1830.47	2124.1	VISl	VISl	5	Pvalb-T2A-CreERT2;Ai166_394528-18867	18867			0	0	0	0	0	0	0	0	0	0	0	0	0	0	0	0	0	10840.3	0	26308.8	0	0	0	288.51	0	0	0	0	0	0	0	0	0	0	0	0	0	0
18867_7123_x11808_y5131	18867_7123-X11808-Y5131	8524.85	1293.9	3182.78	VISp	VISp	5	Pvalb-T2A-CreERT2;Ai166_394528-18867	18867			0	0	0	0	0	0	0	0	0	0	0	0	0	0	0	0	0	0	0	0	22486.7	0	0	0	0	0	0	0	0	0	0	0	0	0	0	0	0	0
18867_7172_x22280_y4802	18867_7172-X22280-Y4802	8676.95	951.625	5082.8	RSPv	RSPv	5	Pvalb-T2A-CreERT2;Ai166_394528-18867	18867			0	0	0	0	0	0	0	0	0	0	0	0	0	0	0	0	0	0	0	0	0	0	0	0	0	0	0	0	0	0	0	0	0	0	0	0	2757.26	18425.1
18867_7390_x9887_y4961	18867_7390-X9887-Y4961	8853.77	1195.65	2392.88	VISp	VISp	2/3	Pvalb-T2A-CreERT2;Ai166_394528-18867	18867			0	0	0	0	0	0	0	0	0	0	0	0	0	0	0	0	0	0	0	205.912	47698.6	0	0	0	0	0	0	0	0	0	0	0	0	0	0	0	0	0
18867_7541_x13210_y4462	18867_7541-X13210-Y4462	9080.7	979	3620.15	VISp	VISp	5	Pvalb-T2A-CreERT2;Ai166_394528-18867	18867			0	0	0	0	0	0	0	0	0	0	0	0	0	0	0	0	0	0	0	0	19872.4	0	0	0	0	0	0	0	0	0	0	0	0	0	0	0	0	0
18867_7583_x22567_y18119	18867_7583-X22567-Y18119	9474.23	5941.68	4821.48	PRNr	PRNr	n/a	Pvalb-T2A-CreERT2;Ai166_394528-18867	18867			0	0	0	0	0	0	0	0	0	0	0	0	0	0	0	0	0	0	0	0	0	0	0	0	0	0	0	0	0	0	0	0	0	0	0	0	0	0
18867_7584_x10560_y5816	18867_7584-X10560-Y5816	9130.52	1586.97	2763	VISp	VISp	5	Pvalb-T2A-CreERT2;Ai166_394528-18867	18867			0	0	0	0	0	0	0	0	0	0	0	0	0	0	0	0	0	0	0	69.8704	20691.7	0	0	0	0	0	0	0	0	0	0	0	0	0	0	0	0	0
18867_7790_x21511_y18480	18867_7790-X21511-Y18480	9695.62	6046.38	5168.5	TRN	TRN	n/a	Pvalb-T2A-CreERT2;Ai166_394528-18867	18867			0	0	0	0	0	0	0	0	0	0	0	0	0	0	0	0	0	0	0	0	0	0	0	0	0	0	0	0	0	0	0	0	0	0	0	0	0	0
18867_7924_x22262_y16755	18867_7924-X22262-Y16755	9878.35	5479.25	4919.35	PRNr	PRNr	n/a	Pvalb-T2A-CreERT2;Ai166_394528-18867	18867			0	0	0	0	0	0	0	0	0	0	0	0	0	0	0	0	0	0	0	0	0	0	0	0	0	0	0	0	0	0	0	0	0	0	0	0	0	0
18867_8235_x25208_y14610	18867_8235-X25208-Y14610	10290.3	4826.75	3987.07	SUT	PB	n/a	Pvalb-T2A-CreERT2;Ai166_394528-18867	18867			0	0	0	0	0	0	0	0	0	0	0	0	0	0	0	0	0	0	0	0	0	0	0	0	0	0	0	0	0	0	0	0	0	0	0	0	0	0
18868_2225_x15897_y10006	18868_2225-X15897-Y10006	2592.62	3135.47	5071.05	ORBm	ORBvl	5	Pvalb-T2A-CreERT2;Ai166_396476-18868	18868			1896.61	0	0	0	0	0	0	0	0	0	0	0	0	0	0	0	0	0	0	0	0	0	0	0	0	0	0	1021.92	0	0	8801.56	10823.1	0	0	0	0	0	0
18868_2559_x15436_y13207	18868_2559-X15436-Y13207	3076.23	4088.88	4949.65	ORBvl	ORBvl	5	Pvalb-T2A-CreERT2;Ai166_396476-18868	18868	CTX_ET		0	0	437.598	0	0	0	0	0	0	0	0	0	0	0	0	0	0	0	0	0	0	0	0	0	0	2130.19	0	610.396	0	1797	529.81	6425.13	0	0	94.1381	0	0	0
18868_2584_x14386_y13639	18868_2584-X14386-Y13639	3086.4	4235.77	4639.3	ORBl	ORBl	5	Pvalb-T2A-CreERT2;Ai166_396476-18868	18868	CTX_ET		0	0	0	0	0	0	0	0	0	0	0	0	0	0	0	0	0	0	0	0	0	0	0	0	0	0	0	0	0	10511.8	0	1839.23	0	0	79.984	0	0	0
18868_2593_x15801_y13755	18868_2593-X15801-Y13755	3124.58	4279.9	5051.9	ORBvl	ORBvl	5	Pvalb-T2A-CreERT2;Ai166_396476-18868	18868	CTX_ET		0	0	0	0	0	0	0	0	0	0	0	0	0	0	0	0	0	0	0	0	0	0	0	0	0	0	0	0	0	53.1928	571.366	6068.26	0	0	0	0	0	0
18868_2601_x23273_y17306	18868_2601-X23273-Y17306	3248.72	5509.18	4050.05	PIR	PIR	n/a	Pvalb-T2A-CreERT2;Ai166_396476-18868	18868			0	0	0	0	0	0	0	0	0	0	0	0	0	0	0	0	0	0	0	0	0	0	0	0	0	0	0	0	0	0	0	0	0	0	0	0	0	0
18868_2621_x11765_y8944	18868_2621-X11765-Y8944	3100	2671.9	3820.35	MOs	MOs	5	Pvalb-T2A-CreERT2;Ai166_396476-18868	18868	CTX_ET	TPC_com	0	9354.34	19901.5	0	0	0	1221.47	0	0	0	0	711.649	0	0	0	0	0	0	0	0	0	0	0	0	0	0	0	0	0	0	0	0	0	0	0	0	0	0
18868_2924_x10668_y9719	18868_2924-X10668-Y9719	3506.1	2919.47	3500.97	MOp	MOp	5	Pvalb-T2A-CreERT2;Ai166_396476-18868	18868			0	17889	11933.4	0	0	0	0	0	0	0	0	0	0	0	0	0	0	0	0	0	0	0	0	0	0	0	0	0	0	0	0	0	0	0	0	0	0	0
18868_3009_x28076_y11485	18868_3009-X28076-Y11485	3775.03	3511.33	2561.9	MOp	MOp	5	Pvalb-T2A-CreERT2;Ai166_396476-18868	18868	CTX_ET	TPC_com	0	11831.7	3011.32	0	0	0	1251.17	0	0	0	0	0	0	0	0	0	0	0	0	0	0	0	0	0	0	0	0	0	0	0	0	0	0	3.75708	0	0	0	0
18868_3112_x27714_y10534	18868_3112-X27714-Y10534	3908.18	3167.45	2749.97	MOp	MOp	5	Pvalb-T2A-CreERT2;Ai166_396476-18868	18868	CTX_ET	TPC_sim	0	9295.47	4754.02	0	0	0	3762.8	0	0	0	798.079	0	0	0	0	0	0	0	0	0	0	0	0	0	0	0	0	0	0	0	0	0	0	0	0	0	0	0
18868_3207_x27726_y9448	18868_3207-X27726-Y9448	4031.5	2763.97	2807.47	MOp	SSp-m	5	Pvalb-T2A-CreERT2;Ai166_396476-18868	18868	CTX_ET	TPC_sim	0	12525.8	3538.99	0	0	0	2399.46	0	0	0	0	0	0	0	0	0	0	0	0	0	0	0	0	0	0	0	0	0	0	0	0	0	0	0	0	0	0	0
18868_3228_x28576_y10788	18868_3228-X28576-Y10788	4116.07	3291.3	2432.68	SSp-m	SSp-m	5	Pvalb-T2A-CreERT2;Ai166_396476-18868	18868	CTX_ET	TPC_sim	0	1641.79	0	0	0	0	9046.53	0	0	0	14.5122	0	0	0	0	0	0	0	0	0	0	0	0	0	0	0	0	0	0	0	0	0	0	0	0	0	0	0
18868_3389_x28317_y9872	18868_3389-X28317-Y9872	4326.88	2949.4	2600.75	SSp-m	SSp-m	5	Pvalb-T2A-CreERT2;Ai166_396476-18868	18868	CTX_ET	TPC_sim	0	653.707	0	0	0	0	5507.31	0	0	0	0	0	0	0	0	0	0	0	0	0	0	0	0	0	0	0	0	0	0	0	0	0	0	0	0	0	0	0
18868_3419_x27168_y8481	18868_3419-X27168-Y8481	4429.75	2345.78	3083.15	MOp	MOp	5	Pvalb-T2A-CreERT2;Ai166_396476-18868	18868	CTX_ET	TPC_sim	0	12463.8	593.653	0	0	0	616.399	1471.53	0	0	0	0	0	0	0	0	0	0	0	0	0	0	0	0	0	0	0	0	0	0	0	0	0	0	0	0	0	0
18868_3453_x28753_y10380	18868_3453-X28753-Y10380	4433.8	3143.95	2440.28	SSp-m	SSp-m	5	Pvalb-T2A-CreERT2;Ai166_396476-18868	18868	CTX_ET		0	4057.13	105.434	0	0	0	10592.3	0	0	0	192.242	0	0	0	0	0	0	0	0	0	0	0	0	0	0	0	0	0	0	0	0	0	0	0	0	0	0	0
18868_3488_x24952_y7321	18868_3488-X24952-Y7321	4706.77	1842.28	3778.95	MOp	MOp	5	Pvalb-T2A-CreERT2;Ai166_396476-18868	18868	CTX_ET	TPC_sim	0	12687	6940.42	0	0	0	391.612	0	0	0	0	914.223	0	0	0	0	0	0	0	0	0	0	0	0	0	0	0	0	0	0	0	0	205.041	0	0	0	0	0
18868_3507_x7704_y10476	18868_3507-X7704-Y10476	4178.9	3203.45	2544.58	SSp-m	SSp-m	5	Pvalb-T2A-CreERT2;Ai166_396476-18868	18868	CTX_ET	TPC_sim	0	540.042	0	0	0	0	8772.23	0	0	0	0	0	0	0	0	0	0	0	0	0	0	0	0	0	0	0	0	0	0	0	0	0	0	0	0	0	0	0
18868_3547_x28065_y9077	18868_3547-X28065-Y9077	4594.73	2629.9	2759.05	SSp-m	SSp-m	5	Pvalb-T2A-CreERT2;Ai166_396476-18868	18868	CTX_ET	TPC_com	0	1350.24	0	0	0	0	12996.1	404.391	0	0	0	0	0	0	0	0	0	0	0	0	0	0	0	0	0	0	0	0	0	0	0	0	0	0	0	0	0	0
18868_3552_x28542_y9340	18868_3552-X28542-Y9340	4577	2753.55	2568.28	SSp-m	SSp-m	5	Pvalb-T2A-CreERT2;Ai166_396476-18868	18868	CTX_ET	TPC_sim	0	0	0	0	0	0	3159.63	0	0	0	0	0	0	0	0	0	0	0	0	0	0	0	0	0	0	0	0	0	0	0	0	0	0	0	0	0	0	0
18868_3564_x27379_y8431	18868_3564-X27379-Y8431	4675.4	2316.38	3050.47	SSp-ul	SSp-ul	5	Pvalb-T2A-CreERT2;Ai166_396476-18868	18868	CTX_ET		0	7408.41	1106.72	0	0	0	827.964	11091.3	0	0	0	0	0	0	0	0	0	0	0	0	0	0	0	0	0	0	0	0	0	0	0	0	0	0	0	0	0	0
18868_3592_x9776_y8113	18868_3592-X9776-Y8113	4508.4	2218.78	3298.28	MOp	MOp	5	Pvalb-T2A-CreERT2;Ai166_396476-18868	18868	CTX_ET	TPC_com	0	14392.4	2352.73	0	0	0	455.869	4863.5	0	0	0	132.795	0	0	0	0	0	0	0	0	0	0	0	0	0	0	0	0	0	0	0	0	70.2337	0	0	0	0	0
18868_3626_x29809_y12585	18868_3626-X29809-Y12585	4667.7	3963.6	2052.57	SSs	SSs	5	Pvalb-T2A-CreERT2;Ai166_396476-18868	18868	CTX_ET	TPC_sim	0	878.534	0	0	0	0	2666.49	0	0	0	6293.58	89.5919	0	0	0	0	0	0	0	0	0	0	0	0	0	0	0	0	0	0	0	0	0	69.8377	0	0	0	0
18868_3627_x28035_y8749	18868_3627-X28035-Y8749	4726.2	2478.8	2812.47	SSp-m	SSp-m	5	Pvalb-T2A-CreERT2;Ai166_396476-18868	18868	CTX_ET	TPC_sim	0	0	0	0	0	0	8120.54	827.695	0	0	0	0	0	0	0	0	0	0	0	0	0	0	0	0	0	0	0	0	0	0	0	0	0	0	0	0	0	0
18868_3658_x9598_y8113	18868_3658-X9598-Y8113	4601	2218.88	3253.75	MOp	MOp	5	Pvalb-T2A-CreERT2;Ai166_396476-18868	18868	CTX_ET	TPC_com	0	12345.5	1152.21	0	0	0	1713.07	3550.58	0	0	0	0	0	0	0	0	0	0	0	0	0	0	0	0	0	0	0	0	0	0	0	0	128.467	0	30.675	0	0	0
18868_3699_x17279_y16010	18868_3699-X17279-Y16010	4616.73	5073.8	5429.95	LSr	LSv	n/a	Pvalb-T2A-CreERT2;Ai166_396476-18868	18868			0	0	0	0	0	0	0	0	0	0	0	0	0	0	0	0	0	0	0	0	0	0	0	0	0	0	0	0	0	0	0	0	0	0	0	0	0	0
18868_3715_x8453_y8977	18868_3715-X8453-Y8977	4590.2	2596.4	2852.73	SSp-m	SSp-m	5	Pvalb-T2A-CreERT2;Ai166_396476-18868	18868	CTX_ET	TPC_sim	0	5718.85	0	0	0	0	10049.2	293.599	0	0	0	0	0	0	0	0	0	0	0	0	0	0	0	0	0	0	0	0	0	0	0	0	0	0	0	0	0	0
18868_3781_x6715_y11703	18868_3781-X6715-Y11703	4508.5	3648.25	2243.3	SSp-m	SSp-m	5	Pvalb-T2A-CreERT2;Ai166_396476-18868	18868	CTX_ET	TPC_sim	0	0	0	0	0	0	8157.54	0	0	0	89.6657	0	0	0	0	0	0	0	0	0	0	0	0	0	0	0	0	0	0	0	0	0	0	0	0	0	0	0
18868_3783_x28846_y9268	18868_3783-X28846-Y9268	4953.38	2731.47	2514.07	SSp-m	SSp-m	5	Pvalb-T2A-CreERT2;Ai166_396476-18868	18868	CTX_ET	TPC_sim	0	4642.05	7365.15	42.3892	0	0	13835	0	0	0	2588.94	0	0	0	0	0	0	0	0	0	0	0	0	0	0	0	0	0	0	0	0	0	0	0	0	0	0	0
18868_3799_x26336_y7466	18868_3799-X26336-Y7466	5171.75	1837.15	3465.88	SSp-ul	SSp-ul	5	Pvalb-T2A-CreERT2;Ai166_396476-18868	18868	CTX_ET		0	3087.5	0	0	0	107.112	0	9704.29	0	0	0	0	0	0	0	0	0	0	0	0	0	0	0	0	0	0	0	0	0	0	0	0	0	0	0	0	0	0
18868_3799_x6462_y13405	18868_3799-X6462-Y13405	4532.95	4244.23	2112.53	GU	GU	5	Pvalb-T2A-CreERT2;Ai166_396476-18868	18868	CTX_ET	TPC_sim	0	79.2558	0	0	0	0	1386.33	0	0	0	3828.82	8448.7	460.32	0	0	0	0	0	0	0	0	0	0	0	0	0	0	0	0	0	0	0	0	0	0	0	0	0
18868_3853_x29683_y10294	18868_3853-X29683-Y10294	5029.8	3138.57	2194.93	SSp-m	SSp-m	5	Pvalb-T2A-CreERT2;Ai166_396476-18868	18868	CTX_ET	TPC_sim	0	0	0	0	0	0	6156.66	0	0	0	0	0	0	0	0	0	0	0	0	0	0	0	0	0	0	0	0	0	0	0	0	0	0	0	0	0	0	0
18868_3856_x26025_y7205	18868_3856-X26025-Y7205	5268.35	1725.35	3558.78	SSp-ul	SSp-ul	5	Pvalb-T2A-CreERT2;Ai166_396476-18868	18868	CTX_ET	TPC_sim	0	164.627	0	0	0	0	0	3415.63	0	0	0	0	0	0	0	0	0	0	0	0	0	0	0	0	0	0	0	0	0	0	0	0	0	0	0	0	0	0
18868_3871_x26350_y7564	18868_3871-X26350-Y7564	5262.12	1877.95	3471.05	SSp-ul	SSp-ul	5	Pvalb-T2A-CreERT2;Ai166_396476-18868	18868	CTX_ET		0	2850.06	0	0	0	470.252	0	10962	0	0	0	0	0	0	0	0	0	0	0	0	0	0	0	0	0	0	0	0	0	0	0	0	0	0	0	0	0	0
18868_3875_x8707_y8341	18868_3875-X8707-Y8341	4859.65	2297.93	2980.2	SSp-ul	SSp-m	5	Pvalb-T2A-CreERT2;Ai166_396476-18868	18868	CTX_ET	TPC_sim	0	100.788	0	0	0	0	2416.09	8505.71	0	0	0	0	0	0	0	0	0	0	0	0	0	0	0	0	0	0	0	0	0	0	0	0	0	0	0	0	0	0
18868_3922_x26631_y7518	18868_3922-X26631-Y7518	5346.8	1845.75	3393.07	SSp-ul	SSp-ul	5	Pvalb-T2A-CreERT2;Ai166_396476-18868	18868	CTX_ET		0	2340.68	0	0	0	210.628	0	8096.33	0	0	0	0	0	0	0	0	0	0	0	0	0	0	0	0	0	0	0	0	0	0	0	0	0	0	0	0	0	0
18868_3931_x26823_y7496	18868_3931-X26823-Y7496	5343.48	1822.6	3344.93	SSp-ul	SSp-ul	5	Pvalb-T2A-CreERT2;Ai166_396476-18868	18868	CTX_ET		0	0	0	0	0	90.8202	0	7458.75	0	0	0	0	0	0	0	0	0	0	0	0	0	0	0	0	0	0	0	0	0	0	0	0	0	0	0	0	0	0
18868_3932_x25373_y7132	18868_3932-X25373-Y7132	5369.7	1728.55	3742.82	SSp-ll	SSp-ll	5	Pvalb-T2A-CreERT2;Ai166_396476-18868	18868	CTX_ET		0	4796.65	0	519.455	314.236	3957.27	0	7555.49	0	611.004	0	0	0	0	0	0	0	0	0	0	0	0	0	0	0	0	0	0	0	0	0	0	0	0	0	0	0	0
18868_3977_x25824_y7160	18868_3977-X25824-Y7160	5411.5	1720.93	3622.22	SSp-ul	SSp-ul	5	Pvalb-T2A-CreERT2;Ai166_396476-18868	18868	CTX_ET	TPC_sim	0	0	0	0	0	921.113	0	3176.22	0	0	0	0	0	0	0	0	0	0	0	0	0	0	0	0	0	0	0	0	0	0	0	0	0	0	0	0	0	0
18868_3981_x30626_y12403	18868_3981-X30626-Y12403	5142.02	3897.62	1870.67	SSs	SSs	5	Pvalb-T2A-CreERT2;Ai166_396476-18868	18868	CTX_ET		0	1862.57	0	0	0	0	1238.39	0	0	0	9851.68	230.622	0	0	0	0	0	0	0	0	0	0	0	0	0	0	0	0	0	0	0	0	0	0	0	0	0	0
18868_4041_x10632_y7193	18868_4041-X10632-Y7193	5245.68	1709.88	3685.88	SSp-ul	SSp-ul	5	Pvalb-T2A-CreERT2;Ai166_396476-18868	18868	CTX_ET	TPC_sim	0	2065.26	0	0	0	1196.18	0	3860.67	0	0	0	0	0	0	0	0	0	0	0	0	0	0	0	0	0	0	0	0	0	0	0	0	0	0	0	0	0	0
18868_4047_x27203_y7787	18868_4047-X27203-Y7787	5489.7	1956.5	3234.55	SSp-ul	SSp-ul	5	Pvalb-T2A-CreERT2;Ai166_396476-18868	18868	CTX_ET	TPC_sim	0	9935.15	0	1259.86	2208.32	117.969	0	12832.8	0	1094.91	7225.28	0	0	0	0	0	0	0	0	0	0	0	0	0	0	0	0	0	0	0	0	0	0	0	0	0	0	0
18868_4132_x11881_y6094	18868_4132-X11881-Y6094	5368.85	1509.05	4057.08	MOp	MOp	5	Pvalb-T2A-CreERT2;Ai166_396476-18868	18868	CTX_ET	TPC_sim	0	7005.84	0	0	0	482.159	0	0	0	0	0	0	0	0	0	0	0	0	0	0	0	0	0	0	0	0	0	0	0	0	0	0	0	0	0	0	0	0
18868_4192_x10967_y7007	18868_4192-X10967-Y7007	5455.75	1611.65	3799.05	SSp-ll	SSp-ul	5	Pvalb-T2A-CreERT2;Ai166_396476-18868	18868	CTX_ET	TPC_sim	0	2468.85	0	0	0	5416.86	0	2483.76	0	0	0	0	0	0	0	0	0	0	0	0	0	0	0	0	0	0	0	0	0	0	0	0	0	0	0	0	0	0
18868_4221_x5685_y12199	18868_4221-X5685-Y12199	5083.38	3824.47	1893.3	SSs	SSs	5	Pvalb-T2A-CreERT2;Ai166_396476-18868	18868	CTX_ET	TPC_sim	0	0	0	0	0	0	208.056	0	0	0	10289	0	0	0	0	0	0	0	0	0	0	0	0	0	0	0	0	0	0	0	0	0	0	303.587	0	0	0	0
18868_4317_x23980_y6346	18868_4317-X23980-Y6346	5857.2	1526.3	4122.4	SSp-ll	SSp-ll	5	Pvalb-T2A-CreERT2;Ai166_396476-18868	18868	CTX_ET	TPC_sim	0	8305.7	22.5953	0	0	16832.6	0	1286.53	0	0	0	0	0	0	0	0	0	0	0	0	0	0	0	0	0	0	0	0	0	0	0	0	0	0	0	0	0	0
18868_4341_x30419_y10114	18868_4341-X30419-Y10114	5719.52	3044	2012.15	SSp-n	SSp-n	5	Pvalb-T2A-CreERT2;Ai166_396476-18868	18868	CTX_ET		0	3790.98	2411.93	5066.78	0	0	3607.96	154.35	0	0	2193.74	0	0	0	0	0	0	0	0	0	0	0	0	0	0	0	0	0	0	0	0	0	0	0	0	0	0	0
18868_4430_x9829_y7185	18868_4430-X9829-Y7185	5742.93	1649.33	3474.07	SSp-ul	SSp-ul	5	Pvalb-T2A-CreERT2;Ai166_396476-18868	18868	CTX_ET	TPC_com	0	1516.46	645.811	0	0	1383.32	0	8632.33	0	13.8065	0	0	0	0	0	0	0	0	0	0	0	0	0	0	0	0	0	0	0	0	0	0	0	0	0	0	0	0
18868_4434_x10947_y6887	18868_4434-X10947-Y6887	5742.48	1549.28	3806.75	SSp-ll	SSp-ul	5	Pvalb-T2A-CreERT2;Ai166_396476-18868	18868	CTX_ET	TPC_sim	0	147.42	0	0	0	4273.22	0	897.814	0	0	0	0	0	0	0	0	0	0	0	0	0	0	0	0	0	0	0	0	0	0	0	0	0	0	0	0	0	0
18868_4464_x5477_y11004	18868_4464-X5477-Y11004	5436.18	3356.85	1807.55	SSs	SSs	5	Pvalb-T2A-CreERT2;Ai166_396476-18868	18868	CTX_ET	TPC_sim	0	0	0	1242.8	0	0	2918.59	0	0	0	8745.68	0	0	0	0	0	0	0	0	0	0	0	0	0	0	0	0	0	0	0	0	0	0	0	0	0	0	0
18868_4517_x31548_y11591	18868_4517-X31548-Y11591	5875.95	3523.95	1625.18	SSs	SSs	5	Pvalb-T2A-CreERT2;Ai166_396476-18868	18868	CTX_ET	TPC_sim	0	0	0	0	0	0	0	0	0	0	11894.7	140.193	0	0	0	0	0	0	0	0	0	0	0	0	0	0	0	0	0	0	0	0	454.03	0	0	0	0	0
18868_4523_x15124_y15767	18868_4523-X15124-Y15767	5670.55	4951.45	4739.92	BST	RT	n/a	Pvalb-T2A-CreERT2;Ai166_396476-18868	18868			0	0	0	0	0	0	0	0	0	0	0	0	0	0	0	0	0	0	0	0	0	0	0	0	0	0	0	0	0	0	0	0	0	0	0	0	0	0
18868_4549_x5910_y9879	18868_4549-X5910-Y9879	5617.27	2949.15	1933.53	SSp-n	SSp-m	5	Pvalb-T2A-CreERT2;Ai166_396476-18868	18868	CTX_ET	TPC_sim	0	0	0	15533	0	0	445.947	0	0	0	967.827	0	0	0	0	0	0	0	0	0	0	0	0	0	0	0	0	0	0	0	0	0	0	0	0	0	0	0
18868_4634_x13823_y16687	18868_4634-X13823-Y16687	5768.45	5279	4344.9	unknown	RT	n/a	Pvalb-T2A-CreERT2;Ai166_396476-18868	18868			0	0	0	0	0	0	0	0	0	0	0	0	0	0	0	0	0	0	0	0	0	0	0	0	0	0	0	0	0	0	0	0	0	0	0	0	0	0
18868_4648_x14941_y16268	18868_4648-X14941-Y16268	5802.02	5138.25	4674.52	BST	RT	n/a	Pvalb-T2A-CreERT2;Ai166_396476-18868	18868			0	0	0	0	0	0	0	0	0	0	0	0	0	0	0	0	0	0	0	0	0	0	0	0	0	0	0	0	0	0	0	0	0	0	0	0	0	0
18868_4693_x13797_y16937	18868_4693-X13797-Y16937	5828.25	5371.02	4330.5	unknown	RT	n/a	Pvalb-T2A-CreERT2;Ai166_396476-18868	18868			0	0	0	0	0	0	0	0	0	0	0	0	0	0	0	0	0	0	0	0	0	0	0	0	0	0	0	0	0	0	0	0	0	0	0	0	0	0
18868_4706_x15828_y16760	18868_4706-X15828-Y16760	5841.02	5335.62	4929.18	unknown	RT	n/a	Pvalb-T2A-CreERT2;Ai166_396476-18868	18868			0	0	0	0	0	0	0	0	0	0	0	0	0	0	0	0	0	0	0	0	0	0	0	0	0	0	0	0	0	0	0	0	0	0	0	0	0	0
18868_4739_x28536_y7468	18868_4739-X28536-Y7468	6353.95	1815.03	2849.55	SSp-bfd	SSp-bfd	5	Pvalb-T2A-CreERT2;Ai166_396476-18868	18868	CTX_ET	TPC_sim	0	0	0	0	12078.8	0	0	1307.87	0	1346.8	1131.69	0	0	0	0	0	0	0	0	0	0	0	0	0	0	0	0	0	0	0	0	0	0	0	0	0	0	0
18868_4757_x15158_y16995	18868_4757-X15158-Y16995	5897.2	5414.15	4725.5	unknown	RT	n/a	Pvalb-T2A-CreERT2;Ai166_396476-18868	18868			0	0	0	0	0	0	0	0	0	0	0	0	0	0	0	0	0	0	0	0	0	0	0	0	0	0	0	0	0	0	0	0	0	0	0	0	0	0
18868_4803_x7002_y8311	18868_4803-X7002-Y8311	6064.73	2268.93	2348.08	SSp-n	SSp-n	5	Pvalb-T2A-CreERT2;Ai166_396476-18868	18868	CTX_ET	TPC_sim	0	0	0	7523.65	443.03	0	0	0	0	0	0	0	0	0	0	0	0	0	0	0	0	0	0	0	0	0	0	0	0	0	0	0	0	0	0	0	0	0
18868_4818_x14513_y17030	18868_4818-X14513-Y17030	5975.1	5417.98	4531.2	LHA	RT	n/a	Pvalb-T2A-CreERT2;Ai166_396476-18868	18868			0	0	0	0	0	0	0	0	0	0	0	0	0	0	0	0	0	0	0	0	0	0	0	0	0	0	0	0	0	0	0	0	0	0	0	0	0	0
18868_4863_x31402_y10126	18868_4863-X31402-Y10126	6391.02	2999.43	1652.58	SSs	SSs	5	Pvalb-T2A-CreERT2;Ai166_396476-18868	18868	CTX_ET	TPC_sim	0	0	0	0	990.205	0	0	0	0	0	9619.81	0	0	0	0	0	0	0	0	0	0	0	0	0	0	0	0	0	0	0	0	0	0	0	0	0	0	0
18868_4883_x27078_y6285	18868_4883-X27078-Y6285	6536.98	1319.45	3324.35	SSp-un	SSp-bfd	5	Pvalb-T2A-CreERT2;Ai166_396476-18868	18868	CTX_ET	TPC_sim	0	0	0	0	37.1977	0	0	3269.05	348.929	4778.96	0	0	0	0	0	0	0	0	0	0	0	0	0	0	0	0	0	0	0	0	0	0	0	0	0	0	0	0
18868_5131_x7596_y7239	18868_5131-X7596-Y7239	6533.55	1674.72	2689.55	SSp-bfd	SSp-bfd	5	Pvalb-T2A-CreERT2;Ai166_396476-18868	18868	CTX_ET	TPC_sim	0	0	0	0	14661.1	0	0	0	0	0	0	0	0	0	0	0	0	0	0	0	0	0	0	0	0	0	0	0	0	0	0	0	0	0	0	0	0	0
18868_5141_x8535_y6876	18868_5141-X8535-Y6876	6578.38	1504.75	3070.33	SSp-bfd	SSp-bfd	5	Pvalb-T2A-CreERT2;Ai166_396476-18868	18868	CTX_ET	TPC_sim	0	0	0	0	10717.4	370.633	0	1924.63	0	1585.45	32.0398	0	0	0	0	0	0	0	0	0	0	0	0	0	0	0	0	0	0	0	0	0	0	0	0	0	0	0
18868_5156_x9540_y6495	18868_5156-X9540-Y6495	6606.4	1369.58	3399.22	SSp-ul	SSp-bfd	5	Pvalb-T2A-CreERT2;Ai166_396476-18868	18868	CTX_ET	TPC_sim	0	0	0	0	3104.34	1151.86	0	4437.84	1047.3	3143.89	0	0	0	0	0	0	0	0	0	0	0	0	0	0	0	0	0	0	0	0	0	0	0	0	0	0	0	0
18868_5242_x9858_y5968	18868_5242-X9858-Y5968	6730.32	1181.97	3502.2	SSp-tr	SSp-bfd	5	Pvalb-T2A-CreERT2;Ai166_396476-18868	18868	CTX_ET	TPC_sim	0	0	0	0	590.666	105.941	0	1545.11	4116.06	336.363	0	0	0	0	0	0	0	0	0	0	0	0	0	0	0	0	0	0	0	0	0	0	0	0	0	0	0	0
18868_5369_x19532_y5532	18868_5369-X19532-Y5532	7062.35	1379.1	5353.15	RSPv	RSPv	5	Pvalb-T2A-CreERT2;Ai166_396476-18868	18868	CTX_ET	TPC_sim	0	0	0	0	0	0	0	0	0	0	0	0	0	0	0	0	0	0	0	0	0	0	0	0	0	0	0	0	0	0	0	0	0	0	0	0	0	12703.1
18868_5397_x19819_y6085	18868_5397-X19819-Y6085	7094.15	1553.75	5285.05	fiber tracts	RSPv	5	Pvalb-T2A-CreERT2;Ai166_396476-18868	18868	CTX_ET	TPC_sim	0	0	1089	0	0	0	0	0	30.4067	0	0	0	0	0	0	0	0	0	0	0	2935.98	0	36.8665	0	0	1215.02	0	0	0	0	0	0	0	0	0	0	0	6841.83
18868_5456_x7773_y6771	18868_5456-X7773-Y6771	6906.27	1486.67	2781.55	SSp-bfd	SSp-bfd	5	Pvalb-T2A-CreERT2;Ai166_396476-18868	18868	CTX_ET	TPC_com	0	0	0	0	7105.02	0	0	0	121.269	1.74642	0	0	0	0	0	0	0	0	0	0	0	0	0	0	0	0	0	0	0	0	0	0	0	0	0	0	0	0
18868_5531_x7356_y7030	18868_5531-X7356-Y7030	6968	1608.95	2595.03	SSp-bfd	SSp-bfd	5	Pvalb-T2A-CreERT2;Ai166_396476-18868	18868	CTX_ET	TPC_sim	0	0	0	0	7958.15	0	0	0	0	0	969.002	0	0	0	0	0	0	0	0	0	0	0	0	0	0	0	0	0	0	0	0	0	0	0	0	0	0	0
18868_5686_x9887_y5415	18868_5686-X9887-Y5415	7266.68	1014.62	3442.03	VISa	SSp-bfd	5	Pvalb-T2A-CreERT2;Ai166_396476-18868	18868	CTX_ET		0	0	0	0	2170.16	110.943	0	148.621	2372.35	0	642.928	0	0	0	0	0	0	0	709.62	0	239.283	0	13.3461	0	0	0	0	0	0	0	0	0	0	0	0	0	0	0
18868_5701_x9538_y5736	18868_5701-X9538-Y5736	7255.2	1131.75	3339.4	VISa	SSp-bfd	5	Pvalb-T2A-CreERT2;Ai166_396476-18868	18868	CTX_ET	TPC_sim	0	0	0	0	2226.47	0	0	0	1124.01	0	262.804	0	0	0	0	0	0	0	39.8187	0	282.509	0	140.149	0	0	0	0	0	0	0	0	0	0	0	0	0	0	0
18868_5723_x7031_y7203	18868_5723-X7031-Y7203	7146.7	1716.35	2437.45	SSp-bfd	SSs	5	Pvalb-T2A-CreERT2;Ai166_396476-18868	18868	CTX_ET	TPC_sim	0	0	0	0	11374.8	0	0	0	1662.2	0	1087.63	0	0	0	0	0	0	0	0	0	0	0	0	0	0	0	0	0	0	0	0	0	0	0	0	0	0	0
18868_5724_x8616_y5999	18868_5724-X8616-Y5999	7225.52	1233.8	3068.03	SSp-bfd	SSp-bfd	5	Pvalb-T2A-CreERT2;Ai166_396476-18868	18868	CTX_ET	TPC_sim	0	0	0	0	5211.29	0	0	0	236.301	0	0	0	0	0	0	0	0	0	0	0	0	0	0	0	0	0	0	0	0	0	0	0	0	0	0	0	0	0
18868_5965_x17541_y6435	18868_5965-X17541-Y6435	7827.98	1660.4	5472.43	RSPv	RSPv	5	Pvalb-T2A-CreERT2;Ai166_396476-18868	18868	CTX_ET		0	0	0	0	0	686.932	0	0	472.603	0	0	0	0	0	0	0	0	0	0	0	0	0	0	0	0	4170.22	1920.41	0	0	0	0	0	0	0	0	22.0475	104.579	22997.2
18868_5983_x17523_y5085	18868_5983-X17523-Y5085	7878.15	1167.1	5458.25	RSPv	RSPv	5	Pvalb-T2A-CreERT2;Ai166_396476-18868	18868	CTX_ET	TPC_sim	0	0	0	0	0	78.6594	0	249.151	522.066	0	0	0	0	0	0	0	0	0	0	0	0	0	0	0	0	71.7199	4612.22	0	0	0	0	0	0	0	0	390.025	0	23860.9
18868_6000_x19811_y5444	18868_6000-X19811-Y5444	7923.67	1348.33	5300.93	RSPv	RSPv	5	Pvalb-T2A-CreERT2;Ai166_396476-18868	18868	CTX_ET	TPC_sim	0	0	0	0	0	96.912	0	206.048	200.815	0	0	0	0	0	0	0	0	0	0	0	0	0	0	0	0	0	10437.6	0	0	0	0	0	0	0	0	289.773	1664.2	24433.8
18868_6019_x9541_y5296	18868_6019-X9541-Y5296	7622.48	1034.75	3289.73	VISa	VISrl	5	Pvalb-T2A-CreERT2;Ai166_396476-18868	18868	CTX_ET	TPC_sim	0	0	0	0	637.344	0	0	0	0	0	0	0	0	0	0	0	0	846.465	0	0	1436.64	0	0	0	0	0	0	0	0	0	0	0	0	0	0	0	0	0
18868_6196_x17668_y4955	18868_6196-X17668-Y4955	8214.1	1104.97	5473.27	RSPv	RSPv	5	Pvalb-T2A-CreERT2;Ai166_396476-18868	18868	CTX_ET	TPC_sim	0	0	0	0	0	0	0	0	476.634	0	0	0	0	0	0	0	0	0	772.563	0	0	0	0	0	0	0	0	0	0	0	0	0	0	0	0	1227.98	10933	19036.1
18868_6405_x11428_y4397	18868_6405-X11428-Y4397	8210.73	785.25	3722.25	VISpm	VISpm	5	Pvalb-T2A-CreERT2;Ai166_396476-18868	18868	CTX_ET		0	0	0	0	196.483	0	0	0	0	0	0	0	0	0	0	0	0	346.167	408.949	3478.17	6420.07	0	6086.67	0	0	0	0	0	0	0	0	0	0	0	0	0	0	0
18868_6757_x10353_y4324	18868_6757-X10353-Y4324	8534.75	800.775	3402.35	VISp	VISp	4	Pvalb-T2A-CreERT2;Ai166_396476-18868	18868			0	0	0	0	0	0	0	0	0	0	0	0	0	0	0	0	0	0	0	0	29672.1	0	0	0	0	0	0	0	0	0	0	0	0	0	0	0	0	0
18868_7311_x22238_y17329	18868_7311-X22238-Y17329	9149.2	5789.98	4587.65	PRNr	TRN	n/a	Pvalb-T2A-CreERT2;Ai166_396476-18868	18868			0	0	0	0	0	0	0	0	0	0	0	0	0	0	0	0	0	0	0	0	0	0	0	0	0	0	0	0	0	0	0	0	0	0	0	0	0	0
18869_00020	18869_8087-X9230-Y10640	10249	5384.82	3665.28	PSV	PSV	n/a	Pvalb-T2A-CreERT2;Ai166_396477-18869	18869			0	0	0	0	0	0	0	0	0	0	0	0	0	0	0	0	0	0	0	0	0	0	0	0	0	0	0	0	0	0	0	0	0	0	0	0	0	0
18869_00024	18869_4732-X17715-Y10452	6188.95	4993.75	4235.2	RT	RT	n/a	Pvalb-T2A-CreERT2;Ai166_396477-18869	18869			0	0	0	0	0	0	0	0	0	0	0	0	0	0	0	0	0	0	0	0	0	0	0	0	0	0	0	0	0	0	0	0	0	0	0	0	0	0
18869_00028	18869_4989-X19641-Y9462	6393.57	4508.75	3595.97	RT	RT	n/a	Pvalb-T2A-CreERT2;Ai166_396477-18869	18869			0	0	0	0	0	0	0	0	0	0	0	0	0	0	0	0	0	0	0	0	0	0	0	0	0	0	0	0	0	0	0	0	0	0	0	0	0	0
18869_3064_x20999_y7621	18869_3064-X20999-Y7621	4314.38	3633.15	2219.12	SSp-m	SSp-m	5	Pvalb-T2A-CreERT2;Ai166_396477-18869	18869	CTX_ET	TPC_sim	0	0	0	0	0	0	4688.74	0	0	0	0	0	0	0	0	0	0	0	0	0	0	0	0	0	0	0	0	0	0	0	0	0	0	0	0	0	0	0
18869_3239_x6605_y6691	18869_3239-X6605-Y6691	4169.52	3654.18	2367.28	SSp-m	SSp-m	5	Pvalb-T2A-CreERT2;Ai166_396477-18869	18869	CTX_ET	TPC_sim	0	641.768	0	0	0	0	4150.04	0	0	0	707.742	0	0	0	0	0	0	0	0	0	0	0	0	0	0	0	0	0	0	0	0	0	35.5966	0	0	0	0	0
18869_3263_x6927_y6229	18869_3263-X6927-Y6229	4200.68	3377.3	2500.4	SSp-m	SSp-m	5	Pvalb-T2A-CreERT2;Ai166_396477-18869	18869	CTX_ET	TPC_sim	0	2543.85	0	0	0	0	4867.26	0	0	0	0	0	0	0	0	0	0	0	0	0	0	0	0	0	0	0	0	0	0	0	0	0	0	223.23	0	0	0	0
18869_3305_x6812_y6104	18869_3305-X6812-Y6104	4243.6	3316.85	2421.9	SSp-m	SSp-m	5	Pvalb-T2A-CreERT2;Ai166_396477-18869	18869	CTX_ET	TPC_sim	0	14.0171	0	0	0	0	3527.62	0	0	0	0	0	0	0	0	0	0	0	0	0	0	0	0	0	0	0	0	0	0	0	0	0	0	241.153	0	0	0	0
18869_3321_x21485_y7678	18869_3321-X21485-Y7678	4709.45	3614.45	2036.53	SSp-m	SSp-m	5	Pvalb-T2A-CreERT2;Ai166_396477-18869	18869	CTX_ET	TPC_sim	0	0	0	0	0	0	3564.52	0	0	0	1171.56	0	0	0	0	0	0	0	0	0	0	0	0	0	0	0	0	0	0	0	0	0	0	0	0	0	0	0
18869_3395_x6415_y6741	18869_3395-X6415-Y6741	4378.55	3700.7	2284.88	SSp-m	SSp-m	5	Pvalb-T2A-CreERT2;Ai166_396477-18869	18869	CTX_ET		0	0	0	0	0	0	6787.27	0	0	0	0	0	0	0	0	0	0	0	0	0	0	0	0	0	0	0	0	0	0	0	0	0	0	0	0	0	0	0
18869_3398_x6248_y7047	18869_3398-X6248-Y7047	4346.55	3869.43	2225.9	SSp-m	SSp-m	5	Pvalb-T2A-CreERT2;Ai166_396477-18869	18869	CTX_ET	TPC_com	0	2647.76	50.4793	0	0	0	8482.44	0	0	0	1000.92	1876.38	400.72	0	0	0	0	0	0	0	0	0	0	0	0	0	0	0	0	0	0	0	211.785	0	62.4246	0	0	0
18869_3480_x6168_y6983	18869_3480-X6168-Y6983	4493.27	3849.72	2190.3	SSp-m	SSp-m	5	Pvalb-T2A-CreERT2;Ai166_396477-18869	18869	CTX_ET	TPC_sim	0	3447.75	642.196	0	0	0	7778.77	0	0	0	2188.52	555.971	0	0	0	0	0	0	0	0	0	0	0	0	0	0	0	0	0	0	0	0	0	0	0	0	0	0
18869_3482_x7077_y5660	18869_3482-X7077-Y5660	4455.43	3037.05	2532.48	SSp-m	SSp-m	5	Pvalb-T2A-CreERT2;Ai166_396477-18869	18869	CTX_ET	TPC_sim	0	0	0	0	0	0	4530.3	0	0	0	0	0	0	0	0	0	0	0	0	0	0	0	0	0	0	0	0	0	0	0	0	0	0	0	0	0	0	0
18869_3504_x6554_y5961	18869_3504-X6554-Y5961	4470.2	3236.82	2296.08	SSp-m	SSp-m	5	Pvalb-T2A-CreERT2;Ai166_396477-18869	18869	CTX_ET	TPC_sim	0	0	0	0	0	0	4892.14	0	0	0	0	0	0	0	0	0	0	0	0	0	0	0	0	0	0	0	0	0	0	0	0	0	0	0	0	0	0	0
18869_3506_x6250_y6810	18869_3506-X6250-Y6810	4524.95	3763.53	2220.25	SSp-m	SSp-m	5	Pvalb-T2A-CreERT2;Ai166_396477-18869	18869	CTX_ET	TPC_com	0	3762.27	291.16	0	0	0	6592.15	0	0	0	2822.35	0	0	0	0	0	0	0	0	0	0	0	0	0	0	0	0	0	0	0	0	0	0	106.394	0	0	0	0
18869_3547_x21769_y7449	18869_3547-X21769-Y7449	4980.85	3447.23	1952.9	SSp-m	SSp-m	5	Pvalb-T2A-CreERT2;Ai166_396477-18869	18869	CTX_ET	TPC_sim	0	1154.95	226.73	0	0	0	7300.52	0	0	0	1066.84	0	0	0	0	0	0	0	0	0	0	0	0	0	0	0	0	0	0	0	0	0	0	0	0	0	0	0
18869_3590_x6132_y6798	18869_3590-X6132-Y6798	4627.3	3762.85	2168.62	SSs	SSp-m	5	Pvalb-T2A-CreERT2;Ai166_396477-18869	18869	CTX_ET	TPC_sim	0	0	0	0	0	0	2573.62	0	0	0	8099.92	0	0	0	0	0	0	0	0	0	0	0	0	0	0	0	0	0	0	0	0	0	0	0	0	0	0	0
18869_3634_x20027_y5437	18869_3634-X20027-Y5437	5104.73	2282.6	2840.55	SSp-m	SSp-m	5	Pvalb-T2A-CreERT2;Ai166_396477-18869	18869	CTX_ET	TPC_sim	0	0	0	276.483	0	0	4845.61	147.863	0	1803.74	0	0	0	0	0	0	0	0	0	0	0	0	0	0	0	0	0	0	0	0	0	0	0	0	0	0	0	0
18869_3634_x5750_y7170	18869_3634-X5750-Y7170	4661.4	3939.82	2010.73	SSs	SSp-m	5	Pvalb-T2A-CreERT2;Ai166_396477-18869	18869	CTX_ET	TPC_sim	0	0	0	0	0	0	1105.1	0	0	0	7206.71	0	0	0	0	0	0	0	0	0	0	0	0	0	0	0	0	0	0	0	0	0	0	0	0	0	0	0
18869_3659_x21701_y7032	18869_3659-X21701-Y7032	5142.02	3214.38	2004.12	SSp-m	SSp-m	5	Pvalb-T2A-CreERT2;Ai166_396477-18869	18869	CTX_ET	TPC_sim	0	0	0	0	0	0	7145.97	0	0	0	0	0	0	0	0	0	0	0	0	0	0	0	0	0	0	0	0	0	0	0	0	0	0	48.3289	0	0	0	0
18869_3701_x5589_y7633	18869_3701-X5589-Y7633	4759.3	4193.48	1962.67	SSs	SSp-m	5	Pvalb-T2A-CreERT2;Ai166_396477-18869	18869	CTX_ET	TPC_sim	0	0	0	0	0	0	0	0	0	0	4971.93	4931.54	0	0	0	0	0	0	0	0	0	0	0	0	0	0	0	0	0	0	0	0	0	11.9812	0	0	0	0
18869_3701_x7703_y4993	18869_3701-X7703-Y4993	4694.38	2550	2822.62	SSp-m	SSp-m	5	Pvalb-T2A-CreERT2;Ai166_396477-18869	18869			0	2714.79	0	0	0	0	19993.1	3212.27	0	132.835	0	0	0	0	0	0	0	0	0	0	0	0	0	0	0	0	0	0	0	0	0	0	0	0	0	0	0	0
18869_3741_x6284_y6163	18869_3741-X6284-Y6163	4797	3383.57	2201.35	SSp-m	SSp-m	5	Pvalb-T2A-CreERT2;Ai166_396477-18869	18869	CTX_ET	TPC_sim	0	0	0	0	0	0	8519.52	0	0	0	134.396	294.406	0	0	0	0	0	0	0	0	0	0	0	0	0	0	0	0	0	0	0	0	0	0	0	0	0	0
18869_3751_x5868_y6832	18869_3751-X5868-Y6832	4823.12	3781.45	2054.73	SSs	SSp-m	5	Pvalb-T2A-CreERT2;Ai166_396477-18869	18869	CTX_ET	TPC_com	0	629.609	0	0	0	0	7046.07	0	0	0	11705.6	1208.77	0	0	0	0	0	0	0	0	0	0	0	0	0	0	0	0	0	0	0	0	65.8505	0	27.2754	0	0	0
18869_3761_x5335_y8118	18869_3761-X5335-Y8118	4816.8	4411.23	1858.85	GU	SSs	5	Pvalb-T2A-CreERT2;Ai166_396477-18869	18869	CTX_ET	TPC_com	0	0	0	0	0	0	0	0	0	0	2282.92	5811.13	0	0	0	0	0	0	0	0	0	0	0	0	0	0	0	0	0	0	0	0	0	0	0	0	0	0
18869_3857_x22137_y7268	18869_3857-X22137-Y7268	5351.62	3270.55	1853.78	SSp-m	SSp-m	5	Pvalb-T2A-CreERT2;Ai166_396477-18869	18869	CTX_ET	TPC_sim	0	2717.32	38.8739	868.88	0	0	10469.3	0	0	0	2396.13	0	0	0	0	0	0	0	0	0	0	0	0	0	0	0	0	0	0	0	0	0	0	0	0	0	0	0
18869_3937_x5000_y8198	18869_3937-X5000-Y8198	4989.48	4411.68	1714.5	GU	SSp-m	5	Pvalb-T2A-CreERT2;Ai166_396477-18869	18869	CTX_ET	TPC_sim	0	0	0	0	0	0	0	0	0	0	2734.67	2428.84	689.598	0	0	0	0	0	0	0	0	0	0	0	0	0	0	0	0	0	0	0	0	20.644	0	0	0	0
18869_4001_x4383_y7249	18869_4001-X4383-Y7249	4936.57	3788.72	1384.8	SSs	SSs	2/3	Pvalb-T2A-CreERT2;Ai166_396477-18869	18869			0	0	0	0	0	0	0	0	0	0	39038	0	0	0	0	0	0	0	0	0	0	0	0	0	0	0	0	0	0	0	0	0	0	0	0	0	0	0
18869_4026_x21667_y6102	18869_4026-X21667-Y6102	5635.88	2688.3	2075.95	SSp-n	SSp-m	5	Pvalb-T2A-CreERT2;Ai166_396477-18869	18869	CTX_ET	TPC_sim	0	0	0	7094.84	0	0	0	0	0	0	0	0	0	0	0	0	0	0	0	0	0	0	0	0	0	0	0	0	0	0	0	0	0	0	0	0	0	0
18869_4036_x8032_y4635	18869_4036-X8032-Y4635	5119.1	2270.03	2972.73	SSp-ul	SSp-ul	5	Pvalb-T2A-CreERT2;Ai166_396477-18869	18869	CTX_ET	TPC_sim	0	5646.88	5701.33	0	0	684.378	3552.6	10843.9	0	215.938	0	0	0	0	0	0	0	0	0	0	0	0	0	0	0	0	0	0	0	0	0	0	0	0	0	0	0	0
18869_4050_x21764_y6239	18869_4050-X21764-Y6239	5669.2	2759.1	2038.72	SSp-n	SSp-m	5	Pvalb-T2A-CreERT2;Ai166_396477-18869	18869	CTX_ET	TPC_sim	0	0	0	4651.25	0	0	37.605	0	0	0	71.9558	0	0	0	0	0	0	0	0	0	0	0	0	0	0	0	0	0	0	0	0	0	0	0	0	0	0	0
18869_4054_x19963_y5080	18869_4054-X19963-Y5080	5723.2	2011.12	2959.38	SSp-un	SSp-un	5	Pvalb-T2A-CreERT2;Ai166_396477-18869	18869	CTX_ET	TPC_sim	0	1103.11	415.335	284.806	0	0	471.419	4142.63	0	5934.18	96.472	0	0	0	0	0	0	0	0	0	0	0	0	0	0	0	0	0	0	0	0	0	0	0	0	0	0	0
18869_4089_x6848_y5110	18869_4089-X6848-Y5110	5192.68	2691.25	2427.7	SSp-m	SSp-m	5	Pvalb-T2A-CreERT2;Ai166_396477-18869	18869			0	0	0	4542.09	0	0	26509.3	0	0	0	0	0	0	0	0	0	0	0	0	0	0	0	0	0	0	0	0	0	0	0	0	0	0	0	0	0	0	0
18869_4091_x4807_y8065	18869_4091-X4807-Y8065	5149.73	4322.02	1619.27	SSs	SSs	5	Pvalb-T2A-CreERT2;Ai166_396477-18869	18869	CTX_ET		0	0	0	0	0	0	0	0	0	0	4679.11	526.576	656.948	0	0	0	0	0	0	0	0	0	0	0	0	0	0	0	0	0	0	0	0	83.2629	0	0	0	0
18869_4181_x21056_y5611	18869_4181-X21056-Y5611	5961.3	2413.38	2397.53	SSp-n	SSp-m	5	Pvalb-T2A-CreERT2;Ai166_396477-18869	18869	CTX_ET	TPC_sim	0	0	0	10892.7	543.437	0	0	0	0	0	2929.15	0	0	0	0	0	0	0	0	0	0	0	0	0	0	0	0	0	0	0	0	0	0	0	0	0	0	0
18869_4184_x11041_y4195	18869_4184-X11041-Y4195	5421.1	1592.33	4397.35	MOp	MOp	5	Pvalb-T2A-CreERT2;Ai166_396477-18869	18869			0	32049.2	980.425	0	0	1993.5	0	0	0	0	0	0	0	0	0	0	0	0	0	0	0	0	0	0	0	0	0	0	0	0	0	0	0	0	0	0	0	0
18869_4196_x21043_y5510	18869_4196-X21043-Y5510	5941.25	2354.95	2397.22	SSp-n	SSp-m	5	Pvalb-T2A-CreERT2;Ai166_396477-18869	18869	CTX_ET	TPC_sim	0	1251.33	510.069	4951.13	456.686	0	344.099	480.484	0	39.6037	0	0	0	0	0	0	0	0	0	0	0	0	0	0	0	0	0	0	0	0	0	0	0	0	0	0	0	0
18869_4253_x4991_y7023	18869_4253-X4991-Y7023	5345.02	3799.3	1687.27	SSs	SSs	5	Pvalb-T2A-CreERT2;Ai166_396477-18869	18869	CTX_ET	TPC_sim	0	0	0	0	0	0	0	0	0	0	11639.3	0	0	0	0	0	0	0	0	0	0	0	0	0	0	0	0	0	0	0	0	0	0	0	0	0	0	0
18869_4268_x10899_y9077	18869_4268-X10899-Y9077	5692.88	4457.52	4664.85	BST	RT	n/a	Pvalb-T2A-CreERT2;Ai166_396477-18869	18869			0	0	0	0	0	0	0	0	0	0	0	0	0	0	0	0	0	0	0	0	0	0	0	0	0	0	0	0	0	0	0	0	0	0	0	0	0	0
18869_4275_x8819_y9368	18869_4275-X8819-Y9368	5500.55	4704.1	4061.43	CP	CP	n/a	Pvalb-T2A-CreERT2;Ai166_396477-18869	18869	CP_SNr		0	0	0	0	0	0	0	0	0	0	0	0	0	0	0	0	0	0	0	0	0	0	0	0	0	0	0	0	0	723.891	0	0	2545.88	0	339.773	0	0	0
18869_4282_x22276_y6457	18869_4282-X22276-Y6457	5892.57	2798.45	1876.28	SSp-n	SSp-n	5	Pvalb-T2A-CreERT2;Ai166_396477-18869	18869	CTX_ET	TPC_sim	0	0	0	7962.4	0	0	0	0	0	0	384.525	240.119	250.783	0	0	0	0	0	0	0	0	0	0	0	0	0	0	0	0	0	0	0	0	0	0	0	0	0
18869_4301_x16815_y4413	18869_4301-X16815-Y4413	5703.88	1498.72	4419.68	MOp	MOp	5	Pvalb-T2A-CreERT2;Ai166_396477-18869	18869			0	55788.7	485.069	0	0	4739.33	0	0	0	0	0	0	0	0	0	0	0	0	0	0	0	0	0	0	0	0	0	0	0	0	0	0	0	0	0	0	0	0
18869_4301_x20547_y5218	18869_4301-X20547-Y5218	6178.43	2106.38	2679.65	SSp-bfd	SSp-un	5	Pvalb-T2A-CreERT2;Ai166_396477-18869	18869	CTX_ET	TPC_sim	0	0	0	2465.91	6609.11	0	1194.13	7.38598	0	424.172	0	0	0	0	0	0	0	0	0	0	0	0	0	0	0	0	0	0	0	0	0	0	0	0	0	0	0	0
18869_4302_x23433_y9053	18869_4302-X23433-Y9053	5694	4054.32	1365.53	SSs	SSs	5	Pvalb-T2A-CreERT2;Ai166_396477-18869	18869	CTX_ET	TPC_sim	0	0	0	0	0	0	0	0	0	0	9487.95	0	0	0	0	0	0	0	0	0	0	0	0	0	0	0	0	0	0	0	0	0	0	0	0	0	0	0
18869_4345_x7097_y4738	18869_4345-X7097-Y4738	5520.25	2431.47	2535.73	SSp-n	SSp-n	5	Pvalb-T2A-CreERT2;Ai166_396477-18869	18869	CTX_ET	TPC_sim	0	0	0	9096.37	0	0	412.03	69.0845	0	1390.28	0	0	0	0	0	0	0	0	0	0	0	0	0	0	0	0	0	0	0	0	0	0	0	0	0	0	0	0
18869_4347_x8166_y4281	18869_4347-X8166-Y4281	5542	2008.55	3049.62	SSp-ul	SSp-ul	5	Pvalb-T2A-CreERT2;Ai166_396477-18869	18869	CTX_ET	TPC_sim	0	1090.95	0	108.27	0	0	105.75	9515.65	0	3114.86	0	0	0	0	0	0	0	0	0	0	0	0	0	0	0	0	0	0	0	0	0	0	428.534	0	0	0	0	0
18869_4371_x21382_y5522	18869_4371-X21382-Y5522	6174.2	2326.15	2280.75	SSp-bfd	SSp-n	5	Pvalb-T2A-CreERT2;Ai166_396477-18869	18869	CTX_ET	TPC_sim	0	0	0	935.612	4326.71	0	0	0	0	0	0	0	0	0	0	0	0	0	0	0	0	0	0	0	0	0	0	0	0	0	0	0	0	0	0	0	0	0
18869_4384_x15799_y10704	18869_4384-X15799-Y10704	5900.85	5167.27	4869.15	ZI	RT	n/a	Pvalb-T2A-CreERT2;Ai166_396477-18869	18869			0	0	0	0	0	0	0	0	0	0	0	0	0	0	0	0	0	0	0	0	0	0	0	0	0	0	0	0	0	0	0	0	0	0	0	0	0	0
18869_4410_x8772_y3996	18869_4410-X8772-Y3996	5657.25	1757.08	3356.1	SSp-ul	SSp-ul	5	Pvalb-T2A-CreERT2;Ai166_396477-18869	18869	CTX_ET	TPC_com	0	1720.23	804.587	0	0	66.6076	0	6909.35	0	0	0	0	0	0	0	0	0	0	0	0	0	0	0	0	0	0	0	0	0	0	0	0	0	0	0	0	0	0
18869_4414_x15653_y4273	18869_4414-X15653-Y4273	5606.4	1386.95	4929.65	MOs	MOs	5	Pvalb-T2A-CreERT2;Ai166_396477-18869	18869			0	0	31070.2	0	0	0	0	0	0	0	0	0	0	0	0	0	0	0	0	0	0	0	0	0	0	0	0	0	0	0	0	0	0	0	0	0	0	0
18869_4419_x16667_y10498	18869_4419-X16667-Y10498	5895	5029.85	4587.6	unknown	RT	n/a	Pvalb-T2A-CreERT2;Ai166_396477-18869	18869			0	0	0	0	0	0	0	0	0	0	0	0	0	0	0	0	0	0	0	0	0	0	0	0	0	0	0	0	0	0	0	0	0	0	0	0	0	0
18869_4426_x7611_y4421	18869_4426-X7611-Y4421	5621.77	2154.18	2787.12	SSp-un	SSp-un	5	Pvalb-T2A-CreERT2;Ai166_396477-18869	18869	CTX_ET	TPC_sim	0	1649.11	746.455	3307.17	357.928	0	811.883	781.177	0	5010.82	0	0	0	0	0	0	0	0	0	0	0	0	0	0	0	0	0	0	0	0	0	0	18.7279	0	0	0	0	0
18869_4453_x9586_y8809	18869_4453-X9586-Y8809	5735.85	4351.62	4303.15	unknown	RT	n/a	Pvalb-T2A-CreERT2;Ai166_396477-18869	18869			0	0	0	0	0	0	0	0	0	0	0	0	0	0	0	0	0	0	0	0	0	0	0	0	0	0	0	0	0	0	0	0	0	0	0	0	0	0
18869_4457_x17404_y9449	18869_4457-X17404-Y9449	5884.95	4438.57	4405.98	RT	RT	n/a	Pvalb-T2A-CreERT2;Ai166_396477-18869	18869			0	0	0	0	0	0	0	0	0	0	0	0	0	0	0	0	0	0	0	0	0	0	0	0	0	0	0	0	0	0	0	0	0	0	0	0	0	0
18869_4468_x23035_y7089	18869_4468-X23035-Y7089	6003.9	3003.57	1604.93	SSs	SSp-n	5	Pvalb-T2A-CreERT2;Ai166_396477-18869	18869	CTX_ET	TPC_sim	0	0	0	1879.71	0	0	0	0	0	0	10263.2	0	0	0	0	0	0	0	0	0	0	0	0	0	0	0	0	0	0	0	0	0	0	0	0	0	0	0
18869_4469_x21852_y5924	18869_4469-X21852-Y5924	6244.3	2529.35	2097.05	SSp-bfd	SSp-n	5	Pvalb-T2A-CreERT2;Ai166_396477-18869	18869	CTX_ET	TPC_sim	0	0	0	3571.01	4937.11	0	0	0	0	0	2032.2	0	12.7381	0	0	0	0	0	0	0	0	0	0	0	0	0	0	0	0	0	0	0	0	0	0	0	0	0
18869_4511_x11720_y4070	18869_4511-X11720-Y4070	5832	1391.67	4722.98	MOp	MOp	5	Pvalb-T2A-CreERT2;Ai166_396477-18869	18869			0	31161.6	8784.22	0	0	83.6242	0	0	0	0	0	0	0	0	0	0	0	0	0	0	0	0	0	0	0	0	0	0	0	0	0	0	0	0	0	0	0	0
18869_4520_x23555_y8194	18869_4520-X23555-Y8194	5982.8	3476.88	1394.2	SSs	SSs	5	Pvalb-T2A-CreERT2;Ai166_396477-18869	18869			0	0	0	0	0	0	0	0	0	0	33589.6	0	877.504	0	0	0	0	0	0	0	0	0	0	0	0	0	0	0	0	0	0	0	0	0	0	0	0	0
18869_4550_x17965_y4177	18869_4550-X17965-Y4177	6227.2	1324.3	3986.35	SSp-ll	SSp-ll	5	Pvalb-T2A-CreERT2;Ai166_396477-18869	18869			0	29.3541	0	0	0	31548.7	0	0	0	0	0	0	0	0	0	0	0	0	0	0	0	0	0	0	0	0	0	0	0	0	0	0	0	0	0	0	0	0
18869_4550_x7203_y4574	18869_4550-X7203-Y4574	5797.27	2316.75	2587.12	SSp-n	SSp-n	5	Pvalb-T2A-CreERT2;Ai166_396477-18869	18869	CTX_ET		0	971.248	0	6940.21	976.668	0	0	949.686	0	939.956	0	0	0	0	0	0	0	0	0	0	0	0	0	0	0	0	0	0	0	0	0	0	0	0	0	0	0	0
18869_4571_x10055_y8359	18869_4571-X10055-Y8359	5812.73	4086.5	4368.85	RT	RT	n/a	Pvalb-T2A-CreERT2;Ai166_396477-18869	18869			0	0	0	0	0	0	0	0	0	0	0	0	0	0	0	0	0	0	0	0	0	0	0	0	0	0	0	0	0	0	0	0	0	0	0	0	0	0
18869_4587_x23021_y6827	18869_4587-X23021-Y6827	6164.8	2860.95	1642.53	SSs	SSs	5	Pvalb-T2A-CreERT2;Ai166_396477-18869	18869	CTX_ET		0	0	0	1009.93	853.121	0	0	0	0	0	6752.12	0	0	0	0	0	0	0	0	0	0	0	0	0	0	0	0	0	0	0	0	0	0	0	0	0	0	0
18869_4599_x7153_y3640	18869_4599-X7153-Y3640	5739.7	1576.97	2680.58	SSp-un	SSp-bfd	2/3	Pvalb-T2A-CreERT2;Ai166_396477-18869	18869			0	0	0	263.895	2416.42	0	0	957.837	0	21393.1	0	0	0	0	0	0	0	0	0	0	0	0	0	0	0	0	0	0	0	0	0	0	0	0	0	0	0	0
18869_4625_x5853_y5391	18869_4625-X5853-Y5391	5858.3	2942.82	1978.48	SSp-n	SSp-n	5	Pvalb-T2A-CreERT2;Ai166_396477-18869	18869	CTX_ET		0	0	0	5451.65	0	0	0	0	0	0	41.8681	0	0	0	0	0	0	0	0	0	0	0	0	0	0	0	0	0	0	0	0	0	0	0	0	0	0	0
18869_4629_x8451_y4031	18869_4629-X8451-Y4031	5992.68	1805.3	3229.15	SSp-ul	SSp-ul	5	Pvalb-T2A-CreERT2;Ai166_396477-18869	18869			0	4973.81	0	0	0	801.991	0	27813.5	0	4242.07	0	0	0	0	0	0	0	0	0	0	0	0	0	0	0	0	0	0	0	0	0	0	0	0	0	0	0	0
18869_4662_x10221_y8547	18869_4662-X10221-Y8547	5897.65	4177.52	4405.42	RT	RT	n/a	Pvalb-T2A-CreERT2;Ai166_396477-18869	18869			0	0	0	0	0	0	0	0	0	0	0	0	0	0	0	0	0	0	0	0	0	0	0	0	0	0	0	0	0	0	0	0	0	0	0	0	0	0
18869_4693_x19236_y9148	18869_4693-X19236-Y9148	6024.77	4264.73	3812.1	fiber tracts	RT	n/a	Pvalb-T2A-CreERT2;Ai166_396477-18869	18869			0	0	0	0	0	0	0	0	0	0	0	0	0	0	0	0	0	0	0	0	0	0	0	0	0	0	0	0	0	0	0	0	0	0	0	0	0	0
18869_4722_x18329_y4110	18869_4722-X18329-Y4110	6513.43	1281.25	3844.55	SSp-ll	SSp-ll	5	Pvalb-T2A-CreERT2;Ai166_396477-18869	18869			0	0	0	0	0	31159.4	0	275.406	4741.72	0	0	0	0	0	0	0	0	0	0	0	0	0	0	0	0	0	0	0	0	0	0	0	0	0	0	0	0	0
18869_4727_x9851_y8415	18869_4727-X9851-Y8415	5948.35	4128.8	4267.18	RT	RT	n/a	Pvalb-T2A-CreERT2;Ai166_396477-18869	18869			0	0	0	0	0	0	0	0	0	0	0	0	0	0	0	0	0	0	0	0	0	0	0	0	0	0	0	0	0	0	0	0	0	0	0	0	0	0
18869_4764_x5211_y5995	18869_4764-X5211-Y5995	5944.55	3214.93	1740.52	SSs	SSs	5	Pvalb-T2A-CreERT2;Ai166_396477-18869	18869	CTX_ET		0	0	0	1083.82	0	0	0	0	0	0	9126.7	193.943	551.004	0	0	0	0	0	0	0	0	0	0	0	0	0	0	0	0	0	0	0	0	147.525	26.6637	0	0	0
18869_4786_x18238_y10268	18869_4786-X18238-Y10268	6217.7	4891.02	4066.3	unknown	RT	n/a	Pvalb-T2A-CreERT2;Ai166_396477-18869	18869			0	0	0	0	0	0	0	0	0	0	0	0	0	0	0	0	0	0	0	0	0	0	0	0	0	0	0	0	0	0	0	0	0	0	0	0	0	0
18869_4787_x8961_y9647	18869_4787-X8961-Y9647	6055.5	4821.62	3984.18	fiber tracts	RT	n/a	Pvalb-T2A-CreERT2;Ai166_396477-18869	18869			0	0	0	0	0	0	0	0	0	0	0	0	0	0	0	0	0	0	0	0	0	0	0	0	0	0	0	0	0	0	0	0	0	0	0	0	0	0
18869_4837_x18229_y3163	18869_4837-X18229-Y3163	6138.6	739.95	4114.48	SSp-ll	SSp-tr	2/3	Pvalb-T2A-CreERT2;Ai166_396477-18869	18869			0	0	0	0	0	36527.9	0	0	10222.5	0	0	0	0	0	0	0	0	0	0	0	0	0	0	0	0	0	0	0	0	0	0	0	0	0	0	0	0	0
18869_4841_x18666_y8144	18869_4841-X18666-Y8144	6187.55	3762.35	4051.65	RT	RT	n/a	Pvalb-T2A-CreERT2;Ai166_396477-18869	18869			0	0	0	0	0	0	0	0	0	0	0	0	0	0	0	0	0	0	0	0	0	0	0	0	0	0	0	0	0	0	0	0	0	0	0	0	0	0
18869_4848_x18620_y8132	18869_4848-X18620-Y8132	6187.52	3742.03	4063.5	RT	RT	n/a	Pvalb-T2A-CreERT2;Ai166_396477-18869	18869			0	0	0	0	0	0	0	0	0	0	0	0	0	0	0	0	0	0	0	0	0	0	0	0	0	0	0	0	0	0	0	0	0	0	0	0	0	0
18869_4883_x18883_y4120	18869_4883-X18883-Y4120	6778.57	1296.42	3617.7	SSp-tr	SSp-ll	5	Pvalb-T2A-CreERT2;Ai166_396477-18869	18869			0	0	0	0	0	6247.71	0	2981.52	16751.3	0	0	0	0	0	0	0	0	0	0	0	0	0	0	0	0	0	0	0	0	0	0	0	0	0	0	0	0	0
18869_4890_x8926_y9583	18869_4890-X8926-Y9583	6158	4787.15	3957.5	fiber tracts	RT	n/a	Pvalb-T2A-CreERT2;Ai166_396477-18869	18869			0	0	0	0	0	0	0	0	0	0	0	0	0	0	0	0	0	0	0	0	0	0	0	0	0	0	0	0	0	0	0	0	0	0	0	0	0	0
18869_4912_x19648_y8510	18869_4912-X19648-Y8510	6266.68	4054.03	3697.9	RT	RT	n/a	Pvalb-T2A-CreERT2;Ai166_396477-18869	18869			0	0	0	0	0	0	0	0	0	0	0	0	0	0	0	0	0	0	0	0	0	0	0	0	0	0	0	0	0	0	0	0	0	0	0	0	0	0
18869_4953_x22613_y6076	18869_4953-X22613-Y6076	6731.27	2498.93	1887.38	SSs	SSp-n	5	Pvalb-T2A-CreERT2;Ai166_396477-18869	18869	CTX_ET	TPC_sim	0	0	0	0	8880.26	0	0	0	0	0	7055.73	0	0	0	0	0	0	0	0	0	0	0	0	0	0	0	0	0	0	0	0	0	0	0	0	0	0	0
18869_4997_x13063_y4444	18869_4997-X13063-Y4444	6395.52	1435.15	5238.95	RSPv	RSPv	5	Pvalb-T2A-CreERT2;Ai166_396477-18869	18869	CTX_ET		0	831.782	11527.7	0	0	417.85	0	0	0	0	0	0	0	0	0	0	0	0	0	0	1070.67	0	160.278	0	0	3527.89	2080.33	0	0	349.874	0	0	0	0	0	676.474	5045.85	20181.1
18869_5019_x5442_y5910	18869_5019-X5442-Y5910	6289.97	3163.47	1881.3	SSs	SSs	5	Pvalb-T2A-CreERT2;Ai166_396477-18869	18869			0	0	0	1189.96	324.047	0	0	0	0	0	42041.6	0	0	0	0	0	0	0	0	0	0	0	0	0	0	0	0	0	0	0	0	0	0	0	0	0	0	0
18869_5024_x5544_y5480	18869_5024-X5544-Y5480	6309.38	2938.8	1869.23	SSs	SSs	5	Pvalb-T2A-CreERT2;Ai166_396477-18869	18869	CTX_ET		0	1045	4079.88	1749.1	5337.01	0	0	774.688	0	229.894	6498.2	0	0	0	0	0	0	0	0	0	0	0	0	0	0	0	0	0	0	0	0	0	0	0	0	0	0	0
18869_5033_x23046_y6158	18869_5033-X23046-Y6158	6730.98	2493.5	1707.95	SSs	SSp-n	5	Pvalb-T2A-CreERT2;Ai166_396477-18869	18869	CTX_ET	TPC_sim	0	0	0	478.275	1649.04	0	0	0	0	0	7805.65	0	0	0	0	0	0	0	0	0	0	0	0	0	0	0	0	0	0	0	0	0	0	0	0	0	0	0
18869_5108_x7688_y4065	18869_5108-X7688-Y4065	6594.05	1863.2	2874.58	SSp-bfd	SSp-bfd	5	Pvalb-T2A-CreERT2;Ai166_396477-18869	18869	CTX_ET	TPC_sim	0	0	0	1245.14	16072.7	0	0	336.656	0	1627.36	0	0	0	0	0	0	0	0	0	0	0	0	0	0	0	0	0	0	0	0	0	0	0	0	0	0	0	0
18869_5123_x17555_y3609	18869_5123-X17555-Y3609	6851.05	1008	4215.77	SSp-tr	RSPagl	5	Pvalb-T2A-CreERT2;Ai166_396477-18869	18869			0	0	0	0	0	509.561	0	0	17365.8	0	0	0	0	0	0	0	0	0	0	0	0	0	0	0	0	0	0	0	0	0	0	0	0	0	0	157.772	0	0
18869_5126_x8617_y7685	18869_5126-X8617-Y7685	6338.47	3964.18	3600.48	RT	RT	n/a	Pvalb-T2A-CreERT2;Ai166_396477-18869	18869			0	0	0	0	0	0	0	0	0	0	0	0	0	0	0	0	0	0	0	0	0	0	0	0	0	0	0	0	0	0	0	0	0	0	0	0	0	0
18869_5150_x8933_y7652	18869_5150-X8933-Y7652	6519.05	3832.78	3632.55	VPL	RT	n/a	Pvalb-T2A-CreERT2;Ai166_396477-18869	18869			0	0	0	0	0	0	0	0	0	0	0	0	0	0	0	0	0	0	0	0	0	0	0	0	0	0	0	0	0	0	0	0	0	0	0	0	0	0
18869_5213_x7186_y4274	18869_5213-X7186-Y4274	6700.78	2068.3	2621.83	SSp-bfd	SSp-bfd	5	Pvalb-T2A-CreERT2;Ai166_396477-18869	18869	CTX_ET	TPC_sim	0	0	0	0	8319.76	0	0	0	0	0	0	0	0	0	0	0	0	0	0	0	0	0	0	0	0	0	0	0	0	0	0	0	0	0	0	0	0	0
18869_5237_x7485_y4162	18869_5237-X7485-Y4162	6750.12	1958.8	2771.92	SSp-bfd	SSp-bfd	5	Pvalb-T2A-CreERT2;Ai166_396477-18869	18869	CTX_ET	TPC_com	0	0	0	0	11782.9	0	0	0	0	152.478	457.926	0	0	0	0	0	0	0	0	0	0	0	0	0	0	0	0	0	0	0	0	0	0	0	0	0	0	0
18869_5286_x15761_y3297	18869_5286-X15761-Y3297	6655.7	818.4	4996.5	RSPd	RSPv	5	Pvalb-T2A-CreERT2;Ai166_396477-18869	18869			0	0	1828.23	0	0	0	0	0	0	0	0	0	0	0	0	0	0	0	0	0	0	0	0	0	0	0	0	0	0	0	0	0	0	0	0	2946.5	30385.8	0
18869_5317_x6063_y4638	18869_5317-X6063-Y4638	6744.9	2419.18	2070.75	SSp-bfd	SSp-bfd	5	Pvalb-T2A-CreERT2;Ai166_396477-18869	18869			0	0	0	0	24103.3	0	0	0	0	0	2131.35	0	0	0	0	0	0	0	0	0	0	0	0	0	0	0	0	0	0	0	0	0	0	0	0	0	0	0
18869_5343_x5414_y5337	18869_5343-X5414-Y5337	6691.1	2797.2	1837.73	SSs	SSs	5	Pvalb-T2A-CreERT2;Ai166_396477-18869	18869	CTX_ET	TPC_sim	0	771.069	0	58.5123	2604.42	0	656.207	118.582	0	0	7547.1	0	0	0	0	0	0	0	0	0	0	0	0	0	0	0	0	0	0	0	0	0	0	0	0	0	0	0
18869_5393_x8284_y3671	18869_5393-X8284-Y3671	6966.88	1502.55	3158.12	SSp-bfd	SSp-bfd	5	Pvalb-T2A-CreERT2;Ai166_396477-18869	18869	CTX_ET	TPC_sim	0	0	0	0	7984.86	0	0	248.21	1053.03	1576.71	0	0	0	0	0	0	0	0	0	0	0	0	0	0	0	0	0	0	0	0	0	0	0	0	0	0	0	0
18869_5418_x23277_y4971	18869_5418-X23277-Y4971	6979.57	1830.1	1629.83	SSp-bfd	SSp-bfd	4	Pvalb-T2A-CreERT2;Ai166_396477-18869	18869			0	0	0	0	48834.3	0	0	0	0	0	11893.2	0	0	0	0	0	0	0	0	0	0	0	0	0	0	0	0	0	0	0	0	0	0	0	0	0	0	0
18869_5431_x21494_y4633	18869_5431-X21494-Y4633	7500.55	1602.1	2481.47	SSp-bfd	SSp-bfd	5	Pvalb-T2A-CreERT2;Ai166_396477-18869	18869			0	0	0	0	22297.9	0	0	0	0	0	209.867	0	0	0	0	0	0	0	0	0	0	0	0	0	0	0	0	0	0	0	0	0	0	0	0	0	0	0
18869_5444_x13271_y3998	18869_5444-X13271-Y3998	6945.62	1127.1	5262.48	RSPv	RSPv	5	Pvalb-T2A-CreERT2;Ai166_396477-18869	18869	CTX_ET	TPC_com	0	0	5984.3	0	0	11.927	0	0	0	0	0	0	0	0	0	0	0	0	0	0	0	0	0	0	0	3458.01	177.225	0	0	0	0	0	0	0	0	0	1965.33	17771.7
18869_5482_x15126_y4142	18869_5482-X15126-Y4142	7038.15	1234.22	5229.75	RSPv	RSPv	5	Pvalb-T2A-CreERT2;Ai166_396477-18869	18869		TPC_sim	0	0	715.652	0	0	12.0563	0	0	0	0	0	0	0	0	0	0	0	0	0	0	0	0	0	0	0	473.917	2236.97	0	0	0	0	0	0	0	0	2.85974	9494.81	16678.8
18869_5553_x7275_y3994	18869_5553-X7275-Y3994	7120	1837.25	2672.23	SSp-bfd	SSp-bfd	5	Pvalb-T2A-CreERT2;Ai166_396477-18869	18869	CTX_ET	TPC_com	0	0	0	0	11231.7	0	0	0	0	0	0	0	0	0	0	0	0	0	0	0	0	0	0	0	0	0	0	0	0	0	0	0	0	0	0	0	0	0
18869_5571_x8792_y4549	18869_5571-X8792-Y4549	6959.9	1981.15	3405.02	CA1	CA3	n/a	Pvalb-T2A-CreERT2;Ai166_396477-18869	18869			0	0	0	0	0	0	0	0	0	0	0	0	0	0	0	0	0	0	0	0	0	0	0	0	0	0	0	0	0	0	0	0	0	0	0	0	0	0
18869_5684_x13521_y3699	18869_5684-X13521-Y3699	7208.07	982.45	5363.82	RSPv	RSPv	5	Pvalb-T2A-CreERT2;Ai166_396477-18869	18869	CTX_ET	TPC_sim	0	69.3324	2200.38	0	0	0	0	0	0	0	0	0	0	0	0	0	0	0	0	0	0	0	0	0	0	8401.3	7721.8	0	0	0	0	0	0	0	0	28.5181	2737.14	20135.5
18869_5692_x6534_y3440	18869_5692-X6534-Y3440	7129.95	1409.78	2369.88	SSp-bfd	SSp-bfd	4	Pvalb-T2A-CreERT2;Ai166_396477-18869	18869			0	0	0	0	49135.1	0	0	0	0	0	0	0	0	0	0	0	0	0	0	0	0	0	0	0	0	0	0	0	0	0	0	0	0	0	0	0	0	0
18869_5694_x15073_y4098	18869_5694-X15073-Y4098	7092.85	1262.67	5419.82	RSPv	RSPv	5	Pvalb-T2A-CreERT2;Ai166_396477-18869	18869		TPC_sim	0	0	0	0	0	848.277	0	456.338	1927.4	0	0	0	0	0	0	0	0	0	0	0	0	0	0	0	0	2927.36	6329.72	0	0	0	0	0	0	0	0	902.482	4557.95	34888.1
18869_5705_x4706_y6107	18869_5705-X4706-Y6107	7058.5	3073.5	1614.77	SSs	AUDv	5	Pvalb-T2A-CreERT2;Ai166_396477-18869	18869			0	0	0	0	0	0	0	0	0	0	28835	0	0	7038.74	0	0	57.612	0	0	0	0	0	0	0	0	0	0	0	0	0	0	0	0	0	0	0	0	0
18869_5754_x7159_y3959	18869_5754-X7159-Y3959	7356.18	1835.08	2604.9	SSp-bfd	SSp-bfd	5	Pvalb-T2A-CreERT2;Ai166_396477-18869	18869	CTX_ET	TPC_sim	0	0	0	0	7847.5	0	0	0	0	289.58	501.437	0	0	0	0	0	0	0	0	0	0	0	0	0	0	0	0	0	0	0	0	0	0	0	0	0	0	0
18869_5802_x13547_y4406	18869_5802-X13547-Y4406	7416.3	1329.62	5231.55	RSPv	RSPv	5	Pvalb-T2A-CreERT2;Ai166_396477-18869	18869	CTX_ET		0	0	418.918	0	0	112.92	0	0	0	0	0	0	0	0	0	0	0	0	0	0	0	0	0	0	0	6990.23	3273.21	0	0	0	0	0	0	0	0	0	1380.88	24088.2
18869_5941_x16325_y2938	18869_5941-X16325-Y2938	7600.52	663.5	4830.12	RSPd	RSPv	5	Pvalb-T2A-CreERT2;Ai166_396477-18869	18869			0	0	0	0	0	0	0	0	0	0	0	0	0	0	0	0	0	0	0	0	0	0	0	0	0	0	0	0	0	0	0	0	0	0	0	1544.92	21792	0
18869_5980_x7654_y3517	18869_5980-X7654-Y3517	7632.03	1437.53	2856.03	VISrl	SSp-bfd	5	Pvalb-T2A-CreERT2;Ai166_396477-18869	18869	CTX_ET	TPC_sim	0	0	0	0	3111.52	0	0	0	0	0	0	0	0	0	0	0	0	111.293	0	0	0	0	0	0	0	0	0	0	0	0	0	0	0	0	0	0	0	0
18869_6076_x17177_y3306	18869_6076-X17177-Y3306	7689.73	804.75	4586.27	RSPagl	RSPagl	n/a	Pvalb-T2A-CreERT2;Ai166_396477-18869	18869			0	0	0	0	0	0	0	0	0	0	0	0	0	0	0	0	0	0	1661.49	0	0	0	0	0	0	0	0	0	0	0	0	0	0	0	0	31605.4	13066.1	0
18869_6241_x19347_y3562	18869_6241-X19347-Y3562	8295	1002.88	3602.3	VISp	VISp	n/a	Pvalb-T2A-CreERT2;Ai166_396477-18869	18869			0	0	0	0	0	0	0	0	0	0	0	0	0	0	0	0	0	0	0	0	24876.8	0	5469.28	0	0	0	0	0	0	0	0	0	0	0	0	0	0	0
18869_6291_x15236_y3478	18869_6291-X15236-Y3478	7955.92	974.075	5389.8	RSPv	RSPv	5	Pvalb-T2A-CreERT2;Ai166_396477-18869	18869		TPC_sim	0	0	0	0	755.613	0	0	0	380.059	0	0	0	0	0	0	0	0	0	2673.91	0	0	0	7.58351	0	0	2265.53	5329.41	0	0	0	0	0	0	0	0	1781.12	8085.19	27647.3
18869_6454_x17703_y2478	18869_6454-X17703-Y2478	8282.52	433.125	4376.05	RSPagl	RSPagl	2/3	Pvalb-T2A-CreERT2;Ai166_396477-18869	18869			0	0	0	0	0	0	0	0	0	0	0	0	0	0	0	0	0	0	0	0	0	0	3527.62	0	0	0	0	0	0	0	0	0	0	0	0	19428.4	0	0
18869_6732_x9649_y3919	18869_6732-X9649-Y3919	8597.95	1974.4	3530	SUB	SUB	n/a	Pvalb-T2A-CreERT2;Ai166_396477-18869	18869			0	0	0	0	0	0	0	0	0	0	0	0	0	0	0	0	0	0	0	0	0	0	0	0	0	0	0	0	0	0	0	0	0	0	0	0	0	0
18869_6854_x10735_y2978	18869_6854-X10735-Y2978	8651.2	925.8	4250.7	VISpm	VISp	5	Pvalb-T2A-CreERT2;Ai166_396477-18869	18869			0	0	0	0	0	0	0	0	0	0	0	0	0	0	0	0	0	0	0	0	2233.27	0	29776.4	0	0	0	0	0	0	0	0	0	0	0	0	5256.84	0	0
18869_7121_x17742_y2862	18869_7121-X17742-Y2862	9059.02	679.95	4414.82	RSPagl	RSPagl	5	Pvalb-T2A-CreERT2;Ai166_396477-18869	18869			0	0	0	0	0	0	0	0	0	0	0	0	0	0	0	0	0	0	0	0	0	0	1971.53	0	0	0	0	0	0	0	0	0	0	0	0	25197.8	0	0
18869_7358_x8916_y4859	18869_7358-X8916-Y4859	9460.9	2227.72	3552.47	POST	POST	n/a	Pvalb-T2A-CreERT2;Ai166_396477-18869	18869			0	0	0	0	0	0	0	0	0	0	0	0	0	0	0	0	0	0	0	0	0	0	0	0	0	0	0	0	0	0	0	0	0	0	0	0	0	528.576
18869_7472_x16444_y11009	18869_7472-X16444-Y11009	9648.38	5262.75	4603.35	PRNr	PRNr	n/a	Pvalb-T2A-CreERT2;Ai166_396477-18869	18869			0	0	0	0	0	0	0	0	0	0	0	0	0	0	0	0	0	0	0	0	0	0	0	0	0	0	0	0	0	0	0	0	0	0	0	0	0	0
18869_7986_x18907_y11037	18869_7986-X18907-Y11037	10364.6	5327.9	3510.57	PSV	PSV	n/a	Pvalb-T2A-CreERT2;Ai166_396477-18869	18869			0	0	0	0	0	0	0	0	0	0	0	0	0	0	0	0	0	0	0	0	0	0	0	0	0	0	0	0	0	0	0	0	0	0	0	0	0	0
18869_7989_x9123_y9916	18869_7989-X9123-Y9916	10107.6	5032.85	3589.8	PSV	PSV	n/a	Pvalb-T2A-CreERT2;Ai166_396477-18869	18869			0	0	0	0	0	0	0	0	0	0	0	0	0	0	0	0	0	0	0	0	0	0	0	0	0	0	0	0	0	0	0	0	0	0	0	0	0	0
191801_1996_x10466_y16907	191801_1996-X10466-Y16907	2303.4	5039.1	4721.65	AON	AON	n/a	Cux2-CreERT2;Ai166_420489-191801	191801			0	0	0	0	0	0	0	0	0	0	0	0	0	0	0	0	0	0	0	0	0	0	0	0	0	0	0	0	0	0	0	0	0	0	179.141	0	0	0
191801_3966_x14363_y10542	191801_3966-X14363-Y10542	4598.93	6912.57	3736.57	OT	OT	n/a	Cux2-CreERT2;Ai166_420489-191801	191801			0	0	0	0	0	0	0	0	0	0	0	0	0	0	0	0	0	0	0	0	0	0	0	0	0	0	0	0	0	0	0	0	0	0	0	0	0	0
191801_4180_x7440_y5386	191801_4180-X7440-Y5386	5101.2	2710.47	1726.05	SSp-m	SSp-m	2/3	Cux2-CreERT2;Ai166_420489-191801	191801	CTX_IT		0	286.184	0	6435.98	0	0	33511.1	888.584	0	291.231	0	0	0	0	0	0	0	0	0	0	0	0	0	0	0	0	0	0	0	0	0	0	0	0	0	0	0	0
191801_4228_x15043_y11097	191801_4228-X15043-Y11097	4796.6	7280.9	3939.12	OT	OT	n/a	Cux2-CreERT2;Ai166_420489-191801	191801			0	0	0	0	0	0	0	0	0	0	0	0	0	0	0	0	0	0	0	0	0	0	0	0	0	0	0	0	0	0	0	0	0	0	0	0	0	0
191801_4724_x4226_y10240	191801_4724-X4226-Y10240	5374.2	938.35	4384.8	MOp	MOp	2/3	Cux2-CreERT2;Ai166_420489-191801	191801	CTX_IT		0	32117.4	6525.81	212.227	0	4846.48	1067.56	908.693	39.2088	231.233	130.211	0	0	0	0	0	0	0	0	0	0	0	0	0	0	779.059	767.973	0	0	0	0	0	0	0	0	0	0	0
191803_8254_x7045_y21580	191803_8254-X7045-Y21580	9896.67	3300.25	2974.38	PAR	PAR	n/a	Cux2-CreERT2;Ai166_423019-191803	191803			0	0	0	0	0	0	0	0	0	0	0	0	0	0	0	0	0	0	724.214	0	1767.37	0	255.602	0	0	0	0	0	0	0	0	0	0	0	0	157.769	0	0
191807_2469_x5431_y10056	191807_2469-X5431-Y10056	3048.57	3666.25	3821.68	AId	AId	5	Fezf2-CreER;Ai166-439168	191807	CTX_ET		6107.24	0	2812.15	0	0	0	0	0	0	0	0	0	0	0	0	0	0	0	0	0	0	0	0	0	0	0	0	2713.42	0	12977.6	0	767.624	7999.76	892.194	390.176	0	0	0
191807_2729_x3750_y9965	191807_2729-X3750-Y9965	3113.62	2676.72	3823.43	MOs	MOs	5	Fezf2-CreER;Ai166-439168	191807	CTX_ET		79.1103	18424	31806	0	0	0	11788.2	876.86	0	0	2336.08	525.865	2250.59	0	0	0	0	0	0	0	0	0	0	0	0	0	0	0	0	0	0	0	4704.92	0	0	0	0	0
191807_3532_x4912_y7973	191807_3532-X4912-Y7973	4160.73	2797.62	2936.35	MOp	MOp	5	Fezf2-CreER;Ai166-439168	191807	CTX_ET		0	20953.5	399.634	0	0	0	9648.23	641.182	0	0	32.4682	0	0	0	0	0	0	0	0	0	0	0	0	0	0	0	0	0	0	0	0	0	0	0	0	0	0	0
191807_4114_x3589_y10280	191807_4114-X3589-Y10280	4809.98	1882.1	4034.18	MOp	MOp	5	Fezf2-CreER;Ai166-439168	191807	CTX_ET		0	27255.4	4372.38	0	0	574.408	92.6578	1659.34	0	0	0	225.534	0	0	0	0	0	0	0	0	0	0	0	0	0	0	0	0	0	0	0	0	1194.46	0	246.799	0	0	0
191807_4821_x3698_y18726	191807_4821-X3698-Y18726	5825.07	1736.2	3960.82	SSp-ll	SSp-ll	6a	Fezf2-CreER;Ai166-439168	191807	CTX_ET		0	1842.82	170.334	0	0	12253.9	0	1643.74	0	0	0	0	0	0	0	0	0	0	0	0	0	0	0	0	0	0	0	0	0	0	0	0	0	0	0	0	0	0
191807_4923_x7499_y24194	191807_4923-X7499-Y24194	6318.95	3794.55	1601.4	SSs	SSs	6a	Fezf2-CreER;Ai166-439168	191807			0	0	0	0	0	0	0	0	0	0	11761.7	0	0	0	0	0	0	0	0	0	0	0	0	0	0	0	0	0	0	0	0	0	0	0	0	0	0	0
191807_5031_x5620_y23074	191807_5031-X5620-Y23074	6252.12	2788.3	2047.28	SSp-n	SSp-n	6a	Fezf2-CreER;Ai166-439168	191807			0	0	0	4640.13	720.609	0	0	0	0	0	72.0123	0	0	0	0	0	0	0	0	0	0	0	0	0	0	0	0	0	0	0	0	0	0	0	0	0	0	0
191807_5062_x6404_y23808	191807_5062-X6404-Y23808	6355.65	3182.38	1740.8	SSs	SSs	5	Fezf2-CreER;Ai166-439168	191807	CTX_ET		0	0	0	0	0	0	0	0	0	0	6077.62	0	0	0	0	0	0	0	0	0	0	0	0	0	0	0	0	0	0	0	0	0	0	0	0	0	0	0
191807_5178_x5002_y23078	191807_5178-X5002-Y23078	6307.73	2394.97	1994.55	SSp-bfd	SSp-bfd	5	Fezf2-CreER;Ai166-439168	191807	CTX_ET		0	0	0	4429.13	12770.5	0	0	0	0	472.59	12373.6	0	19556.3	0	0	0	0	0	0	0	0	0	0	0	0	0	0	0	0	0	0	0	0	388.958	0	0	0	0
191807_5199_x3288_y11643	191807_5199-X3288-Y11643	6060.85	1229.15	4576.9	MOp	MOp	5	Fezf2-CreER;Ai166-439168	191807	CTX_ET		0	13375.2	342.146	0	0	4814.68	0	0	463.555	0	0	0	0	0	0	0	0	0	0	0	0	0	0	0	0	0	0	0	0	0	0	0	0	0	0	922.695	0	0
191807_5629_x4661_y9410	191807_5629-X4661-Y9410	6695.77	1800.33	3596.2	fiber tracts	SSp-un	6a	Fezf2-CreER;Ai166-439168	191807			0	0	0	0	281.116	354.331	0	15508	1866.85	2400.43	0	0	0	0	0	0	0	0	0	0	0	0	0	0	0	0	0	0	0	0	0	0	0	0	0	0	0	0
191807_5811_x3931_y20674	191807_5811-X3931-Y20674	6983.65	1521.67	3168.53	SSp-bfd	SSp-bfd	6a	Fezf2-CreER;Ai166-439168	191807			0	0	0	0	6825.59	0	0	0	0	0	0	0	0	0	0	0	0	0	0	0	0	0	0	0	0	0	0	0	0	0	0	0	0	0	0	0	0	0
191807_5921_x4355_y21421	191807_5921-X4355-Y21421	7151.85	1749.5	2834.78	SSp-bfd	SSp-bfd	6a	Fezf2-CreER;Ai166-439168	191807			0	0	0	0	10046.3	0	0	0	0	0	0	0	0	0	0	0	0	0	0	0	0	0	0	0	0	0	0	0	0	0	0	0	0	0	0	0	0	0
191812_2734_x6259_y10487	191812_2734-X6259-Y10487	3488.3	2221.15	3662.07	MOs	MOs	5	Plxnd1-CreER;Ai166-380470	191812	CTX_IT		589.586	27660.9	42867.9	0	0	0	0	0	0	0	0	0	0	0	0	0	0	0	0	0	0	0	0	0	0	0	764.905	86.1301	0	0	0	0	0	0	0	0	0	0
191812_2978_x7903_y22705	191812_2978-X7903-Y22705	3558.57	3416.47	2682.55	MOp	MOp	5	Plxnd1-CreER;Ai166-380470	191812	CTX_IT		0	38655.3	975.657	0	0	0	6368.28	0	0	0	0	2340.72	0	0	0	0	0	0	0	0	0	0	0	0	0	0	29.4545	0	0	0	0	0	452.92	0	0	0	0	0
191812_3140_x5204_y12992	191812_3140-X5204-Y12992	3953.45	1557.28	4718.88	MOs	MOs	5	Plxnd1-CreER;Ai166-380470	191812	CTX_IT		443.247	3693.93	39941.6	0	6699.58	905.713	0	0	776.787	0	851.735	0	0	0	0	0	0	0	0	0	0	0	0	0	0	2366.09	791.338	0	0	0	0	766.337	0	0	0	0	0	0
191812_3163_x6264_y21524	191812_3163-X6264-Y21524	3902.23	2513.32	3200.88	MOp	MOp	5	Plxnd1-CreER;Ai166-380470	191812	CTX_IT		1048.64	45670.4	47860.3	141.504	0	0	2317.85	1438.7	0	75.272	0	550.375	664.86	0	0	0	0	0	0	0	0	0	0	0	0	0	0	0	0	0	0	0	743.65	3974.73	0	0	0	0
191812_3176_x5144_y19229	191812_3176-X5144-Y19229	3955.43	1807.78	4133.35	MOs	MOs	5	Plxnd1-CreER;Ai166-380470	191812	CTX_IT		0	11868.1	36690.1	4415.84	0	0	258.216	1136.7	0	440.295	1608.72	0	0	0	0	0	0	0	0	0	0	0	0	0	0	0	485.117	0	0	0	0	0	0	0	0	0	0	0
191812_3438_x6058_y10197	191812_3438-X6058-Y10197	4359.93	1945.45	3725.9	MOp	MOp	5	Plxnd1-CreER;Ai166-380470	191812	CTX_IT		0	29829.8	10916.3	0	0	0	0	3971.97	0	0	0	0	0	0	0	0	0	0	0	0	0	0	0	0	0	0	684.615	0	0	0	0	0	0	0	0	0	0	0
191812_3494_x7001_y8336	191812_3494-X7001-Y8336	4378.88	2558.65	2712.03	SSp-m	SSp-m	5	Plxnd1-CreER;Ai166-380470	191812	CTX_IT		0	25541.5	8841.26	0	0	0	23579.7	2773.14	0	0	274.818	0	0	0	0	0	0	0	0	0	0	0	0	0	0	0	594.311	0	0	0	0	0	0	0	0	0	0	0
191812_3675_x8625_y6930	191812_3675-X8625-Y6930	4550.52	3577.4	1964.92	SSp-m	SSp-m	4	Plxnd1-CreER;Ai166-380470	191812	CTX_IT		0	0	0	0	0	0	20275.2	0	0	0	6252.15	0	0	0	0	0	0	0	0	0	0	0	0	0	0	0	122.14	0	0	0	0	0	0	0	0	0	0	0
191812_3727_x4996_y18685	191812_3727-X4996-Y18685	4508.1	1688.8	4449.45	MOs	MOs	5	Plxnd1-CreER;Ai166-380470	191812	CTX_IT		0	18688.7	30147.6	0	2392.4	1120.36	960.619	7437.13	0	2556.66	0	0	0	0	0	0	0	0	0	0	0	0	0	0	0	0	13.7927	0	0	0	0	0	0	0	0	0	0	0
191812_3758_x8791_y24162	191812_3758-X8791-Y24162	4587.52	3922.97	2049.73	SSs	SSs	5	Plxnd1-CreER;Ai166-380470	191812	CTX_IT		0	7934.69	7294.62	0	0	0	9745.43	126.466	0	0	10102.1	7731.05	7899.7	0	0	0	0	0	0	0	0	0	0	0	0	0	0	0	0	0	0	0	9649.71	1862.98	0	0	0	0
191812_3762_x9097_y24261	191812_3762-X9097-Y24261	4571.02	4080.6	1995.2	SSs	SSs	5	Plxnd1-CreER;Ai166-380470	191812	CTX_IT		0	17026.3	8052.27	2330.12	0	0	17831.5	601.803	0	0	29268.7	8366.26	4440.42	0	0	0	0	0	0	0	0	0	0	0	0	0	0	0	0	0	0	0	3421.97	0	0	0	0	0
191812_3801_x5383_y20989	191812_3801-X5383-Y20989	4629.32	1975.58	3564.35	MOp	MOp	5	Plxnd1-CreER;Ai166-380470	191812	CTX_IT		0	42854.5	21709	2402.77	87.1845	116.418	2507.84	5672.97	0	1371.44	8466.35	0	1032.91	0	0	0	0	0	0	0	0	0	0	0	0	0	104.408	0	0	0	0	0	0	3111.79	0	0	0	0
191812_3915_x8011_y24180	191812_3915-X8011-Y24180	4819.1	3519.25	2040.42	SSp-m	SSp-m	5	Plxnd1-CreER;Ai166-380470	191812	CTX_IT		0	17429.7	10738.8	270.649	0	0	18491.6	0	0	0	8916.38	1331.52	0	0	0	0	0	0	0	0	0	0	0	0	0	0	0	0	0	0	0	0	1562.19	0	0	0	0	0
191812_3922_x8455_y6768	191812_3922-X8455-Y6768	4846.95	3429.32	1924.42	SSp-m	SSp-m	5	Plxnd1-CreER;Ai166-380470	191812	CTX_IT		0	6471.24	8128.37	410.337	0	0	20132.1	0	0	0	14673.4	11231.3	11641.8	0	0	0	0	0	0	0	0	0	0	0	0	0	44.2791	0	0	0	0	0	2645.12	2624.28	0	0	0	0
191812_4003_x5886_y22658	191812_4003-X5886-Y22658	4931.88	2254.88	2775	SSp-m	SSp-m	5	Plxnd1-CreER;Ai166-380470	191812	CTX_IT		0	320.861	0	703.976	0	0	23043.4	17377.7	0	1585.69	3207.01	0	0	0	0	0	0	0	0	0	0	0	0	0	0	0	0	0	0	0	0	0	0	0	0	0	0	0
191812_4067_x7961_y6860	191812_4067-X7961-Y6860	5011.05	3129.78	2008.47	SSp-m	SSp-m	5	Plxnd1-CreER;Ai166_380470-191812	191812	CTX_IT		0	5525.16	2133.31	471.39	0	0	22962.3	0	0	0	12937.4	3397.69	6402.31	0	0	0	0	0	0	0	0	0	0	0	0	0	0	0	0	0	0	0	0	2685.17	0	0	0	0
191812_4322_x7645_y6848	191812_4322-X7645-Y6848	5291.07	2921.25	2045.8	SSp-m	SSp-n	5	Plxnd1-CreER;Ai166_380470-191812	191812	CTX_IT		744.631	5189.66	31848.2	7136.1	571.023	0	22006.7	3291.54	0	411.062	10558.5	222.055	10404	0	0	0	0	0	0	0	0	0	0	0	0	0	0	0	0	0	0	0	0	5047.22	0	0	0	0
191812_4445_x5426_y10324	191812_4445-X5426-Y10324	5358.15	1570.12	3835.18	SSp-ll	SSp-ll	5	Plxnd1-CreER;Ai166-380470	191812	CTX_IT		0	31857.2	11051.5	0	1404.87	12919.4	0	4179.27	0	213.345	9316.25	0	0	0	0	0	0	0	0	0	0	0	0	0	0	0	441.384	0	0	0	0	0	0	0	0	0	0	0
191812_4446_x6677_y24393	191812_4446-X6677-Y24393	5450.55	2790.93	1900.67	SSp-n	SSp-n	5	Plxnd1-CreER;Ai166-380470	191812	CTX_IT		0	10933.5	17916.5	17040.7	0	0	11973.4	661.424	0	179.676	9535.51	0	4016.98	0	0	0	0	0	0	0	0	0	0	0	0	0	0	0	0	0	0	0	0	781.91	0	0	0	0
191812_4664_x8027_y25176	191812_4664-X8027-Y25176	5810.85	3191.78	1629.25	SSs	SSs	5	Plxnd1-CreER;Ai166_380470-191812	191812	CTX_IT		1104.68	2093.21	9970.31	2454.77	0	0	3227.22	0	0	0	17307.7	0	1655.73	0	0	0	0	0	0	0	0	0	0	0	0	0	0	0	0	0	0	0	0	0	0	0	0	0
191812_4686_x10891_y5452	191812_4686-X10891-Y5452	5624.4	4574.05	1338.65	VISC	VISC	5	Plxnd1-CreER;Ai166-380470	191812	CTX_IT		0	3030.92	2632.74	338.857	0	152.95	0	883.542	0	239.205	8213.05	5140.35	10645	0	0	0	0	0	0	0	0	0	0	0	0	1778.37	0	4312.66	0	0	882.647	0	5130.91	17453.1	0	0	0	0
191812_4775_x5212_y22490	191812_4775-X5212-Y22490	5755.85	1830.42	2931.8	SSp-un	SSp-un	5	Plxnd1-CreER;Ai166-380470	191812	CTX_IT		1525.06	11026.2	27290.8	3499.68	13231.8	156.338	0	12582.3	0	14224.5	3129.53	0	0	0	0	0	0	0	0	0	0	0	0	0	0	0	0	0	0	0	0	0	1873.99	0	0	0	0	0
191812_5154_x9610_y25921	191812_5154-X9610-Y25921	6043.73	4262.43	1389.7	SSs	VISC	5	Plxnd1-CreER;Ai166_380470-191812	191812	CTX_IT		1712.42	7198.83	21377.8	1659.73	42.1503	91.6555	1286.45	1733.79	0	591.682	15121.7	702.518	11001.9	0	0	0	0	0	0	0	0	0	0	0	0	0	0	0	0	0	0	0	7856.88	18440	0	0	0	0
191812_5158_x9017_y25877	191812_5158-X9017-Y25877	6050.3	3930.88	1384.65	SSs	SSs	5	Plxnd1-CreER;Ai166-380470	191812	CTX_IT		0	0	0	0	0	496.122	311.77	0	298.978	0	26319	1021.8	2888.2	0	1392.88	0	2206.7	0	271.324	0	0	0	2410.44	0	0	0	0	0	0	0	0	0	0	1394.47	0	2215.84	0	0
191812_5219_x4127_y21100	191812_5219-X4127-Y21100	6196.17	1270.47	3476.98	SSp-ul	SSp-ul	5	Plxnd1-CreER;Ai166-380470	191812	CTX_IT		0	5160.2	4802.45	0	1875.79	15427.1	0	25510.7	2550.06	1468.1	7512.54	0	351.591	0	0	0	0	0	0	0	0	0	0	0	0	0	0	0	0	0	0	0	0	0	0	0	0	0
191812_5221_x9028_y25900	191812_5221-X9028-Y25900	6125.12	3925.8	1375.95	SSs	SSs	5	Plxnd1-CreER;Ai166-380470	191812	CTX_IT		0	5221.45	0	0	542.502	226.601	1765.93	528.523	0	0	35943.5	1495.39	7832.16	0	0	0	0	0	0	0	0	0	0	0	0	0	0	0	0	0	0	0	0	1964.57	0	0	0	0
191812_5411_x6011_y24641	191812_5411-X6011-Y24641	6539.15	2403.03	1759.08	SSp-bfd	SSp-bfd	5	Plxnd1-CreER;Ai166-380470	191812	CTX_IT		0	1965.94	31074.8	216.471	37093.1	1318.59	0	1353.47	0	416.477	7064.71	0	0	1323.68	0	0	0	0	0	0	0	0	0	0	0	0	0	0	0	0	0	0	0	0	0	0	0	0
191812_5586_x4875_y23378	191812_5586-X4875-Y23378	6673.8	1758.83	2418.75	SSp-bfd	SSp-bfd	5	Plxnd1-CreER;Ai166-380470	191812	CTX_IT		0	2991.96	16482.8	0	82463.6	1254.78	0	3876.26	2294.94	3326.01	10506.4	0	142.026	452.054	0	0	326.528	0	1302.71	0	751.215	0	1582.25	0	0	403.923	0	0	0	0	0	0	0	0	0	271.814	0	0
191812_5676_x8072_y26215	191812_5676-X8072-Y26215	6694.63	3362	1169.6	SSs	SSs	5	Plxnd1-CreER;Ai166-380470	191812	CTX_IT		0	5565.28	248.456	974.674	2123.04	13269.8	0	1253.08	2713.44	1143.63	41168	0	1815	9096.52	0	0	1788.98	0	0	0	0	0	0	0	0	0	0	0	0	0	0	0	0	0	0	5522.87	0	0
191812_5922_x4572_y8645	191812_5922-X4572-Y8645	6952.5	1094.05	3130.97	SSp-tr	SSp-tr	5	Plxnd1-CreER;Ai166-380470	191812	CTX_IT		0	2068.07	13659.3	0	14482.1	4062.96	0	3087.02	15497.5	1256.84	0	0	0	0	0	59.7711	0	2134.91	691.979	2070.17	2488.61	0	38.4986	1013.84	0	4906.78	0	0	0	0	0	0	0	0	0	320.322	37.1076	0
191812_6084_x5026_y7787	191812_6084-X5026-Y7787	7198.07	1282.72	2791.57	SSp-bfd	SSp-bfd	5	Plxnd1-CreER;Ai166-380470	191812	CTX_IT		0	0	0	0	44055	0	0	0	1634.98	0	1583.32	0	1449.11	482.369	105.36	638.009	971.47	1125.26	76.1229	1821.23	0	0	0	1064.88	2780.74	0	0	0	0	0	0	0	0	0	0	345.741	117.223	0
191812_6351_x5009_y7424	191812_6351-X5009-Y7424	7502.42	1255.58	2634.72	SSp-bfd	SSp-bfd	5	Plxnd1-CreER;Ai166-380470	191812	CTX_IT		0	0	0	0	13486.6	0	0	0	4668.17	0	7283.59	0	33.2245	1429.5	1861.75	163.345	852.996	0	577.798	0	1823.62	0	395.836	0	0	0	0	0	0	0	0	0	0	0	0	961.826	144.493	0
210254_2226_x16029_y23953	210254_2226-X16029-Y23953	2880.88	2671.03	3914.18	MOs	MOs	6	Sst-Cre;Ai139_207186_210254-15257	210254			0	0	4942.17	0	0	0	0	0	0	0	0	0	0	0	0	0	0	0	0	0	0	0	0	0	0	0	0	0	0	0	0	0	0	0	0	0	0	0
210254_2309_x13266_y25533	210254_2309-X13266-Y25533	3116.43	3668.05	3326.03	MOs	MOs	6	Sst-Cre;Ai139_207186_210254-15257	210254			0	1632.98	5682.86	0	0	0	0	0	0	0	0	0	0	0	0	0	0	0	0	0	0	0	0	0	0	0	0	0	0	0	0	0	5710.66	0	0	0	0	0
210254_2627_x17126_y20600	210254_2627-X17126-Y20600	3697.55	1963.4	5184.25	ACAd	ACAd	5	Sst-Cre;Ai139_207186_210254-15257	210254			0	0	5973.69	0	0	0	0	0	0	0	0	0	0	0	0	0	0	0	0	0	0	0	0	0	0	6454.51	0	0	0	0	0	0	0	0	0	0	0	0
210254_3271_x15413_y13333	210254_3271-X15413-Y13333	4477.95	2521.22	3480.9	MOp	MOp	6	Sst-Cre;Ai139_207186_210254-15257	210254			0	6914.71	0	0	0	0	0	0	0	0	0	0	0	0	0	0	0	0	0	0	0	0	0	0	0	0	0	0	0	0	0	0	0	0	0	0	0	0
210254_4021_x16401_y21556	210254_4021-X16401-Y21556	5377.43	1766.45	4891.25	MOs	MOs	6	Sst-Cre;Ai139_207186_210254-15257	210254			0	175.773	1898.77	0	0	0	0	0	0	0	0	0	0	0	0	0	0	0	0	0	0	0	0	0	0	5704.28	0	0	0	0	0	0	0	0	0	0	0	0
210254_4149_x16164_y21238	210254_4149-X16164-Y21238	5475.98	1823.2	4974.35	ACAd	ACAd	6	Sst-Cre;Ai139_207186_210254-15257	210254			0	0	416.379	0	0	0	0	0	0	0	0	0	0	0	0	0	0	0	0	0	0	0	0	0	0	5411.26	1394.08	0	0	0	0	0	0	0	0	0	0	0
210254_4397_x16794_y21812	210254_4397-X16794-Y21812	5693.48	1453.55	4717.07	MOp	MOp	6	Sst-Cre;Ai139_207186_210254-15257	210254			0	3068.84	1972.53	0	0	0	0	0	0	0	0	0	0	0	0	0	0	0	0	0	0	0	0	0	0	0	0	0	0	0	0	0	0	0	0	0	0	0
210254_4485_x16442_y16836	210254_4485-X16442-Y16836	5767.93	1612.35	4712.45	MOp	MOp	6	Sst-Cre;Ai139_207186_210254-15257	210254			0	3297.08	4166.38	0	0	0	0	0	0	0	0	0	0	0	0	0	0	0	0	0	0	0	0	0	0	0	0	0	0	0	0	0	0	0	0	0	0	0
210254_4500_x16614_y17147	210254_4500-X16614-Y17147	5734.88	1541.03	4860.17	MOs	MOs	6	Sst-Cre;Ai139_207186_210254-15257	210254			0	1193.85	4298.57	0	0	0	0	0	0	0	0	0	0	0	0	0	0	0	0	0	0	0	0	0	0	307.17	0	0	0	0	0	0	0	0	0	0	0	0
236174_2657_x11930_y12250	236174_2657-X11930-Y12250	3440.72	4293.68	3585.4	AIv	AId	6	Gnb4-IRES2-CreERT2;Ai139-hyg_236174-16124	236174	Car3		1773.95	0	818.788	0	0	0	0	0	0	0	0	0	0	0	0	0	0	0	0	0	0	0	0	0	0	0	0	0	0	28985.3	544.251	3216.73	4232.67	0	8143.29	0	0	0
236174_2669_x10674_y13239	236174_2669-X10674-Y13239	3010.9	3705.45	3847.72	ORBl	AId	6	Gnb4-IRES2-CreERT2;Ai139-hyg_236174-16124	236174	Car3		5205.45	177.138	1293.45	0	0	0	0	0	0	0	0	0	0	0	0	0	0	0	0	0	0	0	0	0	0	0	0	0	0	23819.4	2647.63	9373.23	8786.16	0	1040.79	0	0	0
236174_2801_x11376_y11451	236174_2801-X11376-Y11451	3644.68	4189.25	3231.75	AId	AId	6	Gnb4-IRES2-CreERT2;Ai139-hyg_236174-16124	236174	Car3		3293.04	13385.4	55000.8	0	0	0	143.452	0	0	0	803.177	1968.15	475.825	0	0	0	0	0	0	0	0	0	0	0	0	0	0	0	0	7541.72	0	0	34451.9	3844.33	1300.42	0	0	0
236174_3001_x12887_y24248	236174_3001-X12887-Y24248	3769.62	3892.22	3552.85	AId	AId	6	Gnb4-IRES2-CreERT2;Ai139-hyg_236174-16124	236174	Car3		8557.76	56657.8	89357.6	0	0	852.283	3784.63	446.984	0	154.662	0	0	0	0	0	0	0	0	0	0	0	0	0	0	0	769.348	0	2670.51	0	11738	0	304.319	15713.2	338.56	3.08282	0	0	0
236174_3029_x12820_y24699	236174_3029-X12820-Y24699	3880.2	3795.07	3392.75	MOp	MOp	6	Gnb4-IRES2-CreERT2;Ai139-hyg_236174-16124	236174	Car3		13852.6	12133.7	73243.4	86.024	0	0	0	0	0	0	2257.29	2156.63	165.867	0	0	0	0	0	0	0	0	0	0	0	109.725	258.872	0	515.941	0	7170.36	0	441.745	14502	1864.03	0	0	0	0
236174_3215_x11999_y11133	236174_3215-X11999-Y11133	4234.62	4559.1	3163.75	CP	AId	6	Gnb4-IRES2-CreERT2;Ai139-hyg_236174-16124	236174	Car3		2251.52	0	66336.4	0	0	0	0	0	0	0	0	2632.27	1511.53	0	0	0	0	0	0	0	0	0	0	0	0	27111.9	721.398	16605.4	1423.36	0	3733.89	1637.81	6706.67	5954.34	1245.04	0	0	0
236174_3229_x11884_y10380	236174_3229-X11884-Y10380	4319.52	4523.23	2872.5	AId	AId	6	Gnb4-IRES2-CreERT2;Ai139-hyg_236174-16124	236174	Car3		4307.92	20920.8	53912.2	0	0	0	1010.4	0	0	0	504.174	3887.12	9513.9	0	0	0	0	0	0	0	0	0	0	0	0	3250.05	0	3770.94	0	5827.04	136.107	388.828	20654.8	8898.27	872.813	0	0	0
236174_3229_x11951_y11316	236174_3229-X11951-Y11316	4295.15	4510.65	3159.88	CP	CLA	n/a	Gnb4-IRES2-CreERT2;Ai139-hyg_236174-16124	236174	Car3		5291.56	6487.64	35227.2	0	0	0	0	0	0	0	0	381.214	0	0	0	0	0	0	0	0	0	0	0	0	0	11730.8	775.551	4195.06	0	4664.19	706.511	4961.69	3288.14	0	0	0	0	0
236174_3229_x12413_y11831	236174_3229-X12413-Y11831	4227.65	4442.15	3592.43	CP	CLA	n/a	Gnb4-IRES2-CreERT2;Ai139-hyg_236174-16124	236174	Car3		0	18306.9	36585.2	686.701	0	6149.83	2282.11	1232.42	5603.95	542.838	0	0	0	0	0	0	0	0	3954.86	0	1975.19	0	6660.31	0	0	33238.8	4852.68	7121.66	1611.28	27.3697	2043.68	0	3581.14	39.6908	17.206	9227.17	29857.4	29126.2
236174_3329_x13938_y26099	236174_3329-X13938-Y26099	4280.8	4232.85	2783.65	GU	GU	6	Gnb4-IRES2-CreERT2;Ai139-hyg_236174-16124	236174	Car3		381.437	23772.4	9551.27	0	0	0	25586.3	0	0	0	0	8029.08	0	0	0	0	0	0	0	0	0	0	0	0	0	0	0	0	0	262.856	0	0	5771.69	0	0	0	0	0
236174_3429_x12632_y10625	236174_3429-X12632-Y10625	4455.88	4767.75	2993.72	CP	CLA	n/a	Gnb4-IRES2-CreERT2;Ai139-hyg_236174-16124	236174	Car3		0	0	3488	0	0	0	0	0	0	0	50.7263	165.905	1000.53	0	0	0	0	0	296.426	0	1253.98	0	1338.19	0	0	24389.5	3851.44	4627.6	495.93	0	0	0	391.384	0	95.5105	219.762	2564.13	33687.2
236174_3447_x12562_y10626	236174_3447-X12562-Y10626	4429.12	4750.82	2999.15	CP	CLA	n/a	Gnb4-IRES2-CreERT2;Ai139-hyg_236174-16124	236174	Car3		0	1034.36	4853.28	0	0	0	0	0	333.08	0	0	1393.47	571.779	0	0	0	0	0	1093.32	694.101	4788.35	107.217	1200.4	0	0	14487.7	1242.12	2132.32	0	0	0	0	407.806	1125.31	0	5141.69	12257.3	702.815
236174_3529_x12805_y10541	236174_3529-X12805-Y10541	4501.45	4775.88	3029.7	CP	CLA	n/a	Gnb4-IRES2-CreERT2;Ai139-hyg_236174-16124	236174	Car3		52.092	5999.34	28338	0	0	0	0	0	0	0	0	0	0	0	0	0	0	0	0	628.538	2323.53	1253.14	0	377.874	312.091	21353.7	4443.75	5.4275	0	0	0	0	54.2629	1418.1	0	217.26	14394.5	4762.43
236174_3529_x13394_y26567	236174_3529-X13394-Y26567	4478.57	3986.28	2742.1	SSp-m	SSp-m	6	Gnb4-IRES2-CreERT2;Ai139-hyg_236174-16124	236174	Car3		0	30297.4	6578.74	622.495	0	0	97668.8	0	0	0	19973.5	9828.49	316.837	0	0	0	0	0	0	0	0	0	0	0	0	0	0	0	0	0	0	0	958.585	0	0	0	0	0
236174_3529_x13688_y26111	236174_3529-X13688-Y26111	4392.35	3915.22	2978.75	CP	GU	6	Gnb4-IRES2-CreERT2;Ai139-hyg_236174-16124	236174	Car3		1810.06	28480.9	51163.6	6520.96	250.863	0	26135	1135.59	0	933.186	11651.8	12794	0	0	0	0	0	0	0	0	0	0	0	0	0	0	0	0	0	1701.1	0	0	4352.13	0	0	0	0	0
236174_3536_x15159_y25525	236174_3536-X15159-Y25525	4483.43	4697.98	2955.58	CP	CLA	n/a	Gnb4-IRES2-CreERT2;Ai139-hyg_236174-16124	236174	Car3		1181.08	865.756	1308.04	0	0	0	0	0	0	0	0	1851.73	173.698	0	0	0	103.129	0	0	0	0	0	0	0	0	5347.36	5551.84	7774.96	565.197	2220.16	6200.37	4308.85	2010.59	2028.35	0	0	0	0
236174_3729_x12692_y9419	236174_3729-X12692-Y9419	4635	4744.07	2577.38	CLA	CLA	n/a	Gnb4-IRES2-CreERT2;Ai139-hyg_236174-16124	236174	Car3		0	7722	8356.66	0	0	1667.27	0	0	1372.89	0	0	149.937	200.368	0	0	0	400.668	0	3596.01	0	0	0	0	0	0	9302.79	2137.84	0	0	0	0	0	2066.52	0	0	4477.16	31233.4	25393
236174_3729_x13645_y9551	236174_3729-X13645-Y9551	4683.52	5078.93	2559.62	CLA	CLA	n/a	Gnb4-IRES2-CreERT2;Ai139-hyg_236174-16124	236174	Car3		0	0	0	0	0	0	0	0	0	0	0	0	0	0	0	0	0	0	0	0	0	0	0	0	1154.28	0	0	0	0	0	0	0	856.807	386.826	1703.01	0	0	0
[truncated: 26 more rows]
[truncated: 594 more columns]
