# Supplementary material for: Morphological diversity of single neurons in molecularly defined cell types
Source: Nature. 2021 Oct 6;598(7879):174–81. doi: 10.1038/s41586-021-03941-1 (PMC8494643; doi:10.1038/s41586-021-03941-1)
Supplement: Supplementary file 5 — Mesoscale anterograde tracing experiments used in this study for comparison with single-neuron projection patterns, including main metadata information and projection matrix. [file 41586_2021_3941_MOESM5_ESM.xlsx]

## Sheet: Sheet1
image-series-id	mouse-strain	primary-injection-structure	secondary-injection-structures	reassigned primary-layer	Sum PV (excl fiber tracts)	FRP-ipsi	MOp-ipsi	MOs-ipsi	SSp-n-ipsi	SSp-bfd-ipsi	SSp-ll-ipsi	SSp-m-ipsi	SSp-ul-ipsi	SSp-tr-ipsi	SSp-un-ipsi	SSs-ipsi	GU-ipsi	VISC-ipsi	AUDd-ipsi	AUDp-ipsi	AUDpo-ipsi	AUDv-ipsi	VISal-ipsi	VISam-ipsi	VISl-ipsi	VISp-ipsi	VISpl-ipsi	VISpm-ipsi	VISli-ipsi	VISpor-ipsi	ACAd-ipsi	ACAv-ipsi	PL-ipsi	ILA-ipsi	ORBl-ipsi	ORBm-ipsi	ORBvl-ipsi	AId-ipsi	AIp-ipsi	AIv-ipsi	RSPagl-ipsi	RSPd-ipsi	RSPv-ipsi	VISa-ipsi	VISrl-ipsi	TEa-ipsi	PERI-ipsi	ECT-ipsi	MOB-ipsi
266174045	Gal-Cre_KI87	AM	AV|AD|IAD|PT	AM	0.937515	0	0	0.00423166	0	0	0.000288334	0	0	0.000408177	0	0	0	0	0	0	0	0	3.08834e-05	0.0042781	0.000439622	0.00409675	0.00657528	0.00754119	0	0.00144976	0.0310363	0.237647	0.065001	0.0266125	0.000386246	0.0155333	0.00872184	0	0.000113595	0.000515024	0.0521379	0.0444386	0.0617438	0.000384529	0	0	0	0.000423321	0
573035760	Prkcd-GluCla-CFP-IRES-Cre	AM	IAM|IAD|MD|PT	AM	1.11266	0.000726882	0.000346173	0.0272471	0	0	0.000196369	0	3.28037e-05	0.000393218	0	0	0	0	0	0	0	0	0.000110675	0.00062383	0	0	0	0.000196044	0	0	0.164195	0.189761	0.130644	0.0299398	0.00219365	0.0329543	0.00988747	0.000654215	4.94742e-05	0.00101616	0.00428687	0.00371909	0.0210604	6.04302e-05	0	0	0.000298601	0	0
514333422	Slc17a6-IRES-Cre	AM	AV|AD|IAD|MD	AM	1.39785	0	0.000284725	0.0439077	0	0	9.6549e-05	0	0	6.85924e-05	0	0	0	0	0	0	0	0	0.000149172	0.00137134	6.8895e-05	0.000378647	0.000242134	0.0004299	0	0.000363541	0.177874	0.202205	0.049746	0.00874575	0.00232495	0.0101901	0.00792553	0.000491714	0	0.000582754	0.00453149	0.009465	0.0535588	0.000438264	8.26494e-05	0	0.000340022	0	0
485903475	Gnb4-IRES2-Cre	CLA	GU|AIp|EPd|CP	CLA	9.70656	0.00627796	0.0308762	0.0622014	0.0018355	0.00632948	0.00560975	0.00663473	0.00524543	0.00414779	0.00160263	0.0158195	0.0141581	0.0179867	0.00130384	0.00130676	0.00114549	0.00355677	0.00232159	0.00520204	0.00573753	0.0309741	0.00839231	0.00759415	0.00213189	0.0120114	0.0287305	0.0259955	0.0253888	0.00988495	0.0173633	0.0145498	0.01803	0.0346338	0.0448869	0.0209188	0.0197634	0.0319734	0.0228898	0.00585135	0.00329431	0.0165747	0.0106348	0.0221303	0
514505957	Gnb4-IRES2-Cre	CP	SSp-m|AId|AIv|CLA	CLA	0.132375	0.0331899	0.0201232	0.141569	0	0	0	0.00145607	0.000139529	0.00122638	0	0.00749575	0.0242524	0.0356532	0.000552621	0	0	0	0	0.000314189	0	0	0.00144873	0	0	0.00737199	0.0381287	0.0142568	0.0640414	0.00635032	0.0354872	0.00609174	0.00896233	0.0905813	0.0464089	0.0169051	0.000718487	0.000145493	0	0	0	0	0.0412917	0.0487657	0
147135107	C57BL/6J	CM	IAM|IMD|MD|RH	CM	0.516833	0.0110659	0	0	0	0	0	0	0	0	0	0	0	0	0	0	0	0	0	0	0	0	0	0	0	0	0.00109975	0	0.0355753	0.00169011	0.0120082	0.00288794	0.0113146	0.00531621	0	0.000652596	0	0	0	0	0	0	0	0	0
100142580	C57BL/6J	CP	0	CP	0.445018	0.000194168	7.20785e-05	0.0170756	0	0	0	0	0	4.0713e-05	0	0	0	0	0	0	0	0	0	0	0	0	0	0	0	0	0.0103202	0.00246015	0.000813348	0	0.00138832	0	0.00120937	0	0	0	0	0	0	0	0.000178597	0	0	0	0
112307754	C57BL/6J	CP	GPe	CP	0.451102	0	0.000437831	0.000337442	0.008356	0.00319665	0.00102937	0	0.00446308	0.000366968	0.0166194	0	0	0	0.000131709	0	0	0	0	0	0	0	0	0	0	0	0	0	0	0	0	0	0	0	0	0	0	0	0	0	0.000102354	0	0	0	0
112458831	C57BL/6J	CP	0	CP	0.37933	0	0.00674774	0.00624845	0	0	0	0	0	0	0	0	0	0	0	0	0	0	0	0	0	0	0	3.60027e-05	0	0	0.00793626	0.00527875	0.00157565	0	0.000945009	0	0.00207906	0	0	0	0	0	0	0	4.49553e-06	0	0	0	0
124059700	C57BL/6J	CP	MOs	CP	0.534341	0	0.0139483	0.0517492	0	0	0	0	0.000726756	0	0.000434063	0	0	0	0	0	0	0	0.000165923	0.000722928	0	0	0	0.000511293	0	0	0.0162228	0.0316956	0.00637984	8.27885e-05	0.000544252	0	0	0	0	0	0	0	0	3.99521e-05	5.13991e-05	0	0	0	0
127762867	C57BL/6J	CP	SSp-ul	CP	0.487809	0	0.00291441	0.00133471	0	0.00238425	0.00581564	0	0.0274897	0.00733692	0.0109168	0	0	0	0.000663335	0.000104329	0.000501201	0.00061062	0.000885441	0.00284898	0.000724745	0	5.3892e-05	0.00111347	0.00030497	0.000254679	0.000262115	0	0	0	0	0	0	0	0	0	0.00485079	0.00720763	0.0128427	0.00450907	0.000899942	0	0	0	0
146553266	C57BL/6J	CP	MOs	CP	0.692436	0	9.00781e-05	0.0185516	0	0	0	0	0	0	0	0	0	0	0	0	0	0	0	0.000248103	0	0	0	0.000492849	0	0	0.0155808	0.0291118	0.0197398	0	0.000313758	0	0.000615381	0	0	0	0	9.04699e-05	0	0	0	0	0	0	0.0540198
158916311	C57BL/6J	CP	MOp	CP	0.916455	0.000126797	0.0344275	0.0305859	0	0	0.00348162	0.000325531	0.00194191	0.00107075	0.00115236	2.89615e-05	0	0	7.19852e-05	0	0	0	0	0	0	0	0	0	0	0	0.000886329	0	0	0	0.000214503	0	0	0.000466119	0	0	2.00631e-05	0	0	0	3.95563e-05	0	0	0	0
159223001	Drd1a-Cre_EY262	CP	0	CP	0.324601	0	0	0.00693453	0	0	0	0	0	0	0	0	0	0	0	0	0	0	0	0	0	0	0	0	0	0	0.00130466	0.00776869	0	0	0	0	0.00158763	0	0	0	0	0	0	0	0	0	0	0	0
159941339	Drd1a-Cre_EY262	CP	SSp-ul	CP	0.500876	0	0	0	0	0	0.000701971	0	0.0438227	0	0.00102056	0	0	0	0	0	0	0	0	0	0	0	0	0	0	0	0	0	0	0	0	0	0	0	0	0	0	0	0	0	0	0	0	0	0
127140981	Drd2-Cre_ER44	CP	0	CP	0.437033	0	0.0993829	0	0	0	0.000712898	0	0.0118379	0	0	0	0	0	0	0	0	0	0	0	0	0	0	0	0	0	0	0	0	0	0	0	0	0	0	0	0	0	0	0	0	0	0	0	0
127224133	Drd2-Cre_ER44	CP	0	CP	0.193961	0	0	0	0	0	0	0	0	0	0	0	0	0	0	0	0	0	0	0	0	0	0	0	0	0	0	0	0	0	0	0	0	0	0	0	0	0	0	0	0	0	0	0	0.0410313
155737254	Drd2-Cre_ER44	CP	ACAv	CP	0.127131	0	0	0.0106035	0	0	0	0	0	0	0	0	0	0	0	0	0	0	0	0	0	0	0	0	0	0	0.0101232	0.0719995	0.00344959	0	0	0	0	0	0	0	0	0	0	0	0	0	0	0	0.0233176
156670520	Drd2-Cre_ER44	CP	0	CP	0.33704	0	0	0	0.00250839	0	0	0	0.000332734	0	0.00214035	0	0	0	0	0	0	0	0	0	0	0	0	0	0	0	0	0	0	0	0	0	0	0	0	0	0	0	0	0	0	0	0	0	0
158019342	Drd2-Cre_ER44	CP	0	CP	0.407151	0	0.00283276	0	0	0	0	0	0	0	0	0	0	0	0	0	0	0	0	0	0	0	0	0	0	0	0	0	0	0	0	0	0	0	0	0	0	0	0	0	0	0	0	0	0
159329308	Drd2-Cre_ER44	CP	0	CP	0.434614	0	0	0	0	0	0	0	0	0	0	0	0	0	0	0	0	0	0	0	0	0	0	0	0	0	0	0	0	0	0	0	0	0	0	0	0	0.000366127	0	0	0	0	0.000296716	0	0
160540013	Drd2-Cre_ER44	CP	0	CP	0.133714	0	0	0	0	0.0972617	0	0	0	0	0.00104949	0	0	0	0	0	0	0	0	0	0	0	0	0	0	0	0	0	0	0	0	0	0	0	0	0	0	0	0	0	0	0	0	0	0
175732996	Drd2-Cre_ER44	CP	0	CP	0.174755	0	0	0	0.000206012	0.0280156	0	0	0	0	0	0.0020117	0	0	0	0	0	0	0	0	0	0	0	0	0	0	0	0	0	0	0	0	0	0	0	0	0	0	0	0	0.000766751	0	0	0	0
293366035	Plxnd1-Cre_OG1	CP	0	CP	0.199445	0	0.000435023	0.0030795	0.00205697	0.0251349	0	0	0.00289548	0.000689578	0.00362686	0	0	0	0	0	0	0	0.000622188	0	0	0	0	0	0	0	0	0	0	0	0	0	0	0	0	0	0	0	0	0.000433855	0	0	0	0	0
293366741	Plxnd1-Cre_OG1	CP	0	CP	0.232986	0	0	0	0	0	0.014819	0	0.0147985	0.00219855	0	0	0	0	0	0	6.09361e-05	0	0.000581693	0.000300918	0	0	0	0.000627628	0	0	0	0	0	0	0	0	0	0	0	0	0	0.000288914	6.31263e-07	0.00112472	0.000840699	0	0	0	0
264095536	Slc32a1-IRES-Cre	CP	GPe	CP	0.813239	0	0.000698895	1.85352e-05	0.00134434	0.00102252	0.000168146	0	0.00619379	7.75019e-05	0.00615667	0.00101649	0	0	0.000231827	0.000469645	0	0	0	0	0	0.000339302	2.11735e-05	0	0	9.41038e-05	0	0	0	0	0	0	0	0	0	0	0	0	0	0	6.46769e-06	0	0	0	0
113784293	C57BL/6J	LD	CA3|LP	LD	1.22303	0	0.00319551	0.00417063	0	0	0.00204291	0	0	0.00436497	0	0	0	0	0	0	0	0	5.93071e-05	0.00853754	5.80665e-05	0.00290652	0.000389758	0.00456106	0	0.000200578	0.00706544	0.0174707	0	0	0	0	0	0	0	0	0.051083	0.123803	0.138174	0.00613878	5.62903e-05	0	0	0	0
272967913	C57BL/6J	LD	LP|PO	LD	0.0846682	0	0.00272618	0.0179974	0	0	0.0178117	0	0.00838314	0.0234311	0.000502891	0	0	0	0	0	0	0	0	0.004026	0	0	0	0	0	0	0.00259601	0	0	0	0	0	0	0	0	0	0.0531903	0.297947	0.0603244	0.0250375	0	0	0	0	0
272969333	C57BL/6J	LD	0	LD	0.439713	0	0.0168901	0.00174791	0	0.0107398	0.0285957	0	0.0197307	0.00834659	0.00307999	0	0	0	0	0	0	0	0.000363957	0.0147666	0.00184659	0.0688375	0.00862095	0.0133764	0	0.000440733	0.00112113	0.000411475	0	0	0	0	0	0	0	0	0.0519151	0.199675	0.135295	0.00917292	0.00253889	0	0.00014734	0	0
113554008	Gal-Cre_KI87	LD	AD	LD	0.17341	0	0	0	0	0	0.00229447	0	0	0.000306468	0	0	0	0	0	0	0	0	0	0.0013944	0	0	0	0.000870094	0	0	0	0.00871348	0	0	0	0	0	0	0	0	0.0211307	0.0770393	0.0970923	0	0	0	0.000149443	0	0
479891303	Scnn1a-Tg2-Cre	LGd	LGv	LGd	0.797002	0	0	0	0	0.000244007	0	0	0	2.69206e-05	0	0	0	0	0	0	0	0	0.00298201	0.00171313	0.00968255	0.69674	0.00482928	0.00967543	0.00199461	0.000628916	0	0	0	0	0	0	0	0	0	0	0.0627472	0.033028	0	0.00377094	0.00952526	0	0	0	0
642177206	Scnn1a-Tg2-Cre	LGd	0	LGd	0.275788	0	0	0	0	0.00619885	0	0	0	0	0	0.00825926	0	0	0.0181299	0.0241223	0.00900842	0.00634591	0.0115937	0	0.0293951	0.706123	0.00677754	0.00117026	0.00761386	0.0122732	0	0	0	0	0	0	0	0	0	0	0	0	0	0.000105257	0.00424813	0.00960733	0	0.00143968	0
642811309	Scnn1a-Tg2-Cre	LGd	LP	LGd	0.462179	0	0	0	0	0.00208181	0	0	0	0	0	0	0	0	0.00054732	0.000138922	0.000443734	0	0.0263897	0.000250711	0.0493778	0.665615	0.00109175	0.00194835	0.00817521	0.00390663	0	0	0	0	0	0	0	0	0	0	0	0	0	0.00031383	0.0265012	0	0	0	0
293914766	Slc17a6-IRES-Cre	LGd	0	LGd	0.131041	0	0	0	0	0	0	0	0	0	0	0	0	0	0	0	0	0	0.000837431	0	0.0104893	0.870345	0.000241327	0.00273413	0.00216813	0.000198355	0	0	0	0	0	0	0	0	0	0	0	0	0	0	0.000973327	0	0	0	0
479670988	Slc17a6-IRES-Cre	LGd	0	LGd	1.00919	0	0	0	0	0.000504659	0	0	0	0.000602067	0	0	0	0	0	0	0	0	0.00278296	0.00308176	0.0110773	0.608214	0.00536251	0.021331	0.00192633	0.00237337	0	0	0	0	0	0	0	0	0	0	0.0919766	0.051524	0	0.0119729	0.0172712	0	0	0	0
642480973	Vipr2-IRES2-Cre	LGd	0	LGd	0.0815912	0	0	0	0	0	0	0	0	0	0	0	0	0	0	0	0	0	0	0	0.012951	0.86388	0.00274148	0	0	0	0	0	0	0	0	0	0	0	0	0	0	0	0	0	0	0	0	0	0
183282261	Calb2-IRES-Cre	LP	CA3|DG|LD	LP	0.325074	0	0	0.00230709	0	0	0.000662379	0	0	0.00186822	0	0	0	0	0	0.000566613	0.000274692	0	0.00139212	0.0149144	0.00422364	0.0988527	0.0334243	0.0434261	0.00154319	0.0099337	0.0121645	0.0455501	0	0	0	0	5.93108e-05	0	0	0	0.124335	0.0906092	0.053456	0.00229891	0.00128539	0	0	0	0
183282970	Calb2-IRES-Cre	LP	POL	LP	1.26085	0	0	0.00174804	0	0.00897811	0.000742815	0	0.000270451	0.00165822	0.000157969	0.00706599	0	0.00113412	0.0103734	0.0159347	0.0141125	0.0146907	0.0185455	0.00964966	0.0397429	0.0592374	0.0251336	0.0128553	0.0236316	0.0918015	0.00404258	0.00561873	0.00320306	0.000917393	0	0	0.000189212	0	0.0016389	0.000456327	0.0245324	0.0104286	0.000324946	0.0077432	0.0121791	0.111533	0.00473563	0.057787	0
183175010	Grik4-Cre	LP	CA3|DG|LD	LP	0.755101	0	0	0	0	0.000722374	0.000281685	0	0	0.000324949	0	0	0	0	0.00267364	2.89974e-05	0.00232974	0	0.0214113	0.039351	0.0349973	0.2331	0.00765012	0.0975854	0.0217509	0.00288982	0.00212228	0.00762858	0	0	0	0	0	0	0	0	0.0635761	0.0424346	0.00534032	0.0137373	0.00549014	0	0	0	0
272970747	C57BL/6J	MD	0	MD	1.17104	0.0496495	0.0321753	0.189705	0	0	0	0	0	0	0	0	0.00882608	0.000269393	0	0	0	0	0	0	0	0	0	0	0	0	0.00110149	0	0.0222613	0.00156283	0.0655808	0.00723834	0.00960152	0.206622	0	0.00590939	0	0.00111915	0.000396302	0	0	0	0	0	0
558697990	Foxp2-IRES-Cre	MD	PVT|MH|LH	MD	1.24574	0.00101256	0	0.000946696	0	0	0	0	0	0	0	0	4.90822e-05	0	0	0	0	0	0	6.99444e-05	0	0	0	2.66094e-06	0	0	0.0154241	0.0641162	0.0784549	0.0637987	0.0109361	0.0677022	0.0226528	0.0045338	0.00602315	0.0409078	0.000121485	0.000192947	0	0	0	0	0.000156939	0.00502254	0
168300739	Grik4-Cre	MD	LH	MD	3.22753	0.0218775	0.00856642	0.120201	0	0	0.000796046	0	0.000318774	0.00115681	0.000150105	0.000674415	0.00077001	0.000856413	4.82169e-05	0	0	0	1.96169e-05	0.0028959	0	0	0.000109206	0.000347578	0	0	0.0852321	0.0459912	0.0725746	0.00516666	0.112349	0.0246873	0.0530727	0.0332678	0.00175468	0.0353847	0.00906965	0.00661848	0.00211845	0.00330146	7.0007e-05	0	0.000732985	0.00109428	0
168301446	Grik4-Cre	MD	PVT|PT|LH	MD	1.32729	0.001086	0	0	0	0	0	0	0	0	0	0	0.00065541	0.000167438	0	0	0	0	0	0	0	0	0	0	0	0	0.000945038	0.0385347	0.0978479	0.102295	0.0166759	0.120791	0.0238548	0.0239379	0.0134973	0.0819157	0	0	0	0	0	0.00139014	9.90684e-05	0.0051887	0
267607635	Prkcd-GluCla-CFP-IRES-Cre	MD	IMD|PVT|PF	MD	4.05327	0.0388085	0.0157204	0.123428	1.34178e-06	1.14871e-05	0.000614135	0.000390625	0.000945468	0.000195025	3.5739e-05	0.00114425	0.013236	0.00794327	0	0	0	0	0	1.00801e-05	0	0	0	0	0	0	0.0241444	0.00123554	0.0521398	0.00251776	0.045282	0.0108542	0.0127694	0.153797	0.00928772	0.0211716	0.00146232	0.000130412	0	5.61074e-05	0	0.000406836	0.000405674	0.000729978	0
294356922	Slc17a6-IRES-Cre	MD	LH	MD	4.07751	0.0308534	0.00190112	0.0817548	0	5.13789e-05	0.000307729	0	4.05172e-05	0.00011663	3.94728e-05	0	0.000257058	8.58033e-05	2.55727e-05	0	0	0	0	5.61994e-05	0	0	0	2.39567e-05	0	0	0.0506384	0.0050004	0.0766592	0.00320168	0.114094	0.0303687	0.0944328	0.0260796	0.000277753	0.0330674	0.000254662	0.00147314	0.000718388	5.81002e-05	1.76306e-05	0	6.51191e-05	0.000593407	0
553747363	Slc17a6-IRES-Cre	MD	LH	MD	2.5564	0.0337195	0.0013304	0.0778279	0	0	0	0	0	0	0	0	0.00129716	0.00276806	0	0	0	0	0	0	0	0	0	0	0	0	0.0186688	0	0.0426773	0.00248628	0.229875	0.0165081	0.0322937	0.061796	0.00331329	0.0658632	0	0.000120971	0.000182295	0	0	0	0.0011819	0.00185431	0
180520257	C57BL/6J	MG	PP|PIL	MG	0.495062	0	0	0	0	0	0	0	0	0	0	0.00282175	0	0.00980881	0.00627754	0.158356	0.00926662	0.213031	4.01862e-05	0	0	0.00150249	0	0.000343359	0	0.000680722	0	0	0	0	0	0	0	0	0	0	0	0	0	0	0	0.158367	0	0.0256392	0
299996344	Calb2-IRES-Cre	MG	SGN	MG	0.0396269	0	0	0	0	0	0	0	0	0	0	0	0	0	0	0.0175307	0	0.162133	0	0	0	0	0	0	0	0	0	0	0	0	0	0	0	0	0	0	0	0	0	0	0	0.290541	0	0.0146607	0
178489574	Prkcd-GluCla-CFP-IRES-Cre	MG	DG|PP|PIL	MG	0.326683	0	0	0	0	0	0	0	0	0	0	0	0	0	0.00305654	0.347599	0.00366389	0.332422	0	0	0	0	0	0	0	0	0	0	0	0	0	0	0	0	0	0	0	0	0	0	0	0.0676157	0	0	0
177893658	Nr5a1-Cre	MOp	SSp-ul	MO-L4_IT	1.2537	0.00440453	0.298257	0.122521	0.0198383	0.000929351	0.00341494	0.0573058	0.158226	0	0.0167315	0.13011	0.000231094	0.00550961	0	0	0	0	0	0	0	0	0	0	0	0	0	0	0	0	0.00127355	0	0	0.00261629	0.000343918	0	0	0	0	0	0	0	0.000131105	0	0
265929196	Nr5a1-Cre	MOs	MOp	MO-L4_IT	0.345178	0.0133742	0.286697	0.328647	0.0169264	0.0234391	0.000716849	0.0122481	0.0424478	0	0.0385607	0	0	0.000647802	0	0	0	0	0	3.06932e-05	0	0	0	0	0	0	0	0	0	0	0.00561469	0	0	0	0	0	0	0	0	0	0	0	7.52278e-06	0	0
182616478	Cux2-IRES-Cre	MOp	SSp-ll	MOp-L2/3_IT	1.52195	0	0.191194	0.0358129	0	0.00768286	0.235149	0.000387888	0.0270716	0.0667262	0.00562121	0.0314213	0	0.000744234	0.0220099	0.00187921	0.000504485	0.0109523	0.000466112	0.00192984	0	6.75774e-05	0.000170501	9.74381e-05	0	0.000140092	0.0105596	0	0.000571549	0	0	0	0	6.12841e-05	0	0	0.0242402	0.00185433	0	0.0285359	0.000929969	0.00081375	6.10328e-05	0	0
263781454	Cux2-IRES-Cre	MOs	MOp	MOp-L2/3_IT	0.952534	0.000592581	0.221248	0.332538	0	0.00540272	0.0126875	0	0.00459548	0.00364867	0.00131494	0	0	0.000412202	0	0	0	0	0.000191185	0.000521503	0	0	0	5.50764e-05	0	0	0.0353976	0.000500639	0.00530661	5.25438e-05	0.00300659	0.000419351	0.00347482	0.000222843	0	0	0.0151296	0.036138	0.00487542	0.0191064	0.00412941	0	0.000673295	0.000110643	0
166461193	A930038C07Rik-Tg1-Cre	MOp	SSp-ll|SSp-ul	MOp-L5_ET	0.0927069	1.67654e-05	0.401885	0.0141237	0	0	0.0626047	0	0.0729765	0.00010996	0.00284437	0.000924856	0	0	0	0	0	0	0	0	0	0	0	0	0	0	0	0	0	0	0	0	0	0	0	0	0	0	0	0	0	0	0	0	0
298273313	Chrna2-Cre_OE25	MOp	MOs	MOp-L5_ET	1.41282	0.00353495	0.250503	0.217212	0.00660816	0.0141282	0.00459958	0.00459879	0.0300109	0.000131157	0.0158856	0.00232948	0	0	0	0	0	0	0	0	0	0	0	0	0	0	0.00144659	0	0.000620748	0	0.00232637	0	0	0.000301137	0	0	0	0	0	0	0	0	0	0	0
298325807	Chrna2-Cre_OE25	MOp	0	MOp-L5_ET	0.479898	0.00111858	0.274792	0.0590936	0.0116773	0	0	0.0312142	0.0395898	0	0.00307914	0.0129253	0	0	0	0	0	0	0	0	0	0	0	0	0	0	0	0	0	0	0.000232913	0	0	0.000243118	0	0	0	0	0	0	0	0	0	0	0
512130198	Npr3-IRES2-Cre	MOp	0	MOp-L5_ET	0.63369	0	0.283069	0.0469771	0	0.00134858	0.00445601	0.000529113	0.0426785	0	0.00835634	0	0	0	0	0	0	0	0	0	0	0	0	0	0	0	0	0	0	0	0	0	0	0	0	0	0	0	0	0	0	0	0	0	0
297711339	Sim1-Cre_KJ18	MOp	MOs	MOp-L5_ET	0.820661	0.00400417	0.215091	0.111607	0.0062226	0.00372195	0.00171294	0.0128465	0.0505571	0	0.00891231	0	0	0	0	0	0	0	0	0	0	0	0	0	0	0	4.8079e-05	0	0	0	0.000799304	0	0	0	0	0	0	0	0	0	0	0	0	0	0
597007858	Sim1-Cre_KJ18	MOp	0	MOp-L5_ET	0.354705	0	0.184273	0.0131364	0	0	0.017345	0	0.0238204	0.000377461	0.00208036	0	0	0	0	0	0	0	0	0	0	0	0	0	0	0	8.509e-05	0	0	0	0	0	0	0	0	0	0	0	0	0	0	0	0	0	0
606250170	Sim1-Cre_KJ18	MOp	SSp-ll	MOp-L5_ET	0.618813	0	0.17312	0.00581819	0	0	0.108437	0	0.0152969	0.00212371	0.000604886	0	0	0	0.000197187	0	0	0	0	0	0	0	0	0	0	0	0.00048397	0	0	0	0	0	0	0	0	0	0	0	0	0	0	0	0	0	0
591612976	Tlx3-Cre_PL56	MOp	MOs	MOp-L5_IT	2.56883	0.0123961	0.149329	0.136033	0.0103488	0.0010991	1.37905e-05	0.0510028	0.0121887	0	0.00236865	0.0144998	0.00171252	0.0103567	0	0	0	0	0	0	0	0	0	0	0	0	0	0	2.95066e-05	0	0.00202328	0	0	0.0096201	0.000893926	0	0	0	0	0	1.15189e-05	0	0.000627067	0.00116641	0
880719308	Tlx3-Cre_PL56	MOp	0	MOp-L5_IT	2.88784	0.00429855	0.150095	0.147142	0.0124436	0.0187617	0.00146154	0.00851787	0.0401029	8.79961e-05	0.0313275	0.0278225	0.000430458	0.00576548	0.000266195	0	0	4.03348e-05	0	0	0	0	0	0	0	0	0.00107143	0	0.0006052	0	0.00532355	0	0.000261156	0.00129766	0.00040927	0.000367678	0	0	0	0	0	0	3.66714e-05	0.000382442	0
168002073	Cux2-IRES-Cre	MOs	0	MOs-L2/3_IT	2.17526	0.016651	0.102569	0.284113	0.0448369	0.0290591	0.000677542	0.0113864	0.0163493	1.68449e-05	0.00614947	0.0296366	0.00302553	0.00925874	0	0	0	0	0	0	0	0	0	0	0	0	0.000414613	0.000155905	0.00145365	4.92676e-06	0.0349054	0	0.000884031	0.014015	0.00177525	0.00147095	0	0	0	0	0	0	0.00149111	0.00225155	0
266645328	Cux2-IRES-Cre	MOs	0	MOs-L2/3_IT	1.69573	0.00766888	0.215003	0.336035	0.027833	0.000538716	0	0.0224506	0.00700875	0	0.000897978	0.0375939	0.000604209	0.00240594	0	0	0	0	0	0	0	0	0	0	0	0	0	0	0	0	0.00133612	0	0	0.0180186	0	0.000342971	0	0	0	0	0	0	0	0	0
272822110	Cux2-IRES-Cre	MOs	0	MOs-L2/3_IT	2.30563	0.0048244	0.0298839	0.311269	0	0.018413	0.00366626	0.000754678	0.0020293	0.00596814	0.00214851	0.0154992	0.00189589	0.00172984	0.001792	0	4.91224e-05	0	0.00253793	0.00521489	0.00035941	0.00121309	3.24349e-05	0.00146133	0	0.000287462	0.0481127	0.00147896	0.0188464	0.00163121	0.0290416	0.00426286	0.0181901	0.0021828	0.000945417	0.0017265	0.00211576	0.0153853	0.0063426	0.0171249	0.0117365	0.000776263	0.00382312	0.00391104	0
504105304	Cux2-IRES-Cre	MOs	0	MOs-L2/3_IT	1.41545	0.0170908	0.208571	0.382165	0.00603367	0	0	0.0576246	0.00359449	0	0.000255575	0.0143319	0.00653452	0.00262031	0	0	0	0	0	0	0	0	0	0	0	0	0	0	0	0	0.0024112	0	0	0.0264118	0.00100874	0	0	0	0	0	0	0	3.8787e-05	0	0
518023283	Cux2-IRES-Cre	MOs	0	MOs-L2/3_IT	1.99539	0.0234242	0.104066	0.342867	0.0016141	0.00262664	0.000488976	0.00131372	0.00495531	1.40678e-05	0.00156633	0.0249142	0.00131219	0.00134312	0.000448333	0	0	0	0	0	0	0	0	0	0	0	0.00330402	0	0.00511462	0	0.0208762	0	0.00109044	0.00939461	0.000428162	0.000863095	0	0	0	0	0	0	0.000640135	0.000287918	0
587659400	Cux2-IRES-Cre	MOs	MOp	MOs-L2/3_IT	1.76706	0.00427146	0.277451	0.281249	0.0364203	0.000313971	1.28172e-05	0.0606603	0.012102	0	0.00153006	0.0399299	0.00312946	0.0123792	0	0	0	0	0	0	0	0	0	0	0	0	0	0	0	0	0.00271932	0	0	0.0082693	0.00197218	0	0	0	0	0	0	0	0.000203603	5.60992e-05	0
477037203	Sepw1-Cre_NP39	MOs	MOp	MOs-L2/3_IT	0.492451	0.0125662	0.250542	0.396393	0.0262977	0.00793794	0.000213957	0.00829297	0.00869377	0	0.00243884	0.0143183	0.00140424	0.00924237	0	0	0	0	0	0	0	0	0	0	0	0	0	0	0	0	0.0131655	0	0.000119509	0.0205593	0.00407737	0.000581551	0	0	0	0	0	0	0.00022572	0.000759749	0
616676552	Sepw1-Cre_NP39	MOs	0	MOs-L2/3_IT	0.593709	0.00988751	0.176304	0.498644	0.00613671	0	0	0.0228598	0.00273654	0	7.3948e-05	0.0161278	0.00532895	0.00977504	0	0	0	0	0	0	0	0	0	0	0	0	0	0	0	0	0.00427358	0	0	0.0333234	0.00739073	0	0	0	0	0	0	0	0.00115286	0	0
156394513	A930038C07Rik-Tg1-Cre	MOs	0	MOs-L5_ET	0.808994	0.00345857	0.081707	0.252228	0.0268368	0.0404584	0.00247585	0.00468204	0.0247707	0.000252711	0.0141778	0.0144243	0	0	0	0	0	0	0	0	0	0	0	0	0	0	0	0.00201225	0	0	0.00748324	0	0	0.00171797	0	0	0	0	0	0	0	0	0	0	0
166460484	A930038C07Rik-Tg1-Cre	MOs	ACAd|PL	MOs-L5_ET	1.28306	0.0186854	0.0818034	0.232885	0.000707126	0.00421987	0.00754048	0.000944416	0.0191585	0.00135407	0.00607646	0.00342243	0.000982028	0	0.000111034	0	0	0	0	0	0	0	0	0	0	0	0.0344511	0.000143144	0.0305539	2.73673e-05	0.0128119	0.000738524	0.0042612	0.0195343	0	0.000503363	0	0	0	0.000335581	7.58764e-05	0	0	0	0
292374068	A930038C07Rik-Tg1-Cre	MOs	MOp	MOs-L5_ET	1.05262	0.00514113	0.123758	0.198384	0.011336	0	0	0.0428054	0.00585761	0	0.000476288	0.0198501	0.00165692	0	0	0	0	0	0	0	0	0	0	3.06687e-05	0	0	0	0	0	0	0.00128892	0	0	0.00673005	0	0	0	0	0	0	0	0	0	0	0
292476595	A930038C07Rik-Tg1-Cre	MOs	0	MOs-L5_ET	1.0248	0.00238804	0.0933094	0.188449	0	0	0	0.0210243	0.00104337	0	0	0.00710217	0.00223032	0.000370462	0	0	0	0	0	0	0	0	0	0	0	0	0	0	0	0	0.000419171	0	0	0.0164561	0	0	0	0	0	0	0	0	0	0	0
267750528	Chrna2-Cre_OE25	MOs	0	MOs-L5_ET	1.7044	0.0109726	0.104835	0.307898	0.00794786	0.00489489	0	0.00734422	0.00595704	0	0.0014765	0.0081444	0.000343587	0	0	0	0	0	0	0	0	0	0	0	0	0	0	0	0.0016328	0	0.0135439	0	0.000247782	0.00832401	0	0	0	0	0	0	0	0	0	0	0
292172846	Chrna2-Cre_OE25	MOs	ACAd|PL	MOs-L5_ET	0.677148	0.0316409	0.0106074	0.309582	0	0	0.000587169	0	8.70349e-05	0	0	0	0	0	0	0	0	0	0	0	0	0	0	0	0	0	0.0573727	0	0.0540901	6.18509e-05	0.00943368	0.000969244	0.00522775	0.00626332	0	0.000514639	0	0	1.74435e-05	0	0	0	0	0	0
292174974	Chrna2-Cre_OE25	MOs	ACAd	MOs-L5_ET	0.761767	0.000647166	0.0510882	0.386974	0	0.000332599	0.0057838	0	0.0015333	0.0016466	0.000492274	0	0	0	0	0	0	0	0	0.000660175	0	0	0	0	0	0	0.0774032	0.00429915	0.00787367	0.00128101	0.000232165	0	0.000132588	0	0	0	0.00449678	0.00957247	0.000755687	0.000370815	0.000231243	0	0	0	0
292210312	Chrna2-Cre_OE25	MOs	0	MOs-L5_ET	0.880499	0.0221456	0.0845317	0.459828	0.00100133	0	0.000119333	0.00919408	0.00349146	0	0.000286502	0.0040319	0.000935847	0	0	0	0	0	0	0	0	0	0	0	0	0	9.14176e-05	0	0.00227349	0	0.00591325	0	2.56284e-05	0.0300719	0	0	0	0	0	0	0	0	0	0	0
267659565	Efr3a-Cre_NO108	MOs	MOp	MOs-L5_ET	1.20352	0.00408308	0.0707401	0.24835	0.00409428	0.000730901	5.98939e-05	0.000452531	0.00201111	0	0.000738475	0.00217003	0	0	0	0	0	0	0	0	0	0	0	0	0	0	0	0	0.000276051	0	0.00977499	0	0.000131966	0.00540192	0	0	0	0	0	0	0	0	0	0	0
278181912	Efr3a-Cre_NO108	MOs	ACAd	MOs-L5_ET	0.446532	0.00584661	0.0153126	0.352624	0	0	0.00193855	0	0.000965275	0.000799313	3.95967e-05	0	0	0	0	0	0	0	0	0	0	0	0	0	0	0	0.0695091	0	0.0266346	0	0.00383302	0	0.00258846	0	0	0	0	0	0	0	0	0	0	0	0
278258073	Efr3a-Cre_NO108	MOs	MOp|ACAd	MOs-L5_ET	1.27007	7.35829e-06	0.0353688	0.138372	0	0.000247729	0.00175345	0	0.000458078	0.000819426	9.06137e-05	0	0	0	0	0	0	0	7.82315e-05	0.000945098	0	0	0	0.000189801	0	0	0.0440553	0.00816838	0.000885812	0	0.000348596	0	0.00147941	0	3.36514e-05	0	0.00422437	0.0142838	0.00894172	0.00110092	0.00167195	0	5.36778e-05	0	0
278258780	Efr3a-Cre_NO108	MOs	0	MOs-L5_ET	0.473261	0.00626277	0.0897147	0.343852	0	0	0	0.0104908	0.0013983	0	0	0	0.00205794	0	0	0	0	0	0	0	0	0	8.36807e-05	0	0	0	0	0	0	0	0.00140299	0	0	0.0135728	0	0	0	0	0	0	0	0	0	0	0
575216368	Npr3-IRES2-Cre	MOs	FRP	MOs-L5_ET	1.65722	0.0151017	0.0411967	0.193053	0.000774326	0.000136258	8.29956e-05	0.00176609	0.00622195	0	0.0018158	0.00043933	0.000169986	0	0	0	0	0	0	0	0	0	0	0	0	0	0.0023481	0	0.00276985	0	0.00636638	0	0.000306396	0.0106319	0	0	0	0	0	0	0	0	0	0	0
287807030	Sim1-Cre_KJ18	MOs	0	MOs-L5_ET	0.273614	0.00192813	0.0454782	0.394659	0.0101793	0.0341593	0.000651809	0	0.00902249	0	0.00544026	0.00892524	0	0	0	0	0	0	0	0	0	0	0	0	0	0	0	0	0	0	0.0071602	0	0	0	0	0	0	0	0	0	0	0	0	0	0
287807743	Sim1-Cre_KJ18	MOs	0	MOs-L5_ET	0.522126	0.0015617	0.0382462	0.254391	0.00129225	0.0291243	0.000747868	0	0.00950399	0	0.00395893	0.00255005	0	0	0	0	0	0	0	0	0	0	0	0	0	0	0.00167125	0	0	0	0.00611081	0	0.000207372	0	0	0	0	0	0	0	0	0	0	0	0
293827470	Sim1-Cre_KJ18	MOs	ACAd|PL	MOs-L5_ET	0.165124	0.00135315	0.0245585	0.277322	0	0	0.00134704	0	0.0032003	0	0.00111597	0	0	0	0.000265011	0	0	0	0	0	0	0	0	0	0	0	0.0977575	0	0.0455133	0	0.000356499	0	0	0	0	0	0	0	0	0	0	0	0	0	0
297946935	Sim1-Cre_KJ18	MOs	0	MOs-L5_ET	0.43437	0.00932966	0.122112	0.264428	0.0114145	0	0	0.0427594	0.00697167	0	0.00133136	0.012791	0	0	0	0	0	0	0	0	0	0	0	0	0	0	0	0	0	0	0.00210075	0	0	0.00377766	0	0	0	0	0	0	0	0	0	0	0
297947641	Sim1-Cre_KJ18	MOs	0	MOs-L5_ET	0.194466	0	0.00444787	0.342853	0	0.0199561	0.00239439	0	0.00266108	0	0.00109983	0	0	0	0	0	0	0	0	0	0	0	0	0	0	0	0.0156323	0	0.00140046	0	0.00350863	0	0	0	0	0	0	0	0	0	0.00249197	0	0	0	0
508273699	Sim1-Cre_KJ18	MOs	0	MOs-L5_ET	0.224993	0.00876358	0.0782402	0.371601	0	0	0	0.027214	0.00239707	0	0	0.00320306	0	0	0	0	0	0	0	0	0	0	0	0	0	0	0	0	0	0	0.00133945	0	0	0.010054	0	0	0	0	0	0	0	0	0	0	0
518222748	Sim1-Cre_KJ18	MOs	0	MOs-L5_ET	0.285383	0.00528594	0.0473548	0.417446	0.0277573	0.00571356	0	0.00277867	0.0104887	0	0.00536107	0.0110002	0	0	0	0	0	0	0	0	0	0	0	0	0	0	0	0	0	0	0.00671106	0	0	0	0	0	0	0	0	0	0	0	0	0	0
288169842	Tlx3-Cre_PL56	MOs		MOs-L5_IT	2.70123	0.0106739	0.0555237	0.155288	0.0287121	0.0207965	0.000359035	0.00743111	0.00791414	3.69435e-05	0.00296193	0.0264718	0.000438693	0.00506384	5.99826e-05	0	0	0	3.55277e-05	0	0	0	0	0	0	0	0	0	0.00109532	0	0.0283384	0	0.000784056	0.00987043	0.000952076	0.00169399	0	0	0	0	4.96142e-05	0	0.000727368	0.00259168	0
294525944	Tlx3-Cre_PL56	MOs		MOs-L5_IT	4.14384	0.00201498	0.0565036	0.205683	0.00207715	0.0385127	0.00930664	0.000631027	0.0121614	0.00538042	0.00705884	0.008014	0.000432991	0.00150938	0.00209467	0.00115929	0.000663338	0.000930994	0.00189226	0.0018243	0.000998807	0.00567593	0.000781688	0.000985479	0.000590983	0.0020221	0.0296596	0.00196495	0.00560298	8.88301e-05	0.0246349	0.00105005	0.0104019	0.00138079	0.000460694	0.00390814	0.00107105	0.00431224	0.00372573	0.0126231	0.0125714	0.00253814	0.00160464	0.0026894	0
505790715	Tlx3-Cre_PL56	MOs		MOs-L5_IT	3.83337	0.00778548	0.0555685	0.166625	0.0174518	0.0314706	0.00149176	0.00469096	0.0115221	0.000238788	0.00815112	0.0330152	0.000815373	0.00529223	0.000662993	0.000210933	6.07672e-05	0.000368615	5.69282e-05	0	0	0	0	0	0	0	0.001634	0	0.00123861	0	0.0265325	0	0.00185945	0.00711405	0.000326634	0.00218735	0	0	0	0.000463311	0.000447049	0.0019345	0.000297738	0.00181447	0
517082898	Tlx3-Cre_PL56	MOs		MOs-L5_IT	3.87204	0.0153525	0.0544837	0.135179	0.00628149	0.00400808	0.0011932	0.00878201	0.0125007	9.9994e-05	0.00383254	0.017841	0.000985747	0.00557632	0.000539893	0.000481234	0	0.000852489	4.91938e-05	2.01417e-05	0	0	0	0	0	0	0.00106557	0	0.00282751	0	0.00990259	0	0.000885091	0.0106681	0.000760744	0.000945147	0	0	0	0.000161602	9.48706e-05	0.00148771	0.000359728	0.00158182	0
517313256	Tlx3-Cre_PL56	MOs	AId	MOs-L5_IT	4.83793	0.0061136	0.0727963	0.123598	0.00131694	0	0	0.0225241	0.00202127	0	0.000184971	0.015437	0.0070282	0.00818069	0	0	0	0	0	0	0	0	0	0	0	0	0	0	0.000327306	0	0.00233141	0	0	0.0365013	0.00369367	0.000107854	0	0	0	0	0	0	0.00022	0	0
517314004	Tlx3-Cre_PL56	MOs		MOs-L5_IT	2.11669	0.00660891	0.0582223	0.146932	0.011307	0.00520846	0.000255576	0.00663071	0.00774804	8.2766e-05	0.00242743	0.018503	0.000687994	0.00195168	0.000109145	0	0	0	0	0	0	0	0	0	0	0	0.000329386	0	0.000333666	0	0.00960436	0	0	0.00815988	0	0.000392256	0	0	0	0	0	0	0	0	0
614735393	Tlx3-Cre_PL56	MOs	MOp	MOs-L5_IT	3.05489	0.0103051	0.0873257	0.152246	0.0143039	0.0010535	0	0.0420023	0.00649778	0	0.00175872	0.0185858	0.00103501	0.010599	0	0	0	0	0	0	0	0	0	0	0	0	0	0	0	0	0.00314757	0	0	0.010754	0.00125043	0.000166624	0	0	0	0	0	0	0.000325393	0.000371798	0
174781014	C57BL/6J	PO	DG|LP	PO	2.12413	0.000369183	0.156978	0.0671425	0.0639972	0.036816	0.0251832	0.06281	0.0927347	0.0075989	0.0360679	0.145532	0.00115318	0.0295879	0.00157931	0	2.27936e-05	0.00129613	0.000650578	0.00613694	0.000456034	0.00108515	0.000126158	0.00353782	0.000108504	0	0.00195122	0	0	0	0	0	0	0.00302858	0.00121552	0	0.00700078	0.00179552	0	0.00932262	0.00033772	0.00346676	0.0005015	0.0033148	0
180708524	C57BL/6J	PO	0	PO	0.106664	0	0.159306	0	0.0300534	0	0.00204055	0.0695739	0.296869	0.0491178	0.051129	0.0688658	0	0.00178516	0	0	0	0	0	0	0	0	0	0	0	0	0	0	0	0	0	0	0	0	0	0	0	0	0	0.000674356	0	0	0	0	0
183011353	Grik4-Cre	PO	LP	PO	3.76195	0.000572681	0.120164	0.0852466	0.0169477	0.114998	0.0561016	0.00679299	0.112979	0.0304841	0.0445532	0.113352	0.000368107	0.0148895	0.0142171	0.000978026	0.000653987	0.00564142	0.00352732	0.00399549	0.000585184	0.00521464	0	0.00249629	0.000391333	0.000345652	0.00839726	0	0.00209122	0	0.000154831	0	9.02436e-05	0.000438847	0.000597241	0.000173916	0.00533	0.000945666	0.000324053	0.0249512	0.0114721	0.0100777	0.000641717	0.00440961	0
292212456	Grik4-Cre	PO	LP	PO	0.267196	0	0.0885612	0.0227815	0.000483696	0.0595895	0.0616562	0	0.188074	0.0139876	0.0538775	0.249403	0	0.0216234	0.0118584	0	0	0.0082164	0	0	0	0	0	0	0	0	0	0	0	0	0	0	0	0	0	0	0	0	0	0.00172291	0.000401068	0.0145274	0	0	0
538833505	Calb1-T2A-dgCre	RE	IAM|SMT|PR|Xi|RH|CM	RE	6.03855	0.000496913	0.00660296	0.0202004	0	0.00210712	0.00190145	0	0.000904414	0.00190317	0.000251519	0.00163201	0.00112092	0.0023426	0.00106147	0.00144718	0.000866938	0.00198186	0.00101426	0.00298255	0.00125064	0.00525224	0.00322542	0.00191704	0.00100375	0.0114055	0.0200472	0.0283622	0.0216874	0.0203261	0.0104267	0.013546	0.0119378	0.0050349	0.0159338	0.0182147	0.0107518	0.0113468	0.0196579	0.0029734	0.000935519	0.010054	0.0148522	0.0194136	0.000529891
265286700	Cart-Tg1-Cre	RE	PR|Xi|PVH|ZI	RE	3.70022	1.45649e-05	0.00018497	0.0010706	0	0	0.000107483	0	0	0.000110547	0	0	0.00017522	0.000205626	0	0	0	0	3.10726e-05	0.000347793	9.91324e-05	0.00140463	0.00140628	0.000334642	5.03646e-06	0.00280503	0.00371513	0.0206554	0.0125029	0.0201593	0.00245717	0.0130157	0.00546053	0.00249787	0.00987273	0.0139924	0.00250174	0.00272387	0.0079626	0.000125476	3.73645e-06	0.000418674	0.00742602	0.00815526	0.00182506
268163228	Vipr2-Cre_KE2	SMT	VM|VPMpc|MD|RH|CM|PCN	SMT	3.42909	0.0128181	0.103638	0.116494	0.0128781	0.00973353	0.000954451	0.034463	0.00534755	0.000440103	0.00201306	0.0563138	0.0178475	0.0261419	0.000522596	0.000153554	0.000115065	0.000500414	0.000448758	0.000670763	0.000319207	0.00216598	0.000154795	0.000496372	5.46348e-05	0.0002738	0.0032392	0.000377086	0.00690147	0.000606401	0.12513	0.00259684	0.0153014	0.0669471	0.00993016	0.0236847	0.000541695	0.000826309	0.000571791	0.000670292	0.000625368	0.00289857	0.0023777	0.00384464	0.00112412
168003640	Cux2-IRES-Cre	SSp-bfd	SSp-n|SSp-un	SSp-L2/3_IT	0.791832	0.000118921	0.0698987	0.11956	0.24124	0.242615	0.00122378	0.0113368	0.0365848	0	0.0510695	0.113682	0	0.035665	0.000191297	0	0	0.00061038	0	0	0	0	0	0	0	0	0	0	0	0	4.86624e-05	0	0	0	0.00374247	0	0	0	0	0	0	0.0101825	0.00487678	0.0161906	0
266486371	Cux2-IRES-Cre	SSp-bfd	0	SSp-L2/3_IT	0.59291	0	0.017279	0.046235	0	0.591307	0.0101935	0	0.0184781	0.0121938	0.0408018	0.081759	0	0.00314893	0.0213393	0.00532461	0.00153925	0.00344926	0.00632376	0.00130968	0.000578515	0.00469351	0	0.00105387	0.00110328	0.000863382	0.00193692	0	0.00154363	0	0	0	0	0	0	1.58496e-05	0	0	0	0.0341197	0.0454025	0.016777	0.000633476	0.00443637	0
560736273	Cux2-IRES-Cre	SSp-bfd	0	SSp-L2/3_IT	0.93949	0	0.0102268	0.108523	0.000942175	0.406443	0.00691719	0	0.0168023	0.0181369	0.0416889	0.143933	0	0.00779835	0.00452758	0.00204372	0.00105657	0.00199398	0.00588764	0.00324506	0.000593022	0.00250995	0	0.00100229	0.000385547	0	0.00484994	0	0.000982831	0	0.00222787	0	0.000414665	0	0	0	0	0.00135003	0.000430848	0.0332624	0.0693595	0.0162576	0.00129127	0.00593468	0
266644610	Cux2-IRES-Cre	SSp-ll	SSp-ul	SSp-L2/3_IT	0.72269	0	0.100082	0.0139799	0.000840638	0.0292284	0.494242	0	0.0936251	0.0658076	0.00978427	0.0305928	0	0.000147704	0.0154453	0.00460589	0.000348629	0.030773	0.000159929	0.000389453	0	0	0	0	0	0	0.00278223	0	0.00119641	0	0	0	0	0	0	0	0.0165713	0.000120126	0	0.00406923	0.000828442	0	0	0	0
298830161	Cux2-IRES-Cre	SSp-ll	SSp-ul|SSp-tr	SSp-L2/3_IT	1.23719	0	0.105195	0.0457063	0.00224418	0.0820172	0.151567	0	0.112437	0.0939784	0.021348	0.115548	0	0.0026831	0.0298156	0.00138996	0.000594823	0.00905843	0.00340346	0.0019976	3.31266e-05	0.000664968	0	0.000195583	4.2478e-05	0.000164913	0.011783	0	0.00243911	0	5.18271e-05	0	0.000118482	7.07608e-05	0	0	0.0115429	0.00148831	0	0.0500123	0.00577777	0.0075523	0.000680106	0.0016741	0
278317945	Cux2-IRES-Cre	SSp-m	SSp-n	SSp-L2/3_IT	0.730256	0.00192989	0.239559	0.0371658	0.0772678	0.0011292	0.000258766	0.371161	0.0422322	0	0.0347184	0.0981792	0.000201084	0.023962	0	0	0	0	0	0	0	0	0	0	0	0	0	0	0	0	0	0	0	0	0.0047213	0	0	0	0	0	2.17637e-05	0	0.00208757	0.00213942	0
286300594	Cux2-IRES-Cre	SSp-ul	MOp	SSp-L2/3_IT	0.65616	0	0.219415	0.0273478	0.0320837	0.0163704	0.0278512	0.0201928	0.461748	0	0.0275241	0.139565	0	0.00477368	0.000582709	0	0	0.000141522	0	0	0	0	0	0	0	0	0	0	0	0	0	0	0	0	0	0	0	0	0	0	0	0	4.19139e-06	0	0
298106713	Cux2-IRES-Cre	SSp-ul	0	SSp-L2/3_IT	0.72309	0.000116949	0.205266	0.0139488	0.0261481	0.013513	0.0279401	0.0173202	0.503116	6.67004e-05	0.0235886	0.106209	0	0.00725951	0.000306709	0	0	0	0	0	0	0	0	0	0	0	0	0	0	0	0	0	0	0	0	0	0	0	0	0	0	0	0	0	0
115956702	Nr5a1-Cre	SSp-bfd	0	SSp-L4_IT	0.605241	0	0.0496753	0.0267391	0	0.588304	0.0101012	0	0.0229953	0.00852836	0.0324832	0.0839511	0	0.000213938	0.0352452	0.00542349	0.00245498	0.000380959	0.0072892	0.0010755	0.000392259	0.00205077	0	0.000837728	0.000234824	0	0	0	0	0	0	0	0	0	0	0	0.00122396	0	0	0.0263045	0.0304167	0.000623502	0	0	0
177782493	Nr5a1-Cre	SSp-m	0	SSp-L4_IT	1.01727	0.00221238	0.18288	0.0385262	0.0456176	0.00152434	0	0.32654	0.0428785	0	0.049351	0.0912166	0.000319586	0.0209221	0	0	0	0	0	0	0	0	0	0	0	0	0	0	0	0	0	0	0	0.00140586	0.0016585	0	0	0	0	0	0	0	0.000457653	0.000197899	0
287174103	Rorb-IRES2-Cre	SSp-bfd	SSp-n|SSp-un	SSp-L4_IT	0.207311	0	0.0826403	0.167271	0.165192	0.211898	0.000715937	0.00905394	0.0523739	0	0.0831139	0.0802165	0	0.0201543	0	0	0	0	0	0	0	0	0	0	0	0	0	0	0	0	0	0	0	0	0	0	0	0	0	0	0	0	0	0	0
181818339	Scnn1a-Tg3-Cre	SSp-n	SSp-bfd|SSs	SSp-L4_IT	0.594451	0.000704457	0.0312621	0.0838249	0.157153	0.110741	0.0016134	0.0180376	0.01614	0.000316471	0.00752797	0.200924	0	0.0129984	0.000305233	0.0001099	0	0	0.000261294	0	0	0	0	0	0	0	0	0	0	0	0.000829366	0	0	0.00106281	0.000481847	0	0	0	0	0	0.000411962	0	0.000590883	0	0
159888336	Scnn1a-Tg3-Cre	SSp-bfd	SSp-n|SSp-un	SSp-L4_IT	1.21036	0.00120783	0.141299	0.119597	0.121629	0.212426	0.00283602	0.0165015	0.0523497	0.000186133	0.0720602	0.0825888	0	0.0250349	0.000124188	0	0	0.000439881	0	0	0	0	0	0	0	0	0	0	0	0	0.000839261	0	0	0	0.00143438	0	0	0	0	0.000785922	0.00165066	0.00326946	0.002491	0.00740707	0
257666283	Scnn1a-Tg3-Cre	SSp-m	SSp-n|SSs	SSp-L4_IT	0.58827	0.00266128	0.0973622	0.123818	0.0652371	0	0	0.171346	0.00193537	0	0.000255948	0.194636	0.00116797	0.0152009	0	0	0	0	0	0	0	0	0	0	0	0	0	0	0	0	0	0	0	0.00332318	5.09838e-05	0	0	0	0	0	0	0	9.43439e-06	0	0
299447873	Scnn1a-Tg3-Cre	SSp-m	GU	SSp-L4_IT	1.46257	0.000442342	0.18114	0.100854	0	0	7.17883e-06	0.160654	0.000297975	0	0	0.0619538	0.0345488	0.0202913	0	0	0	0	0	0	0	0	0	0	0	0	0	0	0	0	0	0	0.000245517	0.0358667	0.00647069	0.00139638	0	0	0	0	0	0	0	0	0
182467026	A930038C07Rik-Tg1-Cre	SSp-bfd	0	SSp-bfd-L5_ET	0.132058	0	0.0528207	0.0576713	0.0280571	0.235748	0.00244103	0	0.0341535	0	0.0235081	0.0059119	0	0	0.000127537	0	0	0	0	0	0	0	0	0	0	0	0	0	0	0	0	0	0	0	0	0	0	0	0	0	0	0	0	0	0
293889922	Chrna2-Cre_OE25	SSp-bfd	CA1	SSp-bfd-L5_ET	0.651274	0	0.00588908	0.00923367	0	0.260551	0.00573796	0	0.00969723	0.0190869	0.0131802	0.0263495	0	0	0.00852014	0	0.000930132	0	0.00481035	0.000966565	0	0	0	0.000351817	0	0	0	0	0	0	0	0	0	0	0	0	0.000835659	0.00235094	0.0011396	0.0218062	0.0150646	0	0	0	0
286648997	Efr3a-Cre_NO108	SSp-bfd	0	SSp-bfd-L5_ET	0.470986	0	0.0078325	0.00483107	0.000320427	0.338979	0.00537887	0	0.00940019	0.00227379	0.0151985	0.0177207	0	0	0.00141048	0	0	0	0	9.09538e-05	0	0	0	0	0	0	0	0	0	0	0	0	0	0	0	0	0	0	0	0.00222312	0.00248358	0	0	0	0
297710633	Sim1-Cre_KJ18	SSp-bfd	0	SSp-bfd-L5_ET	0.461508	0	0.0117832	0.00749794	0	0.280689	0.00926183	0	0.00737479	0.00944672	0.0130661	0.00979122	0	0	0.00423914	0.00104125	0	0	0.0015714	0.000383518	0	0.00108757	0	0	0	0	0	0	0	0	0	0	0	0	0	0	0.000401009	0.00191325	0	0.0101609	0.0105584	0	0	0	0
298760261	Sim1-Cre_KJ18	SSp-bfd	SSp-n|SSp-un	SSp-bfd-L5_ET	0.583937	0	0.0206541	0.0178005	0.0719603	0.173674	0.000787698	0	0.0152755	0	0.0227409	0.00988988	0	0.00078747	0	0	0	0	0	0	0	0	0	0	0	0	0	0	0	0	0.000411531	0	0	0	0	0	0	0	0	0	0	0	0	0	0
288170549	Tlx3-Cre_PL56	SSp-bfd	SSp-n|SSp-un	SSp-bfd-L5_IT	1.16362	0.00329877	0.111217	0.154592	0.0948523	0.134521	0.00188989	0.0172264	0.0502615	0.000388538	0.0528514	0.0543429	0	0.0122743	0.000445106	0.000414713	0	0.000677518	0	0	0	0	0.000101623	0	0	0	0.000878262	0	0	0	0.0066116	0	0.000636274	0.00051973	0.000627297	0	0	0	0	0.000631015	0.000304533	0.00633843	0.0010905	0.00741257	0
297654263	Tlx3-Cre_PL56	SSp-bfd		SSp-bfd-L5_IT	2.74312	0.000462115	0.0404919	0.079785	0.000528458	0.176594	0.0182458	0	0.0277451	0.0238298	0.0190172	0.0360479	0	0.00239147	0.0267704	0.01071	0.00571073	0.00671733	0.0187929	0.011532	0.00637398	0.00967755	0.000453293	0.00757863	0.00315653	0.00522875	0.012993	0	0.00132872	0	0.00273656	0.000616278	0.00492043	0	0.000383589	0	0.00815488	0.00719875	0.00120452	0.0556405	0.0281099	0.0197626	0.00285589	0.00479647	0.00147506
166323186	A930038C07Rik-Tg1-Cre	SSp-ll	SSp-ul	SSp-ll-L5_ET	0.208464	0	0.0166788	0	0	0.00152732	0.358132	0	0.0611708	0.00646873	0.00104211	0	0	0	0.00038136	0	0	0	0	0	0	0	0	0	0	0	0	0	0	0	0	0	0	0	0	0	0	0	0	0	0	0	0	0	0
278257366	Efr3a-Cre_NO108	SSp-ll	SSp-ul	SSp-ll-L5_ET	1.30583	0.000181087	0.0590253	0.00941572	0.000985319	0.006489	0.1964	0.0005966	0.0662931	0.00632114	0.00714864	0.00238625	0	0	0.000397843	1.07288e-05	0	4.74834e-05	0.000126806	6.33739e-06	0	0.00135551	0	0.000135018	0	0	0.000603924	0	3.24257e-05	0	0	0	0	0	0	0	0.000376323	0.000698935	0	0.000686006	0.000176777	0	0	0	0.000996365
297714071	Sim1-Cre_KJ18	SSp-ll	MOp|SSp-ul	SSp-ll-L5_ET	0.795352	0	0.103985	0.00506549	0	0.00261191	0.0577985	0	0.146131	0	0.00372022	0.00770977	0	0	5.96601e-05	0	0	0	0	0	0	0	0	0	0	0	0	0	0	0	0	0	0	0	0	0	0	0	0	0	0	0	0	0	0
296052839	Tlx3-Cre_PL56	SSp-ll	SSp-ul	SSp-ll-L5_IT	1.16515	0.000241166	0.128219	0.029846	0.00165845	0.0184986	0.178214	0.00127971	0.107839	0.00517435	0.00970412	0.0712674	0	0.00606051	0.0110908	0.0037076	0.000219862	0.0254698	0.000216847	0.000150544	0.000258152	0	0.000109124	0	0	0.000592237	0.00449349	0	0.00116825	0	0.000364226	0	0.000444868	0	0.000644571	0	0.00132099	0	0	0.000550053	0.000418408	0.0124877	0.00168475	0.00260521	0
591622344	Tlx3-Cre_PL56	SSp-ll	MOp	SSp-ll-L5_IT	1.34865	0	0.108423	0.0214661	0.00166852	0.0151552	0.156561	0.00122972	0.064482	0.0121278	0.00536104	0.0392957	0.000599668	0.00269534	0.0223021	0.00776867	0.00150448	0.0264188	0.00123021	0.000208593	0.000475483	0	0	0.0001167	0.000259578	0.000711591	0.00537936	0	0.00170038	0	0.00159787	0	0.0018255	0	0.000744999	0.000591997	0.00186046	0	0	0.0026175	0.00121591	0.00904333	0.0015326	0.00203185	0
298796577	A930038C07Rik-Tg1-Cre	SSp-m	SSp-ul|SSp-un	SSp-m-L5_ET	0.155765	0.00120543	0.142203	0.0525212	0.0188848	0	0	0.191696	0.0602461	0	0.0354391	0	0	0.000813255	0	0	0	0	0	0	0	0	0	0	0	0	0	0	0	0	0	0	0	0	0	0	0	0	0	0	0	0	0	0	0
292318449	Efr3a-Cre_NO108	SSp-m	SSp-n|SSp-ul|SSp-un	SSp-m-L5_ET	0.56519	4.30657e-06	0.0577125	0.0125426	0.045987	0.00166325	0	0.23028	0.0479823	0	0.0522741	0.00344005	0	0	0	0	0	0	0	0	0	0	0	0	0	0	0	0	0	0	0	0	0	0	0	0	0	0	0	0	0	0	0	0	0
297948420	Sim1-Cre_KJ18	SSp-m	SSp-n|SSp-ul|SSp-un	SSp-m-L5_ET	1.30419	0.00113708	0.0776878	0.0213439	0.00957543	0	0	0.134968	0.0237711	0	0.00870257	0.00634126	0	0.00224298	0	0	0	0	0	0	0	0	0	0	0	0	0	0	0	0	2.15508e-05	0	0	0.00082858	0	0	0	0	0	0	0	0	0	0	0
297985755	Sim1-Cre_KJ18	SSp-m	SSp-n|SSs	SSp-m-L5_ET	1.10542	0	0.0664676	0.0198001	0.0230354	0	0	0.149055	0.00222411	0	0.00282034	0.0470939	0.000149255	0.00310057	0	0	0	0	0	0	0	0	0	0	0	0	0	0	0	0	0	0	0	0.00215435	0	0	0	0	0	0	0	0	0	0	0
303614706	Tlx3-Cre_PL56	SSp-m	SSp-n|SSp-ul|SSp-un	SSp-m-L5_IT	2.79297	0.0106482	0.158953	0.0978058	0.0380229	0.00450653	0.00012222	0.131921	0.0337668	0	0.0164268	0.0357716	0.00110393	0.0243425	0	0	0	0	0	0	0	0	0	0	0	0	0	0	0.000487556	0	0.000977498	0	0	0.00415293	0.00372528	0	0	0	0	0	0	0	0.0018405	0.00334515	0
512130913	Npr3-IRES2-Cre	SSp-n	SSp-bfd	SSp-n-L5_ET	0.233728	0	0.0327354	0.0441486	0.149883	0.137386	0	0	0.0260738	0	0.0221346	0.00293982	0	0	0	0	0	0	0	0	0	0	0	0	0	0	0	0	0	0	0	0	0	0	0	0	0	0	0	0	0	0	0	0	0
297713365	Sim1-Cre_KJ18	SSp-n	SSp-bfd|SSp-un|SSs	SSp-n-L5_ET	0.264933	0	0.0225193	0.0192855	0.232521	0.0615465	0.000326628	0.00343987	0.0153229	0	0.0253443	0.0433729	0	0.00030323	0	0	0	0	0	0	0	0	0	0	0	0	0	0	0	0	0	0	0	0	0	0	0	0	0	0	0	0	0	0	0
298182842	Tlx3-Cre_PL56	SSp-tr	SSp-ll|VISa	SSp-tr-L5_IT	0.906285	0	0.0307432	0.00665618	0	0.0112045	0.0856842	0	0.0139268	0.136798	0.00275326	0.0126542	0	0	0.0267491	0.003892	0.00121641	0.0306794	0.00117063	0.00218456	0.000792477	0.002984	0	0.000455415	0.000610622	0.00132904	0.00555477	0	0.0020896	0	0.0020811	0	0.00157986	0	0	0	0.021916	0.000600299	0	0.0384668	0.00237891	0.00854768	0.000351337	0	0
292173552	Chrna2-Cre_OE25	SSp-ul	MOp|SSp-ll	SSp-ul-L5_ET	0.347538	0.000138641	0.145727	0.0222792	0	0	0.0276246	0	0.140857	0	0.00269308	0.00180526	0	0	0	0	0	0	0	0	0	0	0	0	0	0	0	0	0	0	0	0	0	0	0	0	0	0	0	0	0	0	0	0	0
298352336	Efr3a-Cre_NO108	SSp-ul	MOp	SSp-ul-L5_ET	1.51673	0.000300024	0.114523	0.0255538	0.00203777	0	0.00190005	0.00413497	0.0766255	0	0.0012376	0.00149162	0	0	0	0	0	0	0	0	0	0	0	0	0	0	0	0	0	0	0.000209657	0	0	0	0	0	0	0	0	0	0	0	0	0	0
297951732	Sim1-Cre_KJ18	SSp-ul	MOp	SSp-ul-L5_ET	1.7606	2.19778e-05	0.0667174	0.0210504	0.0035795	0.00138845	0.00471434	0.00525928	0.116458	0	0.00597648	0.00666217	0	9.70851e-05	0	0	0	0	0	0	0	0	0	0	0	0	0	0	0	0	0	0	0	0	0	0	0	0	0	0	0	0	0	0	0
303615412	Tlx3-Cre_PL56	SSp-ul	MOp	SSp-ul-L5_IT	1.20727	0.00338943	0.166891	0.0939562	0.00909552	0.0025336	0.00507123	0.0292675	0.142802	0	0.0161444	0.0655494	0	0.0300495	0.000273777	0	0	0.00160128	0	0	0	0	0	0	0	0	0.000640727	0	0.000821425	0	0.000352632	0	0	0.00151534	0.00107256	0	0	0	0	0	0	0.00384739	0.000572699	0.00124813	0
287951098	Cux2-IRES-Cre	SSs	SSp-n|SSp-m	SSs-L2/3_IT	2.54887	0.00441908	0.212363	0.139671	0.0838223	0.0137266	0.00153734	0.204608	0.0324538	0.00102434	0.00787316	0.197056	0.0154142	0.0276418	0.000493621	1.74643e-06	0	0.000585492	0.000122978	4.2607e-05	0.000187066	0.000159866	0	2.24864e-05	0	0	0	0	0.000524852	0	0.00193507	0	0	0.0110039	0.00293765	0.000405085	0	0.000160948	0	0.000322489	0.000286023	4.65685e-05	0.000439232	0.000813615	0
297855879	Cux2-IRES-Cre	SSs	SSp-n	SSs-L2/3_IT	4.01461	0.00287563	0.191954	0.115983	0.0816687	0.0277762	0.00768378	0.214495	0.0605935	0.000632822	0.0171693	0.203808	0.0122848	0.026703	0.00125174	0.000199366	0	0.00103997	1.43802e-05	4.85228e-06	0	0	0	0	0	0	0.000619949	0	0.000346284	0	0.00173481	0	0.000135487	0.00742372	0.00263474	0.000141156	0.000106601	0.000633601	0.000266541	0.000193504	0.00010194	0.000420565	0.000345926	0.00107594	0
577773267	Cux2-IRES-Cre	SSs	SSp-bfd	SSs-L2/3_IT	0.846745	0	0.0284737	0.122896	0.00307844	0.247925	0.0222775	0.00123497	0.0226929	0.0322223	0.0184005	0.136843	0	0.000932662	0.0373819	0.00560588	0.00263975	0.00528966	0.0259544	0.00535709	0.00576001	0.021941	0	0.00303283	0.000589924	2.76702e-05	0.0204645	0.00183727	0	0	0.000964752	0	3.61464e-05	0	0	0	0.00231471	0.0215721	0.0122021	0.0526579	0.0466341	0.0107135	7.63531e-05	0.000520854	0
156395997	A930038C07Rik-Tg1-Cre	SSs	SSp-bfd|AUDd|AUDp	SSs-L5_ET	0.303474	0	0	0	0	0.0548616	0.00250661	0	0.00384918	0.00698656	0.00155475	0.219212	0	0.000521651	0.113736	0.0209809	0.00295535	0.0115248	0.000914918	0	0	0	0	0	0	0	0	0	0	0	0	0	0	0	0	0	0	0	0	0.000649318	0.00100887	0.00102045	0	0	0
296047084	Chrna2-Cre_OE25	SSs	AUDd	SSs-L5_ET	0.749381	0	9.24463e-05	0	0.00194785	0.053658	0.000415097	0	0.00216163	0.00132127	0.00349118	0.168726	0	0.00258567	0.0526241	0.00254211	0.000143903	0.00355988	0.000666829	0	0	0	0	0	0	0	0	0	0	0	0	0	0	0	0	0	0	0	0	0.000127906	0.000909486	0	0	0	0
297945448	Chrna2-Cre_OE25	SSs	SSp-n	SSs-L5_ET	0.776424	0	0.0233806	0.00855311	0.140852	0.00214843	0	0.0413103	0.00293663	0.000231859	0.000774684	0.283913	0.00139918	0.00895226	1.20713e-05	0	0	0	0	0	0	0	0	0	0	0	0	0	0	0	0	0	0	0.00106054	8.92587e-05	0	0	0	0	0	0	0	0	0	0
520728084	Sim1-Cre_KJ18	SSs	VISC	SSs-L5_ET	0.232125	0	0	0	0	0	0	0	0	0	0	0.235464	0	0.0474277	0	0	0	0	0	0	0	0	0	0	0	0	0	0	0	0	0	0	0	0	0	0	0	0	0	0	0	0	0	0	0
288171256	Tlx3-Cre_PL56	SSs	AUDd	SSs-L5_IT	2.72911	0.000328732	0.0123162	0.0633946	0.000666386	0.0743062	0.00568954	0	0.00928543	0.0240197	0.00948332	0.111437	0.000143764	0.00724227	0.0770724	0.0237541	0.00734102	0.0220938	0.00893398	0.00694608	0.00260742	0.0030542	0.000502764	0.00218499	0.0025068	0.00604356	0.0142685	0	0.00493465	9.45034e-05	0.00319201	0	0.00441321	0.000445509	0.000574729	0.000315538	0.00280928	0.000209302	0	0.0276174	0.00860403	0.0445933	0.00471816	0.00806686	0
303616833	Tlx3-Cre_PL56	SSs	SSp-n|SSp-m	SSs-L5_IT	3.32258	0.00504153	0.107646	0.148453	0.0228427	0	4.44852e-05	0.0884432	0.0029563	0	0.000152965	0.121772	0.00497559	0.0235817	0	0	0	0	0	0	0	0	0	0	0	0	0	0	0	0	0.00114789	0	0	0.0170705	0.00641976	0	0	0	0	0	0	0	0.000675582	0.00039615	0
553446684	Gnb4-IRES2-CreERT2	SSs	0	SSs-L6b	0.0653673	0	0.00181565	0	0.0139223	0	0	0.333803	0	0	0.000303497	0.605553	0.0148544	0.0293753	0	0	0	0	0	0	0	0	0	0	0	0	0	0	0	0	0	0	0	0	0	0	0	0	0	0	0	0	0	0	0
581327676	Gnb4-IRES2-CreERT2	SSs	0	SSs-L6b	0.026888	0	0	0	0.114615	0	0	0.0143168	0.0236556	0	0.0206582	0.802091	0	0.0246633	0	0	0	0	0	0	0	0	0	0	0	0	0	0	0	0	0	0	0	0	0	0	0	0	0	0	0	0	0	0	0
300237470	Grik4-Cre	VAL	VM|VPL|LD|RT	VAL	0.60497	0	0.16152	0.127533	0	0.0177261	0.0527389	0	0.0224033	0.0447618	0.00833018	0.00241725	0	0	0.00154008	0	0	0	0.000794767	0.00485143	0	0	0	0.000718438	0	0	0.0708632	0.00175628	0.0113215	0	0	0	0	0	0	0	0.0306373	0.00447894	0.000586722	0.0350962	0.00431038	0	0	0	0
310193233	Slc17a6-IRES-Cre	VAL	VM	VAL	0.0541163	0.047954	0.117799	0.432509	0	0	0	0	0	0	0	0	0	0	0	0	0	0	0	0	0	0	0	0	0	0	0	0	0.00128492	0	0.0338169	0	0.000172994	0.0786614	0	0	0	0	0	0	0	0	0	0	0
174736554	C57BL/6J	VM	RSPd|RSPv|VPMpc|SMT|ZI	VM	4.97308	0.0186256	0.148925	0.219894	0.00834594	0.00863786	0.00434719	0.029411	0.0141841	0.00093619	0.00328152	0.0251341	0.00996015	0.00478966	0.000658195	4.5481e-05	1.4327e-05	0.000126762	0.000218816	3.34209e-05	9.20477e-05	0	6.40278e-05	0	5.82336e-06	0	0.0140847	0.000391172	0.0202201	0.00145266	0.0229718	0.0022527	0.00403101	0.0516764	0.00125394	0.0052237	0.00041923	0.00121839	0.000297955	0.000438032	0.000243056	0.00017287	1.00999e-05	0.000232865	0
538834292	Calb1-T2A-dgCre	VM	VAL|LD|MD|SMT|PCN|CL|ZI	VM	4.63082	0.0207697	0.154232	0.250009	0.0055783	0.0107064	0.0107628	0.0135619	0.0191853	0.00392983	0.0047983	0.0149233	0.00232833	0.0016806	0.00185771	0.00071345	0.000490201	0.000950481	0.000993706	0.000914703	0.000702794	0.00377883	0.00054549	0.000650101	0.000428186	0.000985264	0.04612	0.00758741	0.0431984	0.00182773	0.0255179	0.00733172	0.0129631	0.026975	0.000137996	0.00442364	0.00208034	0.00198542	0.00182848	0.00373869	0.00111699	0.00285162	0.000112037	0.000615828	0.000726113
306444486	Cck-IRES-Cre	VM	VPMpc|SMT|PCN|PH	VM	0.391134	0.0209341	0.108084	0.201433	0.00324463	0.00303827	0.00509964	0.00964822	0.0111347	0.00185157	0.00184054	0.0125278	0.0114596	0.00454566	0.00034014	0	0	0	0	0	0	0	2.94705e-05	0	0	0	0.0345984	0	0.055607	0.00169296	0.0347456	0.00575392	0.00940298	0.0738775	0	0.0127704	0.000339903	0.000197995	0	0.00050307	0.000283934	0	0	0	0
156202272	Scnn1a-Tg2-Cre	VPL	VPM	VPL	0.0432439	0	0	0	0.184542	0.0249185	0.0437286	0.0406761	0.317479	0	0.096246	0.0509709	0	0	0	0	0	0	0	0	0	0	0	0	0	0	0	0	0	0	0	0	0	0	0	0	0	0	0	0	0	0	0	0	0
268399868	Ppp1r17-Cre_NL146	VPM	VPLpc|PO	VPM	3.57975	0	0.0027335	0.00114408	0.190119	0.0366952	0	0.0859311	0.000351528	0	0.00442828	0.39656	0.00309345	0.0370252	7.62288e-06	0	0	4.91814e-05	0	0	0	0	0	0	0	0	0	0	0	0	0	0	0	0	0.000700479	0	0	0	0	0	0	0	0	0	0
156202979	Scnn1a-Tg2-Cre	VPM	VPLpc|PO	VPM	0.203427	0	0.00199703	0	0.100777	0	0	0.265545	0	0	0	0.344314	0	0.00357276	0	0	0	0	0	0	0	0	0	0	0	0	0	0	0	0	0	0	0	0	0	0	0	0	0	0	0	0	0	0	0
312240825	Slc17a6-IRES-Cre	VPM	VPL	VPM	2.46005	0	0.000731681	0.000266014	0.41481	0.124414	0.000170452	0.0568196	0.0159379	0.00122105	0.0455848	0.0903786	0	0.00507131	0	0	0	0	0	7.27883e-06	0	0	0	0	0	0	0	0	0	0	0	0	0	0	0	0	0	0	0	0.00135471	0.00106999	0	0	0	0
[truncated: 586 more columns]
