# Supplementary material for: Morphological diversity of single neurons in molecularly defined cell types
Source: Nature. 2021 Oct 6;598(7879):174–81. doi: 10.1038/s41586-021-03941-1 (PMC8494643; doi:10.1038/s41586-021-03941-1)
Supplement: Supplementary file 6 — Retro-seq cells and Car3 cells for scRNA-seq (SMART-Seq v4) analysis, with relevant metadata including retrograde labelling information. The first tab contains Retro-seq IT cells, the second tab contains Retro-seq CLA and cortical L6 Car3 cells, and the third tab contains non-Retro-seq CLA and cortical L6 Car3 cells for re-clustering. [file 41586_2021_3941_MOESM6_ESM.xlsx]

## Sheet: RetroSeq_IT_cells
exp_component_name	external_donor_name	full_genotype	gender	Region	facs_population_plan	FACS.Date	hemisphere_name	injection_roi	injection_materials	batch	cluster_label	subclass_label
LS-15546_S49_E1-50	266796	Ai14(RCL-tdT)/Ai14(RCL-tdT)	M	MOs	RFP-positive	2016-08-30	left	SSs	RV-dGdL-Cre	R8S4-160923	167	L2/3 IT CTX
LS-15546_S50_E1-50	266796	Ai14(RCL-tdT)/Ai14(RCL-tdT)	M	MOs	RFP-positive	2016-08-30	left	SSs	RV-dGdL-Cre	R8S4-160923	191	L4/5 IT CTX
LS-15546_S51_E1-50	266796	Ai14(RCL-tdT)/Ai14(RCL-tdT)	M	MOs	RFP-positive	2016-08-30	left	SSs	RV-dGdL-Cre	R8S4-160923	168	L2/3 IT CTX
LS-15546_S52_E1-50	266796	Ai14(RCL-tdT)/Ai14(RCL-tdT)	M	MOs	RFP-positive	2016-08-30	left	SSs	RV-dGdL-Cre	R8S4-160923	200	L5 IT CTX
LS-15546_S53_E1-50	266796	Ai14(RCL-tdT)/Ai14(RCL-tdT)	M	MOs	RFP-positive	2016-08-30	left	SSs	RV-dGdL-Cre	R8S4-160923	188	L4/5 IT CTX
LS-15546_S54_E1-50	266796	Ai14(RCL-tdT)/Ai14(RCL-tdT)	M	MOs	RFP-positive	2016-08-30	left	SSs	RV-dGdL-Cre	R8S4-160923	206	L5 IT CTX
LS-15546_S55_E1-50	266796	Ai14(RCL-tdT)/Ai14(RCL-tdT)	M	MOs	RFP-positive	2016-08-30	left	SSs	RV-dGdL-Cre	R8S4-160923	200	L5 IT CTX
LS-15546_S56_E1-50	266796	Ai14(RCL-tdT)/Ai14(RCL-tdT)	M	MOs	RFP-positive	2016-08-30	left	SSs	RV-dGdL-Cre	R8S4-160923	192	L4/5 IT CTX
LS-15546_S59_E1-50	266796	Ai14(RCL-tdT)/Ai14(RCL-tdT)	M	MOs	RFP-positive	2016-08-30	left	SSs	RV-dGdL-Cre	R8S4-160923	178	L4/5 IT CTX
LS-15546_S60_E1-50	266796	Ai14(RCL-tdT)/Ai14(RCL-tdT)	M	MOs	RFP-positive	2016-08-30	left	SSs	RV-dGdL-Cre	R8S4-160923	208	L5 IT CTX
LS-15546_S61_E1-50	266796	Ai14(RCL-tdT)/Ai14(RCL-tdT)	M	MOs	RFP-positive	2016-08-30	left	SSs	RV-dGdL-Cre	R8S4-160923	191	L4/5 IT CTX
LS-15546_S62_E1-50	266796	Ai14(RCL-tdT)/Ai14(RCL-tdT)	M	MOs	RFP-positive	2016-08-30	left	SSs	RV-dGdL-Cre	R8S4-160923	205	L5 IT CTX
LS-15546_S63_E1-50	266796	Ai14(RCL-tdT)/Ai14(RCL-tdT)	M	MOs	RFP-positive	2016-08-30	left	SSs	RV-dGdL-Cre	R8S4-160923	208	L5 IT CTX
LS-15546_S66_E1-50	266796	Ai14(RCL-tdT)/Ai14(RCL-tdT)	M	MOs	RFP-positive	2016-08-30	left	SSs	RV-dGdL-Cre	R8S4-160923	200	L5 IT CTX
LS-15546_S67_E1-50	266796	Ai14(RCL-tdT)/Ai14(RCL-tdT)	M	MOs	RFP-positive	2016-08-30	left	SSs	RV-dGdL-Cre	R8S4-160923	190	L4/5 IT CTX
LS-15546_S68_E1-50	266796	Ai14(RCL-tdT)/Ai14(RCL-tdT)	M	MOs	RFP-positive	2016-08-30	left	SSs	RV-dGdL-Cre	R8S4-160923	206	L5 IT CTX
LS-15546_S69_E1-50	266796	Ai14(RCL-tdT)/Ai14(RCL-tdT)	M	MOs	RFP-positive	2016-08-30	left	SSs	RV-dGdL-Cre	R8S4-160923	195	L5 IT CTX
LS-15546_S71_E1-50	266796	Ai14(RCL-tdT)/Ai14(RCL-tdT)	M	MOs	RFP-positive	2016-08-30	left	SSs	RV-dGdL-Cre	R8S4-160923	206	L5 IT CTX
LS-15546_S72_E1-50	266796	Ai14(RCL-tdT)/Ai14(RCL-tdT)	M	MOs	RFP-positive	2016-08-30	left	SSs	RV-dGdL-Cre	R8S4-160923	206	L5 IT CTX
LS-15546_S73_E1-50	266796	Ai14(RCL-tdT)/Ai14(RCL-tdT)	M	MOs	RFP-positive	2016-08-30	left	SSs	RV-dGdL-Cre	R8S4-160923	206	L5 IT CTX
LS-15546_S74_E1-50	266796	Ai14(RCL-tdT)/Ai14(RCL-tdT)	M	MOs	RFP-positive	2016-08-30	left	SSs	RV-dGdL-Cre	R8S4-160923	208	L5 IT CTX
LS-15546_S75_E1-50	266796	Ai14(RCL-tdT)/Ai14(RCL-tdT)	M	MOs	RFP-positive	2016-08-30	left	SSs	RV-dGdL-Cre	R8S4-160923	190	L4/5 IT CTX
LS-15546_S76_E1-50	266796	Ai14(RCL-tdT)/Ai14(RCL-tdT)	M	MOs	RFP-positive	2016-08-30	left	SSs	RV-dGdL-Cre	R8S4-160923	200	L5 IT CTX
LS-15546_S77_E1-50	266796	Ai14(RCL-tdT)/Ai14(RCL-tdT)	M	MOs	RFP-positive	2016-08-30	left	SSs	RV-dGdL-Cre	R8S4-160923	200	L5 IT CTX
LS-15546_S78_E1-50	266796	Ai14(RCL-tdT)/Ai14(RCL-tdT)	M	MOs	RFP-positive	2016-08-30	left	SSs	RV-dGdL-Cre	R8S4-160923	191	L4/5 IT CTX
LS-15546_S79_E1-50	266796	Ai14(RCL-tdT)/Ai14(RCL-tdT)	M	MOs	RFP-positive	2016-08-30	left	SSs	RV-dGdL-Cre	R8S4-160923	208	L5 IT CTX
LS-15546_S80_E1-50	266796	Ai14(RCL-tdT)/Ai14(RCL-tdT)	M	MOs	RFP-positive	2016-08-30	left	SSs	RV-dGdL-Cre	R8S4-160923	208	L5 IT CTX
LS-15546_S92_E1-50	266796	Ai14(RCL-tdT)/Ai14(RCL-tdT)	M	MOs	RFP-positive	2016-08-30	left	SSs	RV-dGdL-Cre	R8S4-160923	208	L5 IT CTX
LS-15546_S94_E1-50	266796	Ai14(RCL-tdT)/Ai14(RCL-tdT)	M	MOs	RFP-positive	2016-08-30	left	SSs	RV-dGdL-Cre	R8S4-160923	191	L4/5 IT CTX
LS-15546_S95_E1-50	266796	Ai14(RCL-tdT)/Ai14(RCL-tdT)	M	MOs	RFP-positive	2016-08-30	left	SSs	RV-dGdL-Cre	R8S4-160923	190	L4/5 IT CTX
LS-15546_S96_E1-50	266796	Ai14(RCL-tdT)/Ai14(RCL-tdT)	M	MOs	RFP-positive	2016-08-30	left	SSs	RV-dGdL-Cre	R8S4-160923	208	L5 IT CTX
LS-15552_S02_E1-50	266797	Ai14(RCL-tdT)/Ai14(RCL-tdT)	M	MOs	RFP-positive	2016-08-31	left	MOs	RV-dGdL-Cre	R8S4-160923	168	L2/3 IT CTX
LS-15552_S03_E1-50	266797	Ai14(RCL-tdT)/Ai14(RCL-tdT)	M	MOs	RFP-positive	2016-08-31	left	MOs	RV-dGdL-Cre	R8S4-160923	204	L5 IT CTX
LS-15552_S04_E1-50	266797	Ai14(RCL-tdT)/Ai14(RCL-tdT)	M	MOs	RFP-positive	2016-08-31	left	MOs	RV-dGdL-Cre	R8S4-160923	168	L2/3 IT CTX
LS-15552_S05_E1-50	266797	Ai14(RCL-tdT)/Ai14(RCL-tdT)	M	MOs	RFP-positive	2016-08-31	left	MOs	RV-dGdL-Cre	R8S4-160923	205	L5 IT CTX
LS-15552_S06_E1-50	266797	Ai14(RCL-tdT)/Ai14(RCL-tdT)	M	MOs	RFP-positive	2016-08-31	left	MOs	RV-dGdL-Cre	R8S4-160923	208	L5 IT CTX
LS-15552_S07_E1-50	266797	Ai14(RCL-tdT)/Ai14(RCL-tdT)	M	MOs	RFP-positive	2016-08-31	left	MOs	RV-dGdL-Cre	R8S4-160923	187	L4/5 IT CTX
LS-15552_S08_E1-50	266797	Ai14(RCL-tdT)/Ai14(RCL-tdT)	M	MOs	RFP-positive	2016-08-31	left	MOs	RV-dGdL-Cre	R8S4-160923	199	L5 IT CTX
LS-15552_S09_E1-50	266797	Ai14(RCL-tdT)/Ai14(RCL-tdT)	M	MOs	RFP-positive	2016-08-31	left	MOs	RV-dGdL-Cre	R8S4-160923	191	L4/5 IT CTX
LS-15552_S10_E1-50	266797	Ai14(RCL-tdT)/Ai14(RCL-tdT)	M	MOs	RFP-positive	2016-08-31	left	MOs	RV-dGdL-Cre	R8S4-160923	191	L4/5 IT CTX
LS-15552_S11_E1-50	266797	Ai14(RCL-tdT)/Ai14(RCL-tdT)	M	MOs	RFP-positive	2016-08-31	left	MOs	RV-dGdL-Cre	R8S4-160923	168	L2/3 IT CTX
LS-15552_S12_E1-50	266797	Ai14(RCL-tdT)/Ai14(RCL-tdT)	M	MOs	RFP-positive	2016-08-31	left	MOs	RV-dGdL-Cre	R8S4-160923	167	L2/3 IT CTX
LS-15552_S13_E1-50	266797	Ai14(RCL-tdT)/Ai14(RCL-tdT)	M	MOs	RFP-positive	2016-08-31	left	MOs	RV-dGdL-Cre	R8S4-160923	188	L4/5 IT CTX
LS-15552_S14_E1-50	266797	Ai14(RCL-tdT)/Ai14(RCL-tdT)	M	MOs	RFP-positive	2016-08-31	left	MOs	RV-dGdL-Cre	R8S4-160923	191	L4/5 IT CTX
LS-15552_S15_E1-50	266797	Ai14(RCL-tdT)/Ai14(RCL-tdT)	M	MOs	RFP-positive	2016-08-31	left	MOs	RV-dGdL-Cre	R8S4-160923	182	L4/5 IT CTX
LS-15552_S16_E1-50	266797	Ai14(RCL-tdT)/Ai14(RCL-tdT)	M	MOs	RFP-positive	2016-08-31	left	MOs	RV-dGdL-Cre	R8S4-160923	167	L2/3 IT CTX
LS-15552_S17_E1-50	266797	Ai14(RCL-tdT)/Ai14(RCL-tdT)	M	MOs	RFP-positive	2016-08-31	left	MOs	RV-dGdL-Cre	R8S4-160923	200	L5 IT CTX
LS-15552_S18_E1-50	266797	Ai14(RCL-tdT)/Ai14(RCL-tdT)	M	MOs	RFP-positive	2016-08-31	left	MOs	RV-dGdL-Cre	R8S4-160923	199	L5 IT CTX
LS-15552_S19_E1-50	266797	Ai14(RCL-tdT)/Ai14(RCL-tdT)	M	MOs	RFP-positive	2016-08-31	left	MOs	RV-dGdL-Cre	R8S4-160923	200	L5 IT CTX
LS-15552_S20_E1-50	266797	Ai14(RCL-tdT)/Ai14(RCL-tdT)	M	MOs	RFP-positive	2016-08-31	left	MOs	RV-dGdL-Cre	R8S4-160923	191	L4/5 IT CTX
LS-15552_S21_E1-50	266797	Ai14(RCL-tdT)/Ai14(RCL-tdT)	M	MOs	RFP-positive	2016-08-31	left	MOs	RV-dGdL-Cre	R8S4-160923	206	L5 IT CTX
LS-15552_S22_E1-50	266797	Ai14(RCL-tdT)/Ai14(RCL-tdT)	M	MOs	RFP-positive	2016-08-31	left	MOs	RV-dGdL-Cre	R8S4-160923	168	L2/3 IT CTX
LS-15552_S23_E1-50	266797	Ai14(RCL-tdT)/Ai14(RCL-tdT)	M	MOs	RFP-positive	2016-08-31	left	MOs	RV-dGdL-Cre	R8S4-160923	204	L5 IT CTX
LS-15552_S24_E1-50	266797	Ai14(RCL-tdT)/Ai14(RCL-tdT)	M	MOs	RFP-positive	2016-08-31	left	MOs	RV-dGdL-Cre	R8S4-160923	187	L4/5 IT CTX
LS-15553_S01_E1-50	266797	Ai14(RCL-tdT)/Ai14(RCL-tdT)	M	MOs	RFP-positive	2016-08-31	left	MOs	RV-dGdL-Cre	R8S4-160923	187	L4/5 IT CTX
LS-15553_S02_E1-50	266797	Ai14(RCL-tdT)/Ai14(RCL-tdT)	M	MOs	RFP-positive	2016-08-31	left	MOs	RV-dGdL-Cre	R8S4-160923	168	L2/3 IT CTX
LS-15553_S03_E1-50	266797	Ai14(RCL-tdT)/Ai14(RCL-tdT)	M	MOs	RFP-positive	2016-08-31	left	MOs	RV-dGdL-Cre	R8S4-160923	204	L5 IT CTX
LS-15553_S04_E1-50	266797	Ai14(RCL-tdT)/Ai14(RCL-tdT)	M	MOs	RFP-positive	2016-08-31	left	MOs	RV-dGdL-Cre	R8S4-160923	168	L2/3 IT CTX
LS-15553_S07_E1-50	266797	Ai14(RCL-tdT)/Ai14(RCL-tdT)	M	MOs	RFP-positive	2016-08-31	left	MOs	RV-dGdL-Cre	R8S4-160923	168	L2/3 IT CTX
LS-15553_S08_E1-50	266797	Ai14(RCL-tdT)/Ai14(RCL-tdT)	M	MOs	RFP-positive	2016-08-31	left	MOs	RV-dGdL-Cre	R8S4-160923	206	L5 IT CTX
LS-15555_S01_E1-50	267874	Ai14(RCL-tdT)/Ai14(RCL-tdT)	M	MOs	RFP-positive	2016-09-06	left	SSs	CAV2-Cre.V795	R8S4-160930	188	L4/5 IT CTX
LS-15555_S02_E1-50	267874	Ai14(RCL-tdT)/Ai14(RCL-tdT)	M	MOs	RFP-positive	2016-09-06	left	SSs	CAV2-Cre.V795	R8S4-160930	188	L4/5 IT CTX
LS-15555_S03_E1-50	267874	Ai14(RCL-tdT)/Ai14(RCL-tdT)	M	MOs	RFP-positive	2016-09-06	left	SSs	CAV2-Cre.V795	R8S4-160930	205	L5 IT CTX
LS-15555_S04_E1-50	267874	Ai14(RCL-tdT)/Ai14(RCL-tdT)	M	MOs	RFP-positive	2016-09-06	left	SSs	CAV2-Cre.V795	R8S4-160930	188	L4/5 IT CTX
LS-15555_S05_E1-50	267874	Ai14(RCL-tdT)/Ai14(RCL-tdT)	M	MOs	RFP-positive	2016-09-06	left	SSs	CAV2-Cre.V795	R8S4-160930	191	L4/5 IT CTX
LS-15555_S06_E1-50	267874	Ai14(RCL-tdT)/Ai14(RCL-tdT)	M	MOs	RFP-positive	2016-09-06	left	SSs	CAV2-Cre.V795	R8S4-160930	191	L4/5 IT CTX
LS-15555_S07_E1-50	267874	Ai14(RCL-tdT)/Ai14(RCL-tdT)	M	MOs	RFP-positive	2016-09-06	left	SSs	CAV2-Cre.V795	R8S4-160930	188	L4/5 IT CTX
LS-15555_S08_E1-50	267874	Ai14(RCL-tdT)/Ai14(RCL-tdT)	M	MOs	RFP-positive	2016-09-06	left	SSs	CAV2-Cre.V795	R8S4-160930	191	L4/5 IT CTX
LS-15555_S09_E1-50	267874	Ai14(RCL-tdT)/Ai14(RCL-tdT)	M	MOs	RFP-positive	2016-09-06	left	SSs	CAV2-Cre.V795	R8S4-160930	206	L5 IT CTX
LS-15555_S10_E1-50	267874	Ai14(RCL-tdT)/Ai14(RCL-tdT)	M	MOs	RFP-positive	2016-09-06	left	SSs	CAV2-Cre.V795	R8S4-160930	206	L5 IT CTX
LS-15555_S11_E1-50	267874	Ai14(RCL-tdT)/Ai14(RCL-tdT)	M	MOs	RFP-positive	2016-09-06	left	SSs	CAV2-Cre.V795	R8S4-160930	191	L4/5 IT CTX
LS-15555_S12_E1-50	267874	Ai14(RCL-tdT)/Ai14(RCL-tdT)	M	MOs	RFP-positive	2016-09-06	left	SSs	CAV2-Cre.V795	R8S4-160930	191	L4/5 IT CTX
LS-15555_S13_E1-50	267874	Ai14(RCL-tdT)/Ai14(RCL-tdT)	M	MOs	RFP-positive	2016-09-06	left	SSs	CAV2-Cre.V795	R8S4-160930	188	L4/5 IT CTX
LS-15555_S14_E1-50	267874	Ai14(RCL-tdT)/Ai14(RCL-tdT)	M	MOs	RFP-positive	2016-09-06	left	SSs	CAV2-Cre.V795	R8S4-160930	200	L5 IT CTX
LS-15555_S15_E1-50	267874	Ai14(RCL-tdT)/Ai14(RCL-tdT)	M	MOs	RFP-positive	2016-09-06	left	SSs	CAV2-Cre.V795	R8S4-160930	191	L4/5 IT CTX
LS-15555_S16_E1-50	267874	Ai14(RCL-tdT)/Ai14(RCL-tdT)	M	MOs	RFP-positive	2016-09-06	left	SSs	CAV2-Cre.V795	R8S4-160930	191	L4/5 IT CTX
LS-15555_S17_E1-50	267874	Ai14(RCL-tdT)/Ai14(RCL-tdT)	M	MOs	RFP-positive	2016-09-06	left	SSs	CAV2-Cre.V795	R8S4-160930	206	L5 IT CTX
LS-15555_S18_E1-50	267874	Ai14(RCL-tdT)/Ai14(RCL-tdT)	M	MOs	RFP-positive	2016-09-06	left	SSs	CAV2-Cre.V795	R8S4-160930	200	L5 IT CTX
LS-15555_S19_E1-50	267874	Ai14(RCL-tdT)/Ai14(RCL-tdT)	M	MOs	RFP-positive	2016-09-06	left	SSs	CAV2-Cre.V795	R8S4-160930	191	L4/5 IT CTX
LS-15555_S20_E1-50	267874	Ai14(RCL-tdT)/Ai14(RCL-tdT)	M	MOs	RFP-positive	2016-09-06	left	SSs	CAV2-Cre.V795	R8S4-160930	191	L4/5 IT CTX
LS-15555_S21_E1-50	267874	Ai14(RCL-tdT)/Ai14(RCL-tdT)	M	MOs	RFP-positive	2016-09-06	left	SSs	CAV2-Cre.V795	R8S4-160930	200	L5 IT CTX
LS-15555_S22_E1-50	267874	Ai14(RCL-tdT)/Ai14(RCL-tdT)	M	MOs	RFP-positive	2016-09-06	left	SSs	CAV2-Cre.V795	R8S4-160930	191	L4/5 IT CTX
LS-15555_S23_E1-50	267874	Ai14(RCL-tdT)/Ai14(RCL-tdT)	M	MOs	RFP-positive	2016-09-06	left	SSs	CAV2-Cre.V795	R8S4-160930	191	L4/5 IT CTX
LS-15555_S24_E1-50	267874	Ai14(RCL-tdT)/Ai14(RCL-tdT)	M	MOs	RFP-positive	2016-09-06	left	SSs	CAV2-Cre.V795	R8S4-160930	191	L4/5 IT CTX
LS-15555_S25_E1-50	267874	Ai14(RCL-tdT)/Ai14(RCL-tdT)	M	MOs	RFP-positive	2016-09-06	left	SSs	CAV2-Cre.V795	R8S4-160930	206	L5 IT CTX
LS-15555_S26_E1-50	267874	Ai14(RCL-tdT)/Ai14(RCL-tdT)	M	MOs	RFP-positive	2016-09-06	left	SSs	CAV2-Cre.V795	R8S4-160930	206	L5 IT CTX
LS-15555_S27_E1-50	267874	Ai14(RCL-tdT)/Ai14(RCL-tdT)	M	MOs	RFP-positive	2016-09-06	left	SSs	CAV2-Cre.V795	R8S4-160930	191	L4/5 IT CTX
LS-15555_S28_E1-50	267874	Ai14(RCL-tdT)/Ai14(RCL-tdT)	M	MOs	RFP-positive	2016-09-06	left	SSs	CAV2-Cre.V795	R8S4-160930	188	L4/5 IT CTX
LS-15555_S29_E1-50	267874	Ai14(RCL-tdT)/Ai14(RCL-tdT)	M	MOs	RFP-positive	2016-09-06	left	SSs	CAV2-Cre.V795	R8S4-160930	191	L4/5 IT CTX
LS-15555_S30_E1-50	267874	Ai14(RCL-tdT)/Ai14(RCL-tdT)	M	MOs	RFP-positive	2016-09-06	left	SSs	CAV2-Cre.V795	R8S4-160930	191	L4/5 IT CTX
LS-15555_S31_E1-50	267874	Ai14(RCL-tdT)/Ai14(RCL-tdT)	M	MOs	RFP-positive	2016-09-06	left	SSs	CAV2-Cre.V795	R8S4-160930	191	L4/5 IT CTX
LS-15555_S32_E1-50	267874	Ai14(RCL-tdT)/Ai14(RCL-tdT)	M	MOs	RFP-positive	2016-09-06	left	SSs	CAV2-Cre.V795	R8S4-160930	191	L4/5 IT CTX
LS-15555_S33_E1-50	267876	Ai14(RCL-tdT)/Ai14(RCL-tdT)	M	MOs	RFP-positive	2016-09-07	left	SSs	CAV2-Cre.V795	R8S4-160930	191	L4/5 IT CTX
LS-15555_S34_E1-50	267876	Ai14(RCL-tdT)/Ai14(RCL-tdT)	M	MOs	RFP-positive	2016-09-07	left	SSs	CAV2-Cre.V795	R8S4-160930	191	L4/5 IT CTX
LS-15555_S35_E1-50	267876	Ai14(RCL-tdT)/Ai14(RCL-tdT)	M	MOs	RFP-positive	2016-09-07	left	SSs	CAV2-Cre.V795	R8S4-160930	191	L4/5 IT CTX
LS-15555_S36_E1-50	267876	Ai14(RCL-tdT)/Ai14(RCL-tdT)	M	MOs	RFP-positive	2016-09-07	left	SSs	CAV2-Cre.V795	R8S4-160930	191	L4/5 IT CTX
LS-15555_S37_E1-50	267876	Ai14(RCL-tdT)/Ai14(RCL-tdT)	M	MOs	RFP-positive	2016-09-07	left	SSs	CAV2-Cre.V795	R8S4-160930	206	L5 IT CTX
LS-15555_S38_E1-50	267876	Ai14(RCL-tdT)/Ai14(RCL-tdT)	M	MOs	RFP-positive	2016-09-07	left	SSs	CAV2-Cre.V795	R8S4-160930	191	L4/5 IT CTX
LS-15555_S39_E1-50	267876	Ai14(RCL-tdT)/Ai14(RCL-tdT)	M	MOs	RFP-positive	2016-09-07	left	SSs	CAV2-Cre.V795	R8S4-160930	191	L4/5 IT CTX
LS-15555_S40_E1-50	267876	Ai14(RCL-tdT)/Ai14(RCL-tdT)	M	MOs	RFP-positive	2016-09-07	left	SSs	CAV2-Cre.V795	R8S4-160930	191	L4/5 IT CTX
LS-15555_S41_E1-50	267876	Ai14(RCL-tdT)/Ai14(RCL-tdT)	M	MOs	RFP-positive	2016-09-07	left	SSs	CAV2-Cre.V795	R8S4-160930	191	L4/5 IT CTX
LS-15555_S42_E1-50	267876	Ai14(RCL-tdT)/Ai14(RCL-tdT)	M	MOs	RFP-positive	2016-09-07	left	SSs	CAV2-Cre.V795	R8S4-160930	191	L4/5 IT CTX
LS-15555_S43_E1-50	267876	Ai14(RCL-tdT)/Ai14(RCL-tdT)	M	MOs	RFP-positive	2016-09-07	left	SSs	CAV2-Cre.V795	R8S4-160930	167	L2/3 IT CTX
LS-15555_S44_E1-50	267876	Ai14(RCL-tdT)/Ai14(RCL-tdT)	M	MOs	RFP-positive	2016-09-07	left	SSs	CAV2-Cre.V795	R8S4-160930	205	L5 IT CTX
LS-15555_S45_E1-50	267876	Ai14(RCL-tdT)/Ai14(RCL-tdT)	M	MOs	RFP-positive	2016-09-07	left	SSs	CAV2-Cre.V795	R8S4-160930	191	L4/5 IT CTX
LS-15555_S46_E1-50	267876	Ai14(RCL-tdT)/Ai14(RCL-tdT)	M	MOs	RFP-positive	2016-09-07	left	SSs	CAV2-Cre.V795	R8S4-160930	191	L4/5 IT CTX
LS-15555_S47_E1-50	267876	Ai14(RCL-tdT)/Ai14(RCL-tdT)	M	MOs	RFP-positive	2016-09-07	left	SSs	CAV2-Cre.V795	R8S4-160930	206	L5 IT CTX
LS-15555_S48_E1-50	267876	Ai14(RCL-tdT)/Ai14(RCL-tdT)	M	MOs	RFP-positive	2016-09-07	left	SSs	CAV2-Cre.V795	R8S4-160930	191	L4/5 IT CTX
LS-15555_S57_E1-50	267877	Ai14(RCL-tdT)/Ai14(RCL-tdT)	M	MOs	RFP-positive	2016-09-07	left	MOs	CAV2-Cre.V795	R8S4-160930	188	L4/5 IT CTX
LS-15555_S58_E1-50	267877	Ai14(RCL-tdT)/Ai14(RCL-tdT)	M	MOs	RFP-positive	2016-09-07	left	MOs	CAV2-Cre.V795	R8S4-160930	188	L4/5 IT CTX
LS-15555_S59_E1-50	267877	Ai14(RCL-tdT)/Ai14(RCL-tdT)	M	MOs	RFP-positive	2016-09-07	left	MOs	CAV2-Cre.V795	R8S4-160930	191	L4/5 IT CTX
LS-15555_S60_E1-50	267877	Ai14(RCL-tdT)/Ai14(RCL-tdT)	M	MOs	RFP-positive	2016-09-07	left	MOs	CAV2-Cre.V795	R8S4-160930	191	L4/5 IT CTX
LS-15555_S61_E1-50	267877	Ai14(RCL-tdT)/Ai14(RCL-tdT)	M	MOs	RFP-positive	2016-09-07	left	MOs	CAV2-Cre.V795	R8S4-160930	188	L4/5 IT CTX
LS-15555_S62_E1-50	267877	Ai14(RCL-tdT)/Ai14(RCL-tdT)	M	MOs	RFP-positive	2016-09-07	left	MOs	CAV2-Cre.V795	R8S4-160930	167	L2/3 IT CTX
LS-15555_S63_E1-50	267877	Ai14(RCL-tdT)/Ai14(RCL-tdT)	M	MOs	RFP-positive	2016-09-07	left	MOs	CAV2-Cre.V795	R8S4-160930	190	L4/5 IT CTX
LS-15555_S64_E1-50	267877	Ai14(RCL-tdT)/Ai14(RCL-tdT)	M	MOs	RFP-positive	2016-09-07	left	MOs	CAV2-Cre.V795	R8S4-160930	191	L4/5 IT CTX
LS-15555_S65_E1-50	267877	Ai14(RCL-tdT)/Ai14(RCL-tdT)	M	MOs	RFP-positive	2016-09-07	left	MOs	CAV2-Cre.V795	R8S4-160930	191	L4/5 IT CTX
LS-15555_S66_E1-50	267877	Ai14(RCL-tdT)/Ai14(RCL-tdT)	M	MOs	RFP-positive	2016-09-07	left	MOs	CAV2-Cre.V795	R8S4-160930	191	L4/5 IT CTX
LS-15555_S67_E1-50	267877	Ai14(RCL-tdT)/Ai14(RCL-tdT)	M	MOs	RFP-positive	2016-09-07	left	MOs	CAV2-Cre.V795	R8S4-160930	190	L4/5 IT CTX
LS-15555_S68_E1-50	267877	Ai14(RCL-tdT)/Ai14(RCL-tdT)	M	MOs	RFP-positive	2016-09-07	left	MOs	CAV2-Cre.V795	R8S4-160930	206	L5 IT CTX
LS-15555_S69_E1-50	267877	Ai14(RCL-tdT)/Ai14(RCL-tdT)	M	MOs	RFP-positive	2016-09-07	left	MOs	CAV2-Cre.V795	R8S4-160930	199	L5 IT CTX
LS-15555_S70_E1-50	267877	Ai14(RCL-tdT)/Ai14(RCL-tdT)	M	MOs	RFP-positive	2016-09-07	left	MOs	CAV2-Cre.V795	R8S4-160930	191	L4/5 IT CTX
LS-15555_S71_E1-50	267877	Ai14(RCL-tdT)/Ai14(RCL-tdT)	M	MOs	RFP-positive	2016-09-07	left	MOs	CAV2-Cre.V795	R8S4-160930	191	L4/5 IT CTX
LS-15555_S72_E1-50	267877	Ai14(RCL-tdT)/Ai14(RCL-tdT)	M	MOs	RFP-positive	2016-09-07	left	MOs	CAV2-Cre.V795	R8S4-160930	191	L4/5 IT CTX
LS-15556_S01_E1-50	267874	Ai14(RCL-tdT)/Ai14(RCL-tdT)	M	MOs	RFP-positive	2016-09-06	left	SSs	CAV2-Cre.V795	R8S4-160930	183	L4/5 IT CTX
LS-15556_S02_E1-50	267874	Ai14(RCL-tdT)/Ai14(RCL-tdT)	M	MOs	RFP-positive	2016-09-06	left	SSs	CAV2-Cre.V795	R8S4-160930	191	L4/5 IT CTX
LS-15556_S03_E1-50	267874	Ai14(RCL-tdT)/Ai14(RCL-tdT)	M	MOs	RFP-positive	2016-09-06	left	SSs	CAV2-Cre.V795	R8S4-160930	188	L4/5 IT CTX
LS-15556_S04_E1-50	267874	Ai14(RCL-tdT)/Ai14(RCL-tdT)	M	MOs	RFP-positive	2016-09-06	left	SSs	CAV2-Cre.V795	R8S4-160930	187	L4/5 IT CTX
LS-15556_S05_E1-50	267874	Ai14(RCL-tdT)/Ai14(RCL-tdT)	M	MOs	RFP-positive	2016-09-06	left	SSs	CAV2-Cre.V795	R8S4-160930	191	L4/5 IT CTX
LS-15556_S06_E1-50	267874	Ai14(RCL-tdT)/Ai14(RCL-tdT)	M	MOs	RFP-positive	2016-09-06	left	SSs	CAV2-Cre.V795	R8S4-160930	191	L4/5 IT CTX
LS-15556_S07_E1-50	267874	Ai14(RCL-tdT)/Ai14(RCL-tdT)	M	MOs	RFP-positive	2016-09-06	left	SSs	CAV2-Cre.V795	R8S4-160930	191	L4/5 IT CTX
LS-15556_S08_E1-50	267874	Ai14(RCL-tdT)/Ai14(RCL-tdT)	M	MOs	RFP-positive	2016-09-06	left	SSs	CAV2-Cre.V795	R8S4-160930	206	L5 IT CTX
LS-15556_S09_E1-50	267874	Ai14(RCL-tdT)/Ai14(RCL-tdT)	M	MOs	RFP-positive	2016-09-06	left	SSs	CAV2-Cre.V795	R8S4-160930	187	L4/5 IT CTX
LS-15556_S10_E1-50	267874	Ai14(RCL-tdT)/Ai14(RCL-tdT)	M	MOs	RFP-positive	2016-09-06	left	SSs	CAV2-Cre.V795	R8S4-160930	188	L4/5 IT CTX
LS-15556_S12_E1-50	267874	Ai14(RCL-tdT)/Ai14(RCL-tdT)	M	MOs	RFP-positive	2016-09-06	left	SSs	CAV2-Cre.V795	R8S4-160930	191	L4/5 IT CTX
LS-15556_S13_E1-50	267874	Ai14(RCL-tdT)/Ai14(RCL-tdT)	M	MOs	RFP-positive	2016-09-06	left	SSs	CAV2-Cre.V795	R8S4-160930	190	L4/5 IT CTX
LS-15556_S14_E1-50	267874	Ai14(RCL-tdT)/Ai14(RCL-tdT)	M	MOs	RFP-positive	2016-09-06	left	SSs	CAV2-Cre.V795	R8S4-160930	191	L4/5 IT CTX
LS-15556_S15_E1-50	267874	Ai14(RCL-tdT)/Ai14(RCL-tdT)	M	MOs	RFP-positive	2016-09-06	left	SSs	CAV2-Cre.V795	R8S4-160930	206	L5 IT CTX
LS-15556_S16_E1-50	267874	Ai14(RCL-tdT)/Ai14(RCL-tdT)	M	MOs	RFP-positive	2016-09-06	left	SSs	CAV2-Cre.V795	R8S4-160930	200	L5 IT CTX
LS-15556_S17_E1-50	267874	Ai14(RCL-tdT)/Ai14(RCL-tdT)	M	MOs	RFP-positive	2016-09-06	left	SSs	CAV2-Cre.V795	R8S4-160930	206	L5 IT CTX
LS-15556_S18_E1-50	267874	Ai14(RCL-tdT)/Ai14(RCL-tdT)	M	MOs	RFP-positive	2016-09-06	left	SSs	CAV2-Cre.V795	R8S4-160930	190	L4/5 IT CTX
LS-15556_S19_E1-50	267874	Ai14(RCL-tdT)/Ai14(RCL-tdT)	M	MOs	RFP-positive	2016-09-06	left	SSs	CAV2-Cre.V795	R8S4-160930	191	L4/5 IT CTX
LS-15556_S20_E1-50	267874	Ai14(RCL-tdT)/Ai14(RCL-tdT)	M	MOs	RFP-positive	2016-09-06	left	SSs	CAV2-Cre.V795	R8S4-160930	188	L4/5 IT CTX
LS-15556_S21_E1-50	267874	Ai14(RCL-tdT)/Ai14(RCL-tdT)	M	MOs	RFP-positive	2016-09-06	left	SSs	CAV2-Cre.V795	R8S4-160930	191	L4/5 IT CTX
LS-15556_S22_E1-50	267874	Ai14(RCL-tdT)/Ai14(RCL-tdT)	M	MOs	RFP-positive	2016-09-06	left	SSs	CAV2-Cre.V795	R8S4-160930	199	L5 IT CTX
LS-15556_S23_E1-50	267874	Ai14(RCL-tdT)/Ai14(RCL-tdT)	M	MOs	RFP-positive	2016-09-06	left	SSs	CAV2-Cre.V795	R8S4-160930	188	L4/5 IT CTX
LS-15556_S24_E1-50	267874	Ai14(RCL-tdT)/Ai14(RCL-tdT)	M	MOs	RFP-positive	2016-09-06	left	SSs	CAV2-Cre.V795	R8S4-160930	191	L4/5 IT CTX
LS-15556_S25_E1-50	267874	Ai14(RCL-tdT)/Ai14(RCL-tdT)	M	MOs	RFP-positive	2016-09-06	left	SSs	CAV2-Cre.V795	R8S4-160930	191	L4/5 IT CTX
LS-15556_S26_E1-50	267874	Ai14(RCL-tdT)/Ai14(RCL-tdT)	M	MOs	RFP-positive	2016-09-06	left	SSs	CAV2-Cre.V795	R8S4-160930	188	L4/5 IT CTX
LS-15556_S27_E1-50	267874	Ai14(RCL-tdT)/Ai14(RCL-tdT)	M	MOs	RFP-positive	2016-09-06	left	SSs	CAV2-Cre.V795	R8S4-160930	191	L4/5 IT CTX
LS-15556_S28_E1-50	267874	Ai14(RCL-tdT)/Ai14(RCL-tdT)	M	MOs	RFP-positive	2016-09-06	left	SSs	CAV2-Cre.V795	R8S4-160930	191	L4/5 IT CTX
LS-15556_S29_E1-50	267874	Ai14(RCL-tdT)/Ai14(RCL-tdT)	M	MOs	RFP-positive	2016-09-06	left	SSs	CAV2-Cre.V795	R8S4-160930	200	L5 IT CTX
LS-15556_S30_E1-50	267874	Ai14(RCL-tdT)/Ai14(RCL-tdT)	M	MOs	RFP-positive	2016-09-06	left	SSs	CAV2-Cre.V795	R8S4-160930	191	L4/5 IT CTX
LS-15556_S31_E1-50	267874	Ai14(RCL-tdT)/Ai14(RCL-tdT)	M	MOs	RFP-positive	2016-09-06	left	SSs	CAV2-Cre.V795	R8S4-160930	191	L4/5 IT CTX
LS-15556_S32_E1-50	267874	Ai14(RCL-tdT)/Ai14(RCL-tdT)	M	MOs	RFP-positive	2016-09-06	left	SSs	CAV2-Cre.V795	R8S4-160930	187	L4/5 IT CTX
LS-15556_S33_E1-50	267876	Ai14(RCL-tdT)/Ai14(RCL-tdT)	M	MOs	RFP-positive	2016-09-07	left	SSs	CAV2-Cre.V795	R8S4-160930	191	L4/5 IT CTX
LS-15556_S34_E1-50	267876	Ai14(RCL-tdT)/Ai14(RCL-tdT)	M	MOs	RFP-positive	2016-09-07	left	SSs	CAV2-Cre.V795	R8S4-160930	190	L4/5 IT CTX
LS-15556_S35_E1-50	267876	Ai14(RCL-tdT)/Ai14(RCL-tdT)	M	MOs	RFP-positive	2016-09-07	left	SSs	CAV2-Cre.V795	R8S4-160930	200	L5 IT CTX
LS-15556_S36_E1-50	267876	Ai14(RCL-tdT)/Ai14(RCL-tdT)	M	MOs	RFP-positive	2016-09-07	left	SSs	CAV2-Cre.V795	R8S4-160930	191	L4/5 IT CTX
LS-15556_S37_E1-50	267876	Ai14(RCL-tdT)/Ai14(RCL-tdT)	M	MOs	RFP-positive	2016-09-07	left	SSs	CAV2-Cre.V795	R8S4-160930	191	L4/5 IT CTX
LS-15556_S38_E1-50	267876	Ai14(RCL-tdT)/Ai14(RCL-tdT)	M	MOs	RFP-positive	2016-09-07	left	SSs	CAV2-Cre.V795	R8S4-160930	191	L4/5 IT CTX
LS-15556_S39_E1-50	267876	Ai14(RCL-tdT)/Ai14(RCL-tdT)	M	MOs	RFP-positive	2016-09-07	left	SSs	CAV2-Cre.V795	R8S4-160930	191	L4/5 IT CTX
LS-15556_S40_E1-50	267876	Ai14(RCL-tdT)/Ai14(RCL-tdT)	M	MOs	RFP-positive	2016-09-07	left	SSs	CAV2-Cre.V795	R8S4-160930	191	L4/5 IT CTX
LS-15556_S41_E1-50	267876	Ai14(RCL-tdT)/Ai14(RCL-tdT)	M	MOs	RFP-positive	2016-09-07	left	SSs	CAV2-Cre.V795	R8S4-160930	191	L4/5 IT CTX
LS-15556_S42_E1-50	267876	Ai14(RCL-tdT)/Ai14(RCL-tdT)	M	MOs	RFP-positive	2016-09-07	left	SSs	CAV2-Cre.V795	R8S4-160930	188	L4/5 IT CTX
LS-15556_S43_E1-50	267876	Ai14(RCL-tdT)/Ai14(RCL-tdT)	M	MOs	RFP-positive	2016-09-07	left	SSs	CAV2-Cre.V795	R8S4-160930	187	L4/5 IT CTX
LS-15556_S44_E1-50	267876	Ai14(RCL-tdT)/Ai14(RCL-tdT)	M	MOs	RFP-positive	2016-09-07	left	SSs	CAV2-Cre.V795	R8S4-160930	191	L4/5 IT CTX
LS-15556_S45_E1-50	267876	Ai14(RCL-tdT)/Ai14(RCL-tdT)	M	MOs	RFP-positive	2016-09-07	left	SSs	CAV2-Cre.V795	R8S4-160930	188	L4/5 IT CTX
LS-15556_S46_E1-50	267876	Ai14(RCL-tdT)/Ai14(RCL-tdT)	M	MOs	RFP-positive	2016-09-07	left	SSs	CAV2-Cre.V795	R8S4-160930	191	L4/5 IT CTX
LS-15556_S47_E1-50	267876	Ai14(RCL-tdT)/Ai14(RCL-tdT)	M	MOs	RFP-positive	2016-09-07	left	SSs	CAV2-Cre.V795	R8S4-160930	206	L5 IT CTX
LS-15556_S48_E1-50	267876	Ai14(RCL-tdT)/Ai14(RCL-tdT)	M	MOs	RFP-positive	2016-09-07	left	SSs	CAV2-Cre.V795	R8S4-160930	206	L5 IT CTX
LS-15556_S49_E1-50	267877	Ai14(RCL-tdT)/Ai14(RCL-tdT)	M	MOs	RFP-positive	2016-09-07	left	MOs	CAV2-Cre.V795	R8S4-160930	200	L5 IT CTX
LS-15556_S50_E1-50	267877	Ai14(RCL-tdT)/Ai14(RCL-tdT)	M	MOs	RFP-positive	2016-09-07	left	MOs	CAV2-Cre.V795	R8S4-160930	206	L5 IT CTX
LS-15556_S51_E1-50	267877	Ai14(RCL-tdT)/Ai14(RCL-tdT)	M	MOs	RFP-positive	2016-09-07	left	MOs	CAV2-Cre.V795	R8S4-160930	191	L4/5 IT CTX
LS-15556_S52_E1-50	267877	Ai14(RCL-tdT)/Ai14(RCL-tdT)	M	MOs	RFP-positive	2016-09-07	left	MOs	CAV2-Cre.V795	R8S4-160930	191	L4/5 IT CTX
LS-15556_S53_E1-50	267877	Ai14(RCL-tdT)/Ai14(RCL-tdT)	M	MOs	RFP-positive	2016-09-07	left	MOs	CAV2-Cre.V795	R8S4-160930	205	L5 IT CTX
LS-15556_S54_E1-50	267877	Ai14(RCL-tdT)/Ai14(RCL-tdT)	M	MOs	RFP-positive	2016-09-07	left	MOs	CAV2-Cre.V795	R8S4-160930	191	L4/5 IT CTX
LS-15556_S55_E1-50	267877	Ai14(RCL-tdT)/Ai14(RCL-tdT)	M	MOs	RFP-positive	2016-09-07	left	MOs	CAV2-Cre.V795	R8S4-160930	191	L4/5 IT CTX
LS-15556_S56_E1-50	267877	Ai14(RCL-tdT)/Ai14(RCL-tdT)	M	MOs	RFP-positive	2016-09-07	left	MOs	CAV2-Cre.V795	R8S4-160930	188	L4/5 IT CTX
LS-15556_S65_E1-50	267877	Ai14(RCL-tdT)/Ai14(RCL-tdT)	M	MOs	RFP-positive	2016-09-07	left	MOs	CAV2-Cre.V795	R8S4-160930	191	L4/5 IT CTX
LS-15556_S66_E1-50	267877	Ai14(RCL-tdT)/Ai14(RCL-tdT)	M	MOs	RFP-positive	2016-09-07	left	MOs	CAV2-Cre.V795	R8S4-160930	191	L4/5 IT CTX
LS-15556_S67_E1-50	267877	Ai14(RCL-tdT)/Ai14(RCL-tdT)	M	MOs	RFP-positive	2016-09-07	left	MOs	CAV2-Cre.V795	R8S4-160930	191	L4/5 IT CTX
LS-15556_S68_E1-50	267877	Ai14(RCL-tdT)/Ai14(RCL-tdT)	M	MOs	RFP-positive	2016-09-07	left	MOs	CAV2-Cre.V795	R8S4-160930	205	L5 IT CTX
LS-15556_S69_E1-50	267877	Ai14(RCL-tdT)/Ai14(RCL-tdT)	M	MOs	RFP-positive	2016-09-07	left	MOs	CAV2-Cre.V795	R8S4-160930	191	L4/5 IT CTX
LS-15556_S70_E1-50	267877	Ai14(RCL-tdT)/Ai14(RCL-tdT)	M	MOs	RFP-positive	2016-09-07	left	MOs	CAV2-Cre.V795	R8S4-160930	191	L4/5 IT CTX
LS-15556_S71_E1-50	267877	Ai14(RCL-tdT)/Ai14(RCL-tdT)	M	MOs	RFP-positive	2016-09-07	left	MOs	CAV2-Cre.V795	R8S4-160930	191	L4/5 IT CTX
LS-15556_S72_E1-50	267877	Ai14(RCL-tdT)/Ai14(RCL-tdT)	M	MOs	RFP-positive	2016-09-07	left	MOs	CAV2-Cre.V795	R8S4-160930	191	L4/5 IT CTX
LS-15557_S01_E1-50	267874	Ai14(RCL-tdT)/Ai14(RCL-tdT)	M	MOs	RFP-positive	2016-09-06	left	SSs	CAV2-Cre.V795	R8S4-160930	206	L5 IT CTX
LS-15557_S02_E1-50	267874	Ai14(RCL-tdT)/Ai14(RCL-tdT)	M	MOs	RFP-positive	2016-09-06	left	SSs	CAV2-Cre.V795	R8S4-160930	191	L4/5 IT CTX
LS-15557_S03_E1-50	267874	Ai14(RCL-tdT)/Ai14(RCL-tdT)	M	MOs	RFP-positive	2016-09-06	left	SSs	CAV2-Cre.V795	R8S4-160930	191	L4/5 IT CTX
LS-15557_S04_E1-50	267874	Ai14(RCL-tdT)/Ai14(RCL-tdT)	M	MOs	RFP-positive	2016-09-06	left	SSs	CAV2-Cre.V795	R8S4-160930	191	L4/5 IT CTX
LS-15557_S05_E1-50	267874	Ai14(RCL-tdT)/Ai14(RCL-tdT)	M	MOs	RFP-positive	2016-09-06	left	SSs	CAV2-Cre.V795	R8S4-160930	188	L4/5 IT CTX
LS-15557_S06_E1-50	267874	Ai14(RCL-tdT)/Ai14(RCL-tdT)	M	MOs	RFP-positive	2016-09-06	left	SSs	CAV2-Cre.V795	R8S4-160930	205	L5 IT CTX
LS-15557_S07_E1-50	267874	Ai14(RCL-tdT)/Ai14(RCL-tdT)	M	MOs	RFP-positive	2016-09-06	left	SSs	CAV2-Cre.V795	R8S4-160930	191	L4/5 IT CTX
LS-15557_S08_E1-50	267874	Ai14(RCL-tdT)/Ai14(RCL-tdT)	M	MOs	RFP-positive	2016-09-06	left	SSs	CAV2-Cre.V795	R8S4-160930	191	L4/5 IT CTX
LS-15557_S09_E1-50	267875	Ai14(RCL-tdT)/Ai14(RCL-tdT)	M	MOs	RFP-positive	2016-09-06	left	MOs	CAV2-Cre.V795	R8S4-160930	190	L4/5 IT CTX
LS-15557_S10_E1-50	267875	Ai14(RCL-tdT)/Ai14(RCL-tdT)	M	MOs	RFP-positive	2016-09-06	left	MOs	CAV2-Cre.V795	R8S4-160930	206	L5 IT CTX
LS-15557_S11_E1-50	267875	Ai14(RCL-tdT)/Ai14(RCL-tdT)	M	MOs	RFP-positive	2016-09-06	left	MOs	CAV2-Cre.V795	R8S4-160930	191	L4/5 IT CTX
LS-15557_S12_E1-50	267875	Ai14(RCL-tdT)/Ai14(RCL-tdT)	M	MOs	RFP-positive	2016-09-06	left	MOs	CAV2-Cre.V795	R8S4-160930	200	L5 IT CTX
LS-15557_S13_E1-50	267875	Ai14(RCL-tdT)/Ai14(RCL-tdT)	M	MOs	RFP-positive	2016-09-06	left	MOs	CAV2-Cre.V795	R8S4-160930	206	L5 IT CTX
LS-15557_S14_E1-50	267875	Ai14(RCL-tdT)/Ai14(RCL-tdT)	M	MOs	RFP-positive	2016-09-06	left	MOs	CAV2-Cre.V795	R8S4-160930	200	L5 IT CTX
LS-15557_S15_E1-50	267875	Ai14(RCL-tdT)/Ai14(RCL-tdT)	M	MOs	RFP-positive	2016-09-06	left	MOs	CAV2-Cre.V795	R8S4-160930	206	L5 IT CTX
LS-15557_S16_E1-50	267874	Ai14(RCL-tdT)/Ai14(RCL-tdT)	M	MOs	RFP-positive	2016-09-06	left	SSs	CAV2-Cre.V795	R8S4-160930	191	L4/5 IT CTX
LS-15557_S17_E1-50	267875	Ai14(RCL-tdT)/Ai14(RCL-tdT)	M	MOs	RFP-positive	2016-09-06	left	MOs	CAV2-Cre.V795	R8S4-160930	200	L5 IT CTX
LS-15557_S18_E1-50	267875	Ai14(RCL-tdT)/Ai14(RCL-tdT)	M	MOs	RFP-positive	2016-09-06	left	MOs	CAV2-Cre.V795	R8S4-160930	190	L4/5 IT CTX
LS-15557_S19_E1-50	267875	Ai14(RCL-tdT)/Ai14(RCL-tdT)	M	MOs	RFP-positive	2016-09-06	left	MOs	CAV2-Cre.V795	R8S4-160930	206	L5 IT CTX
LS-15557_S20_E1-50	267875	Ai14(RCL-tdT)/Ai14(RCL-tdT)	M	MOs	RFP-positive	2016-09-06	left	MOs	CAV2-Cre.V795	R8S4-160930	191	L4/5 IT CTX
LS-15557_S21_E1-50	267875	Ai14(RCL-tdT)/Ai14(RCL-tdT)	M	MOs	RFP-positive	2016-09-06	left	MOs	CAV2-Cre.V795	R8S4-160930	188	L4/5 IT CTX
LS-15557_S22_E1-50	267875	Ai14(RCL-tdT)/Ai14(RCL-tdT)	M	MOs	RFP-positive	2016-09-06	left	MOs	CAV2-Cre.V795	R8S4-160930	167	L2/3 IT CTX
LS-15557_S23_E1-50	267875	Ai14(RCL-tdT)/Ai14(RCL-tdT)	M	MOs	RFP-positive	2016-09-06	left	MOs	CAV2-Cre.V795	R8S4-160930	191	L4/5 IT CTX
LS-15557_S24_E1-50	267875	Ai14(RCL-tdT)/Ai14(RCL-tdT)	M	MOs	RFP-positive	2016-09-06	left	MOs	CAV2-Cre.V795	R8S4-160930	191	L4/5 IT CTX
LS-15557_S25_E1-50	267876	Ai14(RCL-tdT)/Ai14(RCL-tdT)	M	MOs	RFP-positive	2016-09-07	left	SSs	CAV2-Cre.V795	R8S4-160930	187	L4/5 IT CTX
LS-15557_S26_E1-50	267876	Ai14(RCL-tdT)/Ai14(RCL-tdT)	M	MOs	RFP-positive	2016-09-07	left	SSs	CAV2-Cre.V795	R8S4-160930	191	L4/5 IT CTX
LS-15557_S27_E1-50	267876	Ai14(RCL-tdT)/Ai14(RCL-tdT)	M	MOs	RFP-positive	2016-09-07	left	SSs	CAV2-Cre.V795	R8S4-160930	199	L5 IT CTX
LS-15557_S28_E1-50	267876	Ai14(RCL-tdT)/Ai14(RCL-tdT)	M	MOs	RFP-positive	2016-09-07	left	SSs	CAV2-Cre.V795	R8S4-160930	191	L4/5 IT CTX
LS-15557_S29_E1-50	267876	Ai14(RCL-tdT)/Ai14(RCL-tdT)	M	MOs	RFP-positive	2016-09-07	left	SSs	CAV2-Cre.V795	R8S4-160930	191	L4/5 IT CTX
LS-15557_S30_E1-50	267876	Ai14(RCL-tdT)/Ai14(RCL-tdT)	M	MOs	RFP-positive	2016-09-07	left	SSs	CAV2-Cre.V795	R8S4-160930	188	L4/5 IT CTX
LS-15557_S31_E1-50	267876	Ai14(RCL-tdT)/Ai14(RCL-tdT)	M	MOs	RFP-positive	2016-09-07	left	SSs	CAV2-Cre.V795	R8S4-160930	191	L4/5 IT CTX
LS-15557_S32_E1-50	267876	Ai14(RCL-tdT)/Ai14(RCL-tdT)	M	MOs	RFP-positive	2016-09-07	left	SSs	CAV2-Cre.V795	R8S4-160930	191	L4/5 IT CTX
LS-15557_S33_E1-50	267876	Ai14(RCL-tdT)/Ai14(RCL-tdT)	M	MOs	RFP-positive	2016-09-07	left	SSs	CAV2-Cre.V795	R8S4-160930	187	L4/5 IT CTX
LS-15557_S34_E1-50	267876	Ai14(RCL-tdT)/Ai14(RCL-tdT)	M	MOs	RFP-positive	2016-09-07	left	SSs	CAV2-Cre.V795	R8S4-160930	191	L4/5 IT CTX
LS-15557_S35_E1-50	267876	Ai14(RCL-tdT)/Ai14(RCL-tdT)	M	MOs	RFP-positive	2016-09-07	left	SSs	CAV2-Cre.V795	R8S4-160930	191	L4/5 IT CTX
LS-15557_S36_E1-50	267876	Ai14(RCL-tdT)/Ai14(RCL-tdT)	M	MOs	RFP-positive	2016-09-07	left	SSs	CAV2-Cre.V795	R8S4-160930	191	L4/5 IT CTX
LS-15557_S37_E1-50	267876	Ai14(RCL-tdT)/Ai14(RCL-tdT)	M	MOs	RFP-positive	2016-09-07	left	SSs	CAV2-Cre.V795	R8S4-160930	191	L4/5 IT CTX
LS-15557_S38_E1-50	267876	Ai14(RCL-tdT)/Ai14(RCL-tdT)	M	MOs	RFP-positive	2016-09-07	left	SSs	CAV2-Cre.V795	R8S4-160930	191	L4/5 IT CTX
LS-15557_S39_E1-50	267876	Ai14(RCL-tdT)/Ai14(RCL-tdT)	M	MOs	RFP-positive	2016-09-07	left	SSs	CAV2-Cre.V795	R8S4-160930	190	L4/5 IT CTX
LS-15557_S40_E1-50	267876	Ai14(RCL-tdT)/Ai14(RCL-tdT)	M	MOs	RFP-positive	2016-09-07	left	SSs	CAV2-Cre.V795	R8S4-160930	191	L4/5 IT CTX
LS-15557_S41_E1-50	267876	Ai14(RCL-tdT)/Ai14(RCL-tdT)	M	MOs	RFP-positive	2016-09-07	left	SSs	CAV2-Cre.V795	R8S4-160930	191	L4/5 IT CTX
LS-15557_S42_E1-50	267876	Ai14(RCL-tdT)/Ai14(RCL-tdT)	M	MOs	RFP-positive	2016-09-07	left	SSs	CAV2-Cre.V795	R8S4-160930	191	L4/5 IT CTX
LS-15557_S43_E1-50	267876	Ai14(RCL-tdT)/Ai14(RCL-tdT)	M	MOs	RFP-positive	2016-09-07	left	SSs	CAV2-Cre.V795	R8S4-160930	191	L4/5 IT CTX
LS-15557_S44_E1-50	267876	Ai14(RCL-tdT)/Ai14(RCL-tdT)	M	MOs	RFP-positive	2016-09-07	left	SSs	CAV2-Cre.V795	R8S4-160930	187	L4/5 IT CTX
LS-15557_S45_E1-50	267876	Ai14(RCL-tdT)/Ai14(RCL-tdT)	M	MOs	RFP-positive	2016-09-07	left	SSs	CAV2-Cre.V795	R8S4-160930	191	L4/5 IT CTX
LS-15557_S46_E1-50	267876	Ai14(RCL-tdT)/Ai14(RCL-tdT)	M	MOs	RFP-positive	2016-09-07	left	SSs	CAV2-Cre.V795	R8S4-160930	191	L4/5 IT CTX
LS-15557_S47_E1-50	267876	Ai14(RCL-tdT)/Ai14(RCL-tdT)	M	MOs	RFP-positive	2016-09-07	left	SSs	CAV2-Cre.V795	R8S4-160930	182	L4/5 IT CTX
LS-15557_S48_E1-50	267876	Ai14(RCL-tdT)/Ai14(RCL-tdT)	M	MOs	RFP-positive	2016-09-07	left	SSs	CAV2-Cre.V795	R8S4-160930	200	L5 IT CTX
LS-15557_S49_E1-50	267877	Ai14(RCL-tdT)/Ai14(RCL-tdT)	M	MOs	RFP-positive	2016-09-07	left	MOs	CAV2-Cre.V795	R8S4-160930	191	L4/5 IT CTX
LS-15557_S50_E1-50	267877	Ai14(RCL-tdT)/Ai14(RCL-tdT)	M	MOs	RFP-positive	2016-09-07	left	MOs	CAV2-Cre.V795	R8S4-160930	206	L5 IT CTX
LS-15557_S51_E1-50	267877	Ai14(RCL-tdT)/Ai14(RCL-tdT)	M	MOs	RFP-positive	2016-09-07	left	MOs	CAV2-Cre.V795	R8S4-160930	191	L4/5 IT CTX
LS-15557_S52_E1-50	267877	Ai14(RCL-tdT)/Ai14(RCL-tdT)	M	MOs	RFP-positive	2016-09-07	left	MOs	CAV2-Cre.V795	R8S4-160930	188	L4/5 IT CTX
LS-15557_S53_E1-50	267877	Ai14(RCL-tdT)/Ai14(RCL-tdT)	M	MOs	RFP-positive	2016-09-07	left	MOs	CAV2-Cre.V795	R8S4-160930	188	L4/5 IT CTX
LS-15557_S54_E1-50	267877	Ai14(RCL-tdT)/Ai14(RCL-tdT)	M	MOs	RFP-positive	2016-09-07	left	MOs	CAV2-Cre.V795	R8S4-160930	190	L4/5 IT CTX
LS-15557_S55_E1-50	267877	Ai14(RCL-tdT)/Ai14(RCL-tdT)	M	MOs	RFP-positive	2016-09-07	left	MOs	CAV2-Cre.V795	R8S4-160930	191	L4/5 IT CTX
LS-15557_S56_E1-50	267877	Ai14(RCL-tdT)/Ai14(RCL-tdT)	M	MOs	RFP-positive	2016-09-07	left	MOs	CAV2-Cre.V795	R8S4-160930	191	L4/5 IT CTX
LS-15557_S57_E1-50	267877	Ai14(RCL-tdT)/Ai14(RCL-tdT)	M	MOs	RFP-positive	2016-09-07	left	MOs	CAV2-Cre.V795	R8S4-160930	191	L4/5 IT CTX
LS-15557_S58_E1-50	267877	Ai14(RCL-tdT)/Ai14(RCL-tdT)	M	MOs	RFP-positive	2016-09-07	left	MOs	CAV2-Cre.V795	R8S4-160930	191	L4/5 IT CTX
LS-15557_S59_E1-50	267877	Ai14(RCL-tdT)/Ai14(RCL-tdT)	M	MOs	RFP-positive	2016-09-07	left	MOs	CAV2-Cre.V795	R8S4-160930	187	L4/5 IT CTX
LS-15557_S60_E1-50	267877	Ai14(RCL-tdT)/Ai14(RCL-tdT)	M	MOs	RFP-positive	2016-09-07	left	MOs	CAV2-Cre.V795	R8S4-160930	191	L4/5 IT CTX
LS-15557_S61_E1-50	267877	Ai14(RCL-tdT)/Ai14(RCL-tdT)	M	MOs	RFP-positive	2016-09-07	left	MOs	CAV2-Cre.V795	R8S4-160930	200	L5 IT CTX
LS-15557_S62_E1-50	267877	Ai14(RCL-tdT)/Ai14(RCL-tdT)	M	MOs	RFP-positive	2016-09-07	left	MOs	CAV2-Cre.V795	R8S4-160930	168	L2/3 IT CTX
LS-15557_S63_E1-50	267877	Ai14(RCL-tdT)/Ai14(RCL-tdT)	M	MOs	RFP-positive	2016-09-07	left	MOs	CAV2-Cre.V795	R8S4-160930	191	L4/5 IT CTX
LS-15557_S64_E1-50	267877	Ai14(RCL-tdT)/Ai14(RCL-tdT)	M	MOs	RFP-positive	2016-09-07	left	MOs	CAV2-Cre.V795	R8S4-160930	191	L4/5 IT CTX
LS-15557_S73_E1-50	267877	Ai14(RCL-tdT)/Ai14(RCL-tdT)	M	MOs	RFP-positive	2016-09-07	left	MOs	CAV2-Cre.V795	R8S4-160930	191	L4/5 IT CTX
LS-15557_S74_E1-50	267877	Ai14(RCL-tdT)/Ai14(RCL-tdT)	M	MOs	RFP-positive	2016-09-07	left	MOs	CAV2-Cre.V795	R8S4-160930	191	L4/5 IT CTX
LS-15557_S75_E1-50	267877	Ai14(RCL-tdT)/Ai14(RCL-tdT)	M	MOs	RFP-positive	2016-09-07	left	MOs	CAV2-Cre.V795	R8S4-160930	187	L4/5 IT CTX
LS-15557_S76_E1-50	267877	Ai14(RCL-tdT)/Ai14(RCL-tdT)	M	MOs	RFP-positive	2016-09-07	left	MOs	CAV2-Cre.V795	R8S4-160930	187	L4/5 IT CTX
LS-15557_S77_E1-50	267877	Ai14(RCL-tdT)/Ai14(RCL-tdT)	M	MOs	RFP-positive	2016-09-07	left	MOs	CAV2-Cre.V795	R8S4-160930	191	L4/5 IT CTX
LS-15557_S78_E1-50	267877	Ai14(RCL-tdT)/Ai14(RCL-tdT)	M	MOs	RFP-positive	2016-09-07	left	MOs	CAV2-Cre.V795	R8S4-160930	191	L4/5 IT CTX
LS-15557_S79_E1-50	267877	Ai14(RCL-tdT)/Ai14(RCL-tdT)	M	MOs	RFP-positive	2016-09-07	left	MOs	CAV2-Cre.V795	R8S4-160930	191	L4/5 IT CTX
LS-15557_S80_E1-50	267877	Ai14(RCL-tdT)/Ai14(RCL-tdT)	M	MOs	RFP-positive	2016-09-07	left	MOs	CAV2-Cre.V795	R8S4-160930	191	L4/5 IT CTX
LS-15558_S01_E1-50	267874	Ai14(RCL-tdT)/Ai14(RCL-tdT)	M	MOs	RFP-positive	2016-09-06	left	SSs	CAV2-Cre.V795	R8S4-160930	206	L5 IT CTX
LS-15558_S02_E1-50	267874	Ai14(RCL-tdT)/Ai14(RCL-tdT)	M	MOs	RFP-positive	2016-09-06	left	SSs	CAV2-Cre.V795	R8S4-160930	187	L4/5 IT CTX
LS-15558_S03_E1-50	267874	Ai14(RCL-tdT)/Ai14(RCL-tdT)	M	MOs	RFP-positive	2016-09-06	left	SSs	CAV2-Cre.V795	R8S4-160930	188	L4/5 IT CTX
LS-15558_S04_E1-50	267874	Ai14(RCL-tdT)/Ai14(RCL-tdT)	M	MOs	RFP-positive	2016-09-06	left	SSs	CAV2-Cre.V795	R8S4-160930	190	L4/5 IT CTX
LS-15558_S05_E1-50	267874	Ai14(RCL-tdT)/Ai14(RCL-tdT)	M	MOs	RFP-positive	2016-09-06	left	SSs	CAV2-Cre.V795	R8S4-160930	190	L4/5 IT CTX
LS-15558_S06_E1-50	267874	Ai14(RCL-tdT)/Ai14(RCL-tdT)	M	MOs	RFP-positive	2016-09-06	left	SSs	CAV2-Cre.V795	R8S4-160930	188	L4/5 IT CTX
LS-15558_S07_E1-50	267874	Ai14(RCL-tdT)/Ai14(RCL-tdT)	M	MOs	RFP-positive	2016-09-06	left	SSs	CAV2-Cre.V795	R8S4-160930	188	L4/5 IT CTX
LS-15558_S08_E1-50	267874	Ai14(RCL-tdT)/Ai14(RCL-tdT)	M	MOs	RFP-positive	2016-09-06	left	SSs	CAV2-Cre.V795	R8S4-160930	191	L4/5 IT CTX
LS-15558_S09_E1-50	267874	Ai14(RCL-tdT)/Ai14(RCL-tdT)	M	MOs	RFP-positive	2016-09-06	left	SSs	CAV2-Cre.V795	R8S4-160930	206	L5 IT CTX
LS-15558_S10_E1-50	267874	Ai14(RCL-tdT)/Ai14(RCL-tdT)	M	MOs	RFP-positive	2016-09-06	left	SSs	CAV2-Cre.V795	R8S4-160930	206	L5 IT CTX
LS-15558_S11_E1-50	267874	Ai14(RCL-tdT)/Ai14(RCL-tdT)	M	MOs	RFP-positive	2016-09-06	left	SSs	CAV2-Cre.V795	R8S4-160930	205	L5 IT CTX
LS-15558_S12_E1-50	267874	Ai14(RCL-tdT)/Ai14(RCL-tdT)	M	MOs	RFP-positive	2016-09-06	left	SSs	CAV2-Cre.V795	R8S4-160930	188	L4/5 IT CTX
LS-15558_S13_E1-50	267874	Ai14(RCL-tdT)/Ai14(RCL-tdT)	M	MOs	RFP-positive	2016-09-06	left	SSs	CAV2-Cre.V795	R8S4-160930	188	L4/5 IT CTX
LS-15558_S14_E1-50	267874	Ai14(RCL-tdT)/Ai14(RCL-tdT)	M	MOs	RFP-positive	2016-09-06	left	SSs	CAV2-Cre.V795	R8S4-160930	191	L4/5 IT CTX
LS-15558_S15_E1-50	267874	Ai14(RCL-tdT)/Ai14(RCL-tdT)	M	MOs	RFP-positive	2016-09-06	left	SSs	CAV2-Cre.V795	R8S4-160930	191	L4/5 IT CTX
LS-15558_S16_E1-50	267874	Ai14(RCL-tdT)/Ai14(RCL-tdT)	M	MOs	RFP-positive	2016-09-06	left	SSs	CAV2-Cre.V795	R8S4-160930	190	L4/5 IT CTX
LS-15558_S17_E1-50	267874	Ai14(RCL-tdT)/Ai14(RCL-tdT)	M	MOs	RFP-positive	2016-09-06	left	SSs	CAV2-Cre.V795	R8S4-160930	191	L4/5 IT CTX
LS-15558_S18_E1-50	267874	Ai14(RCL-tdT)/Ai14(RCL-tdT)	M	MOs	RFP-positive	2016-09-06	left	SSs	CAV2-Cre.V795	R8S4-160930	191	L4/5 IT CTX
LS-15558_S19_E1-50	267874	Ai14(RCL-tdT)/Ai14(RCL-tdT)	M	MOs	RFP-positive	2016-09-06	left	SSs	CAV2-Cre.V795	R8S4-160930	191	L4/5 IT CTX
LS-15558_S20_E1-50	267874	Ai14(RCL-tdT)/Ai14(RCL-tdT)	M	MOs	RFP-positive	2016-09-06	left	SSs	CAV2-Cre.V795	R8S4-160930	191	L4/5 IT CTX
LS-15558_S21_E1-50	267874	Ai14(RCL-tdT)/Ai14(RCL-tdT)	M	MOs	RFP-positive	2016-09-06	left	SSs	CAV2-Cre.V795	R8S4-160930	191	L4/5 IT CTX
LS-15558_S22_E1-50	267874	Ai14(RCL-tdT)/Ai14(RCL-tdT)	M	MOs	RFP-positive	2016-09-06	left	SSs	CAV2-Cre.V795	R8S4-160930	200	L5 IT CTX
LS-15558_S23_E1-50	267874	Ai14(RCL-tdT)/Ai14(RCL-tdT)	M	MOs	RFP-positive	2016-09-06	left	SSs	CAV2-Cre.V795	R8S4-160930	191	L4/5 IT CTX
LS-15558_S24_E1-50	267874	Ai14(RCL-tdT)/Ai14(RCL-tdT)	M	MOs	RFP-positive	2016-09-06	left	SSs	CAV2-Cre.V795	R8S4-160930	188	L4/5 IT CTX
LS-15558_S25_E1-50	267874	Ai14(RCL-tdT)/Ai14(RCL-tdT)	M	MOs	RFP-positive	2016-09-06	left	SSs	CAV2-Cre.V795	R8S4-160930	191	L4/5 IT CTX
LS-15558_S26_E1-50	267874	Ai14(RCL-tdT)/Ai14(RCL-tdT)	M	MOs	RFP-positive	2016-09-06	left	SSs	CAV2-Cre.V795	R8S4-160930	191	L4/5 IT CTX
LS-15558_S27_E1-50	267874	Ai14(RCL-tdT)/Ai14(RCL-tdT)	M	MOs	RFP-positive	2016-09-06	left	SSs	CAV2-Cre.V795	R8S4-160930	187	L4/5 IT CTX
LS-15558_S28_E1-50	267874	Ai14(RCL-tdT)/Ai14(RCL-tdT)	M	MOs	RFP-positive	2016-09-06	left	SSs	CAV2-Cre.V795	R8S4-160930	191	L4/5 IT CTX
LS-15558_S29_E1-50	267874	Ai14(RCL-tdT)/Ai14(RCL-tdT)	M	MOs	RFP-positive	2016-09-06	left	SSs	CAV2-Cre.V795	R8S4-160930	195	L5 IT CTX
LS-15558_S30_E1-50	267874	Ai14(RCL-tdT)/Ai14(RCL-tdT)	M	MOs	RFP-positive	2016-09-06	left	SSs	CAV2-Cre.V795	R8S4-160930	191	L4/5 IT CTX
LS-15558_S31_E1-50	267874	Ai14(RCL-tdT)/Ai14(RCL-tdT)	M	MOs	RFP-positive	2016-09-06	left	SSs	CAV2-Cre.V795	R8S4-160930	191	L4/5 IT CTX
LS-15558_S32_E1-50	267874	Ai14(RCL-tdT)/Ai14(RCL-tdT)	M	MOs	RFP-positive	2016-09-06	left	SSs	CAV2-Cre.V795	R8S4-160930	199	L5 IT CTX
LS-15558_S33_E1-50	267874	Ai14(RCL-tdT)/Ai14(RCL-tdT)	M	MOs	RFP-positive	2016-09-06	left	SSs	CAV2-Cre.V795	R8S4-160930	205	L5 IT CTX
LS-15558_S34_E1-50	267874	Ai14(RCL-tdT)/Ai14(RCL-tdT)	M	MOs	RFP-positive	2016-09-06	left	SSs	CAV2-Cre.V795	R8S4-160930	191	L4/5 IT CTX
LS-15558_S35_E1-50	267874	Ai14(RCL-tdT)/Ai14(RCL-tdT)	M	MOs	RFP-positive	2016-09-06	left	SSs	CAV2-Cre.V795	R8S4-160930	188	L4/5 IT CTX
LS-15558_S36_E1-50	267874	Ai14(RCL-tdT)/Ai14(RCL-tdT)	M	MOs	RFP-positive	2016-09-06	left	SSs	CAV2-Cre.V795	R8S4-160930	187	L4/5 IT CTX
LS-15558_S38_E1-50	267874	Ai14(RCL-tdT)/Ai14(RCL-tdT)	M	MOs	RFP-positive	2016-09-06	left	SSs	CAV2-Cre.V795	R8S4-160930	188	L4/5 IT CTX
LS-15558_S39_E1-50	267874	Ai14(RCL-tdT)/Ai14(RCL-tdT)	M	MOs	RFP-positive	2016-09-06	left	SSs	CAV2-Cre.V795	R8S4-160930	191	L4/5 IT CTX
LS-15558_S40_E1-50	267874	Ai14(RCL-tdT)/Ai14(RCL-tdT)	M	MOs	RFP-positive	2016-09-06	left	SSs	CAV2-Cre.V795	R8S4-160930	191	L4/5 IT CTX
LS-15558_S41_E1-50	267874	Ai14(RCL-tdT)/Ai14(RCL-tdT)	M	MOs	RFP-positive	2016-09-06	left	SSs	CAV2-Cre.V795	R8S4-160930	191	L4/5 IT CTX
LS-15558_S42_E1-50	267874	Ai14(RCL-tdT)/Ai14(RCL-tdT)	M	MOs	RFP-positive	2016-09-06	left	SSs	CAV2-Cre.V795	R8S4-160930	191	L4/5 IT CTX
LS-15558_S43_E1-50	267874	Ai14(RCL-tdT)/Ai14(RCL-tdT)	M	MOs	RFP-positive	2016-09-06	left	SSs	CAV2-Cre.V795	R8S4-160930	205	L5 IT CTX
LS-15558_S44_E1-50	267874	Ai14(RCL-tdT)/Ai14(RCL-tdT)	M	MOs	RFP-positive	2016-09-06	left	SSs	CAV2-Cre.V795	R8S4-160930	191	L4/5 IT CTX
LS-15558_S45_E1-50	267874	Ai14(RCL-tdT)/Ai14(RCL-tdT)	M	MOs	RFP-positive	2016-09-06	left	SSs	CAV2-Cre.V795	R8S4-160930	191	L4/5 IT CTX
LS-15558_S46_E1-50	267874	Ai14(RCL-tdT)/Ai14(RCL-tdT)	M	MOs	RFP-positive	2016-09-06	left	SSs	CAV2-Cre.V795	R8S4-160930	191	L4/5 IT CTX
LS-15558_S47_E1-50	267874	Ai14(RCL-tdT)/Ai14(RCL-tdT)	M	MOs	RFP-positive	2016-09-06	left	SSs	CAV2-Cre.V795	R8S4-160930	191	L4/5 IT CTX
LS-15558_S48_E1-50	267874	Ai14(RCL-tdT)/Ai14(RCL-tdT)	M	MOs	RFP-positive	2016-09-06	left	SSs	CAV2-Cre.V795	R8S4-160930	190	L4/5 IT CTX
LS-15558_S49_E1-50	267877	Ai14(RCL-tdT)/Ai14(RCL-tdT)	M	MOs	RFP-positive	2016-09-07	left	MOs	CAV2-Cre.V795	R8S4-160930	206	L5 IT CTX
LS-15558_S50_E1-50	267877	Ai14(RCL-tdT)/Ai14(RCL-tdT)	M	MOs	RFP-positive	2016-09-07	left	MOs	CAV2-Cre.V795	R8S4-160930	191	L4/5 IT CTX
LS-15558_S51_E1-50	267877	Ai14(RCL-tdT)/Ai14(RCL-tdT)	M	MOs	RFP-positive	2016-09-07	left	MOs	CAV2-Cre.V795	R8S4-160930	206	L5 IT CTX
LS-15558_S52_E1-50	267877	Ai14(RCL-tdT)/Ai14(RCL-tdT)	M	MOs	RFP-positive	2016-09-07	left	MOs	CAV2-Cre.V795	R8S4-160930	191	L4/5 IT CTX
LS-15558_S53_E1-50	267877	Ai14(RCL-tdT)/Ai14(RCL-tdT)	M	MOs	RFP-positive	2016-09-07	left	MOs	CAV2-Cre.V795	R8S4-160930	191	L4/5 IT CTX
LS-15558_S54_E1-50	267877	Ai14(RCL-tdT)/Ai14(RCL-tdT)	M	MOs	RFP-positive	2016-09-07	left	MOs	CAV2-Cre.V795	R8S4-160930	200	L5 IT CTX
LS-15558_S55_E1-50	267877	Ai14(RCL-tdT)/Ai14(RCL-tdT)	M	MOs	RFP-positive	2016-09-07	left	MOs	CAV2-Cre.V795	R8S4-160930	191	L4/5 IT CTX
LS-15558_S56_E1-50	267877	Ai14(RCL-tdT)/Ai14(RCL-tdT)	M	MOs	RFP-positive	2016-09-07	left	MOs	CAV2-Cre.V795	R8S4-160930	191	L4/5 IT CTX
LS-15558_S57_E1-50	267877	Ai14(RCL-tdT)/Ai14(RCL-tdT)	M	MOs	RFP-positive	2016-09-07	left	MOs	CAV2-Cre.V795	R8S4-160930	206	L5 IT CTX
LS-15558_S58_E1-50	267877	Ai14(RCL-tdT)/Ai14(RCL-tdT)	M	MOs	RFP-positive	2016-09-07	left	MOs	CAV2-Cre.V795	R8S4-160930	191	L4/5 IT CTX
LS-15558_S59_E1-50	267877	Ai14(RCL-tdT)/Ai14(RCL-tdT)	M	MOs	RFP-positive	2016-09-07	left	MOs	CAV2-Cre.V795	R8S4-160930	191	L4/5 IT CTX
LS-15558_S60_E1-50	267877	Ai14(RCL-tdT)/Ai14(RCL-tdT)	M	MOs	RFP-positive	2016-09-07	left	MOs	CAV2-Cre.V795	R8S4-160930	191	L4/5 IT CTX
LS-15558_S61_E1-50	267877	Ai14(RCL-tdT)/Ai14(RCL-tdT)	M	MOs	RFP-positive	2016-09-07	left	MOs	CAV2-Cre.V795	R8S4-160930	191	L4/5 IT CTX
LS-15558_S62_E1-50	267877	Ai14(RCL-tdT)/Ai14(RCL-tdT)	M	MOs	RFP-positive	2016-09-07	left	MOs	CAV2-Cre.V795	R8S4-160930	187	L4/5 IT CTX
LS-15558_S63_E1-50	267877	Ai14(RCL-tdT)/Ai14(RCL-tdT)	M	MOs	RFP-positive	2016-09-07	left	MOs	CAV2-Cre.V795	R8S4-160930	188	L4/5 IT CTX
LS-15558_S64_E1-50	267877	Ai14(RCL-tdT)/Ai14(RCL-tdT)	M	MOs	RFP-positive	2016-09-07	left	MOs	CAV2-Cre.V795	R8S4-160930	191	L4/5 IT CTX
LS-15558_S65_E1-50	267877	Ai14(RCL-tdT)/Ai14(RCL-tdT)	M	MOs	RFP-positive	2016-09-07	left	MOs	CAV2-Cre.V795	R8S4-160930	191	L4/5 IT CTX
LS-15558_S66_E1-50	267877	Ai14(RCL-tdT)/Ai14(RCL-tdT)	M	MOs	RFP-positive	2016-09-07	left	MOs	CAV2-Cre.V795	R8S4-160930	191	L4/5 IT CTX
LS-15558_S67_E1-50	267877	Ai14(RCL-tdT)/Ai14(RCL-tdT)	M	MOs	RFP-positive	2016-09-07	left	MOs	CAV2-Cre.V795	R8S4-160930	168	L2/3 IT CTX
LS-15558_S68_E1-50	267877	Ai14(RCL-tdT)/Ai14(RCL-tdT)	M	MOs	RFP-positive	2016-09-07	left	MOs	CAV2-Cre.V795	R8S4-160930	206	L5 IT CTX
LS-15558_S69_E1-50	267877	Ai14(RCL-tdT)/Ai14(RCL-tdT)	M	MOs	RFP-positive	2016-09-07	left	MOs	CAV2-Cre.V795	R8S4-160930	191	L4/5 IT CTX
LS-15558_S70_E1-50	267877	Ai14(RCL-tdT)/Ai14(RCL-tdT)	M	MOs	RFP-positive	2016-09-07	left	MOs	CAV2-Cre.V795	R8S4-160930	191	L4/5 IT CTX
LS-15558_S71_E1-50	267877	Ai14(RCL-tdT)/Ai14(RCL-tdT)	M	MOs	RFP-positive	2016-09-07	left	MOs	CAV2-Cre.V795	R8S4-160930	191	L4/5 IT CTX
LS-15558_S72_E1-50	267877	Ai14(RCL-tdT)/Ai14(RCL-tdT)	M	MOs	RFP-positive	2016-09-07	left	MOs	CAV2-Cre.V795	R8S4-160930	191	L4/5 IT CTX
LS-15558_S81_E1-50	267877	Ai14(RCL-tdT)/Ai14(RCL-tdT)	M	MOs	RFP-positive	2016-09-07	left	MOs	CAV2-Cre.V795	R8S4-160930	207	L5 IT CTX
LS-15558_S82_E1-50	267877	Ai14(RCL-tdT)/Ai14(RCL-tdT)	M	MOs	RFP-positive	2016-09-07	left	MOs	CAV2-Cre.V795	R8S4-160930	191	L4/5 IT CTX
LS-15558_S83_E1-50	267877	Ai14(RCL-tdT)/Ai14(RCL-tdT)	M	MOs	RFP-positive	2016-09-07	left	MOs	CAV2-Cre.V795	R8S4-160930	191	L4/5 IT CTX
LS-15558_S84_E1-50	267877	Ai14(RCL-tdT)/Ai14(RCL-tdT)	M	MOs	RFP-positive	2016-09-07	left	MOs	CAV2-Cre.V795	R8S4-160930	191	L4/5 IT CTX
LS-15558_S85_E1-50	267877	Ai14(RCL-tdT)/Ai14(RCL-tdT)	M	MOs	RFP-positive	2016-09-07	left	MOs	CAV2-Cre.V795	R8S4-160930	191	L4/5 IT CTX
LS-15558_S86_E1-50	267877	Ai14(RCL-tdT)/Ai14(RCL-tdT)	M	MOs	RFP-positive	2016-09-07	left	MOs	CAV2-Cre.V795	R8S4-160930	191	L4/5 IT CTX
LS-15558_S87_E1-50	267877	Ai14(RCL-tdT)/Ai14(RCL-tdT)	M	MOs	RFP-positive	2016-09-07	left	MOs	CAV2-Cre.V795	R8S4-160930	200	L5 IT CTX
LS-15558_S88_E1-50	267877	Ai14(RCL-tdT)/Ai14(RCL-tdT)	M	MOs	RFP-positive	2016-09-07	left	MOs	CAV2-Cre.V795	R8S4-160930	191	L4/5 IT CTX
LS-15558_S89_E1-50	267877	Ai14(RCL-tdT)/Ai14(RCL-tdT)	M	MOs	RFP-positive	2016-09-07	left	MOs	CAV2-Cre.V795	R8S4-160930	200	L5 IT CTX
LS-15558_S90_E1-50	267877	Ai14(RCL-tdT)/Ai14(RCL-tdT)	M	MOs	RFP-positive	2016-09-07	left	MOs	CAV2-Cre.V795	R8S4-160930	188	L4/5 IT CTX
LS-15558_S91_E1-50	267877	Ai14(RCL-tdT)/Ai14(RCL-tdT)	M	MOs	RFP-positive	2016-09-07	left	MOs	CAV2-Cre.V795	R8S4-160930	191	L4/5 IT CTX
LS-15558_S92_E1-50	267877	Ai14(RCL-tdT)/Ai14(RCL-tdT)	M	MOs	RFP-positive	2016-09-07	left	MOs	CAV2-Cre.V795	R8S4-160930	191	L4/5 IT CTX
LS-15558_S93_E1-50	267877	Ai14(RCL-tdT)/Ai14(RCL-tdT)	M	MOs	RFP-positive	2016-09-07	left	MOs	CAV2-Cre.V795	R8S4-160930	168	L2/3 IT CTX
LS-15558_S94_E1-50	267877	Ai14(RCL-tdT)/Ai14(RCL-tdT)	M	MOs	RFP-positive	2016-09-07	left	MOs	CAV2-Cre.V795	R8S4-160930	206	L5 IT CTX
LS-15558_S95_E1-50	267877	Ai14(RCL-tdT)/Ai14(RCL-tdT)	M	MOs	RFP-positive	2016-09-07	left	MOs	CAV2-Cre.V795	R8S4-160930	206	L5 IT CTX
LS-15558_S96_E1-50	267877	Ai14(RCL-tdT)/Ai14(RCL-tdT)	M	MOs	RFP-positive	2016-09-07	left	MOs	CAV2-Cre.V795	R8S4-160930	206	L5 IT CTX
LS-15561_S81_E1-50	267874	Ai14(RCL-tdT)/Ai14(RCL-tdT)	M	MOs	RFP-positive	2016-09-06	left	SSs	CAV2-Cre.V795	R8S4-160930	206	L5 IT CTX
LS-15561_S82_E1-50	267874	Ai14(RCL-tdT)/Ai14(RCL-tdT)	M	MOs	RFP-positive	2016-09-06	left	SSs	CAV2-Cre.V795	R8S4-160930	206	L5 IT CTX
LS-15561_S83_E1-50	267874	Ai14(RCL-tdT)/Ai14(RCL-tdT)	M	MOs	RFP-positive	2016-09-06	left	SSs	CAV2-Cre.V795	R8S4-160930	206	L5 IT CTX
LS-15561_S84_E1-50	267874	Ai14(RCL-tdT)/Ai14(RCL-tdT)	M	MOs	RFP-positive	2016-09-06	left	SSs	CAV2-Cre.V795	R8S4-160930	191	L4/5 IT CTX
LS-15561_S85_E1-50	267874	Ai14(RCL-tdT)/Ai14(RCL-tdT)	M	MOs	RFP-positive	2016-09-06	left	SSs	CAV2-Cre.V795	R8S4-160930	206	L5 IT CTX
LS-15561_S86_E1-50	267874	Ai14(RCL-tdT)/Ai14(RCL-tdT)	M	MOs	RFP-positive	2016-09-06	left	SSs	CAV2-Cre.V795	R8S4-160930	191	L4/5 IT CTX
LS-15561_S87_E1-50	267874	Ai14(RCL-tdT)/Ai14(RCL-tdT)	M	MOs	RFP-positive	2016-09-06	left	SSs	CAV2-Cre.V795	R8S4-160930	191	L4/5 IT CTX
LS-15561_S88_E1-50	267874	Ai14(RCL-tdT)/Ai14(RCL-tdT)	M	MOs	RFP-positive	2016-09-06	left	SSs	CAV2-Cre.V795	R8S4-160930	191	L4/5 IT CTX
LS-15561_S89_E1-50	267874	Ai14(RCL-tdT)/Ai14(RCL-tdT)	M	MOs	RFP-positive	2016-09-06	left	SSs	CAV2-Cre.V795	R8S4-160930	191	L4/5 IT CTX
LS-15561_S90_E1-50	267874	Ai14(RCL-tdT)/Ai14(RCL-tdT)	M	MOs	RFP-positive	2016-09-06	left	SSs	CAV2-Cre.V795	R8S4-160930	191	L4/5 IT CTX
LS-15561_S91_E1-50	267874	Ai14(RCL-tdT)/Ai14(RCL-tdT)	M	MOs	RFP-positive	2016-09-06	left	SSs	CAV2-Cre.V795	R8S4-160930	188	L4/5 IT CTX
LS-15561_S92_E1-50	267874	Ai14(RCL-tdT)/Ai14(RCL-tdT)	M	MOs	RFP-positive	2016-09-06	left	SSs	CAV2-Cre.V795	R8S4-160930	191	L4/5 IT CTX
LS-15561_S93_E1-50	267874	Ai14(RCL-tdT)/Ai14(RCL-tdT)	M	MOs	RFP-positive	2016-09-06	left	SSs	CAV2-Cre.V795	R8S4-160930	191	L4/5 IT CTX
LS-15561_S94_E1-50	267874	Ai14(RCL-tdT)/Ai14(RCL-tdT)	M	MOs	RFP-positive	2016-09-06	left	SSs	CAV2-Cre.V795	R8S4-160930	191	L4/5 IT CTX
LS-15561_S95_E1-50	267874	Ai14(RCL-tdT)/Ai14(RCL-tdT)	M	MOs	RFP-positive	2016-09-06	left	SSs	CAV2-Cre.V795	R8S4-160930	191	L4/5 IT CTX
LS-15561_S96_E1-50	267874	Ai14(RCL-tdT)/Ai14(RCL-tdT)	M	MOs	RFP-positive	2016-09-06	left	SSs	CAV2-Cre.V795	R8S4-160930	191	L4/5 IT CTX
SQ-80001_S49_E1-50	269214	Ai14(RCL-tdT)/Ai14(RCL-tdT)	F	MOs	RFP-positive	2016-09-15	left	MOs	CAV2-Cre.V795	R8S4-161006	191	L4/5 IT CTX
SQ-80001_S50_E1-50	269214	Ai14(RCL-tdT)/Ai14(RCL-tdT)	F	MOs	RFP-positive	2016-09-15	left	MOs	CAV2-Cre.V795	R8S4-161006	191	L4/5 IT CTX
SQ-80001_S51_E1-50	269214	Ai14(RCL-tdT)/Ai14(RCL-tdT)	F	MOs	RFP-positive	2016-09-15	left	MOs	CAV2-Cre.V795	R8S4-161006	168	L2/3 IT CTX
SQ-80001_S52_E1-50	269214	Ai14(RCL-tdT)/Ai14(RCL-tdT)	F	MOs	RFP-positive	2016-09-15	left	MOs	CAV2-Cre.V795	R8S4-161006	191	L4/5 IT CTX
SQ-80001_S53_E1-50	269214	Ai14(RCL-tdT)/Ai14(RCL-tdT)	F	MOs	RFP-positive	2016-09-15	left	MOs	CAV2-Cre.V795	R8S4-161006	188	L4/5 IT CTX
SQ-80001_S54_E1-50	269214	Ai14(RCL-tdT)/Ai14(RCL-tdT)	F	MOs	RFP-positive	2016-09-15	left	MOs	CAV2-Cre.V795	R8S4-161006	191	L4/5 IT CTX
SQ-80001_S55_E1-50	269214	Ai14(RCL-tdT)/Ai14(RCL-tdT)	F	MOs	RFP-positive	2016-09-15	left	MOs	CAV2-Cre.V795	R8S4-161006	191	L4/5 IT CTX
SQ-80001_S56_E1-50	269214	Ai14(RCL-tdT)/Ai14(RCL-tdT)	F	MOs	RFP-positive	2016-09-15	left	MOs	CAV2-Cre.V795	R8S4-161006	191	L4/5 IT CTX
SQ-80001_S57_E1-50	269214	Ai14(RCL-tdT)/Ai14(RCL-tdT)	F	MOs	RFP-positive	2016-09-15	left	MOs	CAV2-Cre.V795	R8S4-161006	191	L4/5 IT CTX
SQ-80001_S58_E1-50	269214	Ai14(RCL-tdT)/Ai14(RCL-tdT)	F	MOs	RFP-positive	2016-09-15	left	MOs	CAV2-Cre.V795	R8S4-161006	191	L4/5 IT CTX
SQ-80001_S59_E1-50	269214	Ai14(RCL-tdT)/Ai14(RCL-tdT)	F	MOs	RFP-positive	2016-09-15	left	MOs	CAV2-Cre.V795	R8S4-161006	191	L4/5 IT CTX
SQ-80001_S60_E1-50	269214	Ai14(RCL-tdT)/Ai14(RCL-tdT)	F	MOs	RFP-positive	2016-09-15	left	MOs	CAV2-Cre.V795	R8S4-161006	191	L4/5 IT CTX
SQ-80001_S61_E1-50	269214	Ai14(RCL-tdT)/Ai14(RCL-tdT)	F	MOs	RFP-positive	2016-09-15	left	MOs	CAV2-Cre.V795	R8S4-161006	206	L5 IT CTX
SQ-80001_S62_E1-50	269214	Ai14(RCL-tdT)/Ai14(RCL-tdT)	F	MOs	RFP-positive	2016-09-15	left	MOs	CAV2-Cre.V795	R8S4-161006	191	L4/5 IT CTX
SQ-80001_S63_E1-50	269214	Ai14(RCL-tdT)/Ai14(RCL-tdT)	F	MOs	RFP-positive	2016-09-15	left	MOs	CAV2-Cre.V795	R8S4-161006	191	L4/5 IT CTX
SQ-80001_S64_E1-50	269214	Ai14(RCL-tdT)/Ai14(RCL-tdT)	F	MOs	RFP-positive	2016-09-15	left	MOs	CAV2-Cre.V795	R8S4-161006	188	L4/5 IT CTX
SQ-80001_S65_E1-50	269459	Ai14(RCL-tdT)/Ai14(RCL-tdT)	M	MOs	RFP-positive	2016-09-15	left	SSs	CAV2-Cre.V795	R8S4-161006	200	L5 IT CTX
SQ-80001_S66_E1-50	269459	Ai14(RCL-tdT)/Ai14(RCL-tdT)	M	MOs	RFP-positive	2016-09-15	left	SSs	CAV2-Cre.V795	R8S4-161006	206	L5 IT CTX
SQ-80001_S67_E1-50	269459	Ai14(RCL-tdT)/Ai14(RCL-tdT)	M	MOs	RFP-positive	2016-09-15	left	SSs	CAV2-Cre.V795	R8S4-161006	206	L5 IT CTX
SQ-80001_S69_E1-50	269459	Ai14(RCL-tdT)/Ai14(RCL-tdT)	M	MOs	RFP-positive	2016-09-15	left	SSs	CAV2-Cre.V795	R8S4-161006	208	L5 IT CTX
SQ-80001_S70_E1-50	269459	Ai14(RCL-tdT)/Ai14(RCL-tdT)	M	MOs	RFP-positive	2016-09-15	left	SSs	CAV2-Cre.V795	R8S4-161006	205	L5 IT CTX
SQ-80001_S71_E1-50	269459	Ai14(RCL-tdT)/Ai14(RCL-tdT)	M	MOs	RFP-positive	2016-09-15	left	SSs	CAV2-Cre.V795	R8S4-161006	191	L4/5 IT CTX
SQ-80001_S72_E1-50	269459	Ai14(RCL-tdT)/Ai14(RCL-tdT)	M	MOs	RFP-positive	2016-09-15	left	SSs	CAV2-Cre.V795	R8S4-161006	187	L4/5 IT CTX
SQ-80001_S73_E1-50	269459	Ai14(RCL-tdT)/Ai14(RCL-tdT)	M	MOs	RFP-positive	2016-09-15	left	SSs	CAV2-Cre.V795	R8S4-161006	188	L4/5 IT CTX
SQ-80001_S74_E1-50	269459	Ai14(RCL-tdT)/Ai14(RCL-tdT)	M	MOs	RFP-positive	2016-09-15	left	SSs	CAV2-Cre.V795	R8S4-161006	206	L5 IT CTX
SQ-80001_S75_E1-50	269459	Ai14(RCL-tdT)/Ai14(RCL-tdT)	M	MOs	RFP-positive	2016-09-15	left	SSs	CAV2-Cre.V795	R8S4-161006	206	L5 IT CTX
SQ-80001_S76_E1-50	269459	Ai14(RCL-tdT)/Ai14(RCL-tdT)	M	MOs	RFP-positive	2016-09-15	left	SSs	CAV2-Cre.V795	R8S4-161006	206	L5 IT CTX
SQ-80001_S77_E1-50	269459	Ai14(RCL-tdT)/Ai14(RCL-tdT)	M	MOs	RFP-positive	2016-09-15	left	SSs	CAV2-Cre.V795	R8S4-161006	206	L5 IT CTX
SQ-80001_S78_E1-50	269459	Ai14(RCL-tdT)/Ai14(RCL-tdT)	M	MOs	RFP-positive	2016-09-15	left	SSs	CAV2-Cre.V795	R8S4-161006	206	L5 IT CTX
SQ-80001_S79_E1-50	269459	Ai14(RCL-tdT)/Ai14(RCL-tdT)	M	MOs	RFP-positive	2016-09-15	left	SSs	CAV2-Cre.V795	R8S4-161006	191	L4/5 IT CTX
SQ-80001_S80_E1-50	269459	Ai14(RCL-tdT)/Ai14(RCL-tdT)	M	MOs	RFP-positive	2016-09-15	left	SSs	CAV2-Cre.V795	R8S4-161006	191	L4/5 IT CTX
SQ-80001_S81_E1-50	269459	Ai14(RCL-tdT)/Ai14(RCL-tdT)	M	MOs	RFP-positive	2016-09-15	left	SSs	CAV2-Cre.V795	R8S4-161006	190	L4/5 IT CTX
SQ-80001_S82_E1-50	269459	Ai14(RCL-tdT)/Ai14(RCL-tdT)	M	MOs	RFP-positive	2016-09-15	left	SSs	CAV2-Cre.V795	R8S4-161006	195	L5 IT CTX
SQ-80001_S83_E1-50	269459	Ai14(RCL-tdT)/Ai14(RCL-tdT)	M	MOs	RFP-positive	2016-09-15	left	SSs	CAV2-Cre.V795	R8S4-161006	191	L4/5 IT CTX
SQ-80001_S84_E1-50	269459	Ai14(RCL-tdT)/Ai14(RCL-tdT)	M	MOs	RFP-positive	2016-09-15	left	SSs	CAV2-Cre.V795	R8S4-161006	191	L4/5 IT CTX
SQ-80001_S85_E1-50	269459	Ai14(RCL-tdT)/Ai14(RCL-tdT)	M	MOs	RFP-positive	2016-09-15	left	SSs	CAV2-Cre.V795	R8S4-161006	188	L4/5 IT CTX
SQ-80001_S86_E1-50	269459	Ai14(RCL-tdT)/Ai14(RCL-tdT)	M	MOs	RFP-positive	2016-09-15	left	SSs	CAV2-Cre.V795	R8S4-161006	188	L4/5 IT CTX
SQ-80001_S87_E1-50	269459	Ai14(RCL-tdT)/Ai14(RCL-tdT)	M	MOs	RFP-positive	2016-09-15	left	SSs	CAV2-Cre.V795	R8S4-161006	206	L5 IT CTX
SQ-80001_S88_E1-50	269459	Ai14(RCL-tdT)/Ai14(RCL-tdT)	M	MOs	RFP-positive	2016-09-15	left	SSs	CAV2-Cre.V795	R8S4-161006	191	L4/5 IT CTX
SQ-80001_S89_E1-50	269459	Ai14(RCL-tdT)/Ai14(RCL-tdT)	M	MOs	RFP-positive	2016-09-15	left	SSs	CAV2-Cre.V795	R8S4-161006	191	L4/5 IT CTX
SQ-80001_S90_E1-50	269459	Ai14(RCL-tdT)/Ai14(RCL-tdT)	M	MOs	RFP-positive	2016-09-15	left	SSs	CAV2-Cre.V795	R8S4-161006	191	L4/5 IT CTX
SQ-80001_S91_E1-50	269459	Ai14(RCL-tdT)/Ai14(RCL-tdT)	M	MOs	RFP-positive	2016-09-15	left	SSs	CAV2-Cre.V795	R8S4-161006	191	L4/5 IT CTX
SQ-80001_S92_E1-50	269459	Ai14(RCL-tdT)/Ai14(RCL-tdT)	M	MOs	RFP-positive	2016-09-15	left	SSs	CAV2-Cre.V795	R8S4-161006	191	L4/5 IT CTX
SQ-80001_S93_E1-50	269459	Ai14(RCL-tdT)/Ai14(RCL-tdT)	M	MOs	RFP-positive	2016-09-15	left	SSs	CAV2-Cre.V795	R8S4-161006	191	L4/5 IT CTX
SQ-80001_S94_E1-50	269459	Ai14(RCL-tdT)/Ai14(RCL-tdT)	M	MOs	RFP-positive	2016-09-15	left	SSs	CAV2-Cre.V795	R8S4-161006	200	L5 IT CTX
SQ-80001_S95_E1-50	269459	Ai14(RCL-tdT)/Ai14(RCL-tdT)	M	MOs	RFP-positive	2016-09-15	left	SSs	CAV2-Cre.V795	R8S4-161006	200	L5 IT CTX
SQ-80001_S96_E1-50	269459	Ai14(RCL-tdT)/Ai14(RCL-tdT)	M	MOs	RFP-positive	2016-09-15	left	SSs	CAV2-Cre.V795	R8S4-161006	206	L5 IT CTX
SQ-80004_S49_E1-50	270080	Ai14(RCL-tdT)/Ai14(RCL-tdT)	M	MOs	RFP-positive	2016-09-19	left	MOp	CAV2-Cre.V795	R8S4-161006	188	L4/5 IT CTX
SQ-80004_S50_E1-50	270080	Ai14(RCL-tdT)/Ai14(RCL-tdT)	M	MOs	RFP-positive	2016-09-19	left	MOp	CAV2-Cre.V795	R8S4-161006	187	L4/5 IT CTX
SQ-80004_S51_E1-50	270080	Ai14(RCL-tdT)/Ai14(RCL-tdT)	M	MOs	RFP-positive	2016-09-19	left	MOp	CAV2-Cre.V795	R8S4-161006	191	L4/5 IT CTX
SQ-80004_S52_E1-50	270080	Ai14(RCL-tdT)/Ai14(RCL-tdT)	M	MOs	RFP-positive	2016-09-19	left	MOp	CAV2-Cre.V795	R8S4-161006	191	L4/5 IT CTX
SQ-80004_S53_E1-50	270080	Ai14(RCL-tdT)/Ai14(RCL-tdT)	M	MOs	RFP-positive	2016-09-19	left	MOp	CAV2-Cre.V795	R8S4-161006	187	L4/5 IT CTX
SQ-80004_S54_E1-50	270080	Ai14(RCL-tdT)/Ai14(RCL-tdT)	M	MOs	RFP-positive	2016-09-19	left	MOp	CAV2-Cre.V795	R8S4-161006	191	L4/5 IT CTX
SQ-80004_S55_E1-50	270080	Ai14(RCL-tdT)/Ai14(RCL-tdT)	M	MOs	RFP-positive	2016-09-19	left	MOp	CAV2-Cre.V795	R8S4-161006	199	L5 IT CTX
SQ-80004_S57_E1-50	270080	Ai14(RCL-tdT)/Ai14(RCL-tdT)	M	MOs	RFP-positive	2016-09-19	left	MOp	CAV2-Cre.V795	R8S4-161006	183	L4/5 IT CTX
SQ-80004_S58_E1-50	270080	Ai14(RCL-tdT)/Ai14(RCL-tdT)	M	MOs	RFP-positive	2016-09-19	left	MOp	CAV2-Cre.V795	R8S4-161006	191	L4/5 IT CTX
SQ-80004_S59_E1-50	270080	Ai14(RCL-tdT)/Ai14(RCL-tdT)	M	MOs	RFP-positive	2016-09-19	left	MOp	CAV2-Cre.V795	R8S4-161006	191	L4/5 IT CTX
SQ-80004_S61_E1-50	270080	Ai14(RCL-tdT)/Ai14(RCL-tdT)	M	MOs	RFP-positive	2016-09-19	left	MOp	CAV2-Cre.V795	R8S4-161006	191	L4/5 IT CTX
SQ-80004_S62_E1-50	270080	Ai14(RCL-tdT)/Ai14(RCL-tdT)	M	MOs	RFP-positive	2016-09-19	left	MOp	CAV2-Cre.V795	R8S4-161006	191	L4/5 IT CTX
SQ-80004_S64_E1-50	270080	Ai14(RCL-tdT)/Ai14(RCL-tdT)	M	MOs	RFP-positive	2016-09-19	left	MOp	CAV2-Cre.V795	R8S4-161006	191	L4/5 IT CTX
SQ-80004_S65_E1-50	270080	Ai14(RCL-tdT)/Ai14(RCL-tdT)	M	MOs	RFP-positive	2016-09-19	left	MOp	CAV2-Cre.V795	R8S4-161006	188	L4/5 IT CTX
SQ-80004_S66_E1-50	270080	Ai14(RCL-tdT)/Ai14(RCL-tdT)	M	MOs	RFP-positive	2016-09-19	left	MOp	CAV2-Cre.V795	R8S4-161006	191	L4/5 IT CTX
SQ-80004_S67_E1-50	270080	Ai14(RCL-tdT)/Ai14(RCL-tdT)	M	MOs	RFP-positive	2016-09-19	left	MOp	CAV2-Cre.V795	R8S4-161006	187	L4/5 IT CTX
SQ-80004_S68_E1-50	270080	Ai14(RCL-tdT)/Ai14(RCL-tdT)	M	MOs	RFP-positive	2016-09-19	left	MOp	CAV2-Cre.V795	R8S4-161006	191	L4/5 IT CTX
SQ-80004_S69_E1-50	270080	Ai14(RCL-tdT)/Ai14(RCL-tdT)	M	MOs	RFP-positive	2016-09-19	left	MOp	CAV2-Cre.V795	R8S4-161006	191	L4/5 IT CTX
SQ-80004_S70_E1-50	270080	Ai14(RCL-tdT)/Ai14(RCL-tdT)	M	MOs	RFP-positive	2016-09-19	left	MOp	CAV2-Cre.V795	R8S4-161006	191	L4/5 IT CTX
SQ-80004_S71_E1-50	270080	Ai14(RCL-tdT)/Ai14(RCL-tdT)	M	MOs	RFP-positive	2016-09-19	left	MOp	CAV2-Cre.V795	R8S4-161006	206	L5 IT CTX
SQ-80004_S72_E1-50	270080	Ai14(RCL-tdT)/Ai14(RCL-tdT)	M	MOs	RFP-positive	2016-09-19	left	MOp	CAV2-Cre.V795	R8S4-161006	191	L4/5 IT CTX
SQ-80004_S73_E1-50	270080	Ai14(RCL-tdT)/Ai14(RCL-tdT)	M	MOs	RFP-positive	2016-09-19	left	MOp	CAV2-Cre.V795	R8S4-161006	191	L4/5 IT CTX
SQ-80004_S74_E1-50	270080	Ai14(RCL-tdT)/Ai14(RCL-tdT)	M	MOs	RFP-positive	2016-09-19	left	MOp	CAV2-Cre.V795	R8S4-161006	191	L4/5 IT CTX
SQ-80004_S75_E1-50	270080	Ai14(RCL-tdT)/Ai14(RCL-tdT)	M	MOs	RFP-positive	2016-09-19	left	MOp	CAV2-Cre.V795	R8S4-161006	191	L4/5 IT CTX
SQ-80004_S77_E1-50	270080	Ai14(RCL-tdT)/Ai14(RCL-tdT)	M	MOs	RFP-positive	2016-09-19	left	MOp	CAV2-Cre.V795	R8S4-161006	191	L4/5 IT CTX
SQ-80004_S78_E1-50	270080	Ai14(RCL-tdT)/Ai14(RCL-tdT)	M	MOs	RFP-positive	2016-09-19	left	MOp	CAV2-Cre.V795	R8S4-161006	187	L4/5 IT CTX
SQ-80004_S79_E1-50	270080	Ai14(RCL-tdT)/Ai14(RCL-tdT)	M	MOs	RFP-positive	2016-09-19	left	MOp	CAV2-Cre.V795	R8S4-161006	187	L4/5 IT CTX
SQ-80004_S80_E1-50	270080	Ai14(RCL-tdT)/Ai14(RCL-tdT)	M	MOs	RFP-positive	2016-09-19	left	MOp	CAV2-Cre.V795	R8S4-161006	191	L4/5 IT CTX
SQ-80004_S81_E1-50	270080	Ai14(RCL-tdT)/Ai14(RCL-tdT)	M	MOs	RFP-positive	2016-09-19	left	MOp	CAV2-Cre.V795	R8S4-161006	200	L5 IT CTX
SQ-80004_S83_E1-50	270080	Ai14(RCL-tdT)/Ai14(RCL-tdT)	M	MOs	RFP-positive	2016-09-19	left	MOp	CAV2-Cre.V795	R8S4-161006	191	L4/5 IT CTX
SQ-80004_S85_E1-50	270080	Ai14(RCL-tdT)/Ai14(RCL-tdT)	M	MOs	RFP-positive	2016-09-19	left	MOp	CAV2-Cre.V795	R8S4-161006	200	L5 IT CTX
SQ-80004_S86_E1-50	270080	Ai14(RCL-tdT)/Ai14(RCL-tdT)	M	MOs	RFP-positive	2016-09-19	left	MOp	CAV2-Cre.V795	R8S4-161006	187	L4/5 IT CTX
SQ-80004_S87_E1-50	270080	Ai14(RCL-tdT)/Ai14(RCL-tdT)	M	MOs	RFP-positive	2016-09-19	left	MOp	CAV2-Cre.V795	R8S4-161006	191	L4/5 IT CTX
SQ-80004_S88_E1-50	270080	Ai14(RCL-tdT)/Ai14(RCL-tdT)	M	MOs	RFP-positive	2016-09-19	left	MOp	CAV2-Cre.V795	R8S4-161006	191	L4/5 IT CTX
SQ-80004_S89_E1-50	270080	Ai14(RCL-tdT)/Ai14(RCL-tdT)	M	MOs	RFP-positive	2016-09-19	left	MOp	CAV2-Cre.V795	R8S4-161006	191	L4/5 IT CTX
SQ-80004_S90_E1-50	270080	Ai14(RCL-tdT)/Ai14(RCL-tdT)	M	MOs	RFP-positive	2016-09-19	left	MOp	CAV2-Cre.V795	R8S4-161006	191	L4/5 IT CTX
SQ-80004_S91_E1-50	270080	Ai14(RCL-tdT)/Ai14(RCL-tdT)	M	MOs	RFP-positive	2016-09-19	left	MOp	CAV2-Cre.V795	R8S4-161006	187	L4/5 IT CTX
SQ-80004_S92_E1-50	270080	Ai14(RCL-tdT)/Ai14(RCL-tdT)	M	MOs	RFP-positive	2016-09-19	left	MOp	CAV2-Cre.V795	R8S4-161006	193	L4/5 IT CTX
SQ-80004_S93_E1-50	270080	Ai14(RCL-tdT)/Ai14(RCL-tdT)	M	MOs	RFP-positive	2016-09-19	left	MOp	CAV2-Cre.V795	R8S4-161006	191	L4/5 IT CTX
SQ-80004_S94_E1-50	270080	Ai14(RCL-tdT)/Ai14(RCL-tdT)	M	MOs	RFP-positive	2016-09-19	left	MOp	CAV2-Cre.V795	R8S4-161006	191	L4/5 IT CTX
SQ-80004_S96_E1-50	270080	Ai14(RCL-tdT)/Ai14(RCL-tdT)	M	MOs	RFP-positive	2016-09-19	left	MOp	CAV2-Cre.V795	R8S4-161006	191	L4/5 IT CTX
SQ-80006_S37_E1-50	267875	Ai14(RCL-tdT)/Ai14(RCL-tdT)	M	MOs	RFP-positive	2016-09-06	left	MOs	CAV2-Cre.V795	R8S4-161006	191	L4/5 IT CTX
SQ-80006_S38_E1-50	267875	Ai14(RCL-tdT)/Ai14(RCL-tdT)	M	MOs	RFP-positive	2016-09-06	left	MOs	CAV2-Cre.V795	R8S4-161006	206	L5 IT CTX
SQ-80006_S39_E1-50	267875	Ai14(RCL-tdT)/Ai14(RCL-tdT)	M	MOs	RFP-positive	2016-09-06	left	MOs	CAV2-Cre.V795	R8S4-161006	191	L4/5 IT CTX
SQ-80006_S40_E1-50	267875	Ai14(RCL-tdT)/Ai14(RCL-tdT)	M	MOs	RFP-positive	2016-09-06	left	MOs	CAV2-Cre.V795	R8S4-161006	190	L4/5 IT CTX
SQ-80006_S41_E1-50	270080	Ai14(RCL-tdT)/Ai14(RCL-tdT)	M	MOs	RFP-positive	2016-09-19	left	MOp	CAV2-Cre.V795	R8S4-161006	191	L4/5 IT CTX
SQ-80006_S42_E1-50	270080	Ai14(RCL-tdT)/Ai14(RCL-tdT)	M	MOs	RFP-positive	2016-09-19	left	MOp	CAV2-Cre.V795	R8S4-161006	191	L4/5 IT CTX
SQ-80006_S43_E1-50	270080	Ai14(RCL-tdT)/Ai14(RCL-tdT)	M	MOs	RFP-positive	2016-09-19	left	MOp	CAV2-Cre.V795	R8S4-161006	168	L2/3 IT CTX
SQ-80006_S44_E1-50	270080	Ai14(RCL-tdT)/Ai14(RCL-tdT)	M	MOs	RFP-positive	2016-09-19	left	MOp	CAV2-Cre.V795	R8S4-161006	188	L4/5 IT CTX
SQ-80006_S45_E1-50	270080	Ai14(RCL-tdT)/Ai14(RCL-tdT)	M	MOs	RFP-positive	2016-09-19	left	MOp	CAV2-Cre.V795	R8S4-161006	191	L4/5 IT CTX
SQ-80006_S46_E1-50	270080	Ai14(RCL-tdT)/Ai14(RCL-tdT)	M	MOs	RFP-positive	2016-09-19	left	MOp	CAV2-Cre.V795	R8S4-161006	191	L4/5 IT CTX
SQ-80006_S47_E1-50	270080	Ai14(RCL-tdT)/Ai14(RCL-tdT)	M	MOs	RFP-positive	2016-09-19	left	MOp	CAV2-Cre.V795	R8S4-161006	191	L4/5 IT CTX
SQ-80006_S48_E1-50	270080	Ai14(RCL-tdT)/Ai14(RCL-tdT)	M	MOs	RFP-positive	2016-09-19	left	MOp	CAV2-Cre.V795	R8S4-161006	191	L4/5 IT CTX
SQ-80006_S49_E1-50	270080	Ai14(RCL-tdT)/Ai14(RCL-tdT)	M	MOs	RFP-positive	2016-09-19	left	MOp	CAV2-Cre.V795	R8S4-161006	191	L4/5 IT CTX
SQ-80006_S50_E1-50	270080	Ai14(RCL-tdT)/Ai14(RCL-tdT)	M	MOs	RFP-positive	2016-09-19	left	MOp	CAV2-Cre.V795	R8S4-161006	191	L4/5 IT CTX
SQ-80006_S51_E1-50	270080	Ai14(RCL-tdT)/Ai14(RCL-tdT)	M	MOs	RFP-positive	2016-09-19	left	MOp	CAV2-Cre.V795	R8S4-161006	199	L5 IT CTX
SQ-80006_S52_E1-50	270080	Ai14(RCL-tdT)/Ai14(RCL-tdT)	M	MOs	RFP-positive	2016-09-19	left	MOp	CAV2-Cre.V795	R8S4-161006	191	L4/5 IT CTX
SQ-80006_S53_E1-50	270080	Ai14(RCL-tdT)/Ai14(RCL-tdT)	M	MOs	RFP-positive	2016-09-19	left	MOp	CAV2-Cre.V795	R8S4-161006	198	L5 IT CTX
SQ-80006_S54_E1-50	270080	Ai14(RCL-tdT)/Ai14(RCL-tdT)	M	MOs	RFP-positive	2016-09-19	left	MOp	CAV2-Cre.V795	R8S4-161006	200	L5 IT CTX
SQ-80006_S56_E1-50	270080	Ai14(RCL-tdT)/Ai14(RCL-tdT)	M	MOs	RFP-positive	2016-09-19	left	MOp	CAV2-Cre.V795	R8S4-161006	187	L4/5 IT CTX
SQ-80006_S57_E1-50	270080	Ai14(RCL-tdT)/Ai14(RCL-tdT)	M	MOs	RFP-positive	2016-09-19	left	MOp	CAV2-Cre.V795	R8S4-161006	191	L4/5 IT CTX
SQ-80006_S58_E1-50	270080	Ai14(RCL-tdT)/Ai14(RCL-tdT)	M	MOs	RFP-positive	2016-09-19	left	MOp	CAV2-Cre.V795	R8S4-161006	188	L4/5 IT CTX
SQ-80006_S60_E1-50	270080	Ai14(RCL-tdT)/Ai14(RCL-tdT)	M	MOs	RFP-positive	2016-09-19	left	MOp	CAV2-Cre.V795	R8S4-161006	206	L5 IT CTX
SQ-80006_S61_E1-50	270080	Ai14(RCL-tdT)/Ai14(RCL-tdT)	M	MOs	RFP-positive	2016-09-19	left	MOp	CAV2-Cre.V795	R8S4-161006	191	L4/5 IT CTX
SQ-80006_S62_E1-50	270080	Ai14(RCL-tdT)/Ai14(RCL-tdT)	M	MOs	RFP-positive	2016-09-19	left	MOp	CAV2-Cre.V795	R8S4-161006	191	L4/5 IT CTX
SQ-80006_S64_E1-50	270080	Ai14(RCL-tdT)/Ai14(RCL-tdT)	M	MOs	RFP-positive	2016-09-19	left	MOp	CAV2-Cre.V795	R8S4-161006	200	L5 IT CTX
SQ-80006_S65_E1-50	270080	Ai14(RCL-tdT)/Ai14(RCL-tdT)	M	MOs	RFP-positive	2016-09-19	left	MOp	CAV2-Cre.V795	R8S4-161006	191	L4/5 IT CTX
SQ-80006_S66_E1-50	270080	Ai14(RCL-tdT)/Ai14(RCL-tdT)	M	MOs	RFP-positive	2016-09-19	left	MOp	CAV2-Cre.V795	R8S4-161006	191	L4/5 IT CTX
SQ-80006_S67_E1-50	270080	Ai14(RCL-tdT)/Ai14(RCL-tdT)	M	MOs	RFP-positive	2016-09-19	left	MOp	CAV2-Cre.V795	R8S4-161006	191	L4/5 IT CTX
SQ-80006_S68_E1-50	270080	Ai14(RCL-tdT)/Ai14(RCL-tdT)	M	MOs	RFP-positive	2016-09-19	left	MOp	CAV2-Cre.V795	R8S4-161006	206	L5 IT CTX
SQ-80006_S69_E1-50	270080	Ai14(RCL-tdT)/Ai14(RCL-tdT)	M	MOs	RFP-positive	2016-09-19	left	MOp	CAV2-Cre.V795	R8S4-161006	206	L5 IT CTX
SQ-80006_S70_E1-50	270080	Ai14(RCL-tdT)/Ai14(RCL-tdT)	M	MOs	RFP-positive	2016-09-19	left	MOp	CAV2-Cre.V795	R8S4-161006	191	L4/5 IT CTX
SQ-80006_S71_E1-50	270080	Ai14(RCL-tdT)/Ai14(RCL-tdT)	M	MOs	RFP-positive	2016-09-19	left	MOp	CAV2-Cre.V795	R8S4-161006	187	L4/5 IT CTX
SQ-80006_S72_E1-50	270080	Ai14(RCL-tdT)/Ai14(RCL-tdT)	M	MOs	RFP-positive	2016-09-19	left	MOp	CAV2-Cre.V795	R8S4-161006	191	L4/5 IT CTX
SQ-80006_S73_E1-50	270881	Ai14(RCL-tdT)/wt	M	MOs	RFP-positive	2016-09-21	left	SSs	RV-dGdL-Cre	R8S4-161006	206	L5 IT CTX
SQ-80006_S74_E1-50	270881	Ai14(RCL-tdT)/wt	M	MOs	RFP-positive	2016-09-21	left	SSs	RV-dGdL-Cre	R8S4-161006	191	L4/5 IT CTX
SQ-80006_S75_E1-50	270881	Ai14(RCL-tdT)/wt	M	MOs	RFP-positive	2016-09-21	left	SSs	RV-dGdL-Cre	R8S4-161006	206	L5 IT CTX
SQ-80006_S76_E1-50	270881	Ai14(RCL-tdT)/wt	M	MOs	RFP-positive	2016-09-21	left	SSs	RV-dGdL-Cre	R8S4-161006	200	L5 IT CTX
SQ-80006_S77_E1-50	270881	Ai14(RCL-tdT)/wt	M	MOs	RFP-positive	2016-09-21	left	SSs	RV-dGdL-Cre	R8S4-161006	206	L5 IT CTX
SQ-80006_S78_E1-50	270881	Ai14(RCL-tdT)/wt	M	MOs	RFP-positive	2016-09-21	left	SSs	RV-dGdL-Cre	R8S4-161006	206	L5 IT CTX
SQ-80006_S79_E1-50	270881	Ai14(RCL-tdT)/wt	M	MOs	RFP-positive	2016-09-21	left	SSs	RV-dGdL-Cre	R8S4-161006	191	L4/5 IT CTX
SQ-80006_S80_E1-50	270881	Ai14(RCL-tdT)/wt	M	MOs	RFP-positive	2016-09-21	left	SSs	RV-dGdL-Cre	R8S4-161006	199	L5 IT CTX
SQ-80006_S81_E1-50	270881	Ai14(RCL-tdT)/wt	M	MOs	RFP-positive	2016-09-21	left	SSs	RV-dGdL-Cre	R8S4-161006	206	L5 IT CTX
SQ-80006_S82_E1-50	270881	Ai14(RCL-tdT)/wt	M	MOs	RFP-positive	2016-09-21	left	SSs	RV-dGdL-Cre	R8S4-161006	200	L5 IT CTX
SQ-80006_S83_E1-50	270881	Ai14(RCL-tdT)/wt	M	MOs	RFP-positive	2016-09-21	left	SSs	RV-dGdL-Cre	R8S4-161006	187	L4/5 IT CTX
SQ-80006_S84_E1-50	270881	Ai14(RCL-tdT)/wt	M	MOs	RFP-positive	2016-09-21	left	SSs	RV-dGdL-Cre	R8S4-161006	208	L5 IT CTX
SQ-80006_S85_E1-50	270881	Ai14(RCL-tdT)/wt	M	MOs	RFP-positive	2016-09-21	left	SSs	RV-dGdL-Cre	R8S4-161006	191	L4/5 IT CTX
SQ-80006_S87_E1-50	270881	Ai14(RCL-tdT)/wt	M	MOs	RFP-positive	2016-09-21	left	SSs	RV-dGdL-Cre	R8S4-161006	206	L5 IT CTX
SQ-80006_S88_E1-50	270881	Ai14(RCL-tdT)/wt	M	MOs	RFP-positive	2016-09-21	left	SSs	RV-dGdL-Cre	R8S4-161006	191	L4/5 IT CTX
SQ-80006_S89_E1-50	270083	Ai14(RCL-tdT)/Ai14(RCL-tdT)	F	MOs	RFP-positive	2016-09-20	left	PERI	CAV2-Cre.V795	R8S4-161006	191	L4/5 IT CTX
SQ-80006_S90_E1-50	270083	Ai14(RCL-tdT)/Ai14(RCL-tdT)	F	MOs	RFP-positive	2016-09-20	left	PERI	CAV2-Cre.V795	R8S4-161006	191	L4/5 IT CTX
SQ-80006_S91_E1-50	270083	Ai14(RCL-tdT)/Ai14(RCL-tdT)	F	MOs	RFP-positive	2016-09-20	left	PERI	CAV2-Cre.V795	R8S4-161006	191	L4/5 IT CTX
SQ-80006_S92_E1-50	270083	Ai14(RCL-tdT)/Ai14(RCL-tdT)	F	MOs	RFP-positive	2016-09-20	left	PERI	CAV2-Cre.V795	R8S4-161006	206	L5 IT CTX
SQ-80006_S93_E1-50	270083	Ai14(RCL-tdT)/Ai14(RCL-tdT)	F	MOs	RFP-positive	2016-09-20	left	PERI	CAV2-Cre.V795	R8S4-161006	191	L4/5 IT CTX
SQ-80006_S94_E1-50	270083	Ai14(RCL-tdT)/Ai14(RCL-tdT)	F	MOs	RFP-positive	2016-09-20	left	PERI	CAV2-Cre.V795	R8S4-161006	191	L4/5 IT CTX
SQ-80008_S89_E1-50	270881	Ai14(RCL-tdT)/wt	M	MOs	RFP-positive	2016-09-21	left	SSs	RV-dGdL-Cre	R8S4-161006	206	L5 IT CTX
SQ-80010_S17_E1-50	272053	Ai14(RCL-tdT)/Ai14(RCL-tdT)	M	MOs	RFP-positive	2016-09-26	left	SSs	RV-dGdL-Cre	R8S4-161013	206	L5 IT CTX
SQ-80010_S18_E1-50	272053	Ai14(RCL-tdT)/Ai14(RCL-tdT)	M	MOs	RFP-positive	2016-09-26	left	SSs	RV-dGdL-Cre	R8S4-161013	191	L4/5 IT CTX
SQ-80010_S19_E1-50	272053	Ai14(RCL-tdT)/Ai14(RCL-tdT)	M	MOs	RFP-positive	2016-09-26	left	SSs	RV-dGdL-Cre	R8S4-161013	200	L5 IT CTX
SQ-80010_S20_E1-50	272053	Ai14(RCL-tdT)/Ai14(RCL-tdT)	M	MOs	RFP-positive	2016-09-26	left	SSs	RV-dGdL-Cre	R8S4-161013	191	L4/5 IT CTX
SQ-80010_S21_E1-50	272053	Ai14(RCL-tdT)/Ai14(RCL-tdT)	M	MOs	RFP-positive	2016-09-26	left	SSs	RV-dGdL-Cre	R8S4-161013	191	L4/5 IT CTX
SQ-80010_S22_E1-50	272053	Ai14(RCL-tdT)/Ai14(RCL-tdT)	M	MOs	RFP-positive	2016-09-26	left	SSs	RV-dGdL-Cre	R8S4-161013	208	L5 IT CTX
SQ-80010_S23_E1-50	272053	Ai14(RCL-tdT)/Ai14(RCL-tdT)	M	MOs	RFP-positive	2016-09-26	left	SSs	RV-dGdL-Cre	R8S4-161013	206	L5 IT CTX
SQ-80010_S24_E1-50	272053	Ai14(RCL-tdT)/Ai14(RCL-tdT)	M	MOs	RFP-positive	2016-09-26	left	SSs	RV-dGdL-Cre	R8S4-161013	191	L4/5 IT CTX
SQ-80010_S25_E1-50	272053	Ai14(RCL-tdT)/Ai14(RCL-tdT)	M	MOs	RFP-positive	2016-09-26	left	SSs	RV-dGdL-Cre	R8S4-161013	206	L5 IT CTX
SQ-80010_S26_E1-50	272053	Ai14(RCL-tdT)/Ai14(RCL-tdT)	M	MOs	RFP-positive	2016-09-26	left	SSs	RV-dGdL-Cre	R8S4-161013	168	L2/3 IT CTX
SQ-80010_S27_E1-50	272053	Ai14(RCL-tdT)/Ai14(RCL-tdT)	M	MOs	RFP-positive	2016-09-26	left	SSs	RV-dGdL-Cre	R8S4-161013	191	L4/5 IT CTX
SQ-80010_S28_E1-50	272053	Ai14(RCL-tdT)/Ai14(RCL-tdT)	M	MOs	RFP-positive	2016-09-26	left	SSs	RV-dGdL-Cre	R8S4-161013	206	L5 IT CTX
SQ-80010_S29_E1-50	272053	Ai14(RCL-tdT)/Ai14(RCL-tdT)	M	MOs	RFP-positive	2016-09-26	left	SSs	RV-dGdL-Cre	R8S4-161013	191	L4/5 IT CTX
SQ-80010_S30_E1-50	272053	Ai14(RCL-tdT)/Ai14(RCL-tdT)	M	MOs	RFP-positive	2016-09-26	left	SSs	RV-dGdL-Cre	R8S4-161013	168	L2/3 IT CTX
SQ-80010_S31_E1-50	272053	Ai14(RCL-tdT)/Ai14(RCL-tdT)	M	MOs	RFP-positive	2016-09-26	left	SSs	RV-dGdL-Cre	R8S4-161013	206	L5 IT CTX
SQ-80010_S32_E1-50	272053	Ai14(RCL-tdT)/Ai14(RCL-tdT)	M	MOs	RFP-positive	2016-09-26	left	SSs	RV-dGdL-Cre	R8S4-161013	191	L4/5 IT CTX
SQ-80010_S33_E1-50	272053	Ai14(RCL-tdT)/Ai14(RCL-tdT)	M	MOs	RFP-positive	2016-09-26	left	SSs	RV-dGdL-Cre	R8S4-161013	200	L5 IT CTX
SQ-80010_S34_E1-50	272053	Ai14(RCL-tdT)/Ai14(RCL-tdT)	M	MOs	RFP-positive	2016-09-26	left	SSs	RV-dGdL-Cre	R8S4-161013	191	L4/5 IT CTX
SQ-80010_S35_E1-50	272053	Ai14(RCL-tdT)/Ai14(RCL-tdT)	M	MOs	RFP-positive	2016-09-26	left	SSs	RV-dGdL-Cre	R8S4-161013	200	L5 IT CTX
SQ-80010_S36_E1-50	272053	Ai14(RCL-tdT)/Ai14(RCL-tdT)	M	MOs	RFP-positive	2016-09-26	left	SSs	RV-dGdL-Cre	R8S4-161013	206	L5 IT CTX
SQ-80010_S37_E1-50	272053	Ai14(RCL-tdT)/Ai14(RCL-tdT)	M	MOs	RFP-positive	2016-09-26	left	SSs	RV-dGdL-Cre	R8S4-161013	191	L4/5 IT CTX
SQ-80010_S38_E1-50	272053	Ai14(RCL-tdT)/Ai14(RCL-tdT)	M	MOs	RFP-positive	2016-09-26	left	SSs	RV-dGdL-Cre	R8S4-161013	191	L4/5 IT CTX
SQ-80010_S39_E1-50	272053	Ai14(RCL-tdT)/Ai14(RCL-tdT)	M	MOs	RFP-positive	2016-09-26	left	SSs	RV-dGdL-Cre	R8S4-161013	205	L5 IT CTX
SQ-80010_S40_E1-50	272053	Ai14(RCL-tdT)/Ai14(RCL-tdT)	M	MOs	RFP-positive	2016-09-26	left	SSs	RV-dGdL-Cre	R8S4-161013	208	L5 IT CTX
SQ-80010_S42_E1-50	272053	Ai14(RCL-tdT)/Ai14(RCL-tdT)	M	MOs	RFP-positive	2016-09-26	left	SSs	RV-dGdL-Cre	R8S4-161013	187	L4/5 IT CTX
SQ-80010_S43_E1-50	272053	Ai14(RCL-tdT)/Ai14(RCL-tdT)	M	MOs	RFP-positive	2016-09-26	left	SSs	RV-dGdL-Cre	R8S4-161013	206	L5 IT CTX
SQ-80010_S44_E1-50	272053	Ai14(RCL-tdT)/Ai14(RCL-tdT)	M	MOs	RFP-positive	2016-09-26	left	SSs	RV-dGdL-Cre	R8S4-161013	205	L5 IT CTX
SQ-80010_S45_E1-50	272053	Ai14(RCL-tdT)/Ai14(RCL-tdT)	M	MOs	RFP-positive	2016-09-26	left	SSs	RV-dGdL-Cre	R8S4-161013	206	L5 IT CTX
SQ-80010_S46_E1-50	272053	Ai14(RCL-tdT)/Ai14(RCL-tdT)	M	MOs	RFP-positive	2016-09-26	left	SSs	RV-dGdL-Cre	R8S4-161013	206	L5 IT CTX
SQ-80010_S47_E1-50	272053	Ai14(RCL-tdT)/Ai14(RCL-tdT)	M	MOs	RFP-positive	2016-09-26	left	SSs	RV-dGdL-Cre	R8S4-161013	200	L5 IT CTX
SQ-80010_S48_E1-50	272053	Ai14(RCL-tdT)/Ai14(RCL-tdT)	M	MOs	RFP-positive	2016-09-26	left	SSs	RV-dGdL-Cre	R8S4-161013	168	L2/3 IT CTX
SQ-80012_S41_E1-50	272053	Ai14(RCL-tdT)/Ai14(RCL-tdT)	M	MOs	RFP-positive	2016-09-26	left	SSs	RV-dGdL-Cre	R8S4-161013	191	L4/5 IT CTX
SQ-80012_S42_E1-50	272053	Ai14(RCL-tdT)/Ai14(RCL-tdT)	M	MOs	RFP-positive	2016-09-26	left	SSs	RV-dGdL-Cre	R8S4-161013	200	L5 IT CTX
SQ-80012_S43_E1-50	272053	Ai14(RCL-tdT)/Ai14(RCL-tdT)	M	MOs	RFP-positive	2016-09-26	left	SSs	RV-dGdL-Cre	R8S4-161013	206	L5 IT CTX
SQ-80012_S44_E1-50	272053	Ai14(RCL-tdT)/Ai14(RCL-tdT)	M	MOs	RFP-positive	2016-09-26	left	SSs	RV-dGdL-Cre	R8S4-161013	188	L4/5 IT CTX
SQ-80012_S45_E1-50	272053	Ai14(RCL-tdT)/Ai14(RCL-tdT)	M	MOs	RFP-positive	2016-09-26	left	SSs	RV-dGdL-Cre	R8S4-161013	188	L4/5 IT CTX
SQ-80012_S46_E1-50	272053	Ai14(RCL-tdT)/Ai14(RCL-tdT)	M	MOs	RFP-positive	2016-09-26	left	SSs	RV-dGdL-Cre	R8S4-161013	191	L4/5 IT CTX
SQ-80012_S47_E1-50	272053	Ai14(RCL-tdT)/Ai14(RCL-tdT)	M	MOs	RFP-positive	2016-09-26	left	SSs	RV-dGdL-Cre	R8S4-161013	191	L4/5 IT CTX
SQ-80012_S48_E1-50	272053	Ai14(RCL-tdT)/Ai14(RCL-tdT)	M	MOs	RFP-positive	2016-09-26	left	SSs	RV-dGdL-Cre	R8S4-161013	200	L5 IT CTX
SQ-80012_S49_E1-50	272053	Ai14(RCL-tdT)/Ai14(RCL-tdT)	M	MOs	RFP-positive	2016-09-26	left	SSs	RV-dGdL-Cre	R8S4-161013	187	L4/5 IT CTX
SQ-80012_S50_E1-50	272053	Ai14(RCL-tdT)/Ai14(RCL-tdT)	M	MOs	RFP-positive	2016-09-26	left	SSs	RV-dGdL-Cre	R8S4-161013	167	L2/3 IT CTX
SQ-80012_S51_E1-50	272053	Ai14(RCL-tdT)/Ai14(RCL-tdT)	M	MOs	RFP-positive	2016-09-26	left	SSs	RV-dGdL-Cre	R8S4-161013	188	L4/5 IT CTX
SQ-80012_S52_E1-50	272053	Ai14(RCL-tdT)/Ai14(RCL-tdT)	M	MOs	RFP-positive	2016-09-26	left	SSs	RV-dGdL-Cre	R8S4-161013	200	L5 IT CTX
SQ-80012_S53_E1-50	272053	Ai14(RCL-tdT)/Ai14(RCL-tdT)	M	MOs	RFP-positive	2016-09-26	left	SSs	RV-dGdL-Cre	R8S4-161013	208	L5 IT CTX
SQ-80012_S54_E1-50	272053	Ai14(RCL-tdT)/Ai14(RCL-tdT)	M	MOs	RFP-positive	2016-09-26	left	SSs	RV-dGdL-Cre	R8S4-161013	206	L5 IT CTX
SQ-80012_S55_E1-50	272053	Ai14(RCL-tdT)/Ai14(RCL-tdT)	M	MOs	RFP-positive	2016-09-26	left	SSs	RV-dGdL-Cre	R8S4-161013	200	L5 IT CTX
SQ-80012_S56_E1-50	272053	Ai14(RCL-tdT)/Ai14(RCL-tdT)	M	MOs	RFP-positive	2016-09-26	left	SSs	RV-dGdL-Cre	R8S4-161013	187	L4/5 IT CTX
SQ-80012_S57_E1-50	272053	Ai14(RCL-tdT)/Ai14(RCL-tdT)	M	MOs	RFP-positive	2016-09-26	left	SSs	RV-dGdL-Cre	R8S4-161013	200	L5 IT CTX
SQ-80012_S58_E1-50	272053	Ai14(RCL-tdT)/Ai14(RCL-tdT)	M	MOs	RFP-positive	2016-09-26	left	SSs	RV-dGdL-Cre	R8S4-161013	199	L5 IT CTX
SQ-80012_S60_E1-50	272053	Ai14(RCL-tdT)/Ai14(RCL-tdT)	M	MOs	RFP-positive	2016-09-26	left	SSs	RV-dGdL-Cre	R8S4-161013	167	L2/3 IT CTX
SQ-80012_S61_E1-50	272053	Ai14(RCL-tdT)/Ai14(RCL-tdT)	M	MOs	RFP-positive	2016-09-26	left	SSs	RV-dGdL-Cre	R8S4-161013	206	L5 IT CTX
SQ-80012_S62_E1-50	272053	Ai14(RCL-tdT)/Ai14(RCL-tdT)	M	MOs	RFP-positive	2016-09-26	left	SSs	RV-dGdL-Cre	R8S4-161013	206	L5 IT CTX
SQ-80012_S63_E1-50	272053	Ai14(RCL-tdT)/Ai14(RCL-tdT)	M	MOs	RFP-positive	2016-09-26	left	SSs	RV-dGdL-Cre	R8S4-161013	208	L5 IT CTX
SQ-80012_S64_E1-50	272053	Ai14(RCL-tdT)/Ai14(RCL-tdT)	M	MOs	RFP-positive	2016-09-26	left	SSs	RV-dGdL-Cre	R8S4-161013	206	L5 IT CTX
SQ-80012_S73_E1-50	272053	Ai14(RCL-tdT)/Ai14(RCL-tdT)	M	MOs	RFP-positive	2016-09-26	left	SSs	RV-dGdL-Cre	R8S4-161013	187	L4/5 IT CTX
SQ-80012_S74_E1-50	272053	Ai14(RCL-tdT)/Ai14(RCL-tdT)	M	MOs	RFP-positive	2016-09-26	left	SSs	RV-dGdL-Cre	R8S4-161013	187	L4/5 IT CTX
SQ-80012_S75_E1-50	272053	Ai14(RCL-tdT)/Ai14(RCL-tdT)	M	MOs	RFP-positive	2016-09-26	left	SSs	RV-dGdL-Cre	R8S4-161013	206	L5 IT CTX
SQ-80012_S76_E1-50	272053	Ai14(RCL-tdT)/Ai14(RCL-tdT)	M	MOs	RFP-positive	2016-09-26	left	SSs	RV-dGdL-Cre	R8S4-161013	167	L2/3 IT CTX
SQ-80012_S77_E1-50	272053	Ai14(RCL-tdT)/Ai14(RCL-tdT)	M	MOs	RFP-positive	2016-09-26	left	SSs	RV-dGdL-Cre	R8S4-161013	206	L5 IT CTX
SQ-80012_S78_E1-50	272053	Ai14(RCL-tdT)/Ai14(RCL-tdT)	M	MOs	RFP-positive	2016-09-26	left	SSs	RV-dGdL-Cre	R8S4-161013	191	L4/5 IT CTX
SQ-80012_S79_E1-50	272053	Ai14(RCL-tdT)/Ai14(RCL-tdT)	M	MOs	RFP-positive	2016-09-26	left	SSs	RV-dGdL-Cre	R8S4-161013	200	L5 IT CTX
SQ-80012_S80_E1-50	272053	Ai14(RCL-tdT)/Ai14(RCL-tdT)	M	MOs	RFP-positive	2016-09-26	left	SSs	RV-dGdL-Cre	R8S4-161013	191	L4/5 IT CTX
SQ-80014_S33_E1-50	272051	Ai14(RCL-tdT)/Ai14(RCL-tdT)	M	MOs	RFP-positive	2016-09-28	left	SSs	RV-dGdL-Cre	R8S4-161013	206	L5 IT CTX
SQ-80014_S34_E1-50	272051	Ai14(RCL-tdT)/Ai14(RCL-tdT)	M	MOs	RFP-positive	2016-09-28	left	SSs	RV-dGdL-Cre	R8S4-161013	187	L4/5 IT CTX
SQ-80014_S35_E1-50	272051	Ai14(RCL-tdT)/Ai14(RCL-tdT)	M	MOs	RFP-positive	2016-09-28	left	SSs	RV-dGdL-Cre	R8S4-161013	191	L4/5 IT CTX
SQ-80014_S36_E1-50	272051	Ai14(RCL-tdT)/Ai14(RCL-tdT)	M	MOs	RFP-positive	2016-09-28	left	SSs	RV-dGdL-Cre	R8S4-161013	205	L5 IT CTX
SQ-80014_S37_E1-50	272051	Ai14(RCL-tdT)/Ai14(RCL-tdT)	M	MOs	RFP-positive	2016-09-28	left	SSs	RV-dGdL-Cre	R8S4-161013	204	L5 IT CTX
SQ-80014_S38_E1-50	272051	Ai14(RCL-tdT)/Ai14(RCL-tdT)	M	MOs	RFP-positive	2016-09-28	left	SSs	RV-dGdL-Cre	R8S4-161013	191	L4/5 IT CTX
SQ-80014_S39_E1-50	272051	Ai14(RCL-tdT)/Ai14(RCL-tdT)	M	MOs	RFP-positive	2016-09-28	left	SSs	RV-dGdL-Cre	R8S4-161013	191	L4/5 IT CTX
SQ-80014_S40_E1-50	272051	Ai14(RCL-tdT)/Ai14(RCL-tdT)	M	MOs	RFP-positive	2016-09-28	left	SSs	RV-dGdL-Cre	R8S4-161013	208	L5 IT CTX
SQ-80014_S41_E1-50	272051	Ai14(RCL-tdT)/Ai14(RCL-tdT)	M	MOs	RFP-positive	2016-09-28	left	SSs	RV-dGdL-Cre	R8S4-161013	206	L5 IT CTX
SQ-80014_S42_E1-50	272051	Ai14(RCL-tdT)/Ai14(RCL-tdT)	M	MOs	RFP-positive	2016-09-28	left	SSs	RV-dGdL-Cre	R8S4-161013	191	L4/5 IT CTX
SQ-80014_S43_E1-50	272051	Ai14(RCL-tdT)/Ai14(RCL-tdT)	M	MOs	RFP-positive	2016-09-28	left	SSs	RV-dGdL-Cre	R8S4-161013	199	L5 IT CTX
SQ-80014_S44_E1-50	272051	Ai14(RCL-tdT)/Ai14(RCL-tdT)	M	MOs	RFP-positive	2016-09-28	left	SSs	RV-dGdL-Cre	R8S4-161013	200	L5 IT CTX
SQ-80014_S45_E1-50	272051	Ai14(RCL-tdT)/Ai14(RCL-tdT)	M	MOs	RFP-positive	2016-09-28	left	SSs	RV-dGdL-Cre	R8S4-161013	169	L2/3 IT CTX
SQ-80014_S46_E1-50	272051	Ai14(RCL-tdT)/Ai14(RCL-tdT)	M	MOs	RFP-positive	2016-09-28	left	SSs	RV-dGdL-Cre	R8S4-161013	208	L5 IT CTX
SQ-80014_S47_E1-50	272051	Ai14(RCL-tdT)/Ai14(RCL-tdT)	M	MOs	RFP-positive	2016-09-28	left	SSs	RV-dGdL-Cre	R8S4-161013	208	L5 IT CTX
SQ-80014_S48_E1-50	272051	Ai14(RCL-tdT)/Ai14(RCL-tdT)	M	MOs	RFP-positive	2016-09-28	left	SSs	RV-dGdL-Cre	R8S4-161013	187	L4/5 IT CTX
SQ-80014_S49_E1-50	272051	Ai14(RCL-tdT)/Ai14(RCL-tdT)	M	MOs	RFP-positive	2016-09-28	left	SSs	RV-dGdL-Cre	R8S4-161013	191	L4/5 IT CTX
SQ-80014_S50_E1-50	272051	Ai14(RCL-tdT)/Ai14(RCL-tdT)	M	MOs	RFP-positive	2016-09-28	left	SSs	RV-dGdL-Cre	R8S4-161013	168	L2/3 IT CTX
SQ-80014_S51_E1-50	272051	Ai14(RCL-tdT)/Ai14(RCL-tdT)	M	MOs	RFP-positive	2016-09-28	left	SSs	RV-dGdL-Cre	R8S4-161013	200	L5 IT CTX
SQ-80014_S52_E1-50	272051	Ai14(RCL-tdT)/Ai14(RCL-tdT)	M	MOs	RFP-positive	2016-09-28	left	SSs	RV-dGdL-Cre	R8S4-161013	206	L5 IT CTX
SQ-80014_S53_E1-50	272051	Ai14(RCL-tdT)/Ai14(RCL-tdT)	M	MOs	RFP-positive	2016-09-28	left	SSs	RV-dGdL-Cre	R8S4-161013	167	L2/3 IT CTX
SQ-80014_S54_E1-50	272051	Ai14(RCL-tdT)/Ai14(RCL-tdT)	M	MOs	RFP-positive	2016-09-28	left	SSs	RV-dGdL-Cre	R8S4-161013	187	L4/5 IT CTX
SQ-80014_S55_E1-50	272051	Ai14(RCL-tdT)/Ai14(RCL-tdT)	M	MOs	RFP-positive	2016-09-28	left	SSs	RV-dGdL-Cre	R8S4-161013	208	L5 IT CTX
SQ-80014_S56_E1-50	272051	Ai14(RCL-tdT)/Ai14(RCL-tdT)	M	MOs	RFP-positive	2016-09-28	left	SSs	RV-dGdL-Cre	R8S4-161013	168	L2/3 IT CTX
SQ-80014_S57_E1-50	272051	Ai14(RCL-tdT)/Ai14(RCL-tdT)	M	MOs	RFP-positive	2016-09-28	left	SSs	RV-dGdL-Cre	R8S4-161013	200	L5 IT CTX
SQ-80014_S58_E1-50	272051	Ai14(RCL-tdT)/Ai14(RCL-tdT)	M	MOs	RFP-positive	2016-09-28	left	SSs	RV-dGdL-Cre	R8S4-161013	191	L4/5 IT CTX
SQ-80014_S59_E1-50	272051	Ai14(RCL-tdT)/Ai14(RCL-tdT)	M	MOs	RFP-positive	2016-09-28	left	SSs	RV-dGdL-Cre	R8S4-161013	191	L4/5 IT CTX
SQ-80014_S60_E1-50	272051	Ai14(RCL-tdT)/Ai14(RCL-tdT)	M	MOs	RFP-positive	2016-09-28	left	SSs	RV-dGdL-Cre	R8S4-161013	199	L5 IT CTX
SQ-80014_S61_E1-50	272051	Ai14(RCL-tdT)/Ai14(RCL-tdT)	M	MOs	RFP-positive	2016-09-28	left	SSs	RV-dGdL-Cre	R8S4-161013	208	L5 IT CTX
SQ-80014_S63_E1-50	272051	Ai14(RCL-tdT)/Ai14(RCL-tdT)	M	MOs	RFP-positive	2016-09-28	left	SSs	RV-dGdL-Cre	R8S4-161013	208	L5 IT CTX
SQ-80014_S64_E1-50	272051	Ai14(RCL-tdT)/Ai14(RCL-tdT)	M	MOs	RFP-positive	2016-09-28	left	SSs	RV-dGdL-Cre	R8S4-161013	168	L2/3 IT CTX
SQ-80014_S65_E1-50	272052	Ai14(RCL-tdT)/Ai14(RCL-tdT)	M	MOs	RFP-positive	2016-09-28	left	SSs	RV-dGdL-Cre	R8S4-161013	206	L5 IT CTX
SQ-80014_S66_E1-50	272052	Ai14(RCL-tdT)/Ai14(RCL-tdT)	M	MOs	RFP-positive	2016-09-28	left	SSs	RV-dGdL-Cre	R8S4-161013	200	L5 IT CTX
SQ-80014_S67_E1-50	272052	Ai14(RCL-tdT)/Ai14(RCL-tdT)	M	MOs	RFP-positive	2016-09-28	left	SSs	RV-dGdL-Cre	R8S4-161013	208	L5 IT CTX
SQ-80014_S68_E1-50	272052	Ai14(RCL-tdT)/Ai14(RCL-tdT)	M	MOs	RFP-positive	2016-09-28	left	SSs	RV-dGdL-Cre	R8S4-161013	200	L5 IT CTX
SQ-80014_S69_E1-50	272052	Ai14(RCL-tdT)/Ai14(RCL-tdT)	M	MOs	RFP-positive	2016-09-28	left	SSs	RV-dGdL-Cre	R8S4-161013	205	L5 IT CTX
SQ-80014_S70_E1-50	272052	Ai14(RCL-tdT)/Ai14(RCL-tdT)	M	MOs	RFP-positive	2016-09-28	left	SSs	RV-dGdL-Cre	R8S4-161013	208	L5 IT CTX
SQ-80014_S71_E1-50	272052	Ai14(RCL-tdT)/Ai14(RCL-tdT)	M	MOs	RFP-positive	2016-09-28	left	SSs	RV-dGdL-Cre	R8S4-161013	206	L5 IT CTX
SQ-80014_S72_E1-50	272052	Ai14(RCL-tdT)/Ai14(RCL-tdT)	M	MOs	RFP-positive	2016-09-28	left	SSs	RV-dGdL-Cre	R8S4-161013	167	L2/3 IT CTX
SQ-80014_S73_E1-50	272040	Ai14(RCL-tdT)/Ai14(RCL-tdT)	M	MOs	RFP-positive	2016-09-29	left	MOs	RV-dGdL-Cre	R8S4-161013	167	L2/3 IT CTX
SQ-80014_S74_E1-50	272040	Ai14(RCL-tdT)/Ai14(RCL-tdT)	M	MOs	RFP-positive	2016-09-29	left	MOs	RV-dGdL-Cre	R8S4-161013	190	L4/5 IT CTX
SQ-80014_S75_E1-50	272040	Ai14(RCL-tdT)/Ai14(RCL-tdT)	M	MOs	RFP-positive	2016-09-29	left	MOs	RV-dGdL-Cre	R8S4-161013	187	L4/5 IT CTX
SQ-80014_S76_E1-50	272040	Ai14(RCL-tdT)/Ai14(RCL-tdT)	M	MOs	RFP-positive	2016-09-29	left	MOs	RV-dGdL-Cre	R8S4-161013	187	L4/5 IT CTX
SQ-80014_S77_E1-50	272040	Ai14(RCL-tdT)/Ai14(RCL-tdT)	M	MOs	RFP-positive	2016-09-29	left	MOs	RV-dGdL-Cre	R8S4-161013	205	L5 IT CTX
SQ-80014_S78_E1-50	272040	Ai14(RCL-tdT)/Ai14(RCL-tdT)	M	MOs	RFP-positive	2016-09-29	left	MOs	RV-dGdL-Cre	R8S4-161013	200	L5 IT CTX
SQ-80014_S79_E1-50	272040	Ai14(RCL-tdT)/Ai14(RCL-tdT)	M	MOs	RFP-positive	2016-09-29	left	MOs	RV-dGdL-Cre	R8S4-161013	168	L2/3 IT CTX
SQ-80014_S80_E1-50	272040	Ai14(RCL-tdT)/Ai14(RCL-tdT)	M	MOs	RFP-positive	2016-09-29	left	MOs	RV-dGdL-Cre	R8S4-161013	187	L4/5 IT CTX
SQ-80014_S89_E1-50	272052	Ai14(RCL-tdT)/Ai14(RCL-tdT)	M	MOs	RFP-positive	2016-09-28	left	SSs	RV-dGdL-Cre	R8S4-161013	191	L4/5 IT CTX
SQ-80014_S90_E1-50	272052	Ai14(RCL-tdT)/Ai14(RCL-tdT)	M	MOs	RFP-positive	2016-09-28	left	SSs	RV-dGdL-Cre	R8S4-161013	167	L2/3 IT CTX
SQ-80014_S91_E1-50	272052	Ai14(RCL-tdT)/Ai14(RCL-tdT)	M	MOs	RFP-positive	2016-09-28	left	SSs	RV-dGdL-Cre	R8S4-161013	167	L2/3 IT CTX
SQ-80014_S92_E1-50	272052	Ai14(RCL-tdT)/Ai14(RCL-tdT)	M	MOs	RFP-positive	2016-09-28	left	SSs	RV-dGdL-Cre	R8S4-161013	167	L2/3 IT CTX
SQ-80014_S93_E1-50	272052	Ai14(RCL-tdT)/Ai14(RCL-tdT)	M	MOs	RFP-positive	2016-09-28	left	SSs	RV-dGdL-Cre	R8S4-161013	200	L5 IT CTX
SQ-80014_S94_E1-50	272052	Ai14(RCL-tdT)/Ai14(RCL-tdT)	M	MOs	RFP-positive	2016-09-28	left	SSs	RV-dGdL-Cre	R8S4-161013	200	L5 IT CTX
SQ-80014_S95_E1-50	272040	Ai14(RCL-tdT)/Ai14(RCL-tdT)	M	MOs	RFP-positive	2016-09-29	left	MOs	RV-dGdL-Cre	R8S4-161013	187	L4/5 IT CTX
SQ-80014_S96_E1-50	272040	Ai14(RCL-tdT)/Ai14(RCL-tdT)	M	MOs	RFP-positive	2016-09-29	left	MOs	RV-dGdL-Cre	R8S4-161013	206	L5 IT CTX
SQ-80015_S25_E1-50	272051	Ai14(RCL-tdT)/Ai14(RCL-tdT)	M	MOs	RFP-positive	2016-09-28	left	SSs	RV-dGdL-Cre	R8S4-161013	190	L4/5 IT CTX
SQ-80015_S27_E1-50	272051	Ai14(RCL-tdT)/Ai14(RCL-tdT)	M	MOs	RFP-positive	2016-09-28	left	SSs	RV-dGdL-Cre	R8S4-161013	208	L5 IT CTX
SQ-80015_S28_E1-50	272051	Ai14(RCL-tdT)/Ai14(RCL-tdT)	M	MOs	RFP-positive	2016-09-28	left	SSs	RV-dGdL-Cre	R8S4-161013	187	L4/5 IT CTX
SQ-80015_S29_E1-50	272051	Ai14(RCL-tdT)/Ai14(RCL-tdT)	M	MOs	RFP-positive	2016-09-28	left	SSs	RV-dGdL-Cre	R8S4-161013	187	L4/5 IT CTX
SQ-80015_S30_E1-50	272051	Ai14(RCL-tdT)/Ai14(RCL-tdT)	M	MOs	RFP-positive	2016-09-28	left	SSs	RV-dGdL-Cre	R8S4-161013	200	L5 IT CTX
SQ-80015_S31_E1-50	272051	Ai14(RCL-tdT)/Ai14(RCL-tdT)	M	MOs	RFP-positive	2016-09-28	left	SSs	RV-dGdL-Cre	R8S4-161013	191	L4/5 IT CTX
SQ-80015_S32_E1-50	272051	Ai14(RCL-tdT)/Ai14(RCL-tdT)	M	MOs	RFP-positive	2016-09-28	left	SSs	RV-dGdL-Cre	R8S4-161013	188	L4/5 IT CTX
SQ-80015_S33_E1-50	272051	Ai14(RCL-tdT)/Ai14(RCL-tdT)	M	MOs	RFP-positive	2016-09-28	left	SSs	RV-dGdL-Cre	R8S4-161013	182	L4/5 IT CTX
SQ-80015_S34_E1-50	272051	Ai14(RCL-tdT)/Ai14(RCL-tdT)	M	MOs	RFP-positive	2016-09-28	left	SSs	RV-dGdL-Cre	R8S4-161013	200	L5 IT CTX
SQ-80015_S35_E1-50	272051	Ai14(RCL-tdT)/Ai14(RCL-tdT)	M	MOs	RFP-positive	2016-09-28	left	SSs	RV-dGdL-Cre	R8S4-161013	205	L5 IT CTX
SQ-80015_S36_E1-50	272051	Ai14(RCL-tdT)/Ai14(RCL-tdT)	M	MOs	RFP-positive	2016-09-28	left	SSs	RV-dGdL-Cre	R8S4-161013	188	L4/5 IT CTX
SQ-80015_S37_E1-50	272051	Ai14(RCL-tdT)/Ai14(RCL-tdT)	M	MOs	RFP-positive	2016-09-28	left	SSs	RV-dGdL-Cre	R8S4-161013	208	L5 IT CTX
SQ-80015_S38_E1-50	272051	Ai14(RCL-tdT)/Ai14(RCL-tdT)	M	MOs	RFP-positive	2016-09-28	left	SSs	RV-dGdL-Cre	R8S4-161013	208	L5 IT CTX
SQ-80015_S39_E1-50	272051	Ai14(RCL-tdT)/Ai14(RCL-tdT)	M	MOs	RFP-positive	2016-09-28	left	SSs	RV-dGdL-Cre	R8S4-161013	200	L5 IT CTX
SQ-80015_S40_E1-50	272051	Ai14(RCL-tdT)/Ai14(RCL-tdT)	M	MOs	RFP-positive	2016-09-28	left	SSs	RV-dGdL-Cre	R8S4-161013	167	L2/3 IT CTX
SQ-80015_S42_E1-50	272051	Ai14(RCL-tdT)/Ai14(RCL-tdT)	M	MOs	RFP-positive	2016-09-28	left	SSs	RV-dGdL-Cre	R8S4-161013	206	L5 IT CTX
SQ-80015_S43_E1-50	272051	Ai14(RCL-tdT)/Ai14(RCL-tdT)	M	MOs	RFP-positive	2016-09-28	left	SSs	RV-dGdL-Cre	R8S4-161013	187	L4/5 IT CTX
SQ-80015_S44_E1-50	272051	Ai14(RCL-tdT)/Ai14(RCL-tdT)	M	MOs	RFP-positive	2016-09-28	left	SSs	RV-dGdL-Cre	R8S4-161013	206	L5 IT CTX
SQ-80015_S45_E1-50	272051	Ai14(RCL-tdT)/Ai14(RCL-tdT)	M	MOs	RFP-positive	2016-09-28	left	SSs	RV-dGdL-Cre	R8S4-161013	167	L2/3 IT CTX
SQ-80015_S46_E1-50	272051	Ai14(RCL-tdT)/Ai14(RCL-tdT)	M	MOs	RFP-positive	2016-09-28	left	SSs	RV-dGdL-Cre	R8S4-161013	191	L4/5 IT CTX
SQ-80015_S47_E1-50	272051	Ai14(RCL-tdT)/Ai14(RCL-tdT)	M	MOs	RFP-positive	2016-09-28	left	SSs	RV-dGdL-Cre	R8S4-161013	188	L4/5 IT CTX
SQ-80015_S48_E1-50	272051	Ai14(RCL-tdT)/Ai14(RCL-tdT)	M	MOs	RFP-positive	2016-09-28	left	SSs	RV-dGdL-Cre	R8S4-161013	187	L4/5 IT CTX
SQ-80015_S49_E1-50	272051	Ai14(RCL-tdT)/Ai14(RCL-tdT)	M	MOs	RFP-positive	2016-09-28	left	SSs	RV-dGdL-Cre	R8S4-161013	208	L5 IT CTX
SQ-80015_S50_E1-50	272051	Ai14(RCL-tdT)/Ai14(RCL-tdT)	M	MOs	RFP-positive	2016-09-28	left	SSs	RV-dGdL-Cre	R8S4-161013	205	L5 IT CTX
SQ-80015_S51_E1-50	272051	Ai14(RCL-tdT)/Ai14(RCL-tdT)	M	MOs	RFP-positive	2016-09-28	left	SSs	RV-dGdL-Cre	R8S4-161013	208	L5 IT CTX
SQ-80015_S53_E1-50	272051	Ai14(RCL-tdT)/Ai14(RCL-tdT)	M	MOs	RFP-positive	2016-09-28	left	SSs	RV-dGdL-Cre	R8S4-161013	191	L4/5 IT CTX
SQ-80015_S54_E1-50	272051	Ai14(RCL-tdT)/Ai14(RCL-tdT)	M	MOs	RFP-positive	2016-09-28	left	SSs	RV-dGdL-Cre	R8S4-161013	188	L4/5 IT CTX
SQ-80015_S55_E1-50	272051	Ai14(RCL-tdT)/Ai14(RCL-tdT)	M	MOs	RFP-positive	2016-09-28	left	SSs	RV-dGdL-Cre	R8S4-161013	206	L5 IT CTX
SQ-80015_S56_E1-50	272051	Ai14(RCL-tdT)/Ai14(RCL-tdT)	M	MOs	RFP-positive	2016-09-28	left	SSs	RV-dGdL-Cre	R8S4-161013	200	L5 IT CTX
SQ-80015_S57_E1-50	272051	Ai14(RCL-tdT)/Ai14(RCL-tdT)	M	MOs	RFP-positive	2016-09-28	left	SSs	RV-dGdL-Cre	R8S4-161013	168	L2/3 IT CTX
SQ-80015_S58_E1-50	272051	Ai14(RCL-tdT)/Ai14(RCL-tdT)	M	MOs	RFP-positive	2016-09-28	left	SSs	RV-dGdL-Cre	R8S4-161013	167	L2/3 IT CTX
SQ-80015_S59_E1-50	272051	Ai14(RCL-tdT)/Ai14(RCL-tdT)	M	MOs	RFP-positive	2016-09-28	left	SSs	RV-dGdL-Cre	R8S4-161013	206	L5 IT CTX
SQ-80015_S60_E1-50	272051	Ai14(RCL-tdT)/Ai14(RCL-tdT)	M	MOs	RFP-positive	2016-09-28	left	SSs	RV-dGdL-Cre	R8S4-161013	208	L5 IT CTX
SQ-80015_S61_E1-50	272051	Ai14(RCL-tdT)/Ai14(RCL-tdT)	M	MOs	RFP-positive	2016-09-28	left	SSs	RV-dGdL-Cre	R8S4-161013	200	L5 IT CTX
SQ-80015_S62_E1-50	272052	Ai14(RCL-tdT)/Ai14(RCL-tdT)	M	MOs	RFP-positive	2016-09-28	left	SSs	RV-dGdL-Cre	R8S4-161013	208	L5 IT CTX
SQ-80015_S63_E1-50	272052	Ai14(RCL-tdT)/Ai14(RCL-tdT)	M	MOs	RFP-positive	2016-09-28	left	SSs	RV-dGdL-Cre	R8S4-161013	206	L5 IT CTX
SQ-80015_S64_E1-50	272052	Ai14(RCL-tdT)/Ai14(RCL-tdT)	M	MOs	RFP-positive	2016-09-28	left	SSs	RV-dGdL-Cre	R8S4-161013	206	L5 IT CTX
SQ-80015_S65_E1-50	272052	Ai14(RCL-tdT)/Ai14(RCL-tdT)	M	MOs	RFP-positive	2016-09-28	left	SSs	RV-dGdL-Cre	R8S4-161013	191	L4/5 IT CTX
SQ-80015_S66_E1-50	272052	Ai14(RCL-tdT)/Ai14(RCL-tdT)	M	MOs	RFP-positive	2016-09-28	left	SSs	RV-dGdL-Cre	R8S4-161013	200	L5 IT CTX
SQ-80015_S67_E1-50	272052	Ai14(RCL-tdT)/Ai14(RCL-tdT)	M	MOs	RFP-positive	2016-09-28	left	SSs	RV-dGdL-Cre	R8S4-161013	206	L5 IT CTX
SQ-80015_S68_E1-50	272052	Ai14(RCL-tdT)/Ai14(RCL-tdT)	M	MOs	RFP-positive	2016-09-28	left	SSs	RV-dGdL-Cre	R8S4-161013	191	L4/5 IT CTX
SQ-80015_S70_E1-50	272052	Ai14(RCL-tdT)/Ai14(RCL-tdT)	M	MOs	RFP-positive	2016-09-28	left	SSs	RV-dGdL-Cre	R8S4-161013	205	L5 IT CTX
SQ-80015_S71_E1-50	272052	Ai14(RCL-tdT)/Ai14(RCL-tdT)	M	MOs	RFP-positive	2016-09-28	left	SSs	RV-dGdL-Cre	R8S4-161013	200	L5 IT CTX
SQ-80015_S72_E1-50	272052	Ai14(RCL-tdT)/Ai14(RCL-tdT)	M	MOs	RFP-positive	2016-09-28	left	SSs	RV-dGdL-Cre	R8S4-161013	206	L5 IT CTX
SQ-80015_S73_E1-50	272040	Ai14(RCL-tdT)/Ai14(RCL-tdT)	M	MOs	RFP-positive	2016-09-29	left	MOs	RV-dGdL-Cre	R8S4-161013	208	L5 IT CTX
SQ-80015_S74_E1-50	272040	Ai14(RCL-tdT)/Ai14(RCL-tdT)	M	MOs	RFP-positive	2016-09-29	left	MOs	RV-dGdL-Cre	R8S4-161013	199	L5 IT CTX
SQ-80015_S75_E1-50	272040	Ai14(RCL-tdT)/Ai14(RCL-tdT)	M	MOs	RFP-positive	2016-09-29	left	MOs	RV-dGdL-Cre	R8S4-161013	208	L5 IT CTX
SQ-80015_S76_E1-50	272040	Ai14(RCL-tdT)/Ai14(RCL-tdT)	M	MOs	RFP-positive	2016-09-29	left	MOs	RV-dGdL-Cre	R8S4-161013	187	L4/5 IT CTX
SQ-80015_S77_E1-50	272040	Ai14(RCL-tdT)/Ai14(RCL-tdT)	M	MOs	RFP-positive	2016-09-29	left	MOs	RV-dGdL-Cre	R8S4-161013	205	L5 IT CTX
SQ-80015_S78_E1-50	272040	Ai14(RCL-tdT)/Ai14(RCL-tdT)	M	MOs	RFP-positive	2016-09-29	left	MOs	RV-dGdL-Cre	R8S4-161013	190	L4/5 IT CTX
SQ-80015_S79_E1-50	272040	Ai14(RCL-tdT)/Ai14(RCL-tdT)	M	MOs	RFP-positive	2016-09-29	left	MOs	RV-dGdL-Cre	R8S4-161013	208	L5 IT CTX
SQ-80015_S80_E1-50	272040	Ai14(RCL-tdT)/Ai14(RCL-tdT)	M	MOs	RFP-positive	2016-09-29	left	MOs	RV-dGdL-Cre	R8S4-161013	206	L5 IT CTX
SQ-80015_S81_E1-50	272040	Ai14(RCL-tdT)/Ai14(RCL-tdT)	M	MOs	RFP-positive	2016-09-29	left	MOs	RV-dGdL-Cre	R8S4-161013	188	L4/5 IT CTX
SQ-80015_S82_E1-50	272040	Ai14(RCL-tdT)/Ai14(RCL-tdT)	M	MOs	RFP-positive	2016-09-29	left	MOs	RV-dGdL-Cre	R8S4-161013	168	L2/3 IT CTX
SQ-80015_S83_E1-50	272040	Ai14(RCL-tdT)/Ai14(RCL-tdT)	M	MOs	RFP-positive	2016-09-29	left	MOs	RV-dGdL-Cre	R8S4-161013	206	L5 IT CTX
SQ-80015_S84_E1-50	272040	Ai14(RCL-tdT)/Ai14(RCL-tdT)	M	MOs	RFP-positive	2016-09-29	left	MOs	RV-dGdL-Cre	R8S4-161013	182	L4/5 IT CTX
SQ-80015_S85_E1-50	272040	Ai14(RCL-tdT)/Ai14(RCL-tdT)	M	MOs	RFP-positive	2016-09-29	left	MOs	RV-dGdL-Cre	R8S4-161013	206	L5 IT CTX
SQ-80015_S86_E1-50	272040	Ai14(RCL-tdT)/Ai14(RCL-tdT)	M	MOs	RFP-positive	2016-09-29	left	MOs	RV-dGdL-Cre	R8S4-161013	188	L4/5 IT CTX
SQ-80015_S87_E1-50	272040	Ai14(RCL-tdT)/Ai14(RCL-tdT)	M	MOs	RFP-positive	2016-09-29	left	MOs	RV-dGdL-Cre	R8S4-161013	191	L4/5 IT CTX
SQ-80015_S88_E1-50	272040	Ai14(RCL-tdT)/Ai14(RCL-tdT)	M	MOs	RFP-positive	2016-09-29	left	MOs	RV-dGdL-Cre	R8S4-161013	167	L2/3 IT CTX
SM-GE8XK_S073_E1-50	403316	Cux2-CreERT2/wt;Ai140(TIT2L-GFP-ICL-tTA2)/wt	M	SSp	GFP-positive/RFP-positive	2018-09-07	left	VISpl	AAV2-retro-EF1a-dTomato	R8S4-181003	168	L2/3 IT CTX
SM-GE8XK_S074_E1-50	403316	Cux2-CreERT2/wt;Ai140(TIT2L-GFP-ICL-tTA2)/wt	M	SSp	GFP-positive/RFP-positive	2018-09-07	left	VISpl	AAV2-retro-EF1a-dTomato	R8S4-181003	168	L2/3 IT CTX
SM-GE8XK_S075_E1-50	403316	Cux2-CreERT2/wt;Ai140(TIT2L-GFP-ICL-tTA2)/wt	M	SSp	GFP-positive/RFP-positive	2018-09-07	left	VISpl	AAV2-retro-EF1a-dTomato	R8S4-181003	168	L2/3 IT CTX
SM-GE8XK_S076_E1-50	403316	Cux2-CreERT2/wt;Ai140(TIT2L-GFP-ICL-tTA2)/wt	M	SSp	GFP-positive/RFP-positive	2018-09-07	left	VISpl	AAV2-retro-EF1a-dTomato	R8S4-181003	166	L2/3 IT CTX
SM-GE8XK_S077_E1-50	403316	Cux2-CreERT2/wt;Ai140(TIT2L-GFP-ICL-tTA2)/wt	M	SSp	GFP-positive/RFP-positive	2018-09-07	left	VISpl	AAV2-retro-EF1a-dTomato	R8S4-181003	168	L2/3 IT CTX
SM-GE8XK_S078_E1-50	403316	Cux2-CreERT2/wt;Ai140(TIT2L-GFP-ICL-tTA2)/wt	M	SSp	GFP-positive/RFP-positive	2018-09-07	left	VISpl	AAV2-retro-EF1a-dTomato	R8S4-181003	168	L2/3 IT CTX
SM-GE8XK_S079_E1-50	403316	Cux2-CreERT2/wt;Ai140(TIT2L-GFP-ICL-tTA2)/wt	M	SSp	GFP-positive/RFP-positive	2018-09-07	left	VISpl	AAV2-retro-EF1a-dTomato	R8S4-181003	168	L2/3 IT CTX
SM-GE8XK_S080_E1-50	403316	Cux2-CreERT2/wt;Ai140(TIT2L-GFP-ICL-tTA2)/wt	M	SSp	GFP-positive/RFP-positive	2018-09-07	left	VISpl	AAV2-retro-EF1a-dTomato	R8S4-181003	168	L2/3 IT CTX
SM-GE8XK_S081_E1-50	403316	Cux2-CreERT2/wt;Ai140(TIT2L-GFP-ICL-tTA2)/wt	M	SSp	GFP-positive/RFP-positive	2018-09-07	left	VISpl	AAV2-retro-EF1a-dTomato	R8S4-181003	171	L2/3 IT CTX
SM-GE8XK_S082_E1-50	403316	Cux2-CreERT2/wt;Ai140(TIT2L-GFP-ICL-tTA2)/wt	M	SSp	GFP-positive/RFP-positive	2018-09-07	left	VISpl	AAV2-retro-EF1a-dTomato	R8S4-181003	168	L2/3 IT CTX
SM-GE8XK_S083_E1-50	403316	Cux2-CreERT2/wt;Ai140(TIT2L-GFP-ICL-tTA2)/wt	M	SSp	GFP-positive/RFP-positive	2018-09-07	left	VISpl	AAV2-retro-EF1a-dTomato	R8S4-181003	179	L4/5 IT CTX
SM-GE8XK_S084_E1-50	403316	Cux2-CreERT2/wt;Ai140(TIT2L-GFP-ICL-tTA2)/wt	M	SSp	GFP-positive/RFP-positive	2018-09-07	left	VISpl	AAV2-retro-EF1a-dTomato	R8S4-181003	168	L2/3 IT CTX
SM-GE8XK_S085_E1-50	403316	Cux2-CreERT2/wt;Ai140(TIT2L-GFP-ICL-tTA2)/wt	M	SSp	GFP-positive/RFP-positive	2018-09-07	left	VISpl	AAV2-retro-EF1a-dTomato	R8S4-181003	168	L2/3 IT CTX
SM-GE8XK_S086_E1-50	403316	Cux2-CreERT2/wt;Ai140(TIT2L-GFP-ICL-tTA2)/wt	M	SSp	GFP-positive/RFP-positive	2018-09-07	left	VISpl	AAV2-retro-EF1a-dTomato	R8S4-181003	168	L2/3 IT CTX
SM-GE8XK_S087_E1-50	403316	Cux2-CreERT2/wt;Ai140(TIT2L-GFP-ICL-tTA2)/wt	M	SSp	GFP-positive/RFP-positive	2018-09-07	left	VISpl	AAV2-retro-EF1a-dTomato	R8S4-181003	168	L2/3 IT CTX
SM-GE8XK_S088_E1-50	403316	Cux2-CreERT2/wt;Ai140(TIT2L-GFP-ICL-tTA2)/wt	M	SSp	GFP-positive/RFP-positive	2018-09-07	left	VISpl	AAV2-retro-EF1a-dTomato	R8S4-181003	168	L2/3 IT CTX
SM-GE8XK_S089_E1-50	403316	Cux2-CreERT2/wt;Ai140(TIT2L-GFP-ICL-tTA2)/wt	M	SSp	GFP-positive/RFP-positive	2018-09-07	left	VISpl	AAV2-retro-EF1a-dTomato	R8S4-181003	168	L2/3 IT CTX
SM-GE8XK_S090_E1-50	403316	Cux2-CreERT2/wt;Ai140(TIT2L-GFP-ICL-tTA2)/wt	M	SSp	GFP-positive/RFP-positive	2018-09-07	left	VISpl	AAV2-retro-EF1a-dTomato	R8S4-181003	166	L2/3 IT CTX
SM-GE8XK_S091_E1-50	403316	Cux2-CreERT2/wt;Ai140(TIT2L-GFP-ICL-tTA2)/wt	M	SSp	GFP-positive/RFP-positive	2018-09-07	left	VISpl	AAV2-retro-EF1a-dTomato	R8S4-181003	168	L2/3 IT CTX
SM-GE8XK_S092_E1-50	403316	Cux2-CreERT2/wt;Ai140(TIT2L-GFP-ICL-tTA2)/wt	M	SSp	GFP-positive/RFP-positive	2018-09-07	left	VISpl	AAV2-retro-EF1a-dTomato	R8S4-181003	168	L2/3 IT CTX
SM-GE8XK_S093_E1-50	403316	Cux2-CreERT2/wt;Ai140(TIT2L-GFP-ICL-tTA2)/wt	M	SSp	GFP-positive/RFP-positive	2018-09-07	left	VISpl	AAV2-retro-EF1a-dTomato	R8S4-181003	168	L2/3 IT CTX
SM-GE8XK_S094_E1-50	403316	Cux2-CreERT2/wt;Ai140(TIT2L-GFP-ICL-tTA2)/wt	M	SSp	GFP-positive/RFP-positive	2018-09-07	left	VISpl	AAV2-retro-EF1a-dTomato	R8S4-181003	168	L2/3 IT CTX
SM-GE8XK_S095_E1-50	403316	Cux2-CreERT2/wt;Ai140(TIT2L-GFP-ICL-tTA2)/wt	M	SSp	GFP-positive/RFP-positive	2018-09-07	left	VISpl	AAV2-retro-EF1a-dTomato	R8S4-181003	166	L2/3 IT CTX
SM-GE8XK_S096_E1-50	403316	Cux2-CreERT2/wt;Ai140(TIT2L-GFP-ICL-tTA2)/wt	M	SSp	GFP-positive/RFP-positive	2018-09-07	left	VISpl	AAV2-retro-EF1a-dTomato	R8S4-181003	168	L2/3 IT CTX
SM-GE8XK_S189_E1-50	403321	Cux2-CreERT2/wt;Ai140(TIT2L-GFP-ICL-tTA2)/wt	F	SSs	GFP-positive/RFP-positive	2018-09-10	left	MOp	AAV2-retro-EF1a-dTomato	R8S4-181003	168	L2/3 IT CTX
SM-GE8XK_S190_E1-50	403321	Cux2-CreERT2/wt;Ai140(TIT2L-GFP-ICL-tTA2)/wt	F	SSs	GFP-positive/RFP-positive	2018-09-10	left	MOp	AAV2-retro-EF1a-dTomato	R8S4-181003	168	L2/3 IT CTX
SM-GE8XK_S191_E1-50	403321	Cux2-CreERT2/wt;Ai140(TIT2L-GFP-ICL-tTA2)/wt	F	SSs	GFP-positive/RFP-positive	2018-09-10	left	MOp	AAV2-retro-EF1a-dTomato	R8S4-181003	168	L2/3 IT CTX
SM-GE8XK_S192_E1-50	403321	Cux2-CreERT2/wt;Ai140(TIT2L-GFP-ICL-tTA2)/wt	F	SSs	GFP-positive/RFP-positive	2018-09-10	left	MOp	AAV2-retro-EF1a-dTomato	R8S4-181003	168	L2/3 IT CTX
SM-GE8XK_S265_E1-50	403321	Cux2-CreERT2/wt;Ai140(TIT2L-GFP-ICL-tTA2)/wt	F	SSs	GFP-positive/RFP-positive	2018-09-10	left	MOp	AAV2-retro-EF1a-dTomato	R8S4-181003	168	L2/3 IT CTX
SM-GE8XK_S267_E1-50	403321	Cux2-CreERT2/wt;Ai140(TIT2L-GFP-ICL-tTA2)/wt	F	SSs	GFP-positive/RFP-positive	2018-09-10	left	MOp	AAV2-retro-EF1a-dTomato	R8S4-181003	166	L2/3 IT CTX
SM-GE8XK_S268_E1-50	403321	Cux2-CreERT2/wt;Ai140(TIT2L-GFP-ICL-tTA2)/wt	F	SSs	GFP-positive/RFP-positive	2018-09-10	left	MOp	AAV2-retro-EF1a-dTomato	R8S4-181003	166	L2/3 IT CTX
SM-GE8XK_S269_E1-50	403321	Cux2-CreERT2/wt;Ai140(TIT2L-GFP-ICL-tTA2)/wt	F	SSs	GFP-positive/RFP-positive	2018-09-10	left	MOp	AAV2-retro-EF1a-dTomato	R8S4-181003	168	L2/3 IT CTX
SM-GE8XK_S271_E1-50	403321	Cux2-CreERT2/wt;Ai140(TIT2L-GFP-ICL-tTA2)/wt	F	SSs	GFP-positive/RFP-positive	2018-09-10	left	MOp	AAV2-retro-EF1a-dTomato	R8S4-181003	168	L2/3 IT CTX
SM-GE8XK_S272_E1-50	403321	Cux2-CreERT2/wt;Ai140(TIT2L-GFP-ICL-tTA2)/wt	F	SSs	GFP-positive/RFP-positive	2018-09-10	left	MOp	AAV2-retro-EF1a-dTomato	R8S4-181003	168	L2/3 IT CTX
SM-GE8XK_S274_E1-50	403321	Cux2-CreERT2/wt;Ai140(TIT2L-GFP-ICL-tTA2)/wt	F	SSs	GFP-positive/RFP-positive	2018-09-10	left	MOp	AAV2-retro-EF1a-dTomato	R8S4-181003	168	L2/3 IT CTX
SM-GE8XK_S275_E1-50	403321	Cux2-CreERT2/wt;Ai140(TIT2L-GFP-ICL-tTA2)/wt	F	SSs	GFP-positive/RFP-positive	2018-09-10	left	MOp	AAV2-retro-EF1a-dTomato	R8S4-181003	168	L2/3 IT CTX
SM-GE8XK_S276_E1-50	403321	Cux2-CreERT2/wt;Ai140(TIT2L-GFP-ICL-tTA2)/wt	F	SSs	GFP-positive/RFP-positive	2018-09-10	left	MOp	AAV2-retro-EF1a-dTomato	R8S4-181003	179	L4/5 IT CTX
SM-GE8XK_S277_E1-50	403321	Cux2-CreERT2/wt;Ai140(TIT2L-GFP-ICL-tTA2)/wt	F	SSs	GFP-positive/RFP-positive	2018-09-10	left	MOp	AAV2-retro-EF1a-dTomato	R8S4-181003	168	L2/3 IT CTX
SM-GE8XK_S278_E1-50	403321	Cux2-CreERT2/wt;Ai140(TIT2L-GFP-ICL-tTA2)/wt	F	SSs	GFP-positive/RFP-positive	2018-09-10	left	MOp	AAV2-retro-EF1a-dTomato	R8S4-181003	179	L4/5 IT CTX
SM-GE8XK_S280_E1-50	403321	Cux2-CreERT2/wt;Ai140(TIT2L-GFP-ICL-tTA2)/wt	F	SSs	GFP-positive/RFP-positive	2018-09-10	left	MOp	AAV2-retro-EF1a-dTomato	R8S4-181003	168	L2/3 IT CTX
SM-GE8XK_S281_E1-50	403321	Cux2-CreERT2/wt;Ai140(TIT2L-GFP-ICL-tTA2)/wt	F	SSs	GFP-positive/RFP-positive	2018-09-10	left	MOp	AAV2-retro-EF1a-dTomato	R8S4-181003	166	L2/3 IT CTX
SM-GE8XK_S282_E1-50	403321	Cux2-CreERT2/wt;Ai140(TIT2L-GFP-ICL-tTA2)/wt	F	SSs	GFP-positive/RFP-positive	2018-09-10	left	MOp	AAV2-retro-EF1a-dTomato	R8S4-181003	168	L2/3 IT CTX
SM-GE8XK_S283_E1-50	403321	Cux2-CreERT2/wt;Ai140(TIT2L-GFP-ICL-tTA2)/wt	F	SSs	GFP-positive/RFP-positive	2018-09-10	left	MOp	AAV2-retro-EF1a-dTomato	R8S4-181003	168	L2/3 IT CTX
SM-GE8XK_S284_E1-50	403321	Cux2-CreERT2/wt;Ai140(TIT2L-GFP-ICL-tTA2)/wt	F	SSs	GFP-positive/RFP-positive	2018-09-10	left	MOp	AAV2-retro-EF1a-dTomato	R8S4-181003	168	L2/3 IT CTX
SM-GE8XK_S287_E1-50	403321	Cux2-CreERT2/wt;Ai140(TIT2L-GFP-ICL-tTA2)/wt	F	SSs	GFP-positive/RFP-positive	2018-09-10	left	MOp	AAV2-retro-EF1a-dTomato	R8S4-181003	168	L2/3 IT CTX
SM-GE8XK_S288_E1-50	403321	Cux2-CreERT2/wt;Ai140(TIT2L-GFP-ICL-tTA2)/wt	F	SSs	GFP-positive/RFP-positive	2018-09-10	left	MOp	AAV2-retro-EF1a-dTomato	R8S4-181003	168	L2/3 IT CTX
SM-GE8XK_S361_E1-50	403321	Cux2-CreERT2/wt;Ai140(TIT2L-GFP-ICL-tTA2)/wt	F	SSs	GFP-positive/RFP-positive	2018-09-10	left	MOp	AAV2-retro-EF1a-dTomato	R8S4-181003	168	L2/3 IT CTX
SM-GE8XK_S362_E1-50	403321	Cux2-CreERT2/wt;Ai140(TIT2L-GFP-ICL-tTA2)/wt	F	SSs	GFP-positive/RFP-positive	2018-09-10	left	MOp	AAV2-retro-EF1a-dTomato	R8S4-181003	168	L2/3 IT CTX
SM-GE8XK_S363_E1-50	403321	Cux2-CreERT2/wt;Ai140(TIT2L-GFP-ICL-tTA2)/wt	F	SSs	GFP-positive/RFP-positive	2018-09-10	left	MOp	AAV2-retro-EF1a-dTomato	R8S4-181003	166	L2/3 IT CTX
SM-GE8XK_S364_E1-50	403321	Cux2-CreERT2/wt;Ai140(TIT2L-GFP-ICL-tTA2)/wt	F	SSs	GFP-positive/RFP-positive	2018-09-10	left	MOp	AAV2-retro-EF1a-dTomato	R8S4-181003	171	L2/3 IT CTX
SM-GE8XK_S365_E1-50	403321	Cux2-CreERT2/wt;Ai140(TIT2L-GFP-ICL-tTA2)/wt	F	SSs	GFP-positive/RFP-positive	2018-09-10	left	MOp	AAV2-retro-EF1a-dTomato	R8S4-181003	168	L2/3 IT CTX
SM-GE8XK_S366_E1-50	403321	Cux2-CreERT2/wt;Ai140(TIT2L-GFP-ICL-tTA2)/wt	F	SSs	GFP-positive/RFP-positive	2018-09-10	left	MOp	AAV2-retro-EF1a-dTomato	R8S4-181003	168	L2/3 IT CTX
SM-GE8XK_S367_E1-50	403321	Cux2-CreERT2/wt;Ai140(TIT2L-GFP-ICL-tTA2)/wt	F	SSs	GFP-positive/RFP-positive	2018-09-10	left	MOp	AAV2-retro-EF1a-dTomato	R8S4-181003	168	L2/3 IT CTX
SM-GE8XK_S368_E1-50	403321	Cux2-CreERT2/wt;Ai140(TIT2L-GFP-ICL-tTA2)/wt	F	SSs	GFP-positive/RFP-positive	2018-09-10	left	MOp	AAV2-retro-EF1a-dTomato	R8S4-181003	166	L2/3 IT CTX
SM-GE8XK_S371_E1-50	403321	Cux2-CreERT2/wt;Ai140(TIT2L-GFP-ICL-tTA2)/wt	F	SSs	GFP-positive/RFP-positive	2018-09-10	left	MOp	AAV2-retro-EF1a-dTomato	R8S4-181003	168	L2/3 IT CTX
SM-GE8XK_S373_E1-50	403321	Cux2-CreERT2/wt;Ai140(TIT2L-GFP-ICL-tTA2)/wt	F	SSs	GFP-positive/RFP-positive	2018-09-10	left	MOp	AAV2-retro-EF1a-dTomato	R8S4-181003	169	L2/3 IT CTX
SM-GE8XK_S374_E1-50	403321	Cux2-CreERT2/wt;Ai140(TIT2L-GFP-ICL-tTA2)/wt	F	SSs	GFP-positive/RFP-positive	2018-09-10	left	MOp	AAV2-retro-EF1a-dTomato	R8S4-181003	168	L2/3 IT CTX
SM-GE8XK_S375_E1-50	403321	Cux2-CreERT2/wt;Ai140(TIT2L-GFP-ICL-tTA2)/wt	F	SSs	GFP-positive/RFP-positive	2018-09-10	left	MOp	AAV2-retro-EF1a-dTomato	R8S4-181003	168	L2/3 IT CTX
SM-GE8XK_S377_E1-50	403321	Cux2-CreERT2/wt;Ai140(TIT2L-GFP-ICL-tTA2)/wt	F	SSs	GFP-positive/RFP-positive	2018-09-10	left	MOp	AAV2-retro-EF1a-dTomato	R8S4-181003	168	L2/3 IT CTX
SM-GE8XK_S379_E1-50	403321	Cux2-CreERT2/wt;Ai140(TIT2L-GFP-ICL-tTA2)/wt	F	SSs	GFP-positive/RFP-positive	2018-09-10	left	MOp	AAV2-retro-EF1a-dTomato	R8S4-181003	168	L2/3 IT CTX
SM-GE8XK_S380_E1-50	403321	Cux2-CreERT2/wt;Ai140(TIT2L-GFP-ICL-tTA2)/wt	F	SSs	GFP-positive/RFP-positive	2018-09-10	left	MOp	AAV2-retro-EF1a-dTomato	R8S4-181003	168	L2/3 IT CTX
SM-GE8XK_S381_E1-50	403321	Cux2-CreERT2/wt;Ai140(TIT2L-GFP-ICL-tTA2)/wt	F	SSs	GFP-positive/RFP-positive	2018-09-10	left	MOp	AAV2-retro-EF1a-dTomato	R8S4-181003	168	L2/3 IT CTX
SM-GE8XK_S382_E1-50	403321	Cux2-CreERT2/wt;Ai140(TIT2L-GFP-ICL-tTA2)/wt	F	SSs	GFP-positive/RFP-positive	2018-09-10	left	MOp	AAV2-retro-EF1a-dTomato	R8S4-181003	168	L2/3 IT CTX
SM-GE8XK_S383_E1-50	403321	Cux2-CreERT2/wt;Ai140(TIT2L-GFP-ICL-tTA2)/wt	F	SSs	GFP-positive/RFP-positive	2018-09-10	left	MOp	AAV2-retro-EF1a-dTomato	R8S4-181003	168	L2/3 IT CTX
SM-GE8XK_S384_E1-50	403321	Cux2-CreERT2/wt;Ai140(TIT2L-GFP-ICL-tTA2)/wt	F	SSs	GFP-positive/RFP-positive	2018-09-10	left	MOp	AAV2-retro-EF1a-dTomato	R8S4-181003	168	L2/3 IT CTX
SM-GE8XM_S190_E1-50	403316	Cux2-CreERT2/wt;Ai140(TIT2L-GFP-ICL-tTA2)/wt	M	SSp	GFP-positive/RFP-positive	2018-09-07	right	VISpl	AAV2-retro-EF1a-dTomato	R8S4-181003	168	L2/3 IT CTX
SM-GE8XM_S191_E1-50	403316	Cux2-CreERT2/wt;Ai140(TIT2L-GFP-ICL-tTA2)/wt	M	SSp	GFP-positive/RFP-positive	2018-09-07	right	VISpl	AAV2-retro-EF1a-dTomato	R8S4-181003	168	L2/3 IT CTX
SM-GE8XM_S192_E1-50	403316	Cux2-CreERT2/wt;Ai140(TIT2L-GFP-ICL-tTA2)/wt	M	SSp	GFP-positive/RFP-positive	2018-09-07	right	VISpl	AAV2-retro-EF1a-dTomato	R8S4-181003	168	L2/3 IT CTX
SM-GE8XM_S257_E1-50	403316	Cux2-CreERT2/wt;Ai140(TIT2L-GFP-ICL-tTA2)/wt	M	SSp	GFP-positive/RFP-positive	2018-09-07	right	VISpl	AAV2-retro-EF1a-dTomato	R8S4-181003	168	L2/3 IT CTX
SM-GE8XM_S258_E1-50	403316	Cux2-CreERT2/wt;Ai140(TIT2L-GFP-ICL-tTA2)/wt	M	SSp	GFP-positive/RFP-positive	2018-09-07	right	VISpl	AAV2-retro-EF1a-dTomato	R8S4-181003	168	L2/3 IT CTX
SM-GE8XM_S259_E1-50	403316	Cux2-CreERT2/wt;Ai140(TIT2L-GFP-ICL-tTA2)/wt	M	SSp	GFP-positive/RFP-positive	2018-09-07	right	VISpl	AAV2-retro-EF1a-dTomato	R8S4-181003	168	L2/3 IT CTX
SM-GE8XM_S260_E1-50	403316	Cux2-CreERT2/wt;Ai140(TIT2L-GFP-ICL-tTA2)/wt	M	SSp	GFP-positive/RFP-positive	2018-09-07	right	VISpl	AAV2-retro-EF1a-dTomato	R8S4-181003	168	L2/3 IT CTX
SM-GE8XM_S261_E1-50	403316	Cux2-CreERT2/wt;Ai140(TIT2L-GFP-ICL-tTA2)/wt	M	SSp	GFP-positive/RFP-positive	2018-09-07	right	VISpl	AAV2-retro-EF1a-dTomato	R8S4-181003	168	L2/3 IT CTX
SM-GE8XM_S262_E1-50	403316	Cux2-CreERT2/wt;Ai140(TIT2L-GFP-ICL-tTA2)/wt	M	SSp	GFP-positive/RFP-positive	2018-09-07	right	VISpl	AAV2-retro-EF1a-dTomato	R8S4-181003	168	L2/3 IT CTX
SM-GE8XM_S263_E1-50	403316	Cux2-CreERT2/wt;Ai140(TIT2L-GFP-ICL-tTA2)/wt	M	SSp	GFP-positive/RFP-positive	2018-09-07	right	VISpl	AAV2-retro-EF1a-dTomato	R8S4-181003	168	L2/3 IT CTX
SM-GE8XM_S264_E1-50	403316	Cux2-CreERT2/wt;Ai140(TIT2L-GFP-ICL-tTA2)/wt	M	SSp	GFP-positive/RFP-positive	2018-09-07	right	VISpl	AAV2-retro-EF1a-dTomato	R8S4-181003	168	L2/3 IT CTX
SM-GE8XM_S265_E1-50	403316	Cux2-CreERT2/wt;Ai140(TIT2L-GFP-ICL-tTA2)/wt	M	SSp	GFP-positive/RFP-positive	2018-09-07	right	VISpl	AAV2-retro-EF1a-dTomato	R8S4-181003	168	L2/3 IT CTX
SM-GE8XM_S266_E1-50	403316	Cux2-CreERT2/wt;Ai140(TIT2L-GFP-ICL-tTA2)/wt	M	SSp	GFP-positive/RFP-positive	2018-09-07	right	VISpl	AAV2-retro-EF1a-dTomato	R8S4-181003	168	L2/3 IT CTX
SM-GE8XM_S267_E1-50	403316	Cux2-CreERT2/wt;Ai140(TIT2L-GFP-ICL-tTA2)/wt	M	SSp	GFP-positive/RFP-positive	2018-09-07	right	VISpl	AAV2-retro-EF1a-dTomato	R8S4-181003	168	L2/3 IT CTX
SM-GE8XM_S268_E1-50	403316	Cux2-CreERT2/wt;Ai140(TIT2L-GFP-ICL-tTA2)/wt	M	SSp	GFP-positive/RFP-positive	2018-09-07	right	VISpl	AAV2-retro-EF1a-dTomato	R8S4-181003	168	L2/3 IT CTX
SM-GE8XM_S269_E1-50	403316	Cux2-CreERT2/wt;Ai140(TIT2L-GFP-ICL-tTA2)/wt	M	SSp	GFP-positive/RFP-positive	2018-09-07	right	VISpl	AAV2-retro-EF1a-dTomato	R8S4-181003	168	L2/3 IT CTX
SM-GE8XM_S270_E1-50	403316	Cux2-CreERT2/wt;Ai140(TIT2L-GFP-ICL-tTA2)/wt	M	SSp	GFP-positive/RFP-positive	2018-09-07	right	VISpl	AAV2-retro-EF1a-dTomato	R8S4-181003	168	L2/3 IT CTX
SM-GE8XM_S271_E1-50	403316	Cux2-CreERT2/wt;Ai140(TIT2L-GFP-ICL-tTA2)/wt	M	SSp	GFP-positive/RFP-positive	2018-09-07	right	VISpl	AAV2-retro-EF1a-dTomato	R8S4-181003	168	L2/3 IT CTX
SM-GE8XM_S272_E1-50	403316	Cux2-CreERT2/wt;Ai140(TIT2L-GFP-ICL-tTA2)/wt	M	SSp	GFP-positive/RFP-positive	2018-09-07	right	VISpl	AAV2-retro-EF1a-dTomato	R8S4-181003	168	L2/3 IT CTX
SM-GE8XM_S273_E1-50	403316	Cux2-CreERT2/wt;Ai140(TIT2L-GFP-ICL-tTA2)/wt	M	SSp	GFP-positive/RFP-positive	2018-09-07	right	VISpl	AAV2-retro-EF1a-dTomato	R8S4-181003	168	L2/3 IT CTX
SM-GE8XM_S274_E1-50	403316	Cux2-CreERT2/wt;Ai140(TIT2L-GFP-ICL-tTA2)/wt	M	SSp	GFP-positive/RFP-positive	2018-09-07	right	VISpl	AAV2-retro-EF1a-dTomato	R8S4-181003	168	L2/3 IT CTX
SM-GE8XM_S275_E1-50	403316	Cux2-CreERT2/wt;Ai140(TIT2L-GFP-ICL-tTA2)/wt	M	SSp	GFP-positive/RFP-positive	2018-09-07	right	VISpl	AAV2-retro-EF1a-dTomato	R8S4-181003	168	L2/3 IT CTX
SM-GE8XM_S276_E1-50	403316	Cux2-CreERT2/wt;Ai140(TIT2L-GFP-ICL-tTA2)/wt	M	SSp	GFP-positive/RFP-positive	2018-09-07	right	VISpl	AAV2-retro-EF1a-dTomato	R8S4-181003	168	L2/3 IT CTX
SM-GE8XM_S277_E1-50	403316	Cux2-CreERT2/wt;Ai140(TIT2L-GFP-ICL-tTA2)/wt	M	SSp	GFP-positive/RFP-positive	2018-09-07	right	VISpl	AAV2-retro-EF1a-dTomato	R8S4-181003	168	L2/3 IT CTX
SM-GE8XM_S278_E1-50	403316	Cux2-CreERT2/wt;Ai140(TIT2L-GFP-ICL-tTA2)/wt	M	SSp	GFP-positive/RFP-positive	2018-09-07	right	VISpl	AAV2-retro-EF1a-dTomato	R8S4-181003	168	L2/3 IT CTX
SM-GE8XM_S279_E1-50	403316	Cux2-CreERT2/wt;Ai140(TIT2L-GFP-ICL-tTA2)/wt	M	SSp	GFP-positive/RFP-positive	2018-09-07	right	VISpl	AAV2-retro-EF1a-dTomato	R8S4-181003	168	L2/3 IT CTX
SM-GE8XM_S280_E1-50	403316	Cux2-CreERT2/wt;Ai140(TIT2L-GFP-ICL-tTA2)/wt	M	SSp	GFP-positive/RFP-positive	2018-09-07	right	VISpl	AAV2-retro-EF1a-dTomato	R8S4-181003	168	L2/3 IT CTX
SM-GE8XM_S361_E1-50	403316	Cux2-CreERT2/wt;Ai140(TIT2L-GFP-ICL-tTA2)/wt	M	SSp	GFP-positive/RFP-positive	2018-09-07	right	VISpl	AAV2-retro-EF1a-dTomato	R8S4-181003	162	L2/3 IT CTX
SM-GE8XM_S362_E1-50	403316	Cux2-CreERT2/wt;Ai140(TIT2L-GFP-ICL-tTA2)/wt	M	SSp	GFP-positive/RFP-positive	2018-09-07	right	VISpl	AAV2-retro-EF1a-dTomato	R8S4-181003	168	L2/3 IT CTX
SM-GE8XM_S363_E1-50	403316	Cux2-CreERT2/wt;Ai140(TIT2L-GFP-ICL-tTA2)/wt	M	SSp	GFP-positive/RFP-positive	2018-09-07	right	VISpl	AAV2-retro-EF1a-dTomato	R8S4-181003	168	L2/3 IT CTX
SM-GE8XM_S364_E1-50	403316	Cux2-CreERT2/wt;Ai140(TIT2L-GFP-ICL-tTA2)/wt	M	SSp	GFP-positive/RFP-positive	2018-09-07	right	VISpl	AAV2-retro-EF1a-dTomato	R8S4-181003	168	L2/3 IT CTX
SM-GE8XM_S365_E1-50	403316	Cux2-CreERT2/wt;Ai140(TIT2L-GFP-ICL-tTA2)/wt	M	SSp	GFP-positive/RFP-positive	2018-09-07	right	VISpl	AAV2-retro-EF1a-dTomato	R8S4-181003	168	L2/3 IT CTX
SM-GE8XM_S366_E1-50	403316	Cux2-CreERT2/wt;Ai140(TIT2L-GFP-ICL-tTA2)/wt	M	SSp	GFP-positive/RFP-positive	2018-09-07	right	VISpl	AAV2-retro-EF1a-dTomato	R8S4-181003	168	L2/3 IT CTX
SM-GE8XM_S367_E1-50	403316	Cux2-CreERT2/wt;Ai140(TIT2L-GFP-ICL-tTA2)/wt	M	SSp	GFP-positive/RFP-positive	2018-09-07	right	VISpl	AAV2-retro-EF1a-dTomato	R8S4-181003	168	L2/3 IT CTX
SM-GE8XM_S368_E1-50	403316	Cux2-CreERT2/wt;Ai140(TIT2L-GFP-ICL-tTA2)/wt	M	SSp	GFP-positive/RFP-positive	2018-09-07	right	VISpl	AAV2-retro-EF1a-dTomato	R8S4-181003	168	L2/3 IT CTX
SM-GE8XM_S369_E1-50	403316	Cux2-CreERT2/wt;Ai140(TIT2L-GFP-ICL-tTA2)/wt	M	SSp	GFP-positive/RFP-positive	2018-09-07	right	VISpl	AAV2-retro-EF1a-dTomato	R8S4-181003	168	L2/3 IT CTX
SM-GE8XM_S370_E1-50	403316	Cux2-CreERT2/wt;Ai140(TIT2L-GFP-ICL-tTA2)/wt	M	SSp	GFP-positive/RFP-positive	2018-09-07	right	VISpl	AAV2-retro-EF1a-dTomato	R8S4-181003	167	L2/3 IT CTX
SM-GE8XM_S371_E1-50	403316	Cux2-CreERT2/wt;Ai140(TIT2L-GFP-ICL-tTA2)/wt	M	SSp	GFP-positive/RFP-positive	2018-09-07	right	VISpl	AAV2-retro-EF1a-dTomato	R8S4-181003	168	L2/3 IT CTX
SM-GE8XM_S372_E1-50	403316	Cux2-CreERT2/wt;Ai140(TIT2L-GFP-ICL-tTA2)/wt	M	SSp	GFP-positive/RFP-positive	2018-09-07	right	VISpl	AAV2-retro-EF1a-dTomato	R8S4-181003	168	L2/3 IT CTX
SM-GE8XM_S373_E1-50	403316	Cux2-CreERT2/wt;Ai140(TIT2L-GFP-ICL-tTA2)/wt	M	SSp	GFP-positive/RFP-positive	2018-09-07	right	VISpl	AAV2-retro-EF1a-dTomato	R8S4-181003	168	L2/3 IT CTX
SM-GE8XM_S374_E1-50	403316	Cux2-CreERT2/wt;Ai140(TIT2L-GFP-ICL-tTA2)/wt	M	SSp	GFP-positive/RFP-positive	2018-09-07	right	VISpl	AAV2-retro-EF1a-dTomato	R8S4-181003	168	L2/3 IT CTX
SM-GE8XM_S375_E1-50	403316	Cux2-CreERT2/wt;Ai140(TIT2L-GFP-ICL-tTA2)/wt	M	SSp	GFP-positive/RFP-positive	2018-09-07	right	VISpl	AAV2-retro-EF1a-dTomato	R8S4-181003	168	L2/3 IT CTX
SM-GE8XM_S376_E1-50	403316	Cux2-CreERT2/wt;Ai140(TIT2L-GFP-ICL-tTA2)/wt	M	SSp	GFP-positive/RFP-positive	2018-09-07	right	VISpl	AAV2-retro-EF1a-dTomato	R8S4-181003	168	L2/3 IT CTX
SM-GE8XM_S377_E1-50	403316	Cux2-CreERT2/wt;Ai140(TIT2L-GFP-ICL-tTA2)/wt	M	SSp	GFP-positive/RFP-positive	2018-09-07	right	VISpl	AAV2-retro-EF1a-dTomato	R8S4-181003	168	L2/3 IT CTX
SM-GE8XM_S378_E1-50	403316	Cux2-CreERT2/wt;Ai140(TIT2L-GFP-ICL-tTA2)/wt	M	SSp	GFP-positive/RFP-positive	2018-09-07	right	VISpl	AAV2-retro-EF1a-dTomato	R8S4-181003	168	L2/3 IT CTX
SM-GE8XM_S379_E1-50	403316	Cux2-CreERT2/wt;Ai140(TIT2L-GFP-ICL-tTA2)/wt	M	SSp	GFP-positive/RFP-positive	2018-09-07	right	VISpl	AAV2-retro-EF1a-dTomato	R8S4-181003	168	L2/3 IT CTX
SM-GE8XM_S380_E1-50	403316	Cux2-CreERT2/wt;Ai140(TIT2L-GFP-ICL-tTA2)/wt	M	SSp	GFP-positive/RFP-positive	2018-09-07	right	VISpl	AAV2-retro-EF1a-dTomato	R8S4-181003	166	L2/3 IT CTX
SM-GE8XM_S381_E1-50	403316	Cux2-CreERT2/wt;Ai140(TIT2L-GFP-ICL-tTA2)/wt	M	SSp	GFP-positive/RFP-positive	2018-09-07	right	VISpl	AAV2-retro-EF1a-dTomato	R8S4-181003	168	L2/3 IT CTX
SM-GE8XM_S382_E1-50	403316	Cux2-CreERT2/wt;Ai140(TIT2L-GFP-ICL-tTA2)/wt	M	SSp	GFP-positive/RFP-positive	2018-09-07	right	VISpl	AAV2-retro-EF1a-dTomato	R8S4-181003	168	L2/3 IT CTX
SM-GE8XM_S383_E1-50	403316	Cux2-CreERT2/wt;Ai140(TIT2L-GFP-ICL-tTA2)/wt	M	SSp	GFP-positive/RFP-positive	2018-09-07	right	VISpl	AAV2-retro-EF1a-dTomato	R8S4-181003	168	L2/3 IT CTX
SM-GE8XM_S384_E1-50	403316	Cux2-CreERT2/wt;Ai140(TIT2L-GFP-ICL-tTA2)/wt	M	SSp	GFP-positive/RFP-positive	2018-09-07	right	VISpl	AAV2-retro-EF1a-dTomato	R8S4-181003	168	L2/3 IT CTX
SM-GE8XN_S065_E1-50	403316	Cux2-CreERT2/wt;Ai140(TIT2L-GFP-ICL-tTA2)/wt	M	SSp	GFP-positive/RFP-positive	2018-09-07	left	VISpl	AAV2-retro-EF1a-dTomato	R8S4-181003	166	L2/3 IT CTX
SM-GE8XN_S066_E1-50	403316	Cux2-CreERT2/wt;Ai140(TIT2L-GFP-ICL-tTA2)/wt	M	SSp	GFP-positive/RFP-positive	2018-09-07	left	VISpl	AAV2-retro-EF1a-dTomato	R8S4-181003	168	L2/3 IT CTX
SM-GE8XN_S067_E1-50	403316	Cux2-CreERT2/wt;Ai140(TIT2L-GFP-ICL-tTA2)/wt	M	SSp	GFP-positive/RFP-positive	2018-09-07	left	VISpl	AAV2-retro-EF1a-dTomato	R8S4-181003	188	L4/5 IT CTX
SM-GE8XN_S068_E1-50	403316	Cux2-CreERT2/wt;Ai140(TIT2L-GFP-ICL-tTA2)/wt	M	SSp	GFP-positive/RFP-positive	2018-09-07	left	VISpl	AAV2-retro-EF1a-dTomato	R8S4-181003	168	L2/3 IT CTX
SM-GE8XN_S069_E1-50	403316	Cux2-CreERT2/wt;Ai140(TIT2L-GFP-ICL-tTA2)/wt	M	SSp	GFP-positive/RFP-positive	2018-09-07	left	VISpl	AAV2-retro-EF1a-dTomato	R8S4-181003	168	L2/3 IT CTX
SM-GE8XN_S070_E1-50	403316	Cux2-CreERT2/wt;Ai140(TIT2L-GFP-ICL-tTA2)/wt	M	SSp	GFP-positive/RFP-positive	2018-09-07	left	VISpl	AAV2-retro-EF1a-dTomato	R8S4-181003	168	L2/3 IT CTX
SM-GE8XN_S071_E1-50	403316	Cux2-CreERT2/wt;Ai140(TIT2L-GFP-ICL-tTA2)/wt	M	SSp	GFP-positive/RFP-positive	2018-09-07	left	VISpl	AAV2-retro-EF1a-dTomato	R8S4-181003	166	L2/3 IT CTX
SM-GE8XN_S072_E1-50	403316	Cux2-CreERT2/wt;Ai140(TIT2L-GFP-ICL-tTA2)/wt	M	SSp	GFP-positive/RFP-positive	2018-09-07	left	VISpl	AAV2-retro-EF1a-dTomato	R8S4-181003	168	L2/3 IT CTX
SM-GE8XN_S073_E1-50	403316	Cux2-CreERT2/wt;Ai140(TIT2L-GFP-ICL-tTA2)/wt	M	SSp	GFP-positive/RFP-positive	2018-09-07	left	VISpl	AAV2-retro-EF1a-dTomato	R8S4-181003	168	L2/3 IT CTX
SM-GE8XN_S074_E1-50	403316	Cux2-CreERT2/wt;Ai140(TIT2L-GFP-ICL-tTA2)/wt	M	SSp	GFP-positive/RFP-positive	2018-09-07	left	VISpl	AAV2-retro-EF1a-dTomato	R8S4-181003	178	L4/5 IT CTX
SM-GE8XN_S075_E1-50	403316	Cux2-CreERT2/wt;Ai140(TIT2L-GFP-ICL-tTA2)/wt	M	SSp	GFP-positive/RFP-positive	2018-09-07	left	VISpl	AAV2-retro-EF1a-dTomato	R8S4-181003	168	L2/3 IT CTX
SM-GE8XN_S076_E1-50	403316	Cux2-CreERT2/wt;Ai140(TIT2L-GFP-ICL-tTA2)/wt	M	SSp	GFP-positive/RFP-positive	2018-09-07	left	VISpl	AAV2-retro-EF1a-dTomato	R8S4-181003	168	L2/3 IT CTX
SM-GE8XN_S077_E1-50	403316	Cux2-CreERT2/wt;Ai140(TIT2L-GFP-ICL-tTA2)/wt	M	SSp	GFP-positive/RFP-positive	2018-09-07	left	VISpl	AAV2-retro-EF1a-dTomato	R8S4-181003	168	L2/3 IT CTX
SM-GE8XN_S078_E1-50	403316	Cux2-CreERT2/wt;Ai140(TIT2L-GFP-ICL-tTA2)/wt	M	SSp	GFP-positive/RFP-positive	2018-09-07	left	VISpl	AAV2-retro-EF1a-dTomato	R8S4-181003	168	L2/3 IT CTX
SM-GE8XN_S079_E1-50	403316	Cux2-CreERT2/wt;Ai140(TIT2L-GFP-ICL-tTA2)/wt	M	SSp	GFP-positive/RFP-positive	2018-09-07	left	VISpl	AAV2-retro-EF1a-dTomato	R8S4-181003	168	L2/3 IT CTX
SM-GE8XN_S080_E1-50	403316	Cux2-CreERT2/wt;Ai140(TIT2L-GFP-ICL-tTA2)/wt	M	SSp	GFP-positive/RFP-positive	2018-09-07	left	VISpl	AAV2-retro-EF1a-dTomato	R8S4-181003	168	L2/3 IT CTX
SM-GE8XN_S081_E1-50	403316	Cux2-CreERT2/wt;Ai140(TIT2L-GFP-ICL-tTA2)/wt	M	SSp	GFP-positive/RFP-positive	2018-09-07	left	VISpl	AAV2-retro-EF1a-dTomato	R8S4-181003	168	L2/3 IT CTX
SM-GE8XN_S082_E1-50	403316	Cux2-CreERT2/wt;Ai140(TIT2L-GFP-ICL-tTA2)/wt	M	SSp	GFP-positive/RFP-positive	2018-09-07	left	VISpl	AAV2-retro-EF1a-dTomato	R8S4-181003	168	L2/3 IT CTX
SM-GE8XN_S083_E1-50	403316	Cux2-CreERT2/wt;Ai140(TIT2L-GFP-ICL-tTA2)/wt	M	SSp	GFP-positive/RFP-positive	2018-09-07	left	VISpl	AAV2-retro-EF1a-dTomato	R8S4-181003	168	L2/3 IT CTX
SM-GE8XN_S084_E1-50	403316	Cux2-CreERT2/wt;Ai140(TIT2L-GFP-ICL-tTA2)/wt	M	SSp	GFP-positive/RFP-positive	2018-09-07	left	VISpl	AAV2-retro-EF1a-dTomato	R8S4-181003	168	L2/3 IT CTX
SM-GE8XN_S085_E1-50	403316	Cux2-CreERT2/wt;Ai140(TIT2L-GFP-ICL-tTA2)/wt	M	SSp	GFP-positive/RFP-positive	2018-09-07	left	VISpl	AAV2-retro-EF1a-dTomato	R8S4-181003	168	L2/3 IT CTX
SM-GE8XN_S086_E1-50	403316	Cux2-CreERT2/wt;Ai140(TIT2L-GFP-ICL-tTA2)/wt	M	SSp	GFP-positive/RFP-positive	2018-09-07	left	VISpl	AAV2-retro-EF1a-dTomato	R8S4-181003	168	L2/3 IT CTX
SM-GE8XN_S087_E1-50	403316	Cux2-CreERT2/wt;Ai140(TIT2L-GFP-ICL-tTA2)/wt	M	SSp	GFP-positive/RFP-positive	2018-09-07	left	VISpl	AAV2-retro-EF1a-dTomato	R8S4-181003	166	L2/3 IT CTX
SM-GE8XN_S088_E1-50	403316	Cux2-CreERT2/wt;Ai140(TIT2L-GFP-ICL-tTA2)/wt	M	SSp	GFP-positive/RFP-positive	2018-09-07	left	VISpl	AAV2-retro-EF1a-dTomato	R8S4-181003	168	L2/3 IT CTX
SM-GE5VD_S217_E1-50	418116		F	MOp	RFP-positive	2018-10-04	left	SSs	RV-dGdL-Cre	R8S4-181024	179	L4/5 IT CTX
SM-GE5VD_S218_E1-50	418116		F	MOp	RFP-positive	2018-10-04	left	SSs	RV-dGdL-Cre	R8S4-181024	208	L5 IT CTX
SM-GE5VD_S219_E1-50	418116		F	MOp	RFP-positive	2018-10-04	left	SSs	RV-dGdL-Cre	R8S4-181024	179	L4/5 IT CTX
SM-GE5VD_S220_E1-50	418116		F	MOp	RFP-positive	2018-10-04	left	SSs	RV-dGdL-Cre	R8S4-181024	179	L4/5 IT CTX
SM-GE5VD_S221_E1-50	418116		F	MOp	RFP-positive	2018-10-04	left	SSs	RV-dGdL-Cre	R8S4-181024	168	L2/3 IT CTX
SM-GE5VD_S222_E1-50	418116		F	MOp	RFP-positive	2018-10-04	left	SSs	RV-dGdL-Cre	R8S4-181024	208	L5 IT CTX
SM-GE5VD_S223_E1-50	418116		F	MOp	RFP-positive	2018-10-04	left	SSs	RV-dGdL-Cre	R8S4-181024	208	L5 IT CTX
SM-GE5VD_S224_E1-50	418116		F	MOp	RFP-positive	2018-10-04	left	SSs	RV-dGdL-Cre	R8S4-181024	190	L4/5 IT CTX
SM-GE5VD_S225_E1-50	418116		F	MOp	RFP-positive	2018-10-04	left	SSs	RV-dGdL-Cre	R8S4-181024	201	L5 IT CTX
SM-GE5VD_S227_E1-50	418116		F	MOp	RFP-positive	2018-10-04	left	SSs	RV-dGdL-Cre	R8S4-181024	179	L4/5 IT CTX
SM-GE5VD_S228_E1-50	418116		F	MOp	RFP-positive	2018-10-04	left	SSs	RV-dGdL-Cre	R8S4-181024	200	L5 IT CTX
SM-GE5VD_S229_E1-50	418116		F	MOp	RFP-positive	2018-10-04	left	SSs	RV-dGdL-Cre	R8S4-181024	208	L5 IT CTX
SM-GE5VD_S230_E1-50	418116		F	MOp	RFP-positive	2018-10-04	left	SSs	RV-dGdL-Cre	R8S4-181024	200	L5 IT CTX
SM-GE5VD_S231_E1-50	418116		F	MOp	RFP-positive	2018-10-04	left	SSs	RV-dGdL-Cre	R8S4-181024	208	L5 IT CTX
SM-GE5VD_S232_E1-50	418116		F	MOp	RFP-positive	2018-10-04	left	SSs	RV-dGdL-Cre	R8S4-181024	196	L5 IT CTX
SM-GE5VD_S241_E1-50	418116		F	MOp	RFP-positive	2018-10-04	left	SSs	RV-dGdL-Cre	R8S4-181024	168	L2/3 IT CTX
SM-GE5VD_S242_E1-50	418116		F	MOp	RFP-positive	2018-10-04	left	SSs	RV-dGdL-Cre	R8S4-181024	208	L5 IT CTX
SM-GE5VD_S246_E1-50	418116		F	MOp	RFP-positive	2018-10-04	left	SSs	RV-dGdL-Cre	R8S4-181024	208	L5 IT CTX
SM-GE5VD_S247_E1-50	418116		F	MOp	RFP-positive	2018-10-04	left	SSs	RV-dGdL-Cre	R8S4-181024	168	L2/3 IT CTX
SM-GE5VD_S248_E1-50	418116		F	MOp	RFP-positive	2018-10-04	left	SSs	RV-dGdL-Cre	R8S4-181024	208	L5 IT CTX
SM-GE5VD_S249_E1-50	418116		F	MOp	RFP-positive	2018-10-04	left	SSs	RV-dGdL-Cre	R8S4-181024	208	L5 IT CTX
SM-GE5VD_S250_E1-50	418116		F	MOp	RFP-positive	2018-10-04	left	SSs	RV-dGdL-Cre	R8S4-181024	208	L5 IT CTX
SM-GE5VD_S251_E1-50	418116		F	MOp	RFP-positive	2018-10-04	left	SSs	RV-dGdL-Cre	R8S4-181024	168	L2/3 IT CTX
SM-GE5VD_S252_E1-50	418116		F	MOp	RFP-positive	2018-10-04	left	SSs	RV-dGdL-Cre	R8S4-181024	199	L5 IT CTX
SM-GE5VD_S254_E1-50	418116		F	MOp	RFP-positive	2018-10-04	left	SSs	RV-dGdL-Cre	R8S4-181024	182	L4/5 IT CTX
SM-GE5VD_S255_E1-50	418116		F	MOp	RFP-positive	2018-10-04	left	SSs	RV-dGdL-Cre	R8S4-181024	168	L2/3 IT CTX
SM-GE5VD_S256_E1-50	418116		F	MOp	RFP-positive	2018-10-04	left	SSs	RV-dGdL-Cre	R8S4-181024	208	L5 IT CTX
SM-GE5VD_S321_E1-50	418116		F	MOp	RFP-positive	2018-10-04	left	SSs	RV-dGdL-Cre	R8S4-181024	208	L5 IT CTX
SM-GE5VD_S322_E1-50	418116		F	MOp	RFP-positive	2018-10-04	left	SSs	RV-dGdL-Cre	R8S4-181024	182	L4/5 IT CTX
SM-GE5VD_S323_E1-50	418116		F	MOp	RFP-positive	2018-10-04	left	SSs	RV-dGdL-Cre	R8S4-181024	182	L4/5 IT CTX
SM-GE5VD_S324_E1-50	418116		F	MOp	RFP-positive	2018-10-04	left	SSs	RV-dGdL-Cre	R8S4-181024	182	L4/5 IT CTX
SM-GE5VD_S325_E1-50	418116		F	MOp	RFP-positive	2018-10-04	left	SSs	RV-dGdL-Cre	R8S4-181024	168	L2/3 IT CTX
SM-GE5VD_S326_E1-50	418116		F	MOp	RFP-positive	2018-10-04	left	SSs	RV-dGdL-Cre	R8S4-181024	168	L2/3 IT CTX
SM-GE5VD_S327_E1-50	418116		F	MOp	RFP-positive	2018-10-04	left	SSs	RV-dGdL-Cre	R8S4-181024	208	L5 IT CTX
SM-GE5VD_S328_E1-50	418116		F	MOp	RFP-positive	2018-10-04	left	SSs	RV-dGdL-Cre	R8S4-181024	208	L5 IT CTX
SM-GE5VD_S330_E1-50	418116		F	MOp	RFP-positive	2018-10-04	left	SSs	RV-dGdL-Cre	R8S4-181024	206	L5 IT CTX
SM-GE5VD_S331_E1-50	418116		F	MOp	RFP-positive	2018-10-04	left	SSs	RV-dGdL-Cre	R8S4-181024	199	L5 IT CTX
SM-GE5VD_S333_E1-50	418116		F	MOp	RFP-positive	2018-10-04	left	SSs	RV-dGdL-Cre	R8S4-181024	208	L5 IT CTX
SM-GE5VD_S334_E1-50	418116		F	MOp	RFP-positive	2018-10-04	left	SSs	RV-dGdL-Cre	R8S4-181024	208	L5 IT CTX
SM-GE5VD_S336_E1-50	418116		F	MOp	RFP-positive	2018-10-04	left	SSs	RV-dGdL-Cre	R8S4-181024	179	L4/5 IT CTX
SM-GE5V6_S065_E1-50	418112		M	MOp	RFP-positive	2018-10-11	left	MOp	RV-dGdL-Cre	R8S4-181031	178	L4/5 IT CTX
SM-GE5V6_S066_E1-50	418112		M	MOp	RFP-positive	2018-10-11	left	MOp	RV-dGdL-Cre	R8S4-181031	201	L5 IT CTX
SM-GE5V6_S067_E1-50	418112		M	MOp	RFP-positive	2018-10-11	left	MOp	RV-dGdL-Cre	R8S4-181031	190	L4/5 IT CTX
SM-GE5V6_S068_E1-50	418112		M	MOp	RFP-positive	2018-10-11	left	MOp	RV-dGdL-Cre	R8S4-181031	168	L2/3 IT CTX
SM-GE5V6_S069_E1-50	418112		M	MOp	RFP-positive	2018-10-11	left	MOp	RV-dGdL-Cre	R8S4-181031	168	L2/3 IT CTX
SM-GE5V6_S070_E1-50	418112		M	MOp	RFP-positive	2018-10-11	left	MOp	RV-dGdL-Cre	R8S4-181031	168	L2/3 IT CTX
SM-GE5V6_S071_E1-50	418112		M	MOp	RFP-positive	2018-10-11	left	MOp	RV-dGdL-Cre	R8S4-181031	168	L2/3 IT CTX
SM-GE5V6_S072_E1-50	418112		M	MOp	RFP-positive	2018-10-11	left	MOp	RV-dGdL-Cre	R8S4-181031	168	L2/3 IT CTX
SM-GE5V6_S073_E1-50	418112		M	MOp	RFP-positive	2018-10-11	left	MOp	RV-dGdL-Cre	R8S4-181031	167	L2/3 IT CTX
SM-GE5V6_S074_E1-50	418112		M	MOp	RFP-positive	2018-10-11	left	MOp	RV-dGdL-Cre	R8S4-181031	168	L2/3 IT CTX
SM-GE5V6_S075_E1-50	418112		M	MOp	RFP-positive	2018-10-11	left	MOp	RV-dGdL-Cre	R8S4-181031	179	L4/5 IT CTX
SM-GE5V6_S076_E1-50	418112		M	MOp	RFP-positive	2018-10-11	left	MOp	RV-dGdL-Cre	R8S4-181031	178	L4/5 IT CTX
SM-GE5V6_S077_E1-50	418112		M	MOp	RFP-positive	2018-10-11	left	MOp	RV-dGdL-Cre	R8S4-181031	191	L4/5 IT CTX
SM-GE5V6_S078_E1-50	418112		M	MOp	RFP-positive	2018-10-11	left	MOp	RV-dGdL-Cre	R8S4-181031	168	L2/3 IT CTX
SM-GE5V6_S079_E1-50	418112		M	MOp	RFP-positive	2018-10-11	left	MOp	RV-dGdL-Cre	R8S4-181031	168	L2/3 IT CTX
SM-GE5V6_S080_E1-50	418112		M	MOp	RFP-positive	2018-10-11	left	MOp	RV-dGdL-Cre	R8S4-181031	168	L2/3 IT CTX
SM-GE5V6_S161_E1-50	418112		M	MOp	RFP-positive	2018-10-11	left	MOp	RV-dGdL-Cre	R8S4-181031	168	L2/3 IT CTX
SM-GE5V6_S162_E1-50	418112		M	MOp	RFP-positive	2018-10-11	left	MOp	RV-dGdL-Cre	R8S4-181031	190	L4/5 IT CTX
SM-GE5V6_S163_E1-50	418112		M	MOp	RFP-positive	2018-10-11	left	MOp	RV-dGdL-Cre	R8S4-181031	179	L4/5 IT CTX
SM-GE5V6_S164_E1-50	418112		M	MOp	RFP-positive	2018-10-11	left	MOp	RV-dGdL-Cre	R8S4-181031	168	L2/3 IT CTX
SM-GE5V6_S165_E1-50	418112		M	MOp	RFP-positive	2018-10-11	left	MOp	RV-dGdL-Cre	R8S4-181031	178	L4/5 IT CTX
SM-GE5V6_S166_E1-50	418112		M	MOp	RFP-positive	2018-10-11	left	MOp	RV-dGdL-Cre	R8S4-181031	170	L2/3 IT CTX
SM-GE5V6_S167_E1-50	418112		M	MOp	RFP-positive	2018-10-11	left	MOp	RV-dGdL-Cre	R8S4-181031	199	L5 IT CTX
SM-GE5V6_S168_E1-50	418112		M	MOp	RFP-positive	2018-10-11	left	MOp	RV-dGdL-Cre	R8S4-181031	178	L4/5 IT CTX
SM-GE5V6_S169_E1-50	418112		M	MOp	RFP-positive	2018-10-11	left	MOp	RV-dGdL-Cre	R8S4-181031	168	L2/3 IT CTX
SM-GE5V6_S170_E1-50	418112		M	MOp	RFP-positive	2018-10-11	left	MOp	RV-dGdL-Cre	R8S4-181031	168	L2/3 IT CTX
SM-GE5V6_S171_E1-50	418112		M	MOp	RFP-positive	2018-10-11	left	MOp	RV-dGdL-Cre	R8S4-181031	167	L2/3 IT CTX
SM-GE5V6_S172_E1-50	418112		M	MOp	RFP-positive	2018-10-11	left	MOp	RV-dGdL-Cre	R8S4-181031	182	L4/5 IT CTX
SM-GE5V6_S173_E1-50	418112		M	MOp	RFP-positive	2018-10-11	left	MOp	RV-dGdL-Cre	R8S4-181031	167	L2/3 IT CTX
SM-GE5V6_S174_E1-50	418112		M	MOp	RFP-positive	2018-10-11	left	MOp	RV-dGdL-Cre	R8S4-181031	178	L4/5 IT CTX
SM-GE5V6_S175_E1-50	418112		M	MOp	RFP-positive	2018-10-11	left	MOp	RV-dGdL-Cre	R8S4-181031	168	L2/3 IT CTX
SM-GE5V6_S176_E1-50	418112		M	MOp	RFP-positive	2018-10-11	left	MOp	RV-dGdL-Cre	R8S4-181031	206	L5 IT CTX
SM-GE5V6_S273_E1-50	418112		M	MOp	RFP-positive	2018-10-11	left	MOp	RV-dGdL-Cre	R8S4-181031	168	L2/3 IT CTX
SM-GE5V6_S274_E1-50	418112		M	MOp	RFP-positive	2018-10-11	left	MOp	RV-dGdL-Cre	R8S4-181031	168	L2/3 IT CTX
SM-GE5V6_S275_E1-50	418112		M	MOp	RFP-positive	2018-10-11	left	MOp	RV-dGdL-Cre	R8S4-181031	168	L2/3 IT CTX
SM-GE5V6_S276_E1-50	418112		M	MOp	RFP-positive	2018-10-11	left	MOp	RV-dGdL-Cre	R8S4-181031	179	L4/5 IT CTX
SM-GE5V6_S277_E1-50	418112		M	MOp	RFP-positive	2018-10-11	left	MOp	RV-dGdL-Cre	R8S4-181031	199	L5 IT CTX
SM-GE5V6_S278_E1-50	418112		M	MOp	RFP-positive	2018-10-11	left	MOp	RV-dGdL-Cre	R8S4-181031	168	L2/3 IT CTX
SM-GE5V6_S279_E1-50	418112		M	MOp	RFP-positive	2018-10-11	left	MOp	RV-dGdL-Cre	R8S4-181031	187	L4/5 IT CTX
SM-GE5V6_S280_E1-50	418112		M	MOp	RFP-positive	2018-10-11	left	MOp	RV-dGdL-Cre	R8S4-181031	168	L2/3 IT CTX
SM-GE5V6_S281_E1-50	418112		M	MOp	RFP-positive	2018-10-11	left	MOp	RV-dGdL-Cre	R8S4-181031	208	L5 IT CTX
SM-GE5V6_S282_E1-50	418112		M	MOp	RFP-positive	2018-10-11	left	MOp	RV-dGdL-Cre	R8S4-181031	168	L2/3 IT CTX
SM-GE5V6_S283_E1-50	418112		M	MOp	RFP-positive	2018-10-11	left	MOp	RV-dGdL-Cre	R8S4-181031	188	L4/5 IT CTX
SM-GE5V6_S284_E1-50	418112		M	MOp	RFP-positive	2018-10-11	left	MOp	RV-dGdL-Cre	R8S4-181031	204	L5 IT CTX
SM-GE5V6_S285_E1-50	418112		M	MOp	RFP-positive	2018-10-11	left	MOp	RV-dGdL-Cre	R8S4-181031	168	L2/3 IT CTX
SM-GE5V6_S286_E1-50	418112		M	MOp	RFP-positive	2018-10-11	left	MOp	RV-dGdL-Cre	R8S4-181031	204	L5 IT CTX
SM-GE5V6_S287_E1-50	418112		M	MOp	RFP-positive	2018-10-11	left	MOp	RV-dGdL-Cre	R8S4-181031	199	L5 IT CTX
SM-GE5V6_S288_E1-50	418112		M	MOp	RFP-positive	2018-10-11	left	MOp	RV-dGdL-Cre	R8S4-181031	168	L2/3 IT CTX
SM-GE5US_S070_E1-50	418112		M	MOp	RFP-positive	2018-10-11	left	MOp	RV-dGdL-Cre	R8S4-181107	168	L2/3 IT CTX
SM-GE5US_S071_E1-50	418112		M	MOp	RFP-positive	2018-10-11	left	MOp	RV-dGdL-Cre	R8S4-181107	168	L2/3 IT CTX
SM-GE5US_S072_E1-50	418112		M	MOp	RFP-positive	2018-10-11	left	MOp	RV-dGdL-Cre	R8S4-181107	182	L4/5 IT CTX
SM-GE5PW_S194_E1-50	427082	Ai14(RCL-tdT)/wt	M	SSp	RFP-positive	2018-11-29	left	SSs	RV-dGdL-Cre	R8S4-190102	168	L2/3 IT CTX
SM-GE5PW_S195_E1-50	427082	Ai14(RCL-tdT)/wt	M	SSp	RFP-positive	2018-11-29	left	SSs	RV-dGdL-Cre	R8S4-190102	168	L2/3 IT CTX
SM-GE5PW_S196_E1-50	427082	Ai14(RCL-tdT)/wt	M	SSp	RFP-positive	2018-11-29	left	SSs	RV-dGdL-Cre	R8S4-190102	168	L2/3 IT CTX
SM-GE5PW_S197_E1-50	427082	Ai14(RCL-tdT)/wt	M	SSp	RFP-positive	2018-11-29	left	SSs	RV-dGdL-Cre	R8S4-190102	208	L5 IT CTX
SM-GE5PW_S198_E1-50	427082	Ai14(RCL-tdT)/wt	M	SSp	RFP-positive	2018-11-29	left	SSs	RV-dGdL-Cre	R8S4-190102	168	L2/3 IT CTX
SM-GE5PW_S199_E1-50	427082	Ai14(RCL-tdT)/wt	M	SSp	RFP-positive	2018-11-29	left	SSs	RV-dGdL-Cre	R8S4-190102	168	L2/3 IT CTX
SM-GE5PW_S200_E1-50	427082	Ai14(RCL-tdT)/wt	M	SSp	RFP-positive	2018-11-29	left	SSs	RV-dGdL-Cre	R8S4-190102	168	L2/3 IT CTX
SM-GE5PW_S201_E1-50	427082	Ai14(RCL-tdT)/wt	M	SSp	RFP-positive	2018-11-29	left	SSs	RV-dGdL-Cre	R8S4-190102	168	L2/3 IT CTX
SM-GE5PW_S202_E1-50	427082	Ai14(RCL-tdT)/wt	M	SSp	RFP-positive	2018-11-29	left	SSs	RV-dGdL-Cre	R8S4-190102	168	L2/3 IT CTX
SM-GE5PW_S203_E1-50	427082	Ai14(RCL-tdT)/wt	M	SSp	RFP-positive	2018-11-29	left	SSs	RV-dGdL-Cre	R8S4-190102	168	L2/3 IT CTX
SM-GE5PW_S204_E1-50	427082	Ai14(RCL-tdT)/wt	M	SSp	RFP-positive	2018-11-29	left	SSs	RV-dGdL-Cre	R8S4-190102	168	L2/3 IT CTX
SM-GE5PW_S205_E1-50	427082	Ai14(RCL-tdT)/wt	M	SSp	RFP-positive	2018-11-29	left	SSs	RV-dGdL-Cre	R8S4-190102	168	L2/3 IT CTX
SM-GE5PW_S206_E1-50	427082	Ai14(RCL-tdT)/wt	M	SSp	RFP-positive	2018-11-29	left	SSs	RV-dGdL-Cre	R8S4-190102	168	L2/3 IT CTX
SM-GE5PW_S207_E1-50	427082	Ai14(RCL-tdT)/wt	M	SSp	RFP-positive	2018-11-29	left	SSs	RV-dGdL-Cre	R8S4-190102	182	L4/5 IT CTX
SM-GE5PW_S208_E1-50	427082	Ai14(RCL-tdT)/wt	M	SSp	RFP-positive	2018-11-29	left	SSs	RV-dGdL-Cre	R8S4-190102	168	L2/3 IT CTX
SM-GE5PW_S289_E1-50	427082	Ai14(RCL-tdT)/wt	M	SSp	RFP-positive	2018-11-29	left	SSs	RV-dGdL-Cre	R8S4-190102	168	L2/3 IT CTX
SM-GE5PW_S290_E1-50	427082	Ai14(RCL-tdT)/wt	M	SSp	RFP-positive	2018-11-29	left	SSs	RV-dGdL-Cre	R8S4-190102	168	L2/3 IT CTX
SM-GE5PW_S291_E1-50	427082	Ai14(RCL-tdT)/wt	M	SSp	RFP-positive	2018-11-29	left	SSs	RV-dGdL-Cre	R8S4-190102	168	L2/3 IT CTX
SM-GE5PW_S292_E1-50	427082	Ai14(RCL-tdT)/wt	M	SSp	RFP-positive	2018-11-29	left	SSs	RV-dGdL-Cre	R8S4-190102	209	L5 IT CTX
SM-GE5PW_S293_E1-50	427082	Ai14(RCL-tdT)/wt	M	SSp	RFP-positive	2018-11-29	left	SSs	RV-dGdL-Cre	R8S4-190102	182	L4/5 IT CTX
SM-GE5PW_S294_E1-50	427082	Ai14(RCL-tdT)/wt	M	SSp	RFP-positive	2018-11-29	left	SSs	RV-dGdL-Cre	R8S4-190102	166	L2/3 IT CTX
SM-GE5PW_S295_E1-50	427082	Ai14(RCL-tdT)/wt	M	SSp	RFP-positive	2018-11-29	left	SSs	RV-dGdL-Cre	R8S4-190102	168	L2/3 IT CTX
SM-GE5PW_S296_E1-50	427082	Ai14(RCL-tdT)/wt	M	SSp	RFP-positive	2018-11-29	left	SSs	RV-dGdL-Cre	R8S4-190102	168	L2/3 IT CTX
SM-GE5PW_S297_E1-50	427082	Ai14(RCL-tdT)/wt	M	SSp	RFP-positive	2018-11-29	left	SSs	RV-dGdL-Cre	R8S4-190102	166	L2/3 IT CTX
SM-GE5PW_S298_E1-50	427082	Ai14(RCL-tdT)/wt	M	SSp	RFP-positive	2018-11-29	left	SSs	RV-dGdL-Cre	R8S4-190102	168	L2/3 IT CTX
SM-GE5PW_S299_E1-50	427082	Ai14(RCL-tdT)/wt	M	SSp	RFP-positive	2018-11-29	left	SSs	RV-dGdL-Cre	R8S4-190102	168	L2/3 IT CTX
SM-GE5PW_S300_E1-50	427082	Ai14(RCL-tdT)/wt	M	SSp	RFP-positive	2018-11-29	left	SSs	RV-dGdL-Cre	R8S4-190102	168	L2/3 IT CTX
SM-GE5PW_S301_E1-50	427082	Ai14(RCL-tdT)/wt	M	SSp	RFP-positive	2018-11-29	left	SSs	RV-dGdL-Cre	R8S4-190102	168	L2/3 IT CTX
SM-GE5PW_S302_E1-50	427082	Ai14(RCL-tdT)/wt	M	SSp	RFP-positive	2018-11-29	left	SSs	RV-dGdL-Cre	R8S4-190102	168	L2/3 IT CTX
SM-GE5PW_S303_E1-50	427082	Ai14(RCL-tdT)/wt	M	SSp	RFP-positive	2018-11-29	left	SSs	RV-dGdL-Cre	R8S4-190102	182	L4/5 IT CTX
SM-GE5PW_S304_E1-50	427082	Ai14(RCL-tdT)/wt	M	SSp	RFP-positive	2018-11-29	left	SSs	RV-dGdL-Cre	R8S4-190102	168	L2/3 IT CTX
SM-GE5PW_S305_E1-50	427083	Ai14(RCL-tdT)/wt	M	SSp	RFP-positive	2018-11-29	left	MOp	RV-dGdL-Cre	R8S4-190102	168	L2/3 IT CTX
SM-GE5PW_S306_E1-50	427083	Ai14(RCL-tdT)/wt	M	SSp	RFP-positive	2018-11-29	left	MOp	RV-dGdL-Cre	R8S4-190102	168	L2/3 IT CTX
SM-GE5PW_S307_E1-50	427083	Ai14(RCL-tdT)/wt	M	SSp	RFP-positive	2018-11-29	left	MOp	RV-dGdL-Cre	R8S4-190102	168	L2/3 IT CTX
SM-GE5PW_S308_E1-50	427083	Ai14(RCL-tdT)/wt	M	SSp	RFP-positive	2018-11-29	left	MOp	RV-dGdL-Cre	R8S4-190102	168	L2/3 IT CTX
SM-GE5PW_S309_E1-50	427083	Ai14(RCL-tdT)/wt	M	SSp	RFP-positive	2018-11-29	left	MOp	RV-dGdL-Cre	R8S4-190102	168	L2/3 IT CTX
SM-GE5PW_S310_E1-50	427083	Ai14(RCL-tdT)/wt	M	SSp	RFP-positive	2018-11-29	left	MOp	RV-dGdL-Cre	R8S4-190102	166	L2/3 IT CTX
SM-GE5PW_S311_E1-50	427083	Ai14(RCL-tdT)/wt	M	SSp	RFP-positive	2018-11-29	left	MOp	RV-dGdL-Cre	R8S4-190102	182	L4/5 IT CTX
SM-GE5PW_S312_E1-50	427083	Ai14(RCL-tdT)/wt	M	SSp	RFP-positive	2018-11-29	left	MOp	RV-dGdL-Cre	R8S4-190102	168	L2/3 IT CTX
SM-GE5PX_S009_E1-50	427083	Ai14(RCL-tdT)/wt	M	SSp	RFP-positive	2018-11-29	left	MOp	RV-dGdL-Cre	R8S4-190102	168	L2/3 IT CTX
SM-GE5PX_S010_E1-50	427083	Ai14(RCL-tdT)/wt	M	SSp	RFP-positive	2018-11-29	left	MOp	RV-dGdL-Cre	R8S4-190102	168	L2/3 IT CTX
SM-GE5PX_S011_E1-50	427083	Ai14(RCL-tdT)/wt	M	SSp	RFP-positive	2018-11-29	left	MOp	RV-dGdL-Cre	R8S4-190102	168	L2/3 IT CTX
SM-GE5PX_S012_E1-50	427083	Ai14(RCL-tdT)/wt	M	SSp	RFP-positive	2018-11-29	left	MOp	RV-dGdL-Cre	R8S4-190102	168	L2/3 IT CTX
SM-GE5PX_S013_E1-50	427083	Ai14(RCL-tdT)/wt	M	SSp	RFP-positive	2018-11-29	left	MOp	RV-dGdL-Cre	R8S4-190102	168	L2/3 IT CTX
SM-GE5PX_S014_E1-50	427083	Ai14(RCL-tdT)/wt	M	SSp	RFP-positive	2018-11-29	left	MOp	RV-dGdL-Cre	R8S4-190102	168	L2/3 IT CTX
SM-GE5PX_S015_E1-50	427083	Ai14(RCL-tdT)/wt	M	SSp	RFP-positive	2018-11-29	left	MOp	RV-dGdL-Cre	R8S4-190102	168	L2/3 IT CTX
SM-GE5PX_S016_E1-50	427083	Ai14(RCL-tdT)/wt	M	SSp	RFP-positive	2018-11-29	left	MOp	RV-dGdL-Cre	R8S4-190102	168	L2/3 IT CTX
SM-GE5PX_S017_E1-50	427083	Ai14(RCL-tdT)/wt	M	SSp	RFP-positive	2018-11-29	left	MOp	RV-dGdL-Cre	R8S4-190102	208	L5 IT CTX
SM-GE5PX_S018_E1-50	427083	Ai14(RCL-tdT)/wt	M	SSp	RFP-positive	2018-11-29	left	MOp	RV-dGdL-Cre	R8S4-190102	168	L2/3 IT CTX
SM-GE5PX_S019_E1-50	427083	Ai14(RCL-tdT)/wt	M	SSp	RFP-positive	2018-11-29	left	MOp	RV-dGdL-Cre	R8S4-190102	168	L2/3 IT CTX
SM-GE5PX_S020_E1-50	427083	Ai14(RCL-tdT)/wt	M	SSp	RFP-positive	2018-11-29	left	MOp	RV-dGdL-Cre	R8S4-190102	168	L2/3 IT CTX
SM-GE5PX_S021_E1-50	427083	Ai14(RCL-tdT)/wt	M	SSp	RFP-positive	2018-11-29	left	MOp	RV-dGdL-Cre	R8S4-190102	182	L4/5 IT CTX
SM-GE5PX_S022_E1-50	427083	Ai14(RCL-tdT)/wt	M	SSp	RFP-positive	2018-11-29	left	MOp	RV-dGdL-Cre	R8S4-190102	182	L4/5 IT CTX
SM-GE5PX_S023_E1-50	427083	Ai14(RCL-tdT)/wt	M	SSp	RFP-positive	2018-11-29	left	MOp	RV-dGdL-Cre	R8S4-190102	188	L4/5 IT CTX
SM-GE5PX_S024_E1-50	427083	Ai14(RCL-tdT)/wt	M	SSp	RFP-positive	2018-11-29	left	MOp	RV-dGdL-Cre	R8S4-190102	182	L4/5 IT CTX
SM-GE5PX_S025_E1-50	427083	Ai14(RCL-tdT)/wt	M	SSp	RFP-positive	2018-11-29	left	MOp	RV-dGdL-Cre	R8S4-190102	182	L4/5 IT CTX
SM-GE5PX_S026_E1-50	427083	Ai14(RCL-tdT)/wt	M	SSp	RFP-positive	2018-11-29	left	MOp	RV-dGdL-Cre	R8S4-190102	168	L2/3 IT CTX
SM-GE5PX_S027_E1-50	427083	Ai14(RCL-tdT)/wt	M	SSp	RFP-positive	2018-11-29	left	MOp	RV-dGdL-Cre	R8S4-190102	182	L4/5 IT CTX
SM-GE5PX_S028_E1-50	427083	Ai14(RCL-tdT)/wt	M	SSp	RFP-positive	2018-11-29	left	MOp	RV-dGdL-Cre	R8S4-190102	168	L2/3 IT CTX
SM-GE5PX_S029_E1-50	427083	Ai14(RCL-tdT)/wt	M	SSp	RFP-positive	2018-11-29	left	MOp	RV-dGdL-Cre	R8S4-190102	182	L4/5 IT CTX
SM-GE5PX_S030_E1-50	427083	Ai14(RCL-tdT)/wt	M	SSp	RFP-positive	2018-11-29	left	MOp	RV-dGdL-Cre	R8S4-190102	168	L2/3 IT CTX
SM-GE5PX_S031_E1-50	427083	Ai14(RCL-tdT)/wt	M	SSp	RFP-positive	2018-11-29	left	MOp	RV-dGdL-Cre	R8S4-190102	182	L4/5 IT CTX
SM-GE5PX_S032_E1-50	427083	Ai14(RCL-tdT)/wt	M	SSp	RFP-positive	2018-11-29	left	MOp	RV-dGdL-Cre	R8S4-190102	182	L4/5 IT CTX
SM-GE5PX_S097_E1-50	427083	Ai14(RCL-tdT)/wt	M	SSp	RFP-positive	2018-11-29	left	MOp	RV-dGdL-Cre	R8S4-190102	204	L5 IT CTX
SM-GE5PX_S098_E1-50	427083	Ai14(RCL-tdT)/wt	M	SSp	RFP-positive	2018-11-29	left	MOp	RV-dGdL-Cre	R8S4-190102	168	L2/3 IT CTX
SM-GE5PX_S099_E1-50	427083	Ai14(RCL-tdT)/wt	M	SSp	RFP-positive	2018-11-29	left	MOp	RV-dGdL-Cre	R8S4-190102	182	L4/5 IT CTX
SM-GE5PX_S100_E1-50	427083	Ai14(RCL-tdT)/wt	M	SSp	RFP-positive	2018-11-29	left	MOp	RV-dGdL-Cre	R8S4-190102	182	L4/5 IT CTX
SM-GE5PX_S101_E1-50	427083	Ai14(RCL-tdT)/wt	M	SSp	RFP-positive	2018-11-29	left	MOp	RV-dGdL-Cre	R8S4-190102	182	L4/5 IT CTX
SM-GE5PX_S102_E1-50	427083	Ai14(RCL-tdT)/wt	M	SSp	RFP-positive	2018-11-29	left	MOp	RV-dGdL-Cre	R8S4-190102	168	L2/3 IT CTX
SM-GE5PX_S103_E1-50	427083	Ai14(RCL-tdT)/wt	M	SSp	RFP-positive	2018-11-29	left	MOp	RV-dGdL-Cre	R8S4-190102	182	L4/5 IT CTX
SM-GE5PX_S104_E1-50	427083	Ai14(RCL-tdT)/wt	M	SSp	RFP-positive	2018-11-29	left	MOp	RV-dGdL-Cre	R8S4-190102	168	L2/3 IT CTX
SM-GE5PX_S113_E1-50	427083	Ai14(RCL-tdT)/wt	M	SSp	RFP-positive	2018-11-29	left	MOp	RV-dGdL-Cre	R8S4-190102	168	L2/3 IT CTX
SM-GE5PX_S114_E1-50	427083	Ai14(RCL-tdT)/wt	M	SSp	RFP-positive	2018-11-29	left	MOp	RV-dGdL-Cre	R8S4-190102	168	L2/3 IT CTX
SM-GE5PX_S115_E1-50	427083	Ai14(RCL-tdT)/wt	M	SSp	RFP-positive	2018-11-29	left	MOp	RV-dGdL-Cre	R8S4-190102	204	L5 IT CTX
SM-GE5PX_S116_E1-50	427083	Ai14(RCL-tdT)/wt	M	SSp	RFP-positive	2018-11-29	left	MOp	RV-dGdL-Cre	R8S4-190102	179	L4/5 IT CTX
SM-GE5PX_S117_E1-50	427083	Ai14(RCL-tdT)/wt	M	SSp	RFP-positive	2018-11-29	left	MOp	RV-dGdL-Cre	R8S4-190102	166	L2/3 IT CTX
SM-GE5PX_S118_E1-50	427083	Ai14(RCL-tdT)/wt	M	SSp	RFP-positive	2018-11-29	left	MOp	RV-dGdL-Cre	R8S4-190102	168	L2/3 IT CTX
SM-GE5PX_S119_E1-50	427083	Ai14(RCL-tdT)/wt	M	SSp	RFP-positive	2018-11-29	left	MOp	RV-dGdL-Cre	R8S4-190102	182	L4/5 IT CTX
SM-GE5PX_S120_E1-50	427083	Ai14(RCL-tdT)/wt	M	SSp	RFP-positive	2018-11-29	left	MOp	RV-dGdL-Cre	R8S4-190102	166	L2/3 IT CTX
SM-GE5PH_S377_E1-50	424707	Ai14(RCL-tdT)/wt	F	MOp	RFP-positive	2018-11-13	left	MOs	RV-dGdL-Cre	R8S4-190116	179	L4/5 IT CTX
SM-GE5PH_S378_E1-50	424707	Ai14(RCL-tdT)/wt	F	MOp	RFP-positive	2018-11-13	left	MOs	RV-dGdL-Cre	R8S4-190116	168	L2/3 IT CTX
SM-GE5PH_S379_E1-50	424707	Ai14(RCL-tdT)/wt	F	MOp	RFP-positive	2018-11-13	left	MOs	RV-dGdL-Cre	R8S4-190116	208	L5 IT CTX
SM-GE5PH_S380_E1-50	424707	Ai14(RCL-tdT)/wt	F	MOp	RFP-positive	2018-11-13	left	MOs	RV-dGdL-Cre	R8S4-190116	179	L4/5 IT CTX
SM-GE5PH_S381_E1-50	424707	Ai14(RCL-tdT)/wt	F	MOp	RFP-positive	2018-11-13	left	MOs	RV-dGdL-Cre	R8S4-190116	168	L2/3 IT CTX
SM-J39W8_S097_E1-50	492017	Ai65F/wt	F	SSp	RFP-positive	2019-10-18	left	MOs	RV-dL-FlpO	R8S4-191106	168	L2/3 IT CTX
SM-J39W8_S098_E1-50	492017	Ai65F/wt	F	SSp	RFP-positive	2019-10-18	left	MOs	RV-dL-FlpO	R8S4-191106	182	L4/5 IT CTX
SM-J39W8_S099_E1-50	492017	Ai65F/wt	F	SSp	RFP-positive	2019-10-18	left	MOs	RV-dL-FlpO	R8S4-191106	182	L4/5 IT CTX
SM-J39W8_S100_E1-50	492017	Ai65F/wt	F	SSp	RFP-positive	2019-10-18	left	MOs	RV-dL-FlpO	R8S4-191106	168	L2/3 IT CTX
SM-J39W8_S101_E1-50	492017	Ai65F/wt	F	SSp	RFP-positive	2019-10-18	left	MOs	RV-dL-FlpO	R8S4-191106	179	L4/5 IT CTX
SM-J39W8_S103_E1-50	492017	Ai65F/wt	F	SSp	RFP-positive	2019-10-18	left	MOs	RV-dL-FlpO	R8S4-191106	168	L2/3 IT CTX
SM-J39W8_S104_E1-50	492017	Ai65F/wt	F	SSp	RFP-positive	2019-10-18	left	MOs	RV-dL-FlpO	R8S4-191106	168	L2/3 IT CTX
SM-J39W8_S105_E1-50	492017	Ai65F/wt	F	SSp	RFP-positive	2019-10-18	left	MOs	RV-dL-FlpO	R8S4-191106	182	L4/5 IT CTX
SM-J39W8_S106_E1-50	492017	Ai65F/wt	F	SSp	RFP-positive	2019-10-18	left	MOs	RV-dL-FlpO	R8S4-191106	168	L2/3 IT CTX
SM-J39W8_S107_E1-50	492017	Ai65F/wt	F	SSp	RFP-positive	2019-10-18	left	MOs	RV-dL-FlpO	R8S4-191106	192	L4/5 IT CTX
SM-J39W8_S109_E1-50	492017	Ai65F/wt	F	SSp	RFP-positive	2019-10-18	left	MOs	RV-dL-FlpO	R8S4-191106	168	L2/3 IT CTX
SM-J39W8_S110_E1-50	492017	Ai65F/wt	F	SSp	RFP-positive	2019-10-18	left	MOs	RV-dL-FlpO	R8S4-191106	182	L4/5 IT CTX
SM-J39W8_S111_E1-50	492017	Ai65F/wt	F	SSp	RFP-positive	2019-10-18	left	MOs	RV-dL-FlpO	R8S4-191106	182	L4/5 IT CTX
SM-J39W8_S112_E1-50	492017	Ai65F/wt	F	SSp	RFP-positive	2019-10-18	left	MOs	RV-dL-FlpO	R8S4-191106	168	L2/3 IT CTX
SM-J39W8_S113_E1-50	492017	Ai65F/wt	F	SSp	RFP-positive	2019-10-18	left	MOs	RV-dL-FlpO	R8S4-191106	182	L4/5 IT CTX
SM-J39W8_S114_E1-50	492017	Ai65F/wt	F	SSp	RFP-positive	2019-10-18	left	MOs	RV-dL-FlpO	R8S4-191106	168	L2/3 IT CTX
SM-J39W8_S115_E1-50	492017	Ai65F/wt	F	SSp	RFP-positive	2019-10-18	left	MOs	RV-dL-FlpO	R8S4-191106	168	L2/3 IT CTX
SM-J39W8_S116_E1-50	492017	Ai65F/wt	F	SSp	RFP-positive	2019-10-18	left	MOs	RV-dL-FlpO	R8S4-191106	168	L2/3 IT CTX
SM-J39W8_S117_E1-50	492017	Ai65F/wt	F	SSp	RFP-positive	2019-10-18	left	MOs	RV-dL-FlpO	R8S4-191106	179	L4/5 IT CTX
SM-J39W8_S118_E1-50	492017	Ai65F/wt	F	SSp	RFP-positive	2019-10-18	left	MOs	RV-dL-FlpO	R8S4-191106	168	L2/3 IT CTX
SM-J39W8_S119_E1-50	492017	Ai65F/wt	F	SSp	RFP-positive	2019-10-18	left	MOs	RV-dL-FlpO	R8S4-191106	179	L4/5 IT CTX
SM-J39W8_S120_E1-50	492017	Ai65F/wt	F	SSp	RFP-positive	2019-10-18	left	MOs	RV-dL-FlpO	R8S4-191106	179	L4/5 IT CTX
SM-J39W8_S121_E1-50	492017	Ai65F/wt	F	SSp	RFP-positive	2019-10-18	left	MOs	RV-dL-FlpO	R8S4-191106	182	L4/5 IT CTX
SM-J39W8_S122_E1-50	492017	Ai65F/wt	F	SSp	RFP-positive	2019-10-18	left	MOs	RV-dL-FlpO	R8S4-191106	182	L4/5 IT CTX
SM-J39W8_S123_E1-50	492017	Ai65F/wt	F	SSp	RFP-positive	2019-10-18	left	MOs	RV-dL-FlpO	R8S4-191106	179	L4/5 IT CTX
SM-J39W8_S124_E1-50	492017	Ai65F/wt	F	SSp	RFP-positive	2019-10-18	left	MOs	RV-dL-FlpO	R8S4-191106	168	L2/3 IT CTX
SM-J39W8_S125_E1-50	492017	Ai65F/wt	F	SSp	RFP-positive	2019-10-18	left	MOs	RV-dL-FlpO	R8S4-191106	182	L4/5 IT CTX
SM-J39W8_S126_E1-50	492017	Ai65F/wt	F	SSp	RFP-positive	2019-10-18	left	MOs	RV-dL-FlpO	R8S4-191106	182	L4/5 IT CTX
SM-J39W8_S127_E1-50	492017	Ai65F/wt	F	SSp	RFP-positive	2019-10-18	left	MOs	RV-dL-FlpO	R8S4-191106	168	L2/3 IT CTX
SM-J39W8_S128_E1-50	492017	Ai65F/wt	F	SSp	RFP-positive	2019-10-18	left	MOs	RV-dL-FlpO	R8S4-191106	168	L2/3 IT CTX
SM-J39W8_S129_E1-50	492017	Ai65F/wt	F	SSp	RFP-positive	2019-10-18	left	MOs	RV-dL-FlpO	R8S4-191106	182	L4/5 IT CTX
SM-J39W8_S131_E1-50	492017	Ai65F/wt	F	SSp	RFP-positive	2019-10-18	left	MOs	RV-dL-FlpO	R8S4-191106	179	L4/5 IT CTX
SM-J39W8_S132_E1-50	492017	Ai65F/wt	F	SSp	RFP-positive	2019-10-18	left	MOs	RV-dL-FlpO	R8S4-191106	201	L5 IT CTX
SM-J39W8_S133_E1-50	492017	Ai65F/wt	F	SSp	RFP-positive	2019-10-18	left	MOs	RV-dL-FlpO	R8S4-191106	182	L4/5 IT CTX
SM-J39W8_S134_E1-50	492017	Ai65F/wt	F	SSp	RFP-positive	2019-10-18	left	MOs	RV-dL-FlpO	R8S4-191106	179	L4/5 IT CTX
SM-J39W8_S135_E1-50	492017	Ai65F/wt	F	SSp	RFP-positive	2019-10-18	left	MOs	RV-dL-FlpO	R8S4-191106	168	L2/3 IT CTX
SM-J39W8_S149_E1-50	492018	Ai65F/wt	F	SSp	RFP-positive	2019-10-18	left	SSs	RV-dL-FlpO	R8S4-191106	182	L4/5 IT CTX
SM-J39W8_S157_E1-50	492018	Ai65F/wt	F	SSp	RFP-positive	2019-10-18	left	SSs	RV-dL-FlpO	R8S4-191106	193	L4/5 IT CTX
SM-J39W8_S162_E1-50	492018	Ai65F/wt	F	SSp	RFP-positive	2019-10-18	left	SSs	RV-dL-FlpO	R8S4-191106	193	L4/5 IT CTX
SM-J39W8_S163_E1-50	492018	Ai65F/wt	F	SSp	RFP-positive	2019-10-18	left	SSs	RV-dL-FlpO	R8S4-191106	182	L4/5 IT CTX
SM-J39W8_S168_E1-50	492018	Ai65F/wt	F	SSp	RFP-positive	2019-10-18	left	SSs	RV-dL-FlpO	R8S4-191106	193	L4/5 IT CTX
SM-J39W8_S172_E1-50	492018	Ai65F/wt	F	SSp	RFP-positive	2019-10-18	left	SSs	RV-dL-FlpO	R8S4-191106	195	L5 IT CTX
SM-J39W8_S176_E1-50	492018	Ai65F/wt	F	SSp	RFP-positive	2019-10-18	left	SSs	RV-dL-FlpO	R8S4-191106	201	L5 IT CTX
SM-J39W8_S185_E1-50	492014	Ai65F/wt	M	SSp	RFP-positive	2019-10-17	left	MOs	RV-dL-FlpO	R8S4-191106	182	L4/5 IT CTX
SM-J39W8_S186_E1-50	492014	Ai65F/wt	M	SSp	RFP-positive	2019-10-17	left	MOs	RV-dL-FlpO	R8S4-191106	170	L2/3 IT CTX
SM-J39W8_S187_E1-50	492017	Ai65F/wt	F	SSp	RFP-positive	2019-10-18	left	MOs	RV-dL-FlpO	R8S4-191106	168	L2/3 IT CTX
SM-J39W8_S188_E1-50	492017	Ai65F/wt	F	SSp	RFP-positive	2019-10-18	left	MOs	RV-dL-FlpO	R8S4-191106	168	L2/3 IT CTX
SM-J39W8_S189_E1-50	492017	Ai65F/wt	F	SSp	RFP-positive	2019-10-18	left	MOs	RV-dL-FlpO	R8S4-191106	179	L4/5 IT CTX
SM-J39W8_S190_E1-50	492017	Ai65F/wt	F	SSp	RFP-positive	2019-10-18	left	MOs	RV-dL-FlpO	R8S4-191106	190	L4/5 IT CTX
SM-J39W8_S191_E1-50	492017	Ai65F/wt	F	SSp	RFP-positive	2019-10-18	left	MOs	RV-dL-FlpO	R8S4-191106	182	L4/5 IT CTX
SM-J39W8_S192_E1-50	492017	Ai65F/wt	F	SSp	RFP-positive	2019-10-18	left	MOs	RV-dL-FlpO	R8S4-191106	179	L4/5 IT CTX
SM-J39VT_S393_E1-50	492017	Ai65F/wt	F	SSp	RFP-positive	2019-10-18	left	MOs	RV-dL-FlpO	R8S4-191113	168	L2/3 IT CTX
SM-J39VT_S394_E1-50	492017	Ai65F/wt	F	SSp	RFP-positive	2019-10-18	left	MOs	RV-dL-FlpO	R8S4-191113	168	L2/3 IT CTX
SM-J39VT_S395_E1-50	492017	Ai65F/wt	F	SSp	RFP-positive	2019-10-18	left	MOs	RV-dL-FlpO	R8S4-191113	168	L2/3 IT CTX
SM-J39VT_S396_E1-50	492017	Ai65F/wt	F	SSp	RFP-positive	2019-10-18	left	MOs	RV-dL-FlpO	R8S4-191113	168	L2/3 IT CTX
SM-J39VT_S397_E1-50	492017	Ai65F/wt	F	SSp	RFP-positive	2019-10-18	left	MOs	RV-dL-FlpO	R8S4-191113	168	L2/3 IT CTX
SM-J39VT_S398_E1-50	492017	Ai65F/wt	F	SSp	RFP-positive	2019-10-18	left	MOs	RV-dL-FlpO	R8S4-191113	200	L5 IT CTX
SM-J39VT_S399_E1-50	492017	Ai65F/wt	F	SSp	RFP-positive	2019-10-18	left	MOs	RV-dL-FlpO	R8S4-191113	182	L4/5 IT CTX
SM-J39VT_S400_E1-50	492017	Ai65F/wt	F	SSp	RFP-positive	2019-10-18	left	MOs	RV-dL-FlpO	R8S4-191113	168	L2/3 IT CTX
SM-J39VT_S401_E1-50	492017	Ai65F/wt	F	SSp	RFP-positive	2019-10-18	left	MOs	RV-dL-FlpO	R8S4-191113	179	L4/5 IT CTX
SM-J39VT_S402_E1-50	492017	Ai65F/wt	F	SSp	RFP-positive	2019-10-18	left	MOs	RV-dL-FlpO	R8S4-191113	182	L4/5 IT CTX
SM-J39VT_S403_E1-50	492017	Ai65F/wt	F	SSp	RFP-positive	2019-10-18	left	MOs	RV-dL-FlpO	R8S4-191113	190	L4/5 IT CTX
SM-J39VT_S404_E1-50	492017	Ai65F/wt	F	SSp	RFP-positive	2019-10-18	left	MOs	RV-dL-FlpO	R8S4-191113	182	L4/5 IT CTX
SM-J39VT_S405_E1-50	492017	Ai65F/wt	F	SSp	RFP-positive	2019-10-18	left	MOs	RV-dL-FlpO	R8S4-191113	178	L4/5 IT CTX
SM-J39VT_S406_E1-50	492017	Ai65F/wt	F	SSp	RFP-positive	2019-10-18	left	MOs	RV-dL-FlpO	R8S4-191113	168	L2/3 IT CTX
SM-J39VT_S407_E1-50	492017	Ai65F/wt	F	SSp	RFP-positive	2019-10-18	left	MOs	RV-dL-FlpO	R8S4-191113	178	L4/5 IT CTX
SM-J39VT_S408_E1-50	492017	Ai65F/wt	F	SSp	RFP-positive	2019-10-18	left	MOs	RV-dL-FlpO	R8S4-191113	168	L2/3 IT CTX
SM-J39VT_S409_E1-50	492017	Ai65F/wt	F	SSp	RFP-positive	2019-10-18	left	MOs	RV-dL-FlpO	R8S4-191113	201	L5 IT CTX
SM-J39VT_S410_E1-50	492017	Ai65F/wt	F	SSp	RFP-positive	2019-10-18	left	MOs	RV-dL-FlpO	R8S4-191113	168	L2/3 IT CTX
SM-J39VT_S411_E1-50	492017	Ai65F/wt	F	SSp	RFP-positive	2019-10-18	left	MOs	RV-dL-FlpO	R8S4-191113	168	L2/3 IT CTX
SM-J39VT_S412_E1-50	492017	Ai65F/wt	F	SSp	RFP-positive	2019-10-18	left	MOs	RV-dL-FlpO	R8S4-191113	201	L5 IT CTX
SM-J39VT_S413_E1-50	492017	Ai65F/wt	F	SSp	RFP-positive	2019-10-18	left	MOs	RV-dL-FlpO	R8S4-191113	168	L2/3 IT CTX
SM-J39VT_S414_E1-50	492017	Ai65F/wt	F	SSp	RFP-positive	2019-10-18	left	MOs	RV-dL-FlpO	R8S4-191113	168	L2/3 IT CTX
SM-J39VT_S415_E1-50	492017	Ai65F/wt	F	SSp	RFP-positive	2019-10-18	left	MOs	RV-dL-FlpO	R8S4-191113	168	L2/3 IT CTX
SM-J39VT_S417_E1-50	492018	Ai65F/wt	F	SSp	RFP-positive	2019-10-18	left	SSs	RV-dL-FlpO	R8S4-191113	183	L4/5 IT CTX
SM-J39VT_S420_E1-50	492018	Ai65F/wt	F	SSp	RFP-positive	2019-10-18	left	SSs	RV-dL-FlpO	R8S4-191113	183	L4/5 IT CTX
SM-J39VT_S426_E1-50	492018	Ai65F/wt	F	SSp	RFP-positive	2019-10-18	left	SSs	RV-dL-FlpO	R8S4-191113	168	L2/3 IT CTX
SM-J39VT_S431_E1-50	492018	Ai65F/wt	F	SSp	RFP-positive	2019-10-18	left	SSs	RV-dL-FlpO	R8S4-191113	168	L2/3 IT CTX
SM-J39VT_S432_E1-50	492018	Ai65F/wt	F	SSp	RFP-positive	2019-10-18	left	SSs	RV-dL-FlpO	R8S4-191113	198	L5 IT CTX
SM-J39VT_S433_E1-50	492018	Ai65F/wt	F	SSp	RFP-positive	2019-10-18	left	SSs	RV-dL-FlpO	R8S4-191113	168	L2/3 IT CTX
SM-J39VT_S445_E1-50	492018	Ai65F/wt	F	SSp	RFP-positive	2019-10-18	left	SSs	RV-dL-FlpO	R8S4-191113	198	L5 IT CTX
SM-J39VT_S461_E1-50	492018	Ai65F/wt	F	SSp	RFP-positive	2019-10-18	left	SSs	RV-dL-FlpO	R8S4-191113	182	L4/5 IT CTX
SM-J39VT_S462_E1-50	492018	Ai65F/wt	F	SSp	RFP-positive	2019-10-18	left	SSs	RV-dL-FlpO	R8S4-191113	195	L5 IT CTX
SM-J39VT_S467_E1-50	492018	Ai65F/wt	F	SSp	RFP-positive	2019-10-18	left	SSs	RV-dL-FlpO	R8S4-191113	193	L4/5 IT CTX
SM-J39VT_S468_E1-50	492018	Ai65F/wt	F	SSp	RFP-positive	2019-10-18	left	SSs	RV-dL-FlpO	R8S4-191113	195	L5 IT CTX
SM-J39VT_S469_E1-50	492018	Ai65F/wt	F	SSp	RFP-positive	2019-10-18	left	SSs	RV-dL-FlpO	R8S4-191113	198	L5 IT CTX
SM-J39VT_S474_E1-50	492018	Ai65F/wt	F	SSp	RFP-positive	2019-10-18	left	SSs	RV-dL-FlpO	R8S4-191113	193	L4/5 IT CTX
SM-J39VT_S475_E1-50	492018	Ai65F/wt	F	SSp	RFP-positive	2019-10-18	left	SSs	RV-dL-FlpO	R8S4-191113	201	L5 IT CTX
SM-J39VT_S479_E1-50	492018	Ai65F/wt	F	SSp	RFP-positive	2019-10-18	left	SSs	RV-dL-FlpO	R8S4-191113	182	L4/5 IT CTX
SM-J39VT_S480_E1-50	492018	Ai65F/wt	F	SSp	RFP-positive	2019-10-18	left	SSs	RV-dL-FlpO	R8S4-191113	168	L2/3 IT CTX
SM-J39SU_S081_E1-50	504170	RCL-Sun1sfGFP-neo/wt	M	MOp	RFP-positive	2020-01-09		MOp	AAV2-retro-EF1a-Cre	R8S4-200205	180	L4/5 IT CTX
SM-J39SU_S082_E1-50	504170	RCL-Sun1sfGFP-neo/wt	M	MOp	RFP-positive	2020-01-09		MOp	AAV2-retro-EF1a-Cre	R8S4-200205	190	L4/5 IT CTX
SM-J39SU_S083_E1-50	504170	RCL-Sun1sfGFP-neo/wt	M	MOp	RFP-positive	2020-01-09		MOp	AAV2-retro-EF1a-Cre	R8S4-200205	183	L4/5 IT CTX
SM-J39SU_S084_E1-50	504170	RCL-Sun1sfGFP-neo/wt	M	MOp	RFP-positive	2020-01-09		MOp	AAV2-retro-EF1a-Cre	R8S4-200205	183	L4/5 IT CTX
SM-J39SU_S085_E1-50	504170	RCL-Sun1sfGFP-neo/wt	M	MOp	RFP-positive	2020-01-09		MOp	AAV2-retro-EF1a-Cre	R8S4-200205	183	L4/5 IT CTX
SM-J39SU_S086_E1-50	504170	RCL-Sun1sfGFP-neo/wt	M	MOp	RFP-positive	2020-01-09		MOp	AAV2-retro-EF1a-Cre	R8S4-200205	183	L4/5 IT CTX
SM-J39SU_S087_E1-50	504170	RCL-Sun1sfGFP-neo/wt	M	MOp	RFP-positive	2020-01-09		MOp	AAV2-retro-EF1a-Cre	R8S4-200205	183	L4/5 IT CTX
SM-J39SU_S088_E1-50	504170	RCL-Sun1sfGFP-neo/wt	M	MOp	RFP-positive	2020-01-09		MOp	AAV2-retro-EF1a-Cre	R8S4-200205	181	L4/5 IT CTX
SM-J39SU_S089_E1-50	504170	RCL-Sun1sfGFP-neo/wt	M	MOp	RFP-positive	2020-01-09		MOp	AAV2-retro-EF1a-Cre	R8S4-200205	181	L4/5 IT CTX
SM-J39SU_S090_E1-50	504170	RCL-Sun1sfGFP-neo/wt	M	MOp	RFP-positive	2020-01-09		MOp	AAV2-retro-EF1a-Cre	R8S4-200205	166	L2/3 IT CTX
SM-J39SU_S091_E1-50	504170	RCL-Sun1sfGFP-neo/wt	M	MOp	RFP-positive	2020-01-09		MOp	AAV2-retro-EF1a-Cre	R8S4-200205	166	L2/3 IT CTX
SM-J39SU_S092_E1-50	504170	RCL-Sun1sfGFP-neo/wt	M	MOp	RFP-positive	2020-01-09		MOp	AAV2-retro-EF1a-Cre	R8S4-200205	181	L4/5 IT CTX
SM-J39SU_S093_E1-50	504170	RCL-Sun1sfGFP-neo/wt	M	MOp	RFP-positive	2020-01-09		MOp	AAV2-retro-EF1a-Cre	R8S4-200205	181	L4/5 IT CTX
SM-J39SU_S094_E1-50	504170	RCL-Sun1sfGFP-neo/wt	M	MOp	RFP-positive	2020-01-09		MOp	AAV2-retro-EF1a-Cre	R8S4-200205	168	L2/3 IT CTX
SM-J39SU_S095_E1-50	504170	RCL-Sun1sfGFP-neo/wt	M	MOp	RFP-positive	2020-01-09		MOp	AAV2-retro-EF1a-Cre	R8S4-200205	180	L4/5 IT CTX
SM-J39SU_S096_E1-50	504170	RCL-Sun1sfGFP-neo/wt	M	MOp	RFP-positive	2020-01-09		MOp	AAV2-retro-EF1a-Cre	R8S4-200205	168	L2/3 IT CTX
SM-J39SL_S753_E1-50	504170	RCL-Sun1sfGFP-neo/wt	M	MOp	RFP-positive	2020-01-09		MOp	AAV2-retro-EF1a-Cre	R8S4-200206	180	L4/5 IT CTX
SM-J39SL_S754_E1-50	504170	RCL-Sun1sfGFP-neo/wt	M	MOp	RFP-positive	2020-01-09		MOp	AAV2-retro-EF1a-Cre	R8S4-200206	181	L4/5 IT CTX
SM-J39SL_S755_E1-50	504170	RCL-Sun1sfGFP-neo/wt	M	MOp	RFP-positive	2020-01-09		MOp	AAV2-retro-EF1a-Cre	R8S4-200206	181	L4/5 IT CTX
SM-J39SL_S756_E1-50	504170	RCL-Sun1sfGFP-neo/wt	M	MOp	RFP-positive	2020-01-09		MOp	AAV2-retro-EF1a-Cre	R8S4-200206	181	L4/5 IT CTX
SM-J39SL_S757_E1-50	504170	RCL-Sun1sfGFP-neo/wt	M	MOp	RFP-positive	2020-01-09		MOp	AAV2-retro-EF1a-Cre	R8S4-200206	181	L4/5 IT CTX
SM-J39SL_S758_E1-50	504170	RCL-Sun1sfGFP-neo/wt	M	MOp	RFP-positive	2020-01-09		MOp	AAV2-retro-EF1a-Cre	R8S4-200206	181	L4/5 IT CTX
SM-J39SL_S759_E1-50	504170	RCL-Sun1sfGFP-neo/wt	M	MOp	RFP-positive	2020-01-09		MOp	AAV2-retro-EF1a-Cre	R8S4-200206	190	L4/5 IT CTX
SM-J39SL_S760_E1-50	504170	RCL-Sun1sfGFP-neo/wt	M	MOp	RFP-positive	2020-01-09		MOp	AAV2-retro-EF1a-Cre	R8S4-200206	183	L4/5 IT CTX
SM-J39SL_S761_E1-50	504170	RCL-Sun1sfGFP-neo/wt	M	MOp	RFP-positive	2020-01-09		MOp	AAV2-retro-EF1a-Cre	R8S4-200206	180	L4/5 IT CTX
SM-J39SL_S762_E1-50	504170	RCL-Sun1sfGFP-neo/wt	M	MOp	RFP-positive	2020-01-09		MOp	AAV2-retro-EF1a-Cre	R8S4-200206	180	L4/5 IT CTX
SM-J39SL_S763_E1-50	504170	RCL-Sun1sfGFP-neo/wt	M	MOp	RFP-positive	2020-01-09		MOp	AAV2-retro-EF1a-Cre	R8S4-200206	181	L4/5 IT CTX
SM-J39SL_S764_E1-50	504170	RCL-Sun1sfGFP-neo/wt	M	MOp	RFP-positive	2020-01-09		MOp	AAV2-retro-EF1a-Cre	R8S4-200206	180	L4/5 IT CTX
SM-J39SL_S765_E1-50	504170	RCL-Sun1sfGFP-neo/wt	M	MOp	RFP-positive	2020-01-09		MOp	AAV2-retro-EF1a-Cre	R8S4-200206	180	L4/5 IT CTX
SM-J39SL_S766_E1-50	504170	RCL-Sun1sfGFP-neo/wt	M	MOp	RFP-positive	2020-01-09		MOp	AAV2-retro-EF1a-Cre	R8S4-200206	180	L4/5 IT CTX
SM-J39SL_S767_E1-50	504170	RCL-Sun1sfGFP-neo/wt	M	MOp	RFP-positive	2020-01-09		MOp	AAV2-retro-EF1a-Cre	R8S4-200206	181	L4/5 IT CTX
SM-J39SL_S768_E1-50	504170	RCL-Sun1sfGFP-neo/wt	M	MOp	RFP-positive	2020-01-09		MOp	AAV2-retro-EF1a-Cre	R8S4-200206	180	L4/5 IT CTX
SM-J39SM_S081_E1-50	504170	RCL-Sun1sfGFP-neo/wt	M	MOp	RFP-positive	2020-01-09		MOp	AAV2-retro-EF1a-Cre	R8S4-200206	181	L4/5 IT CTX
SM-J39SM_S082_E1-50	504170	RCL-Sun1sfGFP-neo/wt	M	MOp	RFP-positive	2020-01-09		MOp	AAV2-retro-EF1a-Cre	R8S4-200206	180	L4/5 IT CTX
SM-J39SM_S084_E1-50	504170	RCL-Sun1sfGFP-neo/wt	M	MOp	RFP-positive	2020-01-09		MOp	AAV2-retro-EF1a-Cre	R8S4-200206	183	L4/5 IT CTX
SM-J39SM_S085_E1-50	504170	RCL-Sun1sfGFP-neo/wt	M	MOp	RFP-positive	2020-01-09		MOp	AAV2-retro-EF1a-Cre	R8S4-200206	181	L4/5 IT CTX
SM-J39SM_S086_E1-50	504170	RCL-Sun1sfGFP-neo/wt	M	MOp	RFP-positive	2020-01-09		MOp	AAV2-retro-EF1a-Cre	R8S4-200206	166	L2/3 IT CTX
SM-J39SM_S087_E1-50	504170	RCL-Sun1sfGFP-neo/wt	M	MOp	RFP-positive	2020-01-09		MOp	AAV2-retro-EF1a-Cre	R8S4-200206	168	L2/3 IT CTX
SM-J39SM_S088_E1-50	504170	RCL-Sun1sfGFP-neo/wt	M	MOp	RFP-positive	2020-01-09		MOp	AAV2-retro-EF1a-Cre	R8S4-200206	181	L4/5 IT CTX
SM-J39SM_S089_E1-50	504170	RCL-Sun1sfGFP-neo/wt	M	MOp	RFP-positive	2020-01-09		MOp	AAV2-retro-EF1a-Cre	R8S4-200206	181	L4/5 IT CTX
SM-J39SM_S090_E1-50	504170	RCL-Sun1sfGFP-neo/wt	M	MOp	RFP-positive	2020-01-09		MOp	AAV2-retro-EF1a-Cre	R8S4-200206	181	L4/5 IT CTX
SM-J39SM_S091_E1-50	504170	RCL-Sun1sfGFP-neo/wt	M	MOp	RFP-positive	2020-01-09		MOp	AAV2-retro-EF1a-Cre	R8S4-200206	181	L4/5 IT CTX
SM-J39SM_S092_E1-50	504170	RCL-Sun1sfGFP-neo/wt	M	MOp	RFP-positive	2020-01-09		MOp	AAV2-retro-EF1a-Cre	R8S4-200206	181	L4/5 IT CTX
SM-J39SM_S093_E1-50	504170	RCL-Sun1sfGFP-neo/wt	M	MOp	RFP-positive	2020-01-09		MOp	AAV2-retro-EF1a-Cre	R8S4-200206	180	L4/5 IT CTX
SM-J39SM_S094_E1-50	504170	RCL-Sun1sfGFP-neo/wt	M	MOp	RFP-positive	2020-01-09		MOp	AAV2-retro-EF1a-Cre	R8S4-200206	183	L4/5 IT CTX
SM-J39SM_S095_E1-50	504170	RCL-Sun1sfGFP-neo/wt	M	MOp	RFP-positive	2020-01-09		MOp	AAV2-retro-EF1a-Cre	R8S4-200206	180	L4/5 IT CTX
SM-J39SM_S096_E1-50	504170	RCL-Sun1sfGFP-neo/wt	M	MOp	RFP-positive	2020-01-09		MOp	AAV2-retro-EF1a-Cre	R8S4-200206	181	L4/5 IT CTX

## Sheet: Car3_RetroSeq_cells
exp_component_name	external_donor_name	full_genotype	gender	Region	facs_population_plan	FACS.Date	hemisphere_name	injection_roi	injection_materials	batch	refine_cluster_label
LS-15921_S81_E1-50	284144	Ai14(RCL-tdT)/wt	M	VISp	RFP-positive	2016-11-29	left	AUDd	AAV2-retro-EF1a-Cre	R8S4-161221	Car3 5
LS-15933_S59_E1-50	284143	Ai14(RCL-tdT)/wt	M	VISp	RFP-positive	2016-11-28	left	RSP	AAV2-retro-EF1a-Cre	R8S4-161221	Car3 5
LS-15933_S69_E1-50	284143	Ai14(RCL-tdT)/wt	M	VISp	RFP-positive	2016-11-28	left	RSP	AAV2-retro-EF1a-Cre	R8S4-161221	Car3 5
SM-D9CZ2_S95_E1-50	294008	Ai14(RCL-tdT)/wt	M	VISp	RFP-positive	2017-01-23	left	SCs	AAV2-retro-EF1a-Cre	R8S4-170209	Car3 5
SM-D9CZ6_S25_E1-50	293797	Ai14(RCL-tdT)/wt	F	VISp	RFP-positive	2017-01-26	left	VISpm	RV-dGdL-Cre	R8S4-170215	Car3 5
SM-D9CZF_S02_E1-50	293797	Ai14(RCL-tdT)/wt	F	VISp	RFP-positive	2017-01-26	left	VISpm	RV-dGdL-Cre	R8S4-170222	Car3 1
SM-D9CZF_S54_E1-50	295500	Ai14(RCL-tdT)/wt	M	VISp	RFP-positive	2017-01-30	left	CLA	AAV2-retro-EF1a-Cre	R8S4-170222	Car3 5
SM-D9CZF_S71_E1-50	295500	Ai14(RCL-tdT)/wt	M	VISp	RFP-positive	2017-01-30	left	CLA	AAV2-retro-EF1a-Cre	R8S4-170222	Car3 5
SM-D9CZM_S81_E1-50	295493	Ai14(RCL-tdT)/wt	F	VISp	RFP-positive	2017-02-03	left	VISp	AAV2-retro-EF1a-Cre	R8S4-170223	Car3 1
SM-D9E4J_S69_E1-50	309019	Ai14(RCL-tdT)/wt	F	VISp	RFP-positive	2017-04-10	left	ACA	AAV2-retro-EF1a-Cre	R8S4-170503	Car3 5
SM-GE8Z3_S365_E1-50	392744	Gnb4-IRES2-CreERT2/wt;Ai140(TIT2L-GFP-ICL-tTA2)/wt	M	AI	RFP-positive (GFP unknown)	2018-07-19	left	ACA	AAV2-retro-EF1a-dTomato	R8S4-180822	Car3 7
SM-GE8Z4_S273_E1-50	392744	Gnb4-IRES2-CreERT2/wt;Ai140(TIT2L-GFP-ICL-tTA2)/wt	M	CTXsp	RFP-positive (GFP unknown)	2018-07-19	left	ACA	AAV2-retro-EF1a-dTomato	R8S4-180822	Car3 6
SM-GE8Z4_S361_E1-50	392744	Gnb4-IRES2-CreERT2/wt;Ai140(TIT2L-GFP-ICL-tTA2)/wt	M	CTXsp	RFP-positive (GFP unknown)	2018-07-19	left	ACA	AAV2-retro-EF1a-dTomato	R8S4-180822	Car3 8
SM-GE8Z4_S362_E1-50	392744	Gnb4-IRES2-CreERT2/wt;Ai140(TIT2L-GFP-ICL-tTA2)/wt	M	CTXsp	RFP-positive (GFP unknown)	2018-07-19	left	ACA	AAV2-retro-EF1a-dTomato	R8S4-180822	Car3 7
SM-GE8Z4_S363_E1-50	392744	Gnb4-IRES2-CreERT2/wt;Ai140(TIT2L-GFP-ICL-tTA2)/wt	M	CTXsp	RFP-positive (GFP unknown)	2018-07-19	left	ACA	AAV2-retro-EF1a-dTomato	R8S4-180822	Car3 8
SM-GE8Z4_S364_E1-50	392744	Gnb4-IRES2-CreERT2/wt;Ai140(TIT2L-GFP-ICL-tTA2)/wt	M	CTXsp	RFP-positive (GFP unknown)	2018-07-19	left	ACA	AAV2-retro-EF1a-dTomato	R8S4-180822	Car3 6
SM-GE8Z4_S365_E1-50	392744	Gnb4-IRES2-CreERT2/wt;Ai140(TIT2L-GFP-ICL-tTA2)/wt	M	CTXsp	RFP-positive (GFP unknown)	2018-07-19	left	ACA	AAV2-retro-EF1a-dTomato	R8S4-180822	Car3 8
SM-GE8Z4_S366_E1-50	392744	Gnb4-IRES2-CreERT2/wt;Ai140(TIT2L-GFP-ICL-tTA2)/wt	M	CTXsp	RFP-positive (GFP unknown)	2018-07-19	left	ACA	AAV2-retro-EF1a-dTomato	R8S4-180822	Car3 7
SM-GE8Z4_S367_E1-50	392744	Gnb4-IRES2-CreERT2/wt;Ai140(TIT2L-GFP-ICL-tTA2)/wt	M	CTXsp	RFP-positive (GFP unknown)	2018-07-19	left	ACA	AAV2-retro-EF1a-dTomato	R8S4-180822	Car3 8
SM-GE8Z4_S368_E1-50	392744	Gnb4-IRES2-CreERT2/wt;Ai140(TIT2L-GFP-ICL-tTA2)/wt	M	CTXsp	RFP-positive (GFP unknown)	2018-07-19	left	ACA	AAV2-retro-EF1a-dTomato	R8S4-180822	Car3 7
SM-GE8Z4_S370_E1-50	392744	Gnb4-IRES2-CreERT2/wt;Ai140(TIT2L-GFP-ICL-tTA2)/wt	M	CTXsp	RFP-positive (GFP unknown)	2018-07-19	left	ACA	AAV2-retro-EF1a-dTomato	R8S4-180822	Car3 6
SM-GE8Z4_S371_E1-50	392744	Gnb4-IRES2-CreERT2/wt;Ai140(TIT2L-GFP-ICL-tTA2)/wt	M	CTXsp	RFP-positive (GFP unknown)	2018-07-19	left	ACA	AAV2-retro-EF1a-dTomato	R8S4-180822	Car3 8
SM-GE8Z4_S372_E1-50	392744	Gnb4-IRES2-CreERT2/wt;Ai140(TIT2L-GFP-ICL-tTA2)/wt	M	CTXsp	RFP-positive (GFP unknown)	2018-07-19	left	ACA	AAV2-retro-EF1a-dTomato	R8S4-180822	Car3 8
SM-GE8Z4_S373_E1-50	392744	Gnb4-IRES2-CreERT2/wt;Ai140(TIT2L-GFP-ICL-tTA2)/wt	M	CTXsp	RFP-positive (GFP unknown)	2018-07-19	left	ACA	AAV2-retro-EF1a-dTomato	R8S4-180822	Car3 8
SM-GE8Z4_S374_E1-50	392744	Gnb4-IRES2-CreERT2/wt;Ai140(TIT2L-GFP-ICL-tTA2)/wt	M	CTXsp	RFP-positive (GFP unknown)	2018-07-19	left	ACA	AAV2-retro-EF1a-dTomato	R8S4-180822	Car3 8
SM-GE8Z4_S375_E1-50	392744	Gnb4-IRES2-CreERT2/wt;Ai140(TIT2L-GFP-ICL-tTA2)/wt	M	CTXsp	RFP-positive (GFP unknown)	2018-07-19	left	ACA	AAV2-retro-EF1a-dTomato	R8S4-180822	Car3 8
SM-GE8Z4_S376_E1-50	392744	Gnb4-IRES2-CreERT2/wt;Ai140(TIT2L-GFP-ICL-tTA2)/wt	M	CTXsp	RFP-positive (GFP unknown)	2018-07-19	left	ACA	AAV2-retro-EF1a-dTomato	R8S4-180822	Car3 7
SM-GE8Z4_S377_E1-50	392744	Gnb4-IRES2-CreERT2/wt;Ai140(TIT2L-GFP-ICL-tTA2)/wt	M	CTXsp	RFP-positive (GFP unknown)	2018-07-19	left	ACA	AAV2-retro-EF1a-dTomato	R8S4-180822	Car3 6
SM-GE8Z4_S378_E1-50	392744	Gnb4-IRES2-CreERT2/wt;Ai140(TIT2L-GFP-ICL-tTA2)/wt	M	CTXsp	RFP-positive (GFP unknown)	2018-07-19	left	ACA	AAV2-retro-EF1a-dTomato	R8S4-180822	Car3 6
SM-GE8Z4_S379_E1-50	392744	Gnb4-IRES2-CreERT2/wt;Ai140(TIT2L-GFP-ICL-tTA2)/wt	M	CTXsp	RFP-positive (GFP unknown)	2018-07-19	left	ACA	AAV2-retro-EF1a-dTomato	R8S4-180822	Car3 6
SM-GE8Z4_S380_E1-50	392744	Gnb4-IRES2-CreERT2/wt;Ai140(TIT2L-GFP-ICL-tTA2)/wt	M	CTXsp	RFP-positive (GFP unknown)	2018-07-19	left	ACA	AAV2-retro-EF1a-dTomato	R8S4-180822	Car3 8
SM-GE8Z4_S381_E1-50	392744	Gnb4-IRES2-CreERT2/wt;Ai140(TIT2L-GFP-ICL-tTA2)/wt	M	CTXsp	RFP-positive (GFP unknown)	2018-07-19	left	ACA	AAV2-retro-EF1a-dTomato	R8S4-180822	Car3 8
SM-GE8Z4_S382_E1-50	392744	Gnb4-IRES2-CreERT2/wt;Ai140(TIT2L-GFP-ICL-tTA2)/wt	M	CTXsp	RFP-positive (GFP unknown)	2018-07-19	left	ACA	AAV2-retro-EF1a-dTomato	R8S4-180822	Car3 6
SM-GE8Z4_S383_E1-50	392744	Gnb4-IRES2-CreERT2/wt;Ai140(TIT2L-GFP-ICL-tTA2)/wt	M	CTXsp	RFP-positive (GFP unknown)	2018-07-19	left	ACA	AAV2-retro-EF1a-dTomato	R8S4-180822	Car3 6
SM-GE8Z4_S384_E1-50	392744	Gnb4-IRES2-CreERT2/wt;Ai140(TIT2L-GFP-ICL-tTA2)/wt	M	CTXsp	RFP-positive (GFP unknown)	2018-07-19	left	ACA	AAV2-retro-EF1a-dTomato	R8S4-180822	Car3 8
SM-GE8Z5_S273_E1-50	392744	Gnb4-IRES2-CreERT2/wt;Ai140(TIT2L-GFP-ICL-tTA2)/wt	M	CTXsp	RFP-positive (GFP unknown)	2018-07-19	right	ACA	AAV2-retro-EF1a-dTomato	R8S4-180822	Car3 8
SM-GE8Z5_S274_E1-50	392744	Gnb4-IRES2-CreERT2/wt;Ai140(TIT2L-GFP-ICL-tTA2)/wt	M	CTXsp	RFP-positive (GFP unknown)	2018-07-19	right	ACA	AAV2-retro-EF1a-dTomato	R8S4-180822	Car3 8
SM-GE8Z5_S275_E1-50	392744	Gnb4-IRES2-CreERT2/wt;Ai140(TIT2L-GFP-ICL-tTA2)/wt	M	CTXsp	RFP-positive (GFP unknown)	2018-07-19	left	ACA	AAV2-retro-EF1a-dTomato	R8S4-180822	Car3 6
SM-GE8Z5_S276_E1-50	392744	Gnb4-IRES2-CreERT2/wt;Ai140(TIT2L-GFP-ICL-tTA2)/wt	M	CTXsp	RFP-positive (GFP unknown)	2018-07-19	left	ACA	AAV2-retro-EF1a-dTomato	R8S4-180822	Car3 6
SM-GE8Z5_S278_E1-50	392744	Gnb4-IRES2-CreERT2/wt;Ai140(TIT2L-GFP-ICL-tTA2)/wt	M	CTXsp	RFP-positive (GFP unknown)	2018-07-19	left	ACA	AAV2-retro-EF1a-dTomato	R8S4-180822	Car3 8
SM-GE8Z5_S279_E1-50	392744	Gnb4-IRES2-CreERT2/wt;Ai140(TIT2L-GFP-ICL-tTA2)/wt	M	CTXsp	RFP-positive (GFP unknown)	2018-07-19	left	ACA	AAV2-retro-EF1a-dTomato	R8S4-180822	Car3 7
SM-GE8Z5_S280_E1-50	392744	Gnb4-IRES2-CreERT2/wt;Ai140(TIT2L-GFP-ICL-tTA2)/wt	M	CTXsp	RFP-positive (GFP unknown)	2018-07-19	left	ACA	AAV2-retro-EF1a-dTomato	R8S4-180822	Car3 2
SM-GE8Z5_S281_E1-50	392744	Gnb4-IRES2-CreERT2/wt;Ai140(TIT2L-GFP-ICL-tTA2)/wt	M	CTXsp	RFP-positive (GFP unknown)	2018-07-19	left	ACA	AAV2-retro-EF1a-dTomato	R8S4-180822	Car3 6
SM-GE8Z5_S282_E1-50	392744	Gnb4-IRES2-CreERT2/wt;Ai140(TIT2L-GFP-ICL-tTA2)/wt	M	CTXsp	RFP-positive (GFP unknown)	2018-07-19	left	ACA	AAV2-retro-EF1a-dTomato	R8S4-180822	Car3 7
SM-GE8Z5_S283_E1-50	392744	Gnb4-IRES2-CreERT2/wt;Ai140(TIT2L-GFP-ICL-tTA2)/wt	M	CTXsp	RFP-positive (GFP unknown)	2018-07-19	left	ACA	AAV2-retro-EF1a-dTomato	R8S4-180822	Car3 7
SM-GE8Z5_S284_E1-50	392744	Gnb4-IRES2-CreERT2/wt;Ai140(TIT2L-GFP-ICL-tTA2)/wt	M	CTXsp	RFP-positive (GFP unknown)	2018-07-19	left	ACA	AAV2-retro-EF1a-dTomato	R8S4-180822	Car3 7
SM-GE8Z5_S286_E1-50	392744	Gnb4-IRES2-CreERT2/wt;Ai140(TIT2L-GFP-ICL-tTA2)/wt	M	CTXsp	RFP-positive (GFP unknown)	2018-07-19	left	ACA	AAV2-retro-EF1a-dTomato	R8S4-180822	Car3 6
SM-GE8Z5_S287_E1-50	392744	Gnb4-IRES2-CreERT2/wt;Ai140(TIT2L-GFP-ICL-tTA2)/wt	M	CTXsp	RFP-positive (GFP unknown)	2018-07-19	left	ACA	AAV2-retro-EF1a-dTomato	R8S4-180822	Car3 6
SM-GE8Z5_S288_E1-50	392744	Gnb4-IRES2-CreERT2/wt;Ai140(TIT2L-GFP-ICL-tTA2)/wt	M	CTXsp	RFP-positive (GFP unknown)	2018-07-19	left	ACA	AAV2-retro-EF1a-dTomato	R8S4-180822	Car3 8
SM-GE8Z5_S369_E1-50	392744	Gnb4-IRES2-CreERT2/wt;Ai140(TIT2L-GFP-ICL-tTA2)/wt	M	CTXsp	RFP-positive (GFP unknown)	2018-07-19	left	ACA	AAV2-retro-EF1a-dTomato	R8S4-180822	Car3 6
SM-GE8Z5_S370_E1-50	392744	Gnb4-IRES2-CreERT2/wt;Ai140(TIT2L-GFP-ICL-tTA2)/wt	M	CTXsp	RFP-positive (GFP unknown)	2018-07-19	left	ACA	AAV2-retro-EF1a-dTomato	R8S4-180822	Car3 6
SM-GE8Z5_S371_E1-50	392744	Gnb4-IRES2-CreERT2/wt;Ai140(TIT2L-GFP-ICL-tTA2)/wt	M	CTXsp	RFP-positive (GFP unknown)	2018-07-19	left	ACA	AAV2-retro-EF1a-dTomato	R8S4-180822	Car3 7
SM-GE8Z5_S372_E1-50	392744	Gnb4-IRES2-CreERT2/wt;Ai140(TIT2L-GFP-ICL-tTA2)/wt	M	CTXsp	RFP-positive (GFP unknown)	2018-07-19	left	ACA	AAV2-retro-EF1a-dTomato	R8S4-180822	Car3 6
SM-GE8Z5_S373_E1-50	392744	Gnb4-IRES2-CreERT2/wt;Ai140(TIT2L-GFP-ICL-tTA2)/wt	M	CTXsp	RFP-positive (GFP unknown)	2018-07-19	left	ACA	AAV2-retro-EF1a-dTomato	R8S4-180822	Car3 8
SM-GE8Z5_S374_E1-50	392744	Gnb4-IRES2-CreERT2/wt;Ai140(TIT2L-GFP-ICL-tTA2)/wt	M	CTXsp	RFP-positive (GFP unknown)	2018-07-19	left	ACA	AAV2-retro-EF1a-dTomato	R8S4-180822	Car3 8
SM-GE8Z5_S375_E1-50	392744	Gnb4-IRES2-CreERT2/wt;Ai140(TIT2L-GFP-ICL-tTA2)/wt	M	CTXsp	RFP-positive (GFP unknown)	2018-07-19	left	ACA	AAV2-retro-EF1a-dTomato	R8S4-180822	Car3 6
SM-GE8Z5_S376_E1-50	392744	Gnb4-IRES2-CreERT2/wt;Ai140(TIT2L-GFP-ICL-tTA2)/wt	M	CTXsp	RFP-positive (GFP unknown)	2018-07-19	left	ACA	AAV2-retro-EF1a-dTomato	R8S4-180822	Car3 2
SM-GE8Z5_S377_E1-50	392744	Gnb4-IRES2-CreERT2/wt;Ai140(TIT2L-GFP-ICL-tTA2)/wt	M	CTXsp	RFP-positive (GFP unknown)	2018-07-19	left	ACA	AAV2-retro-EF1a-dTomato	R8S4-180822	Car3 6
SM-GE8Z5_S378_E1-50	392744	Gnb4-IRES2-CreERT2/wt;Ai140(TIT2L-GFP-ICL-tTA2)/wt	M	CTXsp	RFP-positive (GFP unknown)	2018-07-19	left	ACA	AAV2-retro-EF1a-dTomato	R8S4-180822	Car3 8
SM-GE8Z5_S379_E1-50	392744	Gnb4-IRES2-CreERT2/wt;Ai140(TIT2L-GFP-ICL-tTA2)/wt	M	CTXsp	RFP-positive (GFP unknown)	2018-07-19	left	ACA	AAV2-retro-EF1a-dTomato	R8S4-180822	Car3 6
SM-GE8Z5_S380_E1-50	392744	Gnb4-IRES2-CreERT2/wt;Ai140(TIT2L-GFP-ICL-tTA2)/wt	M	CTXsp	RFP-positive (GFP unknown)	2018-07-19	left	ACA	AAV2-retro-EF1a-dTomato	R8S4-180822	Car3 7
SM-GE8Z5_S381_E1-50	392744	Gnb4-IRES2-CreERT2/wt;Ai140(TIT2L-GFP-ICL-tTA2)/wt	M	CTXsp	RFP-positive (GFP unknown)	2018-07-19	left	ACA	AAV2-retro-EF1a-dTomato	R8S4-180822	Car3 8
SM-GE8Z5_S382_E1-50	392744	Gnb4-IRES2-CreERT2/wt;Ai140(TIT2L-GFP-ICL-tTA2)/wt	M	CTXsp	RFP-positive (GFP unknown)	2018-07-19	left	ACA	AAV2-retro-EF1a-dTomato	R8S4-180822	Car3 6
SM-GE8Z5_S383_E1-50	392744	Gnb4-IRES2-CreERT2/wt;Ai140(TIT2L-GFP-ICL-tTA2)/wt	M	CTXsp	RFP-positive (GFP unknown)	2018-07-19	left	ACA	AAV2-retro-EF1a-dTomato	R8S4-180822	Car3 6
SM-GE8Z5_S384_E1-50	392744	Gnb4-IRES2-CreERT2/wt;Ai140(TIT2L-GFP-ICL-tTA2)/wt	M	CTXsp	RFP-positive (GFP unknown)	2018-07-19	left	ACA	AAV2-retro-EF1a-dTomato	R8S4-180822	Car3 8
SM-GE8YH_S194_E1-50	403151	Gnb4-IRES2-CreERT2/wt;Ai148(TIT2L-GC6f-ICL-tTA2)/wt	F	CTXsp	RFP-positive (GFP unknown)	2018-08-06	left	VISpl	AAV2-retro-EF1a-dTomato	R8S4-180905	Car3 6
SM-GE8YH_S195_E1-50	403151	Gnb4-IRES2-CreERT2/wt;Ai148(TIT2L-GC6f-ICL-tTA2)/wt	F	CTXsp	RFP-positive (GFP unknown)	2018-08-06	left	VISpl	AAV2-retro-EF1a-dTomato	R8S4-180905	Car3 6
SM-GE8YH_S196_E1-50	403151	Gnb4-IRES2-CreERT2/wt;Ai148(TIT2L-GC6f-ICL-tTA2)/wt	F	CTXsp	RFP-positive (GFP unknown)	2018-08-06	left	VISpl	AAV2-retro-EF1a-dTomato	R8S4-180905	Car3 6
SM-GE8YH_S197_E1-50	403151	Gnb4-IRES2-CreERT2/wt;Ai148(TIT2L-GC6f-ICL-tTA2)/wt	F	CTXsp	RFP-positive (GFP unknown)	2018-08-06	left	VISpl	AAV2-retro-EF1a-dTomato	R8S4-180905	Car3 7
SM-GE8YH_S198_E1-50	403151	Gnb4-IRES2-CreERT2/wt;Ai148(TIT2L-GC6f-ICL-tTA2)/wt	F	CTXsp	RFP-positive (GFP unknown)	2018-08-06	left	VISpl	AAV2-retro-EF1a-dTomato	R8S4-180905	Car3 8
SM-GE8YH_S200_E1-50	403151	Gnb4-IRES2-CreERT2/wt;Ai148(TIT2L-GC6f-ICL-tTA2)/wt	F	CTXsp	RFP-positive (GFP unknown)	2018-08-06	left	VISpl	AAV2-retro-EF1a-dTomato	R8S4-180905	Car3 6
SM-GE8YH_S201_E1-50	403151	Gnb4-IRES2-CreERT2/wt;Ai148(TIT2L-GC6f-ICL-tTA2)/wt	F	CTXsp	RFP-positive (GFP unknown)	2018-08-06	left	VISpl	AAV2-retro-EF1a-dTomato	R8S4-180905	Car3 6
SM-GE8YH_S202_E1-50	403151	Gnb4-IRES2-CreERT2/wt;Ai148(TIT2L-GC6f-ICL-tTA2)/wt	F	CTXsp	RFP-positive (GFP unknown)	2018-08-06	left	VISpl	AAV2-retro-EF1a-dTomato	R8S4-180905	Car3 6
SM-GE8YH_S203_E1-50	403151	Gnb4-IRES2-CreERT2/wt;Ai148(TIT2L-GC6f-ICL-tTA2)/wt	F	CTXsp	RFP-positive (GFP unknown)	2018-08-06	left	VISpl	AAV2-retro-EF1a-dTomato	R8S4-180905	Car3 6
SM-GE8YH_S204_E1-50	403151	Gnb4-IRES2-CreERT2/wt;Ai148(TIT2L-GC6f-ICL-tTA2)/wt	F	CTXsp	RFP-positive (GFP unknown)	2018-08-06	left	VISpl	AAV2-retro-EF1a-dTomato	R8S4-180905	Car3 6
SM-GE8YH_S205_E1-50	403151	Gnb4-IRES2-CreERT2/wt;Ai148(TIT2L-GC6f-ICL-tTA2)/wt	F	CTXsp	RFP-positive (GFP unknown)	2018-08-06	left	VISpl	AAV2-retro-EF1a-dTomato	R8S4-180905	Car3 6
SM-GE8YH_S206_E1-50	403151	Gnb4-IRES2-CreERT2/wt;Ai148(TIT2L-GC6f-ICL-tTA2)/wt	F	CTXsp	RFP-positive (GFP unknown)	2018-08-06	left	VISpl	AAV2-retro-EF1a-dTomato	R8S4-180905	Car3 6
SM-GE8YH_S207_E1-50	403151	Gnb4-IRES2-CreERT2/wt;Ai148(TIT2L-GC6f-ICL-tTA2)/wt	F	CTXsp	RFP-positive (GFP unknown)	2018-08-06	left	VISpl	AAV2-retro-EF1a-dTomato	R8S4-180905	Car3 8
SM-GE8YH_S208_E1-50	403151	Gnb4-IRES2-CreERT2/wt;Ai148(TIT2L-GC6f-ICL-tTA2)/wt	F	CTXsp	RFP-positive (GFP unknown)	2018-08-06	left	VISpl	AAV2-retro-EF1a-dTomato	R8S4-180905	Car3 6
SM-GE8YH_S275_E1-50	403151	Gnb4-IRES2-CreERT2/wt;Ai148(TIT2L-GC6f-ICL-tTA2)/wt	F	CTXsp	RFP-positive (GFP unknown)	2018-08-06	left	VISpl	AAV2-retro-EF1a-dTomato	R8S4-180905	Car3 2
SM-GE8YH_S276_E1-50	403151	Gnb4-IRES2-CreERT2/wt;Ai148(TIT2L-GC6f-ICL-tTA2)/wt	F	CTXsp	RFP-positive (GFP unknown)	2018-08-06	left	VISpl	AAV2-retro-EF1a-dTomato	R8S4-180905	Car3 8
SM-GE8YH_S277_E1-50	403151	Gnb4-IRES2-CreERT2/wt;Ai148(TIT2L-GC6f-ICL-tTA2)/wt	F	CTXsp	RFP-positive (GFP unknown)	2018-08-06	left	VISpl	AAV2-retro-EF1a-dTomato	R8S4-180905	Car3 6
SM-GE8YH_S278_E1-50	403151	Gnb4-IRES2-CreERT2/wt;Ai148(TIT2L-GC6f-ICL-tTA2)/wt	F	CTXsp	RFP-positive (GFP unknown)	2018-08-06	left	VISpl	AAV2-retro-EF1a-dTomato	R8S4-180905	Car3 6
SM-GE8YH_S279_E1-50	403151	Gnb4-IRES2-CreERT2/wt;Ai148(TIT2L-GC6f-ICL-tTA2)/wt	F	CTXsp	RFP-positive (GFP unknown)	2018-08-06	left	VISpl	AAV2-retro-EF1a-dTomato	R8S4-180905	Car3 6
SM-GE8YH_S280_E1-50	403151	Gnb4-IRES2-CreERT2/wt;Ai148(TIT2L-GC6f-ICL-tTA2)/wt	F	CTXsp	RFP-positive (GFP unknown)	2018-08-06	left	VISpl	AAV2-retro-EF1a-dTomato	R8S4-180905	Car3 6
SM-GE8YH_S377_E1-50	397879	Gnb4-IRES2-CreERT2/wt;Ai140(TIT2L-GFP-ICL-tTA2)/wt	M	CTXsp	GFP-positive/RFP-positive	2018-07-18	left	ORBl	AAV2-retro-EF1a-dTomato	R8S4-180905	Car3 6
SM-GE8YH_S378_E1-50	397879	Gnb4-IRES2-CreERT2/wt;Ai140(TIT2L-GFP-ICL-tTA2)/wt	M	CTXsp	GFP-positive/RFP-positive	2018-07-18	left	ORBl	AAV2-retro-EF1a-dTomato	R8S4-180905	Car3 6
SM-GE8YH_S379_E1-50	397879	Gnb4-IRES2-CreERT2/wt;Ai140(TIT2L-GFP-ICL-tTA2)/wt	M	CTXsp	GFP-positive/RFP-positive	2018-07-18	left	ORBl	AAV2-retro-EF1a-dTomato	R8S4-180905	Car3 2
SM-GE8YH_S380_E1-50	397879	Gnb4-IRES2-CreERT2/wt;Ai140(TIT2L-GFP-ICL-tTA2)/wt	M	CTXsp	GFP-positive/RFP-positive	2018-07-18	left	ORBl	AAV2-retro-EF1a-dTomato	R8S4-180905	Car3 6
SM-GE8YJ_S185_E1-50	392744	Gnb4-IRES2-CreERT2/wt;Ai140(TIT2L-GFP-ICL-tTA2)/wt	M	CTXsp	RFP-positive (GFP unknown)	2018-07-19	right	ACA	AAV2-retro-EF1a-dTomato	R8S4-180905	Car3 7
SM-GE8YJ_S186_E1-50	392744	Gnb4-IRES2-CreERT2/wt;Ai140(TIT2L-GFP-ICL-tTA2)/wt	M	CTXsp	RFP-positive (GFP unknown)	2018-07-19	right	ACA	AAV2-retro-EF1a-dTomato	R8S4-180905	Car3 7
SM-GE8YJ_S187_E1-50	392744	Gnb4-IRES2-CreERT2/wt;Ai140(TIT2L-GFP-ICL-tTA2)/wt	M	CTXsp	RFP-positive (GFP unknown)	2018-07-19	right	ACA	AAV2-retro-EF1a-dTomato	R8S4-180905	Car3 6
SM-GE8YJ_S188_E1-50	392744	Gnb4-IRES2-CreERT2/wt;Ai140(TIT2L-GFP-ICL-tTA2)/wt	M	CTXsp	RFP-positive (GFP unknown)	2018-07-19	right	ACA	AAV2-retro-EF1a-dTomato	R8S4-180905	Car3 6
SM-GE8YJ_S189_E1-50	392744	Gnb4-IRES2-CreERT2/wt;Ai140(TIT2L-GFP-ICL-tTA2)/wt	M	CTXsp	RFP-positive (GFP unknown)	2018-07-19	right	ACA	AAV2-retro-EF1a-dTomato	R8S4-180905	Car3 6
SM-GE8Y9_S001_E1-50	403154	Gnb4-IRES2-CreERT2/wt;Ai148(TIT2L-GC6f-ICL-tTA2)/wt	F	CTXsp	RFP-positive (GFP unknown)	2018-08-10	left	VISpl	AAV2-retro-EF1a-dTomato	R8S4-180912	Car3 6
SM-GE8Y9_S002_E1-50	403154	Gnb4-IRES2-CreERT2/wt;Ai148(TIT2L-GC6f-ICL-tTA2)/wt	F	CTXsp	RFP-positive (GFP unknown)	2018-08-10	left	VISpl	AAV2-retro-EF1a-dTomato	R8S4-180912	Car3 8
SM-GE8Y9_S003_E1-50	403154	Gnb4-IRES2-CreERT2/wt;Ai148(TIT2L-GC6f-ICL-tTA2)/wt	F	CTXsp	RFP-positive (GFP unknown)	2018-08-10	left	VISpl	AAV2-retro-EF1a-dTomato	R8S4-180912	Car3 6
SM-GE8Y9_S004_E1-50	403154	Gnb4-IRES2-CreERT2/wt;Ai148(TIT2L-GC6f-ICL-tTA2)/wt	F	CTXsp	RFP-positive (GFP unknown)	2018-08-10	left	VISpl	AAV2-retro-EF1a-dTomato	R8S4-180912	Car3 7
SM-GE8Y9_S005_E1-50	403154	Gnb4-IRES2-CreERT2/wt;Ai148(TIT2L-GC6f-ICL-tTA2)/wt	F	CTXsp	RFP-positive (GFP unknown)	2018-08-10	left	VISpl	AAV2-retro-EF1a-dTomato	R8S4-180912	Car3 8
SM-GE8Y9_S006_E1-50	403154	Gnb4-IRES2-CreERT2/wt;Ai148(TIT2L-GC6f-ICL-tTA2)/wt	F	CTXsp	RFP-positive (GFP unknown)	2018-08-10	left	VISpl	AAV2-retro-EF1a-dTomato	R8S4-180912	Car3 6
SM-GE8Y9_S007_E1-50	403154	Gnb4-IRES2-CreERT2/wt;Ai148(TIT2L-GC6f-ICL-tTA2)/wt	F	CTXsp	RFP-positive (GFP unknown)	2018-08-10	left	VISpl	AAV2-retro-EF1a-dTomato	R8S4-180912	Car3 7
SM-GE8Y9_S008_E1-50	403154	Gnb4-IRES2-CreERT2/wt;Ai148(TIT2L-GC6f-ICL-tTA2)/wt	F	CTXsp	RFP-positive (GFP unknown)	2018-08-10	left	VISpl	AAV2-retro-EF1a-dTomato	R8S4-180912	Car3 8
SM-GE8Y9_S009_E1-50	403154	Gnb4-IRES2-CreERT2/wt;Ai148(TIT2L-GC6f-ICL-tTA2)/wt	F	CTXsp	RFP-positive (GFP unknown)	2018-08-10	left	VISpl	AAV2-retro-EF1a-dTomato	R8S4-180912	Car3 6
SM-GE8Y9_S010_E1-50	403154	Gnb4-IRES2-CreERT2/wt;Ai148(TIT2L-GC6f-ICL-tTA2)/wt	F	CTXsp	RFP-positive (GFP unknown)	2018-08-10	left	VISpl	AAV2-retro-EF1a-dTomato	R8S4-180912	Car3 8
SM-GE8Y9_S011_E1-50	403154	Gnb4-IRES2-CreERT2/wt;Ai148(TIT2L-GC6f-ICL-tTA2)/wt	F	CTXsp	RFP-positive (GFP unknown)	2018-08-10	left	VISpl	AAV2-retro-EF1a-dTomato	R8S4-180912	Car3 6
SM-GE8Y9_S013_E1-50	403154	Gnb4-IRES2-CreERT2/wt;Ai148(TIT2L-GC6f-ICL-tTA2)/wt	F	CTXsp	RFP-positive (GFP unknown)	2018-08-10	left	VISpl	AAV2-retro-EF1a-dTomato	R8S4-180912	Car3 8
SM-GE8Y9_S015_E1-50	403154	Gnb4-IRES2-CreERT2/wt;Ai148(TIT2L-GC6f-ICL-tTA2)/wt	F	CTXsp	RFP-positive (GFP unknown)	2018-08-10	left	VISpl	AAV2-retro-EF1a-dTomato	R8S4-180912	Car3 6
SM-GE8Y9_S016_E1-50	403154	Gnb4-IRES2-CreERT2/wt;Ai148(TIT2L-GC6f-ICL-tTA2)/wt	F	CTXsp	RFP-positive (GFP unknown)	2018-08-10	left	VISpl	AAV2-retro-EF1a-dTomato	R8S4-180912	Car3 6
SM-GE8Y9_S097_E1-50	403154	Gnb4-IRES2-CreERT2/wt;Ai148(TIT2L-GC6f-ICL-tTA2)/wt	F	CTXsp	RFP-positive (GFP unknown)	2018-08-10	left	VISpl	AAV2-retro-EF1a-dTomato	R8S4-180912	Car3 8
SM-GE8XK_S049_E1-50	399938	Cux2-CreERT2/wt;Ai140(TIT2L-GFP-ICL-tTA2)/wt	F	CTXsp	GFP-positive/RFP-positive	2018-09-05	right	ACA	AAV2-retro-EF1a-dTomato	R8S4-181003	Car3 6
SM-GE8XK_S050_E1-50	399938	Cux2-CreERT2/wt;Ai140(TIT2L-GFP-ICL-tTA2)/wt	F	CTXsp	GFP-positive/RFP-positive	2018-09-05	right	ACA	AAV2-retro-EF1a-dTomato	R8S4-181003	Car3 7
SM-GE8XK_S051_E1-50	399938	Cux2-CreERT2/wt;Ai140(TIT2L-GFP-ICL-tTA2)/wt	F	CTXsp	GFP-positive/RFP-positive	2018-09-05	right	ACA	AAV2-retro-EF1a-dTomato	R8S4-181003	Car3 7
SM-GE8XK_S052_E1-50	399938	Cux2-CreERT2/wt;Ai140(TIT2L-GFP-ICL-tTA2)/wt	F	CTXsp	GFP-positive/RFP-positive	2018-09-05	left	ACA	AAV2-retro-EF1a-dTomato	R8S4-181003	Car3 4
SM-GE8XK_S053_E1-50	399938	Cux2-CreERT2/wt;Ai140(TIT2L-GFP-ICL-tTA2)/wt	F	CTXsp	GFP-positive/RFP-positive	2018-09-05	left	ACA	AAV2-retro-EF1a-dTomato	R8S4-181003	Car3 6
SM-GE8XK_S054_E1-50	399938	Cux2-CreERT2/wt;Ai140(TIT2L-GFP-ICL-tTA2)/wt	F	CTXsp	GFP-positive/RFP-positive	2018-09-05	left	ACA	AAV2-retro-EF1a-dTomato	R8S4-181003	Car3 6
SM-GE8XK_S055_E1-50	399938	Cux2-CreERT2/wt;Ai140(TIT2L-GFP-ICL-tTA2)/wt	F	CTXsp	GFP-positive/RFP-positive	2018-09-05	left	ACA	AAV2-retro-EF1a-dTomato	R8S4-181003	Car3 6
SM-GE8XK_S056_E1-50	399938	Cux2-CreERT2/wt;Ai140(TIT2L-GFP-ICL-tTA2)/wt	F	CTXsp	GFP-positive/RFP-positive	2018-09-05	left	ACA	AAV2-retro-EF1a-dTomato	R8S4-181003	Car3 6
SM-GE8XK_S057_E1-50	399938	Cux2-CreERT2/wt;Ai140(TIT2L-GFP-ICL-tTA2)/wt	F	CTXsp	GFP-positive/RFP-positive	2018-09-05	left	ACA	AAV2-retro-EF1a-dTomato	R8S4-181003	Car3 6
SM-GE8XK_S058_E1-50	399938	Cux2-CreERT2/wt;Ai140(TIT2L-GFP-ICL-tTA2)/wt	F	CTXsp	GFP-positive/RFP-positive	2018-09-05	left	ACA	AAV2-retro-EF1a-dTomato	R8S4-181003	Car3 6
SM-GE8XK_S059_E1-50	399938	Cux2-CreERT2/wt;Ai140(TIT2L-GFP-ICL-tTA2)/wt	F	CTXsp	GFP-positive/RFP-positive	2018-09-05	left	ACA	AAV2-retro-EF1a-dTomato	R8S4-181003	Car3 6
SM-GE8XK_S060_E1-50	399938	Cux2-CreERT2/wt;Ai140(TIT2L-GFP-ICL-tTA2)/wt	F	CTXsp	GFP-positive/RFP-positive	2018-09-05	left	ACA	AAV2-retro-EF1a-dTomato	R8S4-181003	Car3 6
SM-GE8XK_S061_E1-50	399938	Cux2-CreERT2/wt;Ai140(TIT2L-GFP-ICL-tTA2)/wt	F	CTXsp	GFP-positive/RFP-positive	2018-09-05	left	ACA	AAV2-retro-EF1a-dTomato	R8S4-181003	Car3 6
SM-GE8XK_S062_E1-50	399938	Cux2-CreERT2/wt;Ai140(TIT2L-GFP-ICL-tTA2)/wt	F	CTXsp	GFP-positive/RFP-positive	2018-09-05	left	ACA	AAV2-retro-EF1a-dTomato	R8S4-181003	Car3 7
SM-GE8XK_S063_E1-50	399938	Cux2-CreERT2/wt;Ai140(TIT2L-GFP-ICL-tTA2)/wt	F	CTXsp	GFP-positive/RFP-positive	2018-09-05	left	ACA	AAV2-retro-EF1a-dTomato	R8S4-181003	Car3 6
SM-GE8XK_S064_E1-50	399938	Cux2-CreERT2/wt;Ai140(TIT2L-GFP-ICL-tTA2)/wt	F	CTXsp	GFP-positive/RFP-positive	2018-09-05	left	ACA	AAV2-retro-EF1a-dTomato	R8S4-181003	Car3 6
SM-GE8XK_S065_E1-50	399938	Cux2-CreERT2/wt;Ai140(TIT2L-GFP-ICL-tTA2)/wt	F	CTXsp	GFP-positive/RFP-positive	2018-09-05	left	ACA	AAV2-retro-EF1a-dTomato	R8S4-181003	Car3 6
SM-GE8XK_S066_E1-50	399938	Cux2-CreERT2/wt;Ai140(TIT2L-GFP-ICL-tTA2)/wt	F	CTXsp	GFP-positive/RFP-positive	2018-09-05	left	ACA	AAV2-retro-EF1a-dTomato	R8S4-181003	Car3 6
SM-GE8XK_S068_E1-50	399938	Cux2-CreERT2/wt;Ai140(TIT2L-GFP-ICL-tTA2)/wt	F	CTXsp	GFP-positive/RFP-positive	2018-09-05	left	ACA	AAV2-retro-EF1a-dTomato	R8S4-181003	Car3 6
SM-GE8XK_S069_E1-50	399938	Cux2-CreERT2/wt;Ai140(TIT2L-GFP-ICL-tTA2)/wt	F	CTXsp	GFP-positive/RFP-positive	2018-09-05	left	ACA	AAV2-retro-EF1a-dTomato	R8S4-181003	Car3 6
SM-GE8XK_S070_E1-50	399938	Cux2-CreERT2/wt;Ai140(TIT2L-GFP-ICL-tTA2)/wt	F	CTXsp	GFP-positive/RFP-positive	2018-09-05	left	ACA	AAV2-retro-EF1a-dTomato	R8S4-181003	Car3 6
SM-GE8XK_S071_E1-50	399938	Cux2-CreERT2/wt;Ai140(TIT2L-GFP-ICL-tTA2)/wt	F	CTXsp	GFP-positive/RFP-positive	2018-09-05	left	ACA	AAV2-retro-EF1a-dTomato	R8S4-181003	Car3 6
SM-GE8XK_S072_E1-50	399938	Cux2-CreERT2/wt;Ai140(TIT2L-GFP-ICL-tTA2)/wt	F	CTXsp	GFP-positive/RFP-positive	2018-09-05	left	ACA	AAV2-retro-EF1a-dTomato	R8S4-181003	Car3 7
SM-GE8XK_S145_E1-50	399938	Cux2-CreERT2/wt;Ai140(TIT2L-GFP-ICL-tTA2)/wt	F	CTXsp	GFP-positive/RFP-positive	2018-09-05	left	ACA	AAV2-retro-EF1a-dTomato	R8S4-181003	Car3 6
SM-GE8XK_S146_E1-50	399938	Cux2-CreERT2/wt;Ai140(TIT2L-GFP-ICL-tTA2)/wt	F	CTXsp	GFP-positive/RFP-positive	2018-09-05	left	ACA	AAV2-retro-EF1a-dTomato	R8S4-181003	Car3 7
SM-GE8XK_S147_E1-50	399938	Cux2-CreERT2/wt;Ai140(TIT2L-GFP-ICL-tTA2)/wt	F	CTXsp	GFP-positive/RFP-positive	2018-09-05	left	ACA	AAV2-retro-EF1a-dTomato	R8S4-181003	Car3 6
SM-GE8XK_S148_E1-50	399938	Cux2-CreERT2/wt;Ai140(TIT2L-GFP-ICL-tTA2)/wt	F	CTXsp	GFP-positive/RFP-positive	2018-09-05	left	ACA	AAV2-retro-EF1a-dTomato	R8S4-181003	Car3 6
SM-GE8XK_S149_E1-50	399938	Cux2-CreERT2/wt;Ai140(TIT2L-GFP-ICL-tTA2)/wt	F	CTXsp	GFP-positive/RFP-positive	2018-09-05	left	ACA	AAV2-retro-EF1a-dTomato	R8S4-181003	Car3 6
SM-GE8XK_S150_E1-50	399938	Cux2-CreERT2/wt;Ai140(TIT2L-GFP-ICL-tTA2)/wt	F	CTXsp	GFP-positive/RFP-positive	2018-09-05	left	ACA	AAV2-retro-EF1a-dTomato	R8S4-181003	Car3 6
SM-GE8XK_S151_E1-50	399938	Cux2-CreERT2/wt;Ai140(TIT2L-GFP-ICL-tTA2)/wt	F	CTXsp	GFP-positive/RFP-positive	2018-09-05	left	ACA	AAV2-retro-EF1a-dTomato	R8S4-181003	Car3 6
SM-GE8XK_S153_E1-50	399938	Cux2-CreERT2/wt;Ai140(TIT2L-GFP-ICL-tTA2)/wt	F	CTXsp	GFP-positive/RFP-positive	2018-09-05	left	ACA	AAV2-retro-EF1a-dTomato	R8S4-181003	Car3 7
SM-GE8XK_S154_E1-50	399938	Cux2-CreERT2/wt;Ai140(TIT2L-GFP-ICL-tTA2)/wt	F	CTXsp	GFP-positive/RFP-positive	2018-09-05	left	ACA	AAV2-retro-EF1a-dTomato	R8S4-181003	Car3 6
SM-GE8XK_S156_E1-50	399938	Cux2-CreERT2/wt;Ai140(TIT2L-GFP-ICL-tTA2)/wt	F	CTXsp	GFP-positive/RFP-positive	2018-09-05	left	ACA	AAV2-retro-EF1a-dTomato	R8S4-181003	Car3 7
SM-GE8XK_S157_E1-50	399938	Cux2-CreERT2/wt;Ai140(TIT2L-GFP-ICL-tTA2)/wt	F	CTXsp	GFP-positive/RFP-positive	2018-09-05	left	ACA	AAV2-retro-EF1a-dTomato	R8S4-181003	Car3 6
SM-GE8XK_S158_E1-50	399938	Cux2-CreERT2/wt;Ai140(TIT2L-GFP-ICL-tTA2)/wt	F	CTXsp	GFP-positive/RFP-positive	2018-09-05	left	ACA	AAV2-retro-EF1a-dTomato	R8S4-181003	Car3 6
SM-GE8XK_S159_E1-50	399938	Cux2-CreERT2/wt;Ai140(TIT2L-GFP-ICL-tTA2)/wt	F	CTXsp	GFP-positive/RFP-positive	2018-09-05	left	ACA	AAV2-retro-EF1a-dTomato	R8S4-181003	Car3 6
SM-GE8XK_S160_E1-50	399938	Cux2-CreERT2/wt;Ai140(TIT2L-GFP-ICL-tTA2)/wt	F	CTXsp	GFP-positive/RFP-positive	2018-09-05	left	ACA	AAV2-retro-EF1a-dTomato	R8S4-181003	Car3 6
SM-GE8XK_S161_E1-50	399938	Cux2-CreERT2/wt;Ai140(TIT2L-GFP-ICL-tTA2)/wt	F	CTXsp	GFP-positive/RFP-positive	2018-09-05	left	ACA	AAV2-retro-EF1a-dTomato	R8S4-181003	Car3 6
SM-GE8XK_S162_E1-50	399938	Cux2-CreERT2/wt;Ai140(TIT2L-GFP-ICL-tTA2)/wt	F	CTXsp	GFP-positive/RFP-positive	2018-09-05	left	ACA	AAV2-retro-EF1a-dTomato	R8S4-181003	Car3 6
SM-GE8XK_S163_E1-50	399938	Cux2-CreERT2/wt;Ai140(TIT2L-GFP-ICL-tTA2)/wt	F	CTXsp	GFP-positive/RFP-positive	2018-09-05	left	ACA	AAV2-retro-EF1a-dTomato	R8S4-181003	Car3 6
SM-GE8XK_S164_E1-50	399938	Cux2-CreERT2/wt;Ai140(TIT2L-GFP-ICL-tTA2)/wt	F	CTXsp	GFP-positive/RFP-positive	2018-09-05	left	ACA	AAV2-retro-EF1a-dTomato	R8S4-181003	Car3 6
SM-GE8XK_S165_E1-50	399938	Cux2-CreERT2/wt;Ai140(TIT2L-GFP-ICL-tTA2)/wt	F	CTXsp	GFP-positive/RFP-positive	2018-09-05	left	ACA	AAV2-retro-EF1a-dTomato	R8S4-181003	Car3 6
SM-GE8XK_S166_E1-50	399938	Cux2-CreERT2/wt;Ai140(TIT2L-GFP-ICL-tTA2)/wt	F	CTXsp	GFP-positive/RFP-positive	2018-09-05	left	ACA	AAV2-retro-EF1a-dTomato	R8S4-181003	Car3 6
SM-GE8XK_S167_E1-50	399938	Cux2-CreERT2/wt;Ai140(TIT2L-GFP-ICL-tTA2)/wt	F	CTXsp	GFP-positive/RFP-positive	2018-09-05	left	ACA	AAV2-retro-EF1a-dTomato	R8S4-181003	Car3 6
SM-GE8XK_S168_E1-50	399938	Cux2-CreERT2/wt;Ai140(TIT2L-GFP-ICL-tTA2)/wt	F	CTXsp	GFP-positive/RFP-positive	2018-09-05	left	ACA	AAV2-retro-EF1a-dTomato	R8S4-181003	Car3 6
SM-GE8XK_S169_E1-50	403321	Cux2-CreERT2/wt;Ai140(TIT2L-GFP-ICL-tTA2)/wt	F	CTXsp	GFP-positive/RFP-positive	2018-09-10	left	MOp	AAV2-retro-EF1a-dTomato	R8S4-181003	Car3 6
SM-GE8XK_S170_E1-50	403321	Cux2-CreERT2/wt;Ai140(TIT2L-GFP-ICL-tTA2)/wt	F	CTXsp	GFP-positive/RFP-positive	2018-09-10	left	MOp	AAV2-retro-EF1a-dTomato	R8S4-181003	Car3 6
SM-GE8XK_S171_E1-50	403321	Cux2-CreERT2/wt;Ai140(TIT2L-GFP-ICL-tTA2)/wt	F	CTXsp	GFP-positive/RFP-positive	2018-09-10	left	MOp	AAV2-retro-EF1a-dTomato	R8S4-181003	Car3 6
SM-GE8XK_S172_E1-50	403321	Cux2-CreERT2/wt;Ai140(TIT2L-GFP-ICL-tTA2)/wt	F	CTXsp	GFP-positive/RFP-positive	2018-09-10	left	MOp	AAV2-retro-EF1a-dTomato	R8S4-181003	Car3 6
SM-GE8XK_S173_E1-50	403321	Cux2-CreERT2/wt;Ai140(TIT2L-GFP-ICL-tTA2)/wt	F	CTXsp	GFP-positive/RFP-positive	2018-09-10	left	MOp	AAV2-retro-EF1a-dTomato	R8S4-181003	Car3 6
SM-GE8XK_S175_E1-50	403321	Cux2-CreERT2/wt;Ai140(TIT2L-GFP-ICL-tTA2)/wt	F	CTXsp	GFP-positive/RFP-positive	2018-09-10	left	MOp	AAV2-retro-EF1a-dTomato	R8S4-181003	Car3 6
SM-GE8XK_S176_E1-50	403321	Cux2-CreERT2/wt;Ai140(TIT2L-GFP-ICL-tTA2)/wt	F	CTXsp	GFP-positive/RFP-positive	2018-09-10	left	MOp	AAV2-retro-EF1a-dTomato	R8S4-181003	Car3 6
SM-GE8XK_S177_E1-50	403321	Cux2-CreERT2/wt;Ai140(TIT2L-GFP-ICL-tTA2)/wt	F	CTXsp	GFP-positive/RFP-positive	2018-09-10	left	MOp	AAV2-retro-EF1a-dTomato	R8S4-181003	Car3 6
SM-GE8XK_S178_E1-50	403321	Cux2-CreERT2/wt;Ai140(TIT2L-GFP-ICL-tTA2)/wt	F	CTXsp	GFP-positive/RFP-positive	2018-09-10	left	MOp	AAV2-retro-EF1a-dTomato	R8S4-181003	Car3 8
SM-GE8XK_S179_E1-50	403321	Cux2-CreERT2/wt;Ai140(TIT2L-GFP-ICL-tTA2)/wt	F	CTXsp	GFP-positive/RFP-positive	2018-09-10	left	MOp	AAV2-retro-EF1a-dTomato	R8S4-181003	Car3 7
SM-GE8XK_S180_E1-50	403321	Cux2-CreERT2/wt;Ai140(TIT2L-GFP-ICL-tTA2)/wt	F	CTXsp	GFP-positive/RFP-positive	2018-09-10	left	MOp	AAV2-retro-EF1a-dTomato	R8S4-181003	Car3 6
SM-GE8XK_S181_E1-50	403321	Cux2-CreERT2/wt;Ai140(TIT2L-GFP-ICL-tTA2)/wt	F	CTXsp	GFP-positive/RFP-positive	2018-09-10	left	MOp	AAV2-retro-EF1a-dTomato	R8S4-181003	Car3 8
SM-GE8XK_S182_E1-50	403321	Cux2-CreERT2/wt;Ai140(TIT2L-GFP-ICL-tTA2)/wt	F	CTXsp	GFP-positive/RFP-positive	2018-09-10	left	MOp	AAV2-retro-EF1a-dTomato	R8S4-181003	Car3 6
SM-GE8XK_S183_E1-50	403321	Cux2-CreERT2/wt;Ai140(TIT2L-GFP-ICL-tTA2)/wt	F	CTXsp	GFP-positive/RFP-positive	2018-09-10	left	MOp	AAV2-retro-EF1a-dTomato	R8S4-181003	Car3 7
SM-GE8XK_S184_E1-50	403321	Cux2-CreERT2/wt;Ai140(TIT2L-GFP-ICL-tTA2)/wt	F	CTXsp	GFP-positive/RFP-positive	2018-09-10	left	MOp	AAV2-retro-EF1a-dTomato	R8S4-181003	Car3 6
SM-GE8XK_S185_E1-50	403321	Cux2-CreERT2/wt;Ai140(TIT2L-GFP-ICL-tTA2)/wt	F	CTXsp	GFP-positive/RFP-positive	2018-09-10	left	MOp	AAV2-retro-EF1a-dTomato	R8S4-181003	Car3 6
SM-GE8XK_S186_E1-50	403321	Cux2-CreERT2/wt;Ai140(TIT2L-GFP-ICL-tTA2)/wt	F	CTXsp	GFP-positive/RFP-positive	2018-09-10	left	MOp	AAV2-retro-EF1a-dTomato	R8S4-181003	Car3 6
SM-GE8XK_S187_E1-50	403321	Cux2-CreERT2/wt;Ai140(TIT2L-GFP-ICL-tTA2)/wt	F	CTXsp	GFP-positive/RFP-positive	2018-09-10	left	MOp	AAV2-retro-EF1a-dTomato	R8S4-181003	Car3 6
SM-GE8XK_S188_E1-50	403321	Cux2-CreERT2/wt;Ai140(TIT2L-GFP-ICL-tTA2)/wt	F	CTXsp	GFP-positive/RFP-positive	2018-09-10	left	MOp	AAV2-retro-EF1a-dTomato	R8S4-181003	Car3 6
SM-GE8XK_S241_E1-50	399938	Cux2-CreERT2/wt;Ai140(TIT2L-GFP-ICL-tTA2)/wt	F	CTXsp	GFP-positive/RFP-positive	2018-09-05	left	ACA	AAV2-retro-EF1a-dTomato	R8S4-181003	Car3 6
SM-GE8XK_S242_E1-50	399938	Cux2-CreERT2/wt;Ai140(TIT2L-GFP-ICL-tTA2)/wt	F	CTXsp	GFP-positive/RFP-positive	2018-09-05	left	ACA	AAV2-retro-EF1a-dTomato	R8S4-181003	Car3 7
SM-GE8XK_S243_E1-50	399938	Cux2-CreERT2/wt;Ai140(TIT2L-GFP-ICL-tTA2)/wt	F	CTXsp	GFP-positive/RFP-positive	2018-09-05	left	ACA	AAV2-retro-EF1a-dTomato	R8S4-181003	Car3 6
SM-GE8XK_S244_E1-50	399938	Cux2-CreERT2/wt;Ai140(TIT2L-GFP-ICL-tTA2)/wt	F	CTXsp	GFP-positive/RFP-positive	2018-09-05	left	ACA	AAV2-retro-EF1a-dTomato	R8S4-181003	Car3 6
SM-GE8XK_S245_E1-50	399938	Cux2-CreERT2/wt;Ai140(TIT2L-GFP-ICL-tTA2)/wt	F	CTXsp	GFP-positive/RFP-positive	2018-09-05	left	ACA	AAV2-retro-EF1a-dTomato	R8S4-181003	Car3 7
SM-GE8XK_S246_E1-50	399938	Cux2-CreERT2/wt;Ai140(TIT2L-GFP-ICL-tTA2)/wt	F	CTXsp	GFP-positive/RFP-positive	2018-09-05	left	ACA	AAV2-retro-EF1a-dTomato	R8S4-181003	Car3 6
SM-GE8XK_S247_E1-50	399938	Cux2-CreERT2/wt;Ai140(TIT2L-GFP-ICL-tTA2)/wt	F	CTXsp	GFP-positive/RFP-positive	2018-09-05	left	ACA	AAV2-retro-EF1a-dTomato	R8S4-181003	Car3 6
SM-GE8XK_S248_E1-50	399938	Cux2-CreERT2/wt;Ai140(TIT2L-GFP-ICL-tTA2)/wt	F	CTXsp	GFP-positive/RFP-positive	2018-09-05	left	ACA	AAV2-retro-EF1a-dTomato	R8S4-181003	Car3 7
SM-GE8XK_S266_E1-50	403321	Cux2-CreERT2/wt;Ai140(TIT2L-GFP-ICL-tTA2)/wt	F	SSs	GFP-positive/RFP-positive	2018-09-10	left	MOp	AAV2-retro-EF1a-dTomato	R8S4-181003	Car3 6
SM-GE8XK_S270_E1-50	403321	Cux2-CreERT2/wt;Ai140(TIT2L-GFP-ICL-tTA2)/wt	F	SSs	GFP-positive/RFP-positive	2018-09-10	left	MOp	AAV2-retro-EF1a-dTomato	R8S4-181003	Car3 6
SM-GE8XK_S273_E1-50	403321	Cux2-CreERT2/wt;Ai140(TIT2L-GFP-ICL-tTA2)/wt	F	SSs	GFP-positive/RFP-positive	2018-09-10	left	MOp	AAV2-retro-EF1a-dTomato	R8S4-181003	Car3 5
SM-GE8XK_S279_E1-50	403321	Cux2-CreERT2/wt;Ai140(TIT2L-GFP-ICL-tTA2)/wt	F	SSs	GFP-positive/RFP-positive	2018-09-10	left	MOp	AAV2-retro-EF1a-dTomato	R8S4-181003	Car3 5
SM-GE8XK_S285_E1-50	403321	Cux2-CreERT2/wt;Ai140(TIT2L-GFP-ICL-tTA2)/wt	F	SSs	GFP-positive/RFP-positive	2018-09-10	left	MOp	AAV2-retro-EF1a-dTomato	R8S4-181003	Car3 6
SM-GE8XK_S286_E1-50	403321	Cux2-CreERT2/wt;Ai140(TIT2L-GFP-ICL-tTA2)/wt	F	SSs	GFP-positive/RFP-positive	2018-09-10	left	MOp	AAV2-retro-EF1a-dTomato	R8S4-181003	Car3 6
SM-GE8XK_S369_E1-50	403321	Cux2-CreERT2/wt;Ai140(TIT2L-GFP-ICL-tTA2)/wt	F	SSs	GFP-positive/RFP-positive	2018-09-10	left	MOp	AAV2-retro-EF1a-dTomato	R8S4-181003	Car3 5
SM-GE8XK_S370_E1-50	403321	Cux2-CreERT2/wt;Ai140(TIT2L-GFP-ICL-tTA2)/wt	F	SSs	GFP-positive/RFP-positive	2018-09-10	left	MOp	AAV2-retro-EF1a-dTomato	R8S4-181003	Car3 1
SM-GE8XK_S372_E1-50	403321	Cux2-CreERT2/wt;Ai140(TIT2L-GFP-ICL-tTA2)/wt	F	SSs	GFP-positive/RFP-positive	2018-09-10	left	MOp	AAV2-retro-EF1a-dTomato	R8S4-181003	Car3 6
SM-GE8XK_S376_E1-50	403321	Cux2-CreERT2/wt;Ai140(TIT2L-GFP-ICL-tTA2)/wt	F	SSs	GFP-positive/RFP-positive	2018-09-10	left	MOp	AAV2-retro-EF1a-dTomato	R8S4-181003	Car3 6
SM-GE8XK_S378_E1-50	403321	Cux2-CreERT2/wt;Ai140(TIT2L-GFP-ICL-tTA2)/wt	F	SSs	GFP-positive/RFP-positive	2018-09-10	left	MOp	AAV2-retro-EF1a-dTomato	R8S4-181003	Car3 6
SM-GE8XL_S169_E1-50	403315	Cux2-CreERT2/wt;Ai140(TIT2L-GFP-ICL-tTA2)/wt	M	CTXsp	GFP-positive/RFP-positive	2018-09-06	left	ORBl	AAV2-retro-EF1a-dTomato	R8S4-181003	Car3 6
SM-GE8XL_S170_E1-50	403315	Cux2-CreERT2/wt;Ai140(TIT2L-GFP-ICL-tTA2)/wt	M	CTXsp	GFP-positive/RFP-positive	2018-09-06	left	ORBl	AAV2-retro-EF1a-dTomato	R8S4-181003	Car3 4
SM-GE8XL_S171_E1-50	403315	Cux2-CreERT2/wt;Ai140(TIT2L-GFP-ICL-tTA2)/wt	M	CTXsp	GFP-positive/RFP-positive	2018-09-06	left	ORBl	AAV2-retro-EF1a-dTomato	R8S4-181003	Car3 6
SM-GE8XL_S172_E1-50	403315	Cux2-CreERT2/wt;Ai140(TIT2L-GFP-ICL-tTA2)/wt	M	CTXsp	GFP-positive/RFP-positive	2018-09-06	left	ORBl	AAV2-retro-EF1a-dTomato	R8S4-181003	Car3 6
SM-GE8XL_S173_E1-50	403315	Cux2-CreERT2/wt;Ai140(TIT2L-GFP-ICL-tTA2)/wt	M	CTXsp	GFP-positive/RFP-positive	2018-09-06	left	ORBl	AAV2-retro-EF1a-dTomato	R8S4-181003	Car3 4
SM-GE8XL_S174_E1-50	403315	Cux2-CreERT2/wt;Ai140(TIT2L-GFP-ICL-tTA2)/wt	M	CTXsp	GFP-positive/RFP-positive	2018-09-06	left	ORBl	AAV2-retro-EF1a-dTomato	R8S4-181003	Car3 6
SM-GE8XL_S175_E1-50	403315	Cux2-CreERT2/wt;Ai140(TIT2L-GFP-ICL-tTA2)/wt	M	CTXsp	GFP-positive/RFP-positive	2018-09-06	left	ORBl	AAV2-retro-EF1a-dTomato	R8S4-181003	Car3 7
SM-GE8XL_S176_E1-50	403315	Cux2-CreERT2/wt;Ai140(TIT2L-GFP-ICL-tTA2)/wt	M	CTXsp	GFP-positive/RFP-positive	2018-09-06	left	ORBl	AAV2-retro-EF1a-dTomato	R8S4-181003	Car3 6
SM-GE8XL_S177_E1-50	403315	Cux2-CreERT2/wt;Ai140(TIT2L-GFP-ICL-tTA2)/wt	M	CTXsp	GFP-positive/RFP-positive	2018-09-06	left	ORBl	AAV2-retro-EF1a-dTomato	R8S4-181003	Car3 6
SM-GE8XL_S178_E1-50	403315	Cux2-CreERT2/wt;Ai140(TIT2L-GFP-ICL-tTA2)/wt	M	CTXsp	GFP-positive/RFP-positive	2018-09-06	left	ORBl	AAV2-retro-EF1a-dTomato	R8S4-181003	Car3 6
SM-GE8XL_S179_E1-50	403315	Cux2-CreERT2/wt;Ai140(TIT2L-GFP-ICL-tTA2)/wt	M	CTXsp	GFP-positive/RFP-positive	2018-09-06	left	ORBl	AAV2-retro-EF1a-dTomato	R8S4-181003	Car3 6
SM-GE8XL_S180_E1-50	403315	Cux2-CreERT2/wt;Ai140(TIT2L-GFP-ICL-tTA2)/wt	M	CTXsp	GFP-positive/RFP-positive	2018-09-06	left	ORBl	AAV2-retro-EF1a-dTomato	R8S4-181003	Car3 6
SM-GE8XL_S181_E1-50	403315	Cux2-CreERT2/wt;Ai140(TIT2L-GFP-ICL-tTA2)/wt	M	CTXsp	GFP-positive/RFP-positive	2018-09-06	left	ORBl	AAV2-retro-EF1a-dTomato	R8S4-181003	Car3 6
SM-GE8XL_S182_E1-50	403315	Cux2-CreERT2/wt;Ai140(TIT2L-GFP-ICL-tTA2)/wt	M	CTXsp	GFP-positive/RFP-positive	2018-09-06	left	ORBl	AAV2-retro-EF1a-dTomato	R8S4-181003	Car3 6
SM-GE8XL_S183_E1-50	403315	Cux2-CreERT2/wt;Ai140(TIT2L-GFP-ICL-tTA2)/wt	M	CTXsp	GFP-positive/RFP-positive	2018-09-06	left	ORBl	AAV2-retro-EF1a-dTomato	R8S4-181003	Car3 6
SM-GE8XL_S184_E1-50	403315	Cux2-CreERT2/wt;Ai140(TIT2L-GFP-ICL-tTA2)/wt	M	CTXsp	GFP-positive/RFP-positive	2018-09-06	left	ORBl	AAV2-retro-EF1a-dTomato	R8S4-181003	Car3 6
SM-GE8XL_S185_E1-50	403315	Cux2-CreERT2/wt;Ai140(TIT2L-GFP-ICL-tTA2)/wt	M	CTXsp	GFP-positive/RFP-positive	2018-09-06	left	ORBl	AAV2-retro-EF1a-dTomato	R8S4-181003	Car3 6
SM-GE8XL_S186_E1-50	403315	Cux2-CreERT2/wt;Ai140(TIT2L-GFP-ICL-tTA2)/wt	M	CTXsp	GFP-positive/RFP-positive	2018-09-06	left	ORBl	AAV2-retro-EF1a-dTomato	R8S4-181003	Car3 6
SM-GE8XL_S187_E1-50	403315	Cux2-CreERT2/wt;Ai140(TIT2L-GFP-ICL-tTA2)/wt	M	CTXsp	GFP-positive/RFP-positive	2018-09-06	left	ORBl	AAV2-retro-EF1a-dTomato	R8S4-181003	Car3 6
SM-GE8XL_S188_E1-50	403315	Cux2-CreERT2/wt;Ai140(TIT2L-GFP-ICL-tTA2)/wt	M	CTXsp	GFP-positive/RFP-positive	2018-09-06	left	ORBl	AAV2-retro-EF1a-dTomato	R8S4-181003	Car3 6
SM-GE8XL_S189_E1-50	403315	Cux2-CreERT2/wt;Ai140(TIT2L-GFP-ICL-tTA2)/wt	M	CTXsp	GFP-positive/RFP-positive	2018-09-06	left	ORBl	AAV2-retro-EF1a-dTomato	R8S4-181003	Car3 6
SM-GE8XL_S190_E1-50	403315	Cux2-CreERT2/wt;Ai140(TIT2L-GFP-ICL-tTA2)/wt	M	CTXsp	GFP-positive/RFP-positive	2018-09-06	left	ORBl	AAV2-retro-EF1a-dTomato	R8S4-181003	Car3 6
SM-GE8XL_S191_E1-50	403315	Cux2-CreERT2/wt;Ai140(TIT2L-GFP-ICL-tTA2)/wt	M	CTXsp	GFP-positive/RFP-positive	2018-09-06	left	ORBl	AAV2-retro-EF1a-dTomato	R8S4-181003	Car3 6
SM-GE8XL_S192_E1-50	403315	Cux2-CreERT2/wt;Ai140(TIT2L-GFP-ICL-tTA2)/wt	M	CTXsp	GFP-positive/RFP-positive	2018-09-06	left	ORBl	AAV2-retro-EF1a-dTomato	R8S4-181003	Car3 6
SM-GE8XL_S265_E1-50	403315	Cux2-CreERT2/wt;Ai140(TIT2L-GFP-ICL-tTA2)/wt	M	CTXsp	GFP-positive/RFP-positive	2018-09-06	left	ORBl	AAV2-retro-EF1a-dTomato	R8S4-181003	Car3 6
SM-GE8XL_S266_E1-50	403315	Cux2-CreERT2/wt;Ai140(TIT2L-GFP-ICL-tTA2)/wt	M	CTXsp	GFP-positive/RFP-positive	2018-09-06	left	ORBl	AAV2-retro-EF1a-dTomato	R8S4-181003	Car3 6
SM-GE8XL_S267_E1-50	403315	Cux2-CreERT2/wt;Ai140(TIT2L-GFP-ICL-tTA2)/wt	M	CTXsp	GFP-positive/RFP-positive	2018-09-06	left	ORBl	AAV2-retro-EF1a-dTomato	R8S4-181003	Car3 6
SM-GE8XL_S268_E1-50	403315	Cux2-CreERT2/wt;Ai140(TIT2L-GFP-ICL-tTA2)/wt	M	CTXsp	GFP-positive/RFP-positive	2018-09-06	left	ORBl	AAV2-retro-EF1a-dTomato	R8S4-181003	Car3 6
SM-GE8XL_S269_E1-50	403315	Cux2-CreERT2/wt;Ai140(TIT2L-GFP-ICL-tTA2)/wt	M	CTXsp	GFP-positive/RFP-positive	2018-09-06	left	ORBl	AAV2-retro-EF1a-dTomato	R8S4-181003	Car3 6
SM-GE8XL_S270_E1-50	403315	Cux2-CreERT2/wt;Ai140(TIT2L-GFP-ICL-tTA2)/wt	M	CTXsp	GFP-positive/RFP-positive	2018-09-06	left	ORBl	AAV2-retro-EF1a-dTomato	R8S4-181003	Car3 6
SM-GE8XL_S271_E1-50	403315	Cux2-CreERT2/wt;Ai140(TIT2L-GFP-ICL-tTA2)/wt	M	CTXsp	GFP-positive/RFP-positive	2018-09-06	left	ORBl	AAV2-retro-EF1a-dTomato	R8S4-181003	Car3 6
SM-GE8XL_S272_E1-50	403315	Cux2-CreERT2/wt;Ai140(TIT2L-GFP-ICL-tTA2)/wt	M	CTXsp	GFP-positive/RFP-positive	2018-09-06	left	ORBl	AAV2-retro-EF1a-dTomato	R8S4-181003	Car3 6
SM-GE8XL_S273_E1-50	403315	Cux2-CreERT2/wt;Ai140(TIT2L-GFP-ICL-tTA2)/wt	M	CTXsp	GFP-positive/RFP-positive	2018-09-06	left	ORBl	AAV2-retro-EF1a-dTomato	R8S4-181003	Car3 6
SM-GE8XL_S274_E1-50	403315	Cux2-CreERT2/wt;Ai140(TIT2L-GFP-ICL-tTA2)/wt	M	CTXsp	GFP-positive/RFP-positive	2018-09-06	left	ORBl	AAV2-retro-EF1a-dTomato	R8S4-181003	Car3 6
SM-GE8XL_S275_E1-50	403315	Cux2-CreERT2/wt;Ai140(TIT2L-GFP-ICL-tTA2)/wt	M	CTXsp	GFP-positive/RFP-positive	2018-09-06	left	ORBl	AAV2-retro-EF1a-dTomato	R8S4-181003	Car3 7
SM-GE8XL_S276_E1-50	403315	Cux2-CreERT2/wt;Ai140(TIT2L-GFP-ICL-tTA2)/wt	M	CTXsp	GFP-positive/RFP-positive	2018-09-06	left	ORBl	AAV2-retro-EF1a-dTomato	R8S4-181003	Car3 6
SM-GE8XL_S277_E1-50	403315	Cux2-CreERT2/wt;Ai140(TIT2L-GFP-ICL-tTA2)/wt	M	CTXsp	GFP-positive/RFP-positive	2018-09-06	left	ORBl	AAV2-retro-EF1a-dTomato	R8S4-181003	Car3 6
SM-GE8XL_S278_E1-50	403315	Cux2-CreERT2/wt;Ai140(TIT2L-GFP-ICL-tTA2)/wt	M	CTXsp	GFP-positive/RFP-positive	2018-09-06	left	ORBl	AAV2-retro-EF1a-dTomato	R8S4-181003	Car3 4
SM-GE8XL_S279_E1-50	403315	Cux2-CreERT2/wt;Ai140(TIT2L-GFP-ICL-tTA2)/wt	M	CTXsp	GFP-positive/RFP-positive	2018-09-06	left	ORBl	AAV2-retro-EF1a-dTomato	R8S4-181003	Car3 6
SM-GE8XL_S280_E1-50	403315	Cux2-CreERT2/wt;Ai140(TIT2L-GFP-ICL-tTA2)/wt	M	CTXsp	GFP-positive/RFP-positive	2018-09-06	left	ORBl	AAV2-retro-EF1a-dTomato	R8S4-181003	Car3 8
SM-GE8XL_S281_E1-50	403315	Cux2-CreERT2/wt;Ai140(TIT2L-GFP-ICL-tTA2)/wt	M	CTXsp	GFP-positive/RFP-positive	2018-09-06	left	ORBl	AAV2-retro-EF1a-dTomato	R8S4-181003	Car3 6
SM-GE8XL_S282_E1-50	403315	Cux2-CreERT2/wt;Ai140(TIT2L-GFP-ICL-tTA2)/wt	M	CTXsp	GFP-positive/RFP-positive	2018-09-06	left	ORBl	AAV2-retro-EF1a-dTomato	R8S4-181003	Car3 6
SM-GE8XL_S283_E1-50	403315	Cux2-CreERT2/wt;Ai140(TIT2L-GFP-ICL-tTA2)/wt	M	CTXsp	GFP-positive/RFP-positive	2018-09-06	left	ORBl	AAV2-retro-EF1a-dTomato	R8S4-181003	Car3 4
SM-GE8XL_S284_E1-50	403315	Cux2-CreERT2/wt;Ai140(TIT2L-GFP-ICL-tTA2)/wt	M	CTXsp	GFP-positive/RFP-positive	2018-09-06	left	ORBl	AAV2-retro-EF1a-dTomato	R8S4-181003	Car3 6
SM-GE8XL_S285_E1-50	403315	Cux2-CreERT2/wt;Ai140(TIT2L-GFP-ICL-tTA2)/wt	M	CTXsp	GFP-positive/RFP-positive	2018-09-06	left	ORBl	AAV2-retro-EF1a-dTomato	R8S4-181003	Car3 6
SM-GE8XL_S286_E1-50	403315	Cux2-CreERT2/wt;Ai140(TIT2L-GFP-ICL-tTA2)/wt	M	CTXsp	GFP-positive/RFP-positive	2018-09-06	left	ORBl	AAV2-retro-EF1a-dTomato	R8S4-181003	Car3 4
SM-GE8XL_S288_E1-50	403315	Cux2-CreERT2/wt;Ai140(TIT2L-GFP-ICL-tTA2)/wt	M	CTXsp	GFP-positive/RFP-positive	2018-09-06	left	ORBl	AAV2-retro-EF1a-dTomato	R8S4-181003	Car3 4
SM-GE8XL_S361_E1-50	403315	Cux2-CreERT2/wt;Ai140(TIT2L-GFP-ICL-tTA2)/wt	M	CTXsp	GFP-positive/RFP-positive	2018-09-06	right	ORBl	AAV2-retro-EF1a-dTomato	R8S4-181003	Car3 6
SM-GE8XL_S362_E1-50	403315	Cux2-CreERT2/wt;Ai140(TIT2L-GFP-ICL-tTA2)/wt	M	CTXsp	GFP-positive/RFP-positive	2018-09-06	right	ORBl	AAV2-retro-EF1a-dTomato	R8S4-181003	Car3 7
SM-GE8XL_S364_E1-50	403315	Cux2-CreERT2/wt;Ai140(TIT2L-GFP-ICL-tTA2)/wt	M	TEa-PERI-ECT	GFP-positive/RFP-positive	2018-09-06	left	ORBl	AAV2-retro-EF1a-dTomato	R8S4-181003	Car3 2
SM-GE8XL_S365_E1-50	403315	Cux2-CreERT2/wt;Ai140(TIT2L-GFP-ICL-tTA2)/wt	M	TEa-PERI-ECT	GFP-positive/RFP-positive	2018-09-06	left	ORBl	AAV2-retro-EF1a-dTomato	R8S4-181003	Car3 6
SM-GE8XL_S366_E1-50	403315	Cux2-CreERT2/wt;Ai140(TIT2L-GFP-ICL-tTA2)/wt	M	TEa-PERI-ECT	GFP-positive/RFP-positive	2018-09-06	left	ORBl	AAV2-retro-EF1a-dTomato	R8S4-181003	Car3 6
SM-GE8XL_S367_E1-50	403315	Cux2-CreERT2/wt;Ai140(TIT2L-GFP-ICL-tTA2)/wt	M	TEa-PERI-ECT	GFP-positive/RFP-positive	2018-09-06	left	ORBl	AAV2-retro-EF1a-dTomato	R8S4-181003	Car3 6
SM-GE8XL_S369_E1-50	403315	Cux2-CreERT2/wt;Ai140(TIT2L-GFP-ICL-tTA2)/wt	M	TEa-PERI-ECT	GFP-positive/RFP-positive	2018-09-06	left	ORBl	AAV2-retro-EF1a-dTomato	R8S4-181003	Car3 2
SM-GE8XL_S370_E1-50	403315	Cux2-CreERT2/wt;Ai140(TIT2L-GFP-ICL-tTA2)/wt	M	TEa-PERI-ECT	GFP-positive/RFP-positive	2018-09-06	left	ORBl	AAV2-retro-EF1a-dTomato	R8S4-181003	Car3 3
SM-GE8XL_S372_E1-50	403315	Cux2-CreERT2/wt;Ai140(TIT2L-GFP-ICL-tTA2)/wt	M	TEa-PERI-ECT	GFP-positive/RFP-positive	2018-09-06	left	ORBl	AAV2-retro-EF1a-dTomato	R8S4-181003	Car3 2
SM-GE8XL_S373_E1-50	403315	Cux2-CreERT2/wt;Ai140(TIT2L-GFP-ICL-tTA2)/wt	M	TEa-PERI-ECT	GFP-positive/RFP-positive	2018-09-06	left	ORBl	AAV2-retro-EF1a-dTomato	R8S4-181003	Car3 2
SM-GE8XL_S374_E1-50	403315	Cux2-CreERT2/wt;Ai140(TIT2L-GFP-ICL-tTA2)/wt	M	TEa-PERI-ECT	GFP-positive/RFP-positive	2018-09-06	left	ORBl	AAV2-retro-EF1a-dTomato	R8S4-181003	Car3 6
SM-GE8XL_S375_E1-50	403315	Cux2-CreERT2/wt;Ai140(TIT2L-GFP-ICL-tTA2)/wt	M	TEa-PERI-ECT	GFP-positive/RFP-positive	2018-09-06	left	ORBl	AAV2-retro-EF1a-dTomato	R8S4-181003	Car3 4
SM-GE8XL_S376_E1-50	403315	Cux2-CreERT2/wt;Ai140(TIT2L-GFP-ICL-tTA2)/wt	M	TEa-PERI-ECT	GFP-positive/RFP-positive	2018-09-06	left	ORBl	AAV2-retro-EF1a-dTomato	R8S4-181003	Car3 6
SM-GE8XL_S377_E1-50	403315	Cux2-CreERT2/wt;Ai140(TIT2L-GFP-ICL-tTA2)/wt	M	TEa-PERI-ECT	GFP-positive/RFP-positive	2018-09-06	left	ORBl	AAV2-retro-EF1a-dTomato	R8S4-181003	Car3 6
SM-GE8XL_S378_E1-50	403315	Cux2-CreERT2/wt;Ai140(TIT2L-GFP-ICL-tTA2)/wt	M	TEa-PERI-ECT	GFP-positive/RFP-positive	2018-09-06	left	ORBl	AAV2-retro-EF1a-dTomato	R8S4-181003	Car3 3
SM-GE8XL_S379_E1-50	403315	Cux2-CreERT2/wt;Ai140(TIT2L-GFP-ICL-tTA2)/wt	M	TEa-PERI-ECT	GFP-positive/RFP-positive	2018-09-06	left	ORBl	AAV2-retro-EF1a-dTomato	R8S4-181003	Car3 2
SM-GE8XL_S380_E1-50	403315	Cux2-CreERT2/wt;Ai140(TIT2L-GFP-ICL-tTA2)/wt	M	TEa-PERI-ECT	GFP-positive/RFP-positive	2018-09-06	left	ORBl	AAV2-retro-EF1a-dTomato	R8S4-181003	Car3 2
SM-GE8XL_S381_E1-50	403315	Cux2-CreERT2/wt;Ai140(TIT2L-GFP-ICL-tTA2)/wt	M	TEa-PERI-ECT	GFP-positive/RFP-positive	2018-09-06	left	ORBl	AAV2-retro-EF1a-dTomato	R8S4-181003	Car3 2
SM-GE8XL_S382_E1-50	403315	Cux2-CreERT2/wt;Ai140(TIT2L-GFP-ICL-tTA2)/wt	M	TEa-PERI-ECT	GFP-positive/RFP-positive	2018-09-06	left	ORBl	AAV2-retro-EF1a-dTomato	R8S4-181003	Car3 2
SM-GE8XL_S383_E1-50	403315	Cux2-CreERT2/wt;Ai140(TIT2L-GFP-ICL-tTA2)/wt	M	TEa-PERI-ECT	GFP-positive/RFP-positive	2018-09-06	left	ORBl	AAV2-retro-EF1a-dTomato	R8S4-181003	Car3 2
SM-GE8XM_S065_E1-50	403315	Cux2-CreERT2/wt;Ai140(TIT2L-GFP-ICL-tTA2)/wt	M	TEa-PERI-ECT	GFP-positive/RFP-positive	2018-09-06	left	ORBl	AAV2-retro-EF1a-dTomato	R8S4-181003	Car3 6
SM-GE8XM_S067_E1-50	403315	Cux2-CreERT2/wt;Ai140(TIT2L-GFP-ICL-tTA2)/wt	M	TEa-PERI-ECT	GFP-positive/RFP-positive	2018-09-06	left	ORBl	AAV2-retro-EF1a-dTomato	R8S4-181003	Car3 4
SM-GE8XM_S068_E1-50	403315	Cux2-CreERT2/wt;Ai140(TIT2L-GFP-ICL-tTA2)/wt	M	TEa-PERI-ECT	GFP-positive/RFP-positive	2018-09-06	left	ORBl	AAV2-retro-EF1a-dTomato	R8S4-181003	Car3 6
SM-GE8XM_S071_E1-50	403315	Cux2-CreERT2/wt;Ai140(TIT2L-GFP-ICL-tTA2)/wt	M	TEa-PERI-ECT	GFP-positive/RFP-positive	2018-09-06	left	ORBl	AAV2-retro-EF1a-dTomato	R8S4-181003	Car3 6
SM-GE8XM_S072_E1-50	403315	Cux2-CreERT2/wt;Ai140(TIT2L-GFP-ICL-tTA2)/wt	M	TEa-PERI-ECT	GFP-positive/RFP-positive	2018-09-06	left	ORBl	AAV2-retro-EF1a-dTomato	R8S4-181003	Car3 6
SM-GE8XM_S082_E1-50	403315	Cux2-CreERT2/wt;Ai140(TIT2L-GFP-ICL-tTA2)/wt	M	TEa-PERI-ECT	GFP-positive/RFP-positive	2018-09-06	left	ORBl	AAV2-retro-EF1a-dTomato	R8S4-181003	Car3 6
SM-GE8XM_S083_E1-50	403315	Cux2-CreERT2/wt;Ai140(TIT2L-GFP-ICL-tTA2)/wt	M	TEa-PERI-ECT	GFP-positive/RFP-positive	2018-09-06	left	ORBl	AAV2-retro-EF1a-dTomato	R8S4-181003	Car3 6
SM-GE8XM_S085_E1-50	403315	Cux2-CreERT2/wt;Ai140(TIT2L-GFP-ICL-tTA2)/wt	M	TEa-PERI-ECT	GFP-positive/RFP-positive	2018-09-06	left	ORBl	AAV2-retro-EF1a-dTomato	R8S4-181003	Car3 2
SM-GE8XM_S086_E1-50	403315	Cux2-CreERT2/wt;Ai140(TIT2L-GFP-ICL-tTA2)/wt	M	TEa-PERI-ECT	GFP-positive/RFP-positive	2018-09-06	left	ORBl	AAV2-retro-EF1a-dTomato	R8S4-181003	Car3 2
SM-GE8XM_S087_E1-50	403315	Cux2-CreERT2/wt;Ai140(TIT2L-GFP-ICL-tTA2)/wt	M	TEa-PERI-ECT	GFP-positive/RFP-positive	2018-09-06	left	ORBl	AAV2-retro-EF1a-dTomato	R8S4-181003	Car3 2
SM-GE8XM_S088_E1-50	403315	Cux2-CreERT2/wt;Ai140(TIT2L-GFP-ICL-tTA2)/wt	M	TEa-PERI-ECT	GFP-positive/RFP-positive	2018-09-06	left	ORBl	AAV2-retro-EF1a-dTomato	R8S4-181003	Car3 2
SM-GE8XM_S089_E1-50	403315	Cux2-CreERT2/wt;Ai140(TIT2L-GFP-ICL-tTA2)/wt	M	TEa-PERI-ECT	GFP-positive/RFP-positive	2018-09-06	left	ORBl	AAV2-retro-EF1a-dTomato	R8S4-181003	Car3 6
SM-GE8XM_S090_E1-50	403315	Cux2-CreERT2/wt;Ai140(TIT2L-GFP-ICL-tTA2)/wt	M	TEa-PERI-ECT	GFP-positive/RFP-positive	2018-09-06	left	ORBl	AAV2-retro-EF1a-dTomato	R8S4-181003	Car3 4
SM-GE8XM_S091_E1-50	403315	Cux2-CreERT2/wt;Ai140(TIT2L-GFP-ICL-tTA2)/wt	M	TEa-PERI-ECT	GFP-positive/RFP-positive	2018-09-06	left	ORBl	AAV2-retro-EF1a-dTomato	R8S4-181003	Car3 2
SM-GE8XM_S092_E1-50	403315	Cux2-CreERT2/wt;Ai140(TIT2L-GFP-ICL-tTA2)/wt	M	TEa-PERI-ECT	GFP-positive/RFP-positive	2018-09-06	left	ORBl	AAV2-retro-EF1a-dTomato	R8S4-181003	Car3 6
SM-GE8XM_S094_E1-50	403315	Cux2-CreERT2/wt;Ai140(TIT2L-GFP-ICL-tTA2)/wt	M	TEa-PERI-ECT	GFP-positive/RFP-positive	2018-09-06	left	ORBl	AAV2-retro-EF1a-dTomato	R8S4-181003	Car3 6
SM-GE8XM_S095_E1-50	403315	Cux2-CreERT2/wt;Ai140(TIT2L-GFP-ICL-tTA2)/wt	M	TEa-PERI-ECT	GFP-positive/RFP-positive	2018-09-06	left	ORBl	AAV2-retro-EF1a-dTomato	R8S4-181003	Car3 2
SM-GE8XM_S161_E1-50	403316	Cux2-CreERT2/wt;Ai140(TIT2L-GFP-ICL-tTA2)/wt	M	CTXsp	GFP-positive/RFP-positive	2018-09-07	left	VISpl	AAV2-retro-EF1a-dTomato	R8S4-181003	Car3 6
SM-GE8XM_S162_E1-50	403316	Cux2-CreERT2/wt;Ai140(TIT2L-GFP-ICL-tTA2)/wt	M	CTXsp	GFP-positive/RFP-positive	2018-09-07	left	VISpl	AAV2-retro-EF1a-dTomato	R8S4-181003	Car3 8
SM-GE8XM_S163_E1-50	403316	Cux2-CreERT2/wt;Ai140(TIT2L-GFP-ICL-tTA2)/wt	M	CTXsp	GFP-positive/RFP-positive	2018-09-07	left	VISpl	AAV2-retro-EF1a-dTomato	R8S4-181003	Car3 7
SM-GE8XM_S164_E1-50	403316	Cux2-CreERT2/wt;Ai140(TIT2L-GFP-ICL-tTA2)/wt	M	CTXsp	GFP-positive/RFP-positive	2018-09-07	left	VISpl	AAV2-retro-EF1a-dTomato	R8S4-181003	Car3 8
SM-GE8XM_S165_E1-50	403316	Cux2-CreERT2/wt;Ai140(TIT2L-GFP-ICL-tTA2)/wt	M	CTXsp	GFP-positive/RFP-positive	2018-09-07	left	VISpl	AAV2-retro-EF1a-dTomato	R8S4-181003	Car3 6
SM-GE8XM_S166_E1-50	403316	Cux2-CreERT2/wt;Ai140(TIT2L-GFP-ICL-tTA2)/wt	M	CTXsp	GFP-positive/RFP-positive	2018-09-07	left	VISpl	AAV2-retro-EF1a-dTomato	R8S4-181003	Car3 6
SM-GE8XM_S167_E1-50	403316	Cux2-CreERT2/wt;Ai140(TIT2L-GFP-ICL-tTA2)/wt	M	CTXsp	GFP-positive/RFP-positive	2018-09-07	left	VISpl	AAV2-retro-EF1a-dTomato	R8S4-181003	Car3 4
SM-GE8XM_S168_E1-50	403316	Cux2-CreERT2/wt;Ai140(TIT2L-GFP-ICL-tTA2)/wt	M	CTXsp	GFP-positive/RFP-positive	2018-09-07	left	VISpl	AAV2-retro-EF1a-dTomato	R8S4-181003	Car3 6
SM-GE8XM_S169_E1-50	403316	Cux2-CreERT2/wt;Ai140(TIT2L-GFP-ICL-tTA2)/wt	M	CTXsp	GFP-positive/RFP-positive	2018-09-07	left	VISpl	AAV2-retro-EF1a-dTomato	R8S4-181003	Car3 6
SM-GE8XM_S170_E1-50	403316	Cux2-CreERT2/wt;Ai140(TIT2L-GFP-ICL-tTA2)/wt	M	CTXsp	GFP-positive/RFP-positive	2018-09-07	left	VISpl	AAV2-retro-EF1a-dTomato	R8S4-181003	Car3 6
SM-GE8XM_S171_E1-50	403316	Cux2-CreERT2/wt;Ai140(TIT2L-GFP-ICL-tTA2)/wt	M	CTXsp	GFP-positive/RFP-positive	2018-09-07	left	VISpl	AAV2-retro-EF1a-dTomato	R8S4-181003	Car3 6
SM-GE8XM_S172_E1-50	403316	Cux2-CreERT2/wt;Ai140(TIT2L-GFP-ICL-tTA2)/wt	M	CTXsp	GFP-positive/RFP-positive	2018-09-07	left	VISpl	AAV2-retro-EF1a-dTomato	R8S4-181003	Car3 6
SM-GE8XM_S173_E1-50	403316	Cux2-CreERT2/wt;Ai140(TIT2L-GFP-ICL-tTA2)/wt	M	CTXsp	GFP-positive/RFP-positive	2018-09-07	left	VISpl	AAV2-retro-EF1a-dTomato	R8S4-181003	Car3 6
SM-GE8XM_S174_E1-50	403316	Cux2-CreERT2/wt;Ai140(TIT2L-GFP-ICL-tTA2)/wt	M	CTXsp	GFP-positive/RFP-positive	2018-09-07	left	VISpl	AAV2-retro-EF1a-dTomato	R8S4-181003	Car3 6
SM-GE8XM_S175_E1-50	403316	Cux2-CreERT2/wt;Ai140(TIT2L-GFP-ICL-tTA2)/wt	M	CTXsp	GFP-positive/RFP-positive	2018-09-07	left	VISpl	AAV2-retro-EF1a-dTomato	R8S4-181003	Car3 6
SM-GE8XM_S176_E1-50	403316	Cux2-CreERT2/wt;Ai140(TIT2L-GFP-ICL-tTA2)/wt	M	CTXsp	GFP-positive/RFP-positive	2018-09-07	left	VISpl	AAV2-retro-EF1a-dTomato	R8S4-181003	Car3 6
SM-GE8XM_S185_E1-50	403316	Cux2-CreERT2/wt;Ai140(TIT2L-GFP-ICL-tTA2)/wt	M	CTXsp	GFP-positive/RFP-positive	2018-09-07	left	VISpl	AAV2-retro-EF1a-dTomato	R8S4-181003	Car3 7
SM-GE8XM_S186_E1-50	403316	Cux2-CreERT2/wt;Ai140(TIT2L-GFP-ICL-tTA2)/wt	M	CTXsp	GFP-positive/RFP-positive	2018-09-07	left	VISpl	AAV2-retro-EF1a-dTomato	R8S4-181003	Car3 6
SM-GE8XM_S187_E1-50	403316	Cux2-CreERT2/wt;Ai140(TIT2L-GFP-ICL-tTA2)/wt	M	CTXsp	GFP-positive/RFP-positive	2018-09-07	left	VISpl	AAV2-retro-EF1a-dTomato	R8S4-181003	Car3 6
SM-GE8XM_S188_E1-50	403316	Cux2-CreERT2/wt;Ai140(TIT2L-GFP-ICL-tTA2)/wt	M	CTXsp	GFP-positive/RFP-positive	2018-09-07	left	VISpl	AAV2-retro-EF1a-dTomato	R8S4-181003	Car3 6
SM-GE5VD_S335_E1-50	418116		F	MOp	RFP-positive	2018-10-04	left	SSs	RV-dGdL-Cre	R8S4-181024	Car3 7
SM-GE5PW_S193_E1-50	427082	Ai14(RCL-tdT)/wt	M	SSp	RFP-positive	2018-11-29	left	SSs	RV-dGdL-Cre	R8S4-190102	Car3 1
SM-GE5PH_S382_E1-50	431130	Ai14(RCL-tdT)/wt	M	CTXsp	RFP-positive	2018-12-19	right	MOp	RV-dGdL-Cre	R8S4-190116	Car3 7
SM-J39VT_S477_E1-50	492018	Ai65F/wt	F	SSp	RFP-positive	2019-10-18	left	SSs	RV-dL-FlpO	R8S4-191113	Car3 1

## Sheet: Car3_reclustering_cells
exp_component_name	external_donor_name	full_genotype	gender	Region	facs_population_plan	FACS.Date	hemisphere_name	injection_roi	injection_materials	batch	cluster_label
LS-14692_S20_E1-50	222454	Snap25-IRES2-Cre/wt;Ai14(RCL-tdT)/wt	M	VISp	RFP-positive	2015-12-17	left			R8S4-160203	Car3 5
LS-15003_S55_E1-50	226423	Slc17a7-IRES2-Cre/wt;Ai14(RCL-tdT)/wt	M	VISp	RFP-positive	2016-01-20	left			R8S4-160203	Car3 5
LS-15011_S53_E1-50	227800	Snap25-IRES2-Cre/wt;Ai14(RCL-tdT)/wt	M	VISp	RFP-positive	2016-01-27	left			R8S4-160225	Car3 5
LS-15015_S90_E1-50	227804	Snap25-IRES2-Cre/wt;Ai14(RCL-tdT)/wt	M	VISp	RFP-positive	2016-01-29	left			R8S4-160308	Car3 5
LS-15025_S54_E1-50	227800	Snap25-IRES2-Cre/wt;Ai14(RCL-tdT)/wt	M	VISp	RFP-positive	2016-01-27	left			R8S4-160328	Car3 5
LS-15025_S65_E1-50	227800	Snap25-IRES2-Cre/wt;Ai14(RCL-tdT)/wt	M	VISp	RFP-positive	2016-01-27	left			R8S4-160328	Car3 1
LS-15025_S82_E1-50	227800	Snap25-IRES2-Cre/wt;Ai14(RCL-tdT)/wt	M	VISp	RFP-positive	2016-01-27	left			R8S4-160328	Car3 1
LS-15025_S93_E1-50	227800	Snap25-IRES2-Cre/wt;Ai14(RCL-tdT)/wt	M	VISp	RFP-positive	2016-01-27	left			R8S4-160328	Car3 5
LS-15042_S15_E1-50	234648	Snap25-IRES2-Cre/wt;Ai14(RCL-tdT)/wt	M	VISp	RFP-positive	2016-03-17				R8S4-160405-M	Car3 5
LS-15042_S50_E1-50	234648	Snap25-IRES2-Cre/wt;Ai14(RCL-tdT)/wt	M	VISp	RFP-positive	2016-03-17	left			R8S4-160405-M	Car3 1
LS-15048_S12_E1-50	234648	Snap25-IRES2-Cre/wt;Ai14(RCL-tdT)/wt	M	VISp	RFP-positive	2016-03-17	left			R8S4-160411-M	Car3 1
LS-15059_S05_E1-50	227804	Snap25-IRES2-Cre/wt;Ai14(RCL-tdT)/wt	M	VISp	RFP-positive	2016-01-29	left			R8S4-160504	Car3 5
LS-15059_S24_E1-50	227804	Snap25-IRES2-Cre/wt;Ai14(RCL-tdT)/wt	M	VISp	RFP-positive	2016-01-29	left			R8S4-160504	Car3 5
LS-15059_S25_E1-50	227804	Snap25-IRES2-Cre/wt;Ai14(RCL-tdT)/wt	M	VISp	RFP-positive	2016-01-29	left			R8S4-160504	Car3 5
LS-15061_S23_E1-50	237303	Snap25-IRES2-Cre/wt;Ai14(RCL-tdT)/wt	M	VISp	RFP-positive	2016-03-30	left			R8S4-160504	Car3 5
LS-15062_S02_E1-50	237300	Snap25-IRES2-Cre/wt;Ai14(RCL-tdT)/wt	M	VISp	RFP-positive	2016-03-29	left			R8S4-160504	Car3 5
LS-15086_S92_E1-50	241111	Snap25-IRES2-Cre/wt;Ai14(RCL-tdT)/wt	F	VISp	RFP-positive	2016-04-22	right			R8S4-160524	Car3 5
LS-15090_S20_E1-50	242308	Slc17a7-IRES2-Cre/wt;Ai14(RCL-tdT)/wt	M	VISp	RFP-positive	2016-04-28	left			R8S4-160524	Car3 5
LS-15090_S84_E1-50	242308	Slc17a7-IRES2-Cre/wt;Ai14(RCL-tdT)/wt	M	VISp	RFP-positive	2016-04-28	left			R8S4-160524	Car3 5
LS-15368_S81_E1-50	254569	Slc17a7-IRES2-Cre/wt;Ai14(RCL-tdT)/wt	F	VISp	RFP-positive	2016-07-01	left			R8S4-160722	Car3 5
LS-15371_S42_E1-50	254570	Slc17a7-IRES2-Cre/wt;Ai14(RCL-tdT)/wt	F	VISp	RFP-positive	2016-07-06	right			R8S4-160722	Car3 5
LS-15371_S59_E1-50	254570	Slc17a7-IRES2-Cre/wt;Ai14(RCL-tdT)/wt	F	VISp	RFP-positive	2016-07-06	right			R8S4-160722	Car3 5
LS-15374_S27_E1-50	254570	Slc17a7-IRES2-Cre/wt;Ai14(RCL-tdT)/wt	F	VISp	RFP-positive	2016-07-06	right			R8S4-160729	Car3 5
LS-15374_S38_E1-50	254570	Slc17a7-IRES2-Cre/wt;Ai14(RCL-tdT)/wt	F	VISp	RFP-positive	2016-07-06	right			R8S4-160729	Car3 5
LS-15375_S09_E1-50	254570	Slc17a7-IRES2-Cre/wt;Ai14(RCL-tdT)/wt	F	VISp	RFP-positive	2016-07-06	left			R8S4-160729	Car3 5
LS-15375_S79_E1-50	254570	Slc17a7-IRES2-Cre/wt;Ai14(RCL-tdT)/wt	F	VISp	RFP-positive	2016-07-06	left			R8S4-160729	Car3 5
LS-15509_S19_E2-50	260371	Slc17a7-IRES2-Cre/wt;Ai14(RCL-tdT)/wt	F	MOp	RFP-positive	2016-08-03	right			R8S4-160826	Car3 5
LS-15519_S17_E1-50	260371	Slc17a7-IRES2-Cre/wt;Ai14(RCL-tdT)/wt	F	SSp	RFP-positive	2016-08-03	right			R8S4-160830	Car3 1
SM-D9CXX_S65_E1-50	287950	Gnb4-IRES2-CreERT2/wt;Ai140(TIT2L-GFP-ICL-tTA2)/wt	F	CTXsp	GFP-positive	2016-12-23	left			R8S4-170118	Car3 6
SM-D9CXX_S66_E1-50	287950	Gnb4-IRES2-CreERT2/wt;Ai140(TIT2L-GFP-ICL-tTA2)/wt	F	CTXsp	GFP-positive	2016-12-23	left			R8S4-170118	Car3 6
SM-D9CXX_S67_E1-50	287950	Gnb4-IRES2-CreERT2/wt;Ai140(TIT2L-GFP-ICL-tTA2)/wt	F	CTXsp	GFP-positive	2016-12-23	left			R8S4-170118	Car3 6
SM-D9CXX_S76_E1-50	287950	Gnb4-IRES2-CreERT2/wt;Ai140(TIT2L-GFP-ICL-tTA2)/wt	F	VISp	GFP-positive	2016-12-23	right			R8S4-170118	Car3 1
SM-D9CXY_S82_E1-50	287947	Gnb4-IRES2-CreERT2/wt;Ai140(TIT2L-GFP-ICL-tTA2)/wt	F	CTXsp	GFP-positive	2016-12-23	left			R8S4-170118	Car3 6
SM-D9CYH_S50_E1-50	291740	Gnb4-IRES2-CreERT2/wt;Ai140(TIT2L-GFP-ICL-tTA2)/wt	M	CTXsp	GFP-positive	2017-01-12	right			R8S4-170201	Car3 6
SM-D9CYH_S61_E1-50	291740	Gnb4-IRES2-CreERT2/wt;Ai140(TIT2L-GFP-ICL-tTA2)/wt	M	CTXsp	GFP-positive	2017-01-12	left			R8S4-170201	Car3 6
SM-D9CYP_S02_E1-50	291746	Gnb4-IRES2-CreERT2/wt;Ai140(TIT2L-GFP-ICL-tTA2)/wt	F	CTXsp	GFP-positive	2017-01-13	left			R8S4-170208	Car3 6
SM-D9CYP_S05_E1-50	291746	Gnb4-IRES2-CreERT2/wt;Ai140(TIT2L-GFP-ICL-tTA2)/wt	F	CTXsp	GFP-positive	2017-01-13	left			R8S4-170208	Car3 6
SM-D9CYP_S06_E1-50	291746	Gnb4-IRES2-CreERT2/wt;Ai140(TIT2L-GFP-ICL-tTA2)/wt	F	CTXsp	GFP-positive	2017-01-13	left			R8S4-170208	Car3 6
SM-D9CYP_S27_E1-50	291746	Gnb4-IRES2-CreERT2/wt;Ai140(TIT2L-GFP-ICL-tTA2)/wt	F	CTXsp	GFP-positive	2017-01-13	right			R8S4-170208	Car3 7
SM-D9CYP_S28_E1-50	291746	Gnb4-IRES2-CreERT2/wt;Ai140(TIT2L-GFP-ICL-tTA2)/wt	F	CTXsp	GFP-positive	2017-01-13	right			R8S4-170208	Car3 6
SM-D9CYP_S32_E1-50	291746	Gnb4-IRES2-CreERT2/wt;Ai140(TIT2L-GFP-ICL-tTA2)/wt	F	CTXsp	GFP-positive	2017-01-13	right			R8S4-170208	Car3 6
SM-D9CYT_S39_E1-50	291746	Gnb4-IRES2-CreERT2/wt;Ai140(TIT2L-GFP-ICL-tTA2)/wt	F	CTXsp	GFP-positive	2017-01-13	right			R8S4-170208	Car3 6
SM-D9CYT_S40_E1-50	291746	Gnb4-IRES2-CreERT2/wt;Ai140(TIT2L-GFP-ICL-tTA2)/wt	F	CTXsp	GFP-positive	2017-01-13	right			R8S4-170208	Car3 6
SM-D9CYT_S44_E1-50	291746	Gnb4-IRES2-CreERT2/wt;Ai140(TIT2L-GFP-ICL-tTA2)/wt	F	CTXsp	GFP-positive	2017-01-13	right			R8S4-170208	Car3 6
SM-D9D7B_S21_E1-50	265462	Snap25-IRES2-Cre/wt;Ai14(RCL-tdT)/wt	F	SSp	RFP-positive	2016-08-25	left			R8S4-170322	Car3 5
SM-D9D85_S57_E1-50	304382	Esr2-IRES2-Cre/wt;Ai14(RCL-tdT)/wt	F	CTXsp	RFP-positive	2017-03-15	left			R8S4-170405	Car3 8
SM-D9D85_S58_E1-50	304382	Esr2-IRES2-Cre/wt;Ai14(RCL-tdT)/wt	F	CTXsp	RFP-positive	2017-03-15	left			R8S4-170405	Car3 7
SM-D9D85_S59_E1-50	304382	Esr2-IRES2-Cre/wt;Ai14(RCL-tdT)/wt	F	CTXsp	RFP-positive	2017-03-15	left			R8S4-170405	Car3 7
SM-D9D85_S60_E1-50	304382	Esr2-IRES2-Cre/wt;Ai14(RCL-tdT)/wt	F	CTXsp	RFP-positive	2017-03-15	left			R8S4-170405	Car3 7
SM-D9D85_S61_E1-50	304382	Esr2-IRES2-Cre/wt;Ai14(RCL-tdT)/wt	F	CTXsp	RFP-positive	2017-03-15	left			R8S4-170405	Car3 7
SM-D9D85_S62_E1-50	304382	Esr2-IRES2-Cre/wt;Ai14(RCL-tdT)/wt	F	CTXsp	RFP-positive	2017-03-15	left			R8S4-170405	Car3 7
SM-D9D85_S63_E1-50	304382	Esr2-IRES2-Cre/wt;Ai14(RCL-tdT)/wt	F	CTXsp	RFP-positive	2017-03-15	left			R8S4-170405	Car3 7
SM-D9D85_S64_E1-50	304382	Esr2-IRES2-Cre/wt;Ai14(RCL-tdT)/wt	F	CTXsp	RFP-positive	2017-03-15	left			R8S4-170405	Car3 7
SM-D9D85_S65_E1-50	304382	Esr2-IRES2-Cre/wt;Ai14(RCL-tdT)/wt	F	CTXsp	RFP-positive	2017-03-15	left			R8S4-170405	Car3 7
SM-D9D85_S66_E1-50	304382	Esr2-IRES2-Cre/wt;Ai14(RCL-tdT)/wt	F	CTXsp	RFP-positive	2017-03-15	left			R8S4-170405	Car3 7
SM-D9D85_S67_E1-50	304382	Esr2-IRES2-Cre/wt;Ai14(RCL-tdT)/wt	F	CTXsp	RFP-positive	2017-03-15	left			R8S4-170405	Car3 7
SM-D9D85_S68_E1-50	304382	Esr2-IRES2-Cre/wt;Ai14(RCL-tdT)/wt	F	CTXsp	RFP-positive	2017-03-15	left			R8S4-170405	Car3 7
SM-D9D85_S69_E1-50	304382	Esr2-IRES2-Cre/wt;Ai14(RCL-tdT)/wt	F	CTXsp	RFP-positive	2017-03-15	left			R8S4-170405	Car3 7
SM-D9D85_S70_E1-50	304382	Esr2-IRES2-Cre/wt;Ai14(RCL-tdT)/wt	F	CTXsp	RFP-positive	2017-03-15	left			R8S4-170405	Car3 7
SM-D9D85_S72_E1-50	304382	Esr2-IRES2-Cre/wt;Ai14(RCL-tdT)/wt	F	CTXsp	RFP-positive	2017-03-15	left			R8S4-170405	Car3 7
SM-D9D85_S73_E1-50	304382	Esr2-IRES2-Cre/wt;Ai14(RCL-tdT)/wt	F	CTXsp	RFP-positive	2017-03-15	left			R8S4-170405	Car3 7
SM-D9D85_S74_E1-50	304382	Esr2-IRES2-Cre/wt;Ai14(RCL-tdT)/wt	F	CTXsp	RFP-positive	2017-03-15	left			R8S4-170405	Car3 7
SM-D9D85_S75_E1-50	304382	Esr2-IRES2-Cre/wt;Ai14(RCL-tdT)/wt	F	CTXsp	RFP-positive	2017-03-15	left			R8S4-170405	Car3 7
SM-D9D85_S76_E1-50	304382	Esr2-IRES2-Cre/wt;Ai14(RCL-tdT)/wt	F	CTXsp	RFP-positive	2017-03-15	left			R8S4-170405	Car3 7
SM-D9D85_S77_E1-50	304382	Esr2-IRES2-Cre/wt;Ai14(RCL-tdT)/wt	F	CTXsp	RFP-positive	2017-03-15	left			R8S4-170405	Car3 7
SM-D9D85_S78_E1-50	304382	Esr2-IRES2-Cre/wt;Ai14(RCL-tdT)/wt	F	CTXsp	RFP-positive	2017-03-15	left			R8S4-170405	Car3 7
SM-D9D85_S79_E1-50	304382	Esr2-IRES2-Cre/wt;Ai14(RCL-tdT)/wt	F	CTXsp	RFP-positive	2017-03-15	left			R8S4-170405	Car3 7
SM-D9D85_S80_E1-50	304382	Esr2-IRES2-Cre/wt;Ai14(RCL-tdT)/wt	F	CTXsp	RFP-positive	2017-03-15	left			R8S4-170405	Car3 7
SM-D9D85_S81_E1-50	304382	Esr2-IRES2-Cre/wt;Ai14(RCL-tdT)/wt	F	CTXsp	RFP-positive	2017-03-15	right			R8S4-170405	Car3 7
SM-D9D85_S82_E1-50	304382	Esr2-IRES2-Cre/wt;Ai14(RCL-tdT)/wt	F	CTXsp	RFP-positive	2017-03-15	right			R8S4-170405	Car3 7
SM-D9D85_S83_E1-50	304382	Esr2-IRES2-Cre/wt;Ai14(RCL-tdT)/wt	F	CTXsp	RFP-positive	2017-03-15	right			R8S4-170405	Car3 7
SM-D9D85_S84_E1-50	304382	Esr2-IRES2-Cre/wt;Ai14(RCL-tdT)/wt	F	CTXsp	RFP-positive	2017-03-15	right			R8S4-170405	Car3 7
SM-D9D85_S85_E1-50	304382	Esr2-IRES2-Cre/wt;Ai14(RCL-tdT)/wt	F	CTXsp	RFP-positive	2017-03-15	right			R8S4-170405	Car3 7
SM-D9D85_S86_E1-50	304382	Esr2-IRES2-Cre/wt;Ai14(RCL-tdT)/wt	F	CTXsp	RFP-positive	2017-03-15	right			R8S4-170405	Car3 7
SM-D9D85_S87_E1-50	304382	Esr2-IRES2-Cre/wt;Ai14(RCL-tdT)/wt	F	CTXsp	RFP-positive	2017-03-15	right			R8S4-170405	Car3 7
SM-D9D85_S88_E1-50	304382	Esr2-IRES2-Cre/wt;Ai14(RCL-tdT)/wt	F	CTXsp	RFP-positive	2017-03-15	right			R8S4-170405	Car3 6
SM-D9D86_S65_E1-50	304382	Esr2-IRES2-Cre/wt;Ai14(RCL-tdT)/wt	F	CTXsp	RFP-positive	2017-03-15	right			R8S4-170405	Car3 7
SM-D9D86_S66_E1-50	304382	Esr2-IRES2-Cre/wt;Ai14(RCL-tdT)/wt	F	CTXsp	RFP-positive	2017-03-15	right			R8S4-170405	Car3 6
SM-D9D86_S67_E1-50	304382	Esr2-IRES2-Cre/wt;Ai14(RCL-tdT)/wt	F	CTXsp	RFP-positive	2017-03-15	right			R8S4-170405	Car3 6
SM-D9D86_S68_E1-50	304382	Esr2-IRES2-Cre/wt;Ai14(RCL-tdT)/wt	F	CTXsp	RFP-positive	2017-03-15	right			R8S4-170405	Car3 6
SM-D9D86_S69_E1-50	304382	Esr2-IRES2-Cre/wt;Ai14(RCL-tdT)/wt	F	CTXsp	RFP-positive	2017-03-15	right			R8S4-170405	Car3 6
SM-D9D86_S70_E1-50	304382	Esr2-IRES2-Cre/wt;Ai14(RCL-tdT)/wt	F	CTXsp	RFP-positive	2017-03-15	right			R8S4-170405	Car3 7
SM-D9D86_S71_E1-50	304382	Esr2-IRES2-Cre/wt;Ai14(RCL-tdT)/wt	F	CTXsp	RFP-positive	2017-03-15	right			R8S4-170405	Car3 7
SM-D9D86_S72_E1-50	304382	Esr2-IRES2-Cre/wt;Ai14(RCL-tdT)/wt	F	CTXsp	RFP-positive	2017-03-15	right			R8S4-170405	Car3 6
SM-D9D86_S73_E1-50	304382	Esr2-IRES2-Cre/wt;Ai14(RCL-tdT)/wt	F	CTXsp	RFP-positive	2017-03-15	right			R8S4-170405	Car3 6
SM-D9D86_S74_E1-50	304382	Esr2-IRES2-Cre/wt;Ai14(RCL-tdT)/wt	F	CTXsp	RFP-positive	2017-03-15	right			R8S4-170405	Car3 7
SM-D9D86_S75_E1-50	304382	Esr2-IRES2-Cre/wt;Ai14(RCL-tdT)/wt	F	CTXsp	RFP-positive	2017-03-15	right			R8S4-170405	Car3 6
SM-D9D86_S76_E1-50	304382	Esr2-IRES2-Cre/wt;Ai14(RCL-tdT)/wt	F	CTXsp	RFP-positive	2017-03-15	right			R8S4-170405	Car3 7
SM-D9D86_S77_E1-50	304382	Esr2-IRES2-Cre/wt;Ai14(RCL-tdT)/wt	F	CTXsp	RFP-positive	2017-03-15	right			R8S4-170405	Car3 7
SM-D9D86_S78_E1-50	304382	Esr2-IRES2-Cre/wt;Ai14(RCL-tdT)/wt	F	CTXsp	RFP-positive	2017-03-15	right			R8S4-170405	Car3 7
SM-D9D86_S79_E1-50	304382	Esr2-IRES2-Cre/wt;Ai14(RCL-tdT)/wt	F	CTXsp	RFP-positive	2017-03-15	right			R8S4-170405	Car3 6
SM-D9D86_S80_E1-50	304382	Esr2-IRES2-Cre/wt;Ai14(RCL-tdT)/wt	F	CTXsp	RFP-positive	2017-03-15	right			R8S4-170405	Car3 7
SM-D9D86_S81_E1-50	304382	Esr2-IRES2-Cre/wt;Ai14(RCL-tdT)/wt	F	CTXsp	RFP-positive	2017-03-15	right			R8S4-170405	Car3 6
SM-D9D86_S82_E1-50	304382	Esr2-IRES2-Cre/wt;Ai14(RCL-tdT)/wt	F	CTXsp	RFP-positive	2017-03-15	right			R8S4-170405	Car3 7
SM-D9D86_S83_E1-50	304382	Esr2-IRES2-Cre/wt;Ai14(RCL-tdT)/wt	F	CTXsp	RFP-positive	2017-03-15	right			R8S4-170405	Car3 7
SM-D9D86_S84_E1-50	304382	Esr2-IRES2-Cre/wt;Ai14(RCL-tdT)/wt	F	CTXsp	RFP-positive	2017-03-15	right			R8S4-170405	Car3 6
SM-D9D86_S85_E1-50	304382	Esr2-IRES2-Cre/wt;Ai14(RCL-tdT)/wt	F	CTXsp	RFP-positive	2017-03-15	right			R8S4-170405	Car3 6
SM-D9D86_S86_E1-50	304382	Esr2-IRES2-Cre/wt;Ai14(RCL-tdT)/wt	F	CTXsp	RFP-positive	2017-03-15	right			R8S4-170405	Car3 7
SM-D9D86_S87_E1-50	304382	Esr2-IRES2-Cre/wt;Ai14(RCL-tdT)/wt	F	CTXsp	RFP-positive	2017-03-15	right			R8S4-170405	Car3 7
SM-D9D86_S88_E1-50	304382	Esr2-IRES2-Cre/wt;Ai14(RCL-tdT)/wt	F	CTXsp	RFP-positive	2017-03-15	right			R8S4-170405	Car3 7
SM-D9D86_S89_E1-50	304382	Esr2-IRES2-Cre/wt;Ai14(RCL-tdT)/wt	F	CTXsp	RFP-positive	2017-03-15	right			R8S4-170405	Car3 6
SM-D9D86_S90_E1-50	304382	Esr2-IRES2-Cre/wt;Ai14(RCL-tdT)/wt	F	CTXsp	RFP-positive	2017-03-15	right			R8S4-170405	Car3 7
SM-D9D86_S91_E1-50	304382	Esr2-IRES2-Cre/wt;Ai14(RCL-tdT)/wt	F	CTXsp	RFP-positive	2017-03-15	right			R8S4-170405	Car3 7
SM-D9D86_S92_E1-50	304382	Esr2-IRES2-Cre/wt;Ai14(RCL-tdT)/wt	F	CTXsp	RFP-positive	2017-03-15	right			R8S4-170405	Car3 7
SM-D9D86_S93_E1-50	304382	Esr2-IRES2-Cre/wt;Ai14(RCL-tdT)/wt	F	CTXsp	RFP-positive	2017-03-15	right			R8S4-170405	Car3 6
SM-D9D86_S94_E1-50	304382	Esr2-IRES2-Cre/wt;Ai14(RCL-tdT)/wt	F	CTXsp	RFP-positive	2017-03-15	right			R8S4-170405	Car3 6
SM-D9D86_S95_E1-50	304382	Esr2-IRES2-Cre/wt;Ai14(RCL-tdT)/wt	F	CTXsp	RFP-positive	2017-03-15	right			R8S4-170405	Car3 7
SM-D9D86_S96_E1-50	304382	Esr2-IRES2-Cre/wt;Ai14(RCL-tdT)/wt	F	CTXsp	RFP-positive	2017-03-15	right			R8S4-170405	Car3 6
SM-D9D87_S73_E1-50	304382	Esr2-IRES2-Cre/wt;Ai14(RCL-tdT)/wt	F	CTXsp	RFP-positive	2017-03-15	right			R8S4-170405	Car3 7
SM-D9D87_S74_E1-50	304382	Esr2-IRES2-Cre/wt;Ai14(RCL-tdT)/wt	F	CTXsp	RFP-positive	2017-03-15	right			R8S4-170405	Car3 7
SM-D9D87_S75_E1-50	304382	Esr2-IRES2-Cre/wt;Ai14(RCL-tdT)/wt	F	CTXsp	RFP-positive	2017-03-15	right			R8S4-170405	Car3 6
SM-D9D87_S76_E1-50	304382	Esr2-IRES2-Cre/wt;Ai14(RCL-tdT)/wt	F	CTXsp	RFP-positive	2017-03-15	right			R8S4-170405	Car3 7
SM-D9D87_S77_E1-50	304382	Esr2-IRES2-Cre/wt;Ai14(RCL-tdT)/wt	F	CTXsp	RFP-positive	2017-03-15	right			R8S4-170405	Car3 7
SM-D9D87_S78_E1-50	304382	Esr2-IRES2-Cre/wt;Ai14(RCL-tdT)/wt	F	CTXsp	RFP-positive	2017-03-15	right			R8S4-170405	Car3 7
SM-D9D87_S79_E1-50	304382	Esr2-IRES2-Cre/wt;Ai14(RCL-tdT)/wt	F	CTXsp	RFP-positive	2017-03-15	right			R8S4-170405	Car3 7
SM-D9D87_S80_E1-50	304382	Esr2-IRES2-Cre/wt;Ai14(RCL-tdT)/wt	F	CTXsp	RFP-positive	2017-03-15	right			R8S4-170405	Car3 7
SM-D9D87_S81_E1-50	304382	Esr2-IRES2-Cre/wt;Ai14(RCL-tdT)/wt	F	CTXsp	RFP-positive	2017-03-15	right			R8S4-170405	Car3 7
SM-D9D87_S82_E1-50	304382	Esr2-IRES2-Cre/wt;Ai14(RCL-tdT)/wt	F	CTXsp	RFP-positive	2017-03-15	right			R8S4-170405	Car3 7
SM-D9D87_S83_E1-50	304382	Esr2-IRES2-Cre/wt;Ai14(RCL-tdT)/wt	F	CTXsp	RFP-positive	2017-03-15	right			R8S4-170405	Car3 6
SM-D9D87_S84_E1-50	304382	Esr2-IRES2-Cre/wt;Ai14(RCL-tdT)/wt	F	CTXsp	RFP-positive	2017-03-15	right			R8S4-170405	Car3 7
SM-D9D87_S85_E1-50	304382	Esr2-IRES2-Cre/wt;Ai14(RCL-tdT)/wt	F	CTXsp	RFP-positive	2017-03-15	right			R8S4-170405	Car3 7
SM-D9D87_S86_E1-50	304382	Esr2-IRES2-Cre/wt;Ai14(RCL-tdT)/wt	F	CTXsp	RFP-positive	2017-03-15	right			R8S4-170405	Car3 7
SM-D9D87_S87_E1-50	304382	Esr2-IRES2-Cre/wt;Ai14(RCL-tdT)/wt	F	CTXsp	RFP-positive	2017-03-15	right			R8S4-170405	Car3 7
SM-D9D87_S88_E1-50	304382	Esr2-IRES2-Cre/wt;Ai14(RCL-tdT)/wt	F	CTXsp	RFP-positive	2017-03-15	right			R8S4-170405	Car3 7
SM-D9D87_S89_E1-50	304382	Esr2-IRES2-Cre/wt;Ai14(RCL-tdT)/wt	F	CTXsp	RFP-positive	2017-03-15	right			R8S4-170405	Car3 7
SM-D9D87_S90_E1-50	304382	Esr2-IRES2-Cre/wt;Ai14(RCL-tdT)/wt	F	CTXsp	RFP-positive	2017-03-15	right			R8S4-170405	Car3 7
SM-D9D87_S92_E1-50	304382	Esr2-IRES2-Cre/wt;Ai14(RCL-tdT)/wt	F	CTXsp	RFP-positive	2017-03-15	right			R8S4-170405	Car3 7
SM-D9D87_S93_E1-50	304382	Esr2-IRES2-Cre/wt;Ai14(RCL-tdT)/wt	F	CTXsp	RFP-positive	2017-03-15	right			R8S4-170405	Car3 7
SM-D9D87_S94_E1-50	304382	Esr2-IRES2-Cre/wt;Ai14(RCL-tdT)/wt	F	CTXsp	RFP-positive	2017-03-15	right			R8S4-170405	Car3 7
SM-D9D87_S95_E1-50	304382	Esr2-IRES2-Cre/wt;Ai14(RCL-tdT)/wt	F	CTXsp	RFP-positive	2017-03-15	right			R8S4-170405	Car3 6
SM-D9D87_S96_E1-50	304382	Esr2-IRES2-Cre/wt;Ai14(RCL-tdT)/wt	F	CTXsp	RFP-positive	2017-03-15	right			R8S4-170405	Car3 7
SM-D9D8R_S16_E1-50	304659	Snap25-IRES2-Cre/wt;Ai14(RCL-tdT)/wt	M	MOp	RFP-positive	2017-03-21	right			R8S4-170413	Car3 6
SM-D9D8S_S02_E1-50	304659	Snap25-IRES2-Cre/wt;Ai14(RCL-tdT)/wt	M	MOp	RFP-positive	2017-03-21	right			R8S4-170413	Car3 7
SM-D9D8S_S17_E1-50	304659	Snap25-IRES2-Cre/wt;Ai14(RCL-tdT)/wt	M	MOp	RFP-positive	2017-03-21	right			R8S4-170413	Car3 6
SM-D9EQE_S11_E1-50	306906	Slc17a7-IRES2-Cre/wt;Ai14(RCL-tdT)/wt	M	SSp	RFP-positive	2017-03-28	left			R8S4-170601	Car3 1
SM-D9EQM_S01_E1-50	306906	Slc17a7-IRES2-Cre/wt;Ai14(RCL-tdT)/wt	M	SSp	RFP-positive	2017-03-28	left			R8S4-170607	Car3 1
SM-D9EQM_S20_E1-50	306906	Slc17a7-IRES2-Cre/wt;Ai14(RCL-tdT)/wt	M	SSp	RFP-positive	2017-03-28	left			R8S4-170607	Car3 5
SM-D9EQM_S22_E1-50	306906	Slc17a7-IRES2-Cre/wt;Ai14(RCL-tdT)/wt	M	SSp	RFP-positive	2017-03-28	left			R8S4-170607	Car3 1
SM-D9EQM_S23_E1-50	306906	Slc17a7-IRES2-Cre/wt;Ai14(RCL-tdT)/wt	M	SSp	RFP-positive	2017-03-28	left			R8S4-170607	Car3 1
SM-D9EQM_S25_E1-50	306906	Slc17a7-IRES2-Cre/wt;Ai14(RCL-tdT)/wt	M	SSp	RFP-positive	2017-03-28	left			R8S4-170607	Car3 6
SM-D9ER4_S02_E1-50	306906	Slc17a7-IRES2-Cre/wt;Ai14(RCL-tdT)/wt	M	SSp	RFP-positive	2017-03-28	left			R8S4-170614	Car3 1
SM-D9ER4_S15_E1-50	306906	Slc17a7-IRES2-Cre/wt;Ai14(RCL-tdT)/wt	M	SSp	RFP-positive	2017-03-28	left			R8S4-170614	Car3 5
SM-DAIG6_S46_E1-50	315377	Slc17a7-IRES2-Cre/wt;Ai14(RCL-tdT)/wt	F	MOp	RFP-positive	2017-05-04	left			R8S4-170628	Car3 6
SM-DAIG7_S38_E1-50	315377	Slc17a7-IRES2-Cre/wt;Ai14(RCL-tdT)/wt	F	MOp	RFP-positive	2017-05-04	left			R8S4-170628	Car3 6
SM-DD45I_S036_E1-50	337325	Calb1-IRES2-Cre/wt;Ai14(RCL-tdT)/wt	M	VISp	RFP-positive	2017-08-03	left			R8S4-170823	Car3 5
SM-GE63U_S049_E1-50	346302	Esr2-IRES2-Cre/wt;Ai14(RCL-tdT)/wt	M	CTXsp	RFP-positive	2017-09-14	right			R8S4-171011	Car3 6
SM-GE63U_S050_E1-50	346302	Esr2-IRES2-Cre/wt;Ai14(RCL-tdT)/wt	M	CTXsp	RFP-positive	2017-09-14	right			R8S4-171011	Car3 6
SM-GE63U_S051_E1-50	346302	Esr2-IRES2-Cre/wt;Ai14(RCL-tdT)/wt	M	CTXsp	RFP-positive	2017-09-14	right			R8S4-171011	Car3 6
SM-GE63U_S052_E1-50	346302	Esr2-IRES2-Cre/wt;Ai14(RCL-tdT)/wt	M	CTXsp	RFP-positive	2017-09-14	right			R8S4-171011	Car3 8
SM-GE63U_S053_E1-50	346302	Esr2-IRES2-Cre/wt;Ai14(RCL-tdT)/wt	M	CTXsp	RFP-positive	2017-09-14	right			R8S4-171011	Car3 6
SM-GE63U_S054_E1-50	346302	Esr2-IRES2-Cre/wt;Ai14(RCL-tdT)/wt	M	CTXsp	RFP-positive	2017-09-14	right			R8S4-171011	Car3 6
SM-GE63U_S055_E1-50	346302	Esr2-IRES2-Cre/wt;Ai14(RCL-tdT)/wt	M	CTXsp	RFP-positive	2017-09-14	right			R8S4-171011	Car3 7
SM-GE63U_S056_E1-50	346302	Esr2-IRES2-Cre/wt;Ai14(RCL-tdT)/wt	M	CTXsp	RFP-positive	2017-09-14	right			R8S4-171011	Car3 7
SM-GE63U_S057_E1-50	346302	Esr2-IRES2-Cre/wt;Ai14(RCL-tdT)/wt	M	CTXsp	RFP-positive	2017-09-14	right			R8S4-171011	Car3 7
SM-GE63U_S058_E1-50	346302	Esr2-IRES2-Cre/wt;Ai14(RCL-tdT)/wt	M	CTXsp	RFP-positive	2017-09-14	right			R8S4-171011	Car3 7
SM-GE63U_S059_E1-50	346302	Esr2-IRES2-Cre/wt;Ai14(RCL-tdT)/wt	M	CTXsp	RFP-positive	2017-09-14	right			R8S4-171011	Car3 6
SM-GE63U_S060_E1-50	346302	Esr2-IRES2-Cre/wt;Ai14(RCL-tdT)/wt	M	CTXsp	RFP-positive	2017-09-14	right			R8S4-171011	Car3 7
SM-GE63U_S061_E1-50	346302	Esr2-IRES2-Cre/wt;Ai14(RCL-tdT)/wt	M	CTXsp	RFP-positive	2017-09-14	right			R8S4-171011	Car3 6
SM-GE63U_S062_E1-50	346302	Esr2-IRES2-Cre/wt;Ai14(RCL-tdT)/wt	M	CTXsp	RFP-positive	2017-09-14	right			R8S4-171011	Car3 8
SM-GE63U_S063_E1-50	346302	Esr2-IRES2-Cre/wt;Ai14(RCL-tdT)/wt	M	CTXsp	RFP-positive	2017-09-14	right			R8S4-171011	Car3 8
SM-GE63U_S064_E1-50	346302	Esr2-IRES2-Cre/wt;Ai14(RCL-tdT)/wt	M	CTXsp	RFP-positive	2017-09-14	right			R8S4-171011	Car3 7
SM-GE63U_S066_E1-50	346302	Esr2-IRES2-Cre/wt;Ai14(RCL-tdT)/wt	M	CTXsp	RFP-positive	2017-09-14	right			R8S4-171011	Car3 7
SM-GE63U_S067_E1-50	346302	Esr2-IRES2-Cre/wt;Ai14(RCL-tdT)/wt	M	CTXsp	RFP-positive	2017-09-14	right			R8S4-171011	Car3 7
SM-GE63U_S068_E1-50	346302	Esr2-IRES2-Cre/wt;Ai14(RCL-tdT)/wt	M	CTXsp	RFP-positive	2017-09-14	right			R8S4-171011	Car3 7
SM-GE63U_S069_E1-50	346302	Esr2-IRES2-Cre/wt;Ai14(RCL-tdT)/wt	M	CTXsp	RFP-positive	2017-09-14	right			R8S4-171011	Car3 6
SM-GE63U_S070_E1-50	346302	Esr2-IRES2-Cre/wt;Ai14(RCL-tdT)/wt	M	CTXsp	RFP-positive	2017-09-14	right			R8S4-171011	Car3 7
SM-GE63U_S071_E1-50	346302	Esr2-IRES2-Cre/wt;Ai14(RCL-tdT)/wt	M	CTXsp	RFP-positive	2017-09-14	right			R8S4-171011	Car3 8
SM-GE63U_S072_E1-50	346302	Esr2-IRES2-Cre/wt;Ai14(RCL-tdT)/wt	M	CTXsp	RFP-positive	2017-09-14	right			R8S4-171011	Car3 6
SM-GE63U_S073_E1-50	346304	Esr2-IRES2-Cre/wt;Ai14(RCL-tdT)/wt	M	CTXsp	RFP-positive	2017-09-18	right			R8S4-171011	Car3 6
SM-GE63U_S074_E1-50	346304	Esr2-IRES2-Cre/wt;Ai14(RCL-tdT)/wt	M	CTXsp	RFP-positive	2017-09-18	right			R8S4-171011	Car3 6
SM-GE63U_S075_E1-50	346304	Esr2-IRES2-Cre/wt;Ai14(RCL-tdT)/wt	M	CTXsp	RFP-positive	2017-09-18	right			R8S4-171011	Car3 6
SM-GE63U_S076_E1-50	346304	Esr2-IRES2-Cre/wt;Ai14(RCL-tdT)/wt	M	CTXsp	RFP-positive	2017-09-18	right			R8S4-171011	Car3 6
SM-GE63U_S077_E1-50	346304	Esr2-IRES2-Cre/wt;Ai14(RCL-tdT)/wt	M	CTXsp	RFP-positive	2017-09-18	right			R8S4-171011	Car3 6
SM-GE63U_S078_E1-50	346304	Esr2-IRES2-Cre/wt;Ai14(RCL-tdT)/wt	M	CTXsp	RFP-positive	2017-09-18	right			R8S4-171011	Car3 6
SM-GE63U_S079_E1-50	346304	Esr2-IRES2-Cre/wt;Ai14(RCL-tdT)/wt	M	CTXsp	RFP-positive	2017-09-18	right			R8S4-171011	Car3 6
SM-GE63U_S080_E1-50	346304	Esr2-IRES2-Cre/wt;Ai14(RCL-tdT)/wt	M	CTXsp	RFP-positive	2017-09-18	right			R8S4-171011	Car3 6
SM-GE63U_S089_E1-50	346304	Esr2-IRES2-Cre/wt;Ai14(RCL-tdT)/wt	M	CTXsp	RFP-positive	2017-09-18	right			R8S4-171011	Car3 6
SM-GE63U_S090_E1-50	346304	Esr2-IRES2-Cre/wt;Ai14(RCL-tdT)/wt	M	CTXsp	RFP-positive	2017-09-18	right			R8S4-171011	Car3 6
SM-GE63U_S091_E1-50	346304	Esr2-IRES2-Cre/wt;Ai14(RCL-tdT)/wt	M	CTXsp	RFP-positive	2017-09-18	right			R8S4-171011	Car3 6
SM-GE63U_S092_E1-50	346304	Esr2-IRES2-Cre/wt;Ai14(RCL-tdT)/wt	M	CTXsp	RFP-positive	2017-09-18	right			R8S4-171011	Car3 6
SM-GE63U_S093_E1-50	346304	Esr2-IRES2-Cre/wt;Ai14(RCL-tdT)/wt	M	CTXsp	RFP-positive	2017-09-18	right			R8S4-171011	Car3 6
SM-GE63U_S094_E1-50	346304	Esr2-IRES2-Cre/wt;Ai14(RCL-tdT)/wt	M	CTXsp	RFP-positive	2017-09-18	right			R8S4-171011	Car3 6
SM-GE63U_S095_E1-50	346304	Esr2-IRES2-Cre/wt;Ai14(RCL-tdT)/wt	M	CTXsp	RFP-positive	2017-09-18	right			R8S4-171011	Car3 6
SM-GE63U_S096_E1-50	346304	Esr2-IRES2-Cre/wt;Ai14(RCL-tdT)/wt	M	CTXsp	RFP-positive	2017-09-18	right			R8S4-171011	Car3 6
SM-GE63U_S121_E1-50	346302	Esr2-IRES2-Cre/wt;Ai14(RCL-tdT)/wt	M	CTXsp	RFP-positive	2017-09-14	left			R8S4-171011	Car3 7
SM-GE63U_S122_E1-50	346302	Esr2-IRES2-Cre/wt;Ai14(RCL-tdT)/wt	M	CTXsp	RFP-positive	2017-09-14	left			R8S4-171011	Car3 7
SM-GE63U_S123_E1-50	346302	Esr2-IRES2-Cre/wt;Ai14(RCL-tdT)/wt	M	CTXsp	RFP-positive	2017-09-14	left			R8S4-171011	Car3 6
SM-GE63U_S124_E1-50	346302	Esr2-IRES2-Cre/wt;Ai14(RCL-tdT)/wt	M	CTXsp	RFP-positive	2017-09-14	left			R8S4-171011	Car3 7
SM-GE63U_S126_E1-50	346302	Esr2-IRES2-Cre/wt;Ai14(RCL-tdT)/wt	M	CTXsp	RFP-positive	2017-09-14	left			R8S4-171011	Car3 6
SM-GE63U_S127_E1-50	346302	Esr2-IRES2-Cre/wt;Ai14(RCL-tdT)/wt	M	CTXsp	RFP-positive	2017-09-14	left			R8S4-171011	Car3 7
SM-GE63U_S128_E1-50	346302	Esr2-IRES2-Cre/wt;Ai14(RCL-tdT)/wt	M	CTXsp	RFP-positive	2017-09-14	left			R8S4-171011	Car3 7
SM-GE63U_S129_E1-50	346302	Esr2-IRES2-Cre/wt;Ai14(RCL-tdT)/wt	M	CTXsp	RFP-positive	2017-09-14	left			R8S4-171011	Car3 7
SM-GE63U_S130_E1-50	346302	Esr2-IRES2-Cre/wt;Ai14(RCL-tdT)/wt	M	CTXsp	RFP-positive	2017-09-14	left			R8S4-171011	Car3 7
SM-GE63U_S131_E1-50	346302	Esr2-IRES2-Cre/wt;Ai14(RCL-tdT)/wt	M	CTXsp	RFP-positive	2017-09-14	left			R8S4-171011	Car3 1
SM-GE63U_S132_E1-50	346302	Esr2-IRES2-Cre/wt;Ai14(RCL-tdT)/wt	M	CTXsp	RFP-positive	2017-09-14	left			R8S4-171011	Car3 8
SM-GE63U_S133_E1-50	346302	Esr2-IRES2-Cre/wt;Ai14(RCL-tdT)/wt	M	CTXsp	RFP-positive	2017-09-14	left			R8S4-171011	Car3 6
SM-GE63U_S134_E1-50	346302	Esr2-IRES2-Cre/wt;Ai14(RCL-tdT)/wt	M	CTXsp	RFP-positive	2017-09-14	left			R8S4-171011	Car3 7
SM-GE63U_S135_E1-50	346302	Esr2-IRES2-Cre/wt;Ai14(RCL-tdT)/wt	M	CTXsp	RFP-positive	2017-09-14	left			R8S4-171011	Car3 7
SM-GE63U_S136_E1-50	346302	Esr2-IRES2-Cre/wt;Ai14(RCL-tdT)/wt	M	CTXsp	RFP-positive	2017-09-14	left			R8S4-171011	Car3 6
SM-GE63U_S137_E1-50	346302	Esr2-IRES2-Cre/wt;Ai14(RCL-tdT)/wt	M	CTXsp	RFP-positive	2017-09-14	left			R8S4-171011	Car3 6
SM-GE63U_S138_E1-50	346302	Esr2-IRES2-Cre/wt;Ai14(RCL-tdT)/wt	M	CTXsp	RFP-positive	2017-09-14	left			R8S4-171011	Car3 7
SM-GE63U_S139_E1-50	346302	Esr2-IRES2-Cre/wt;Ai14(RCL-tdT)/wt	M	CTXsp	RFP-positive	2017-09-14	left			R8S4-171011	Car3 6
SM-GE63U_S140_E1-50	346302	Esr2-IRES2-Cre/wt;Ai14(RCL-tdT)/wt	M	CTXsp	RFP-positive	2017-09-14	left			R8S4-171011	Car3 6
SM-GE63U_S141_E1-50	346302	Esr2-IRES2-Cre/wt;Ai14(RCL-tdT)/wt	M	CTXsp	RFP-positive	2017-09-14	left			R8S4-171011	Car3 7
SM-GE63U_S142_E1-50	346302	Esr2-IRES2-Cre/wt;Ai14(RCL-tdT)/wt	M	CTXsp	RFP-positive	2017-09-14	left			R8S4-171011	Car3 6
SM-GE63U_S143_E1-50	346302	Esr2-IRES2-Cre/wt;Ai14(RCL-tdT)/wt	M	CTXsp	RFP-positive	2017-09-14	left			R8S4-171011	Car3 7
SM-GE63U_S144_E1-50	346302	Esr2-IRES2-Cre/wt;Ai14(RCL-tdT)/wt	M	CTXsp	RFP-positive	2017-09-14	left			R8S4-171011	Car3 7
SM-GE63U_S161_E1-50	346304	Esr2-IRES2-Cre/wt;Ai14(RCL-tdT)/wt	M	VISp	RFP-positive	2017-09-18	left			R8S4-171011	Car3 5
SM-GE63U_S162_E1-50	346304	Esr2-IRES2-Cre/wt;Ai14(RCL-tdT)/wt	M	VISp	RFP-positive	2017-09-18	left			R8S4-171011	Car3 5
SM-GE63U_S163_E1-50	346304	Esr2-IRES2-Cre/wt;Ai14(RCL-tdT)/wt	M	VISp	RFP-positive	2017-09-18	left			R8S4-171011	Car3 5
SM-GE63U_S164_E1-50	346304	Esr2-IRES2-Cre/wt;Ai14(RCL-tdT)/wt	M	VISp	RFP-positive	2017-09-18	left			R8S4-171011	Car3 5
SM-GE63U_S165_E1-50	346304	Esr2-IRES2-Cre/wt;Ai14(RCL-tdT)/wt	M	VISp	RFP-positive	2017-09-18	left			R8S4-171011	Car3 2
SM-GE63U_S166_E1-50	346304	Esr2-IRES2-Cre/wt;Ai14(RCL-tdT)/wt	M	VISp	RFP-positive	2017-09-18	left			R8S4-171011	Car3 1
SM-GE63U_S167_E1-50	346304	Esr2-IRES2-Cre/wt;Ai14(RCL-tdT)/wt	M	VISp	RFP-positive	2017-09-18	left			R8S4-171011	Car3 5
SM-GE63U_S168_E1-50	346304	Esr2-IRES2-Cre/wt;Ai14(RCL-tdT)/wt	M	VISp	RFP-positive	2017-09-18	left			R8S4-171011	Car3 5
SM-GE63U_S169_E1-50	346304	Esr2-IRES2-Cre/wt;Ai14(RCL-tdT)/wt	M	VISp	RFP-positive	2017-09-18	right			R8S4-171011	Car3 5
SM-GE63U_S170_E1-50	346304	Esr2-IRES2-Cre/wt;Ai14(RCL-tdT)/wt	M	VISp	RFP-positive	2017-09-18	right			R8S4-171011	Car3 5
SM-GE63U_S171_E1-50	346304	Esr2-IRES2-Cre/wt;Ai14(RCL-tdT)/wt	M	VISp	RFP-positive	2017-09-18	left			R8S4-171011	Car3 5
SM-GE63U_S172_E1-50	346304	Esr2-IRES2-Cre/wt;Ai14(RCL-tdT)/wt	M	VISp	RFP-positive	2017-09-18	left			R8S4-171011	Car3 5
SM-GE63U_S173_E1-50	346304	Esr2-IRES2-Cre/wt;Ai14(RCL-tdT)/wt	M	VISp	RFP-positive	2017-09-18	left			R8S4-171011	Car3 5
SM-GE63U_S174_E1-50	346304	Esr2-IRES2-Cre/wt;Ai14(RCL-tdT)/wt	M	VISp	RFP-positive	2017-09-18	left			R8S4-171011	Car3 5
SM-GE63U_S175_E1-50	346304	Esr2-IRES2-Cre/wt;Ai14(RCL-tdT)/wt	M	VISp	RFP-positive	2017-09-18	left			R8S4-171011	Car3 1
SM-GE63U_S176_E1-50	346304	Esr2-IRES2-Cre/wt;Ai14(RCL-tdT)/wt	M	VISp	RFP-positive	2017-09-18	left			R8S4-171011	Car3 5
SM-GE63U_S177_E1-50	346304	Esr2-IRES2-Cre/wt;Ai14(RCL-tdT)/wt	M	VISp	RFP-positive	2017-09-18	right			R8S4-171011	Car3 5
SM-GE63U_S178_E1-50	346304	Esr2-IRES2-Cre/wt;Ai14(RCL-tdT)/wt	M	CTXsp	RFP-positive	2017-09-18	right			R8S4-171011	Car3 6
SM-GE63U_S179_E1-50	346304	Esr2-IRES2-Cre/wt;Ai14(RCL-tdT)/wt	M	CTXsp	RFP-positive	2017-09-18	right			R8S4-171011	Car3 6
SM-GE63U_S180_E1-50	346304	Esr2-IRES2-Cre/wt;Ai14(RCL-tdT)/wt	M	CTXsp	RFP-positive	2017-09-18	right			R8S4-171011	Car3 6
SM-GE63U_S181_E1-50	346304	Esr2-IRES2-Cre/wt;Ai14(RCL-tdT)/wt	M	CTXsp	RFP-positive	2017-09-18	right			R8S4-171011	Car3 6
SM-GE63U_S182_E1-50	346304	Esr2-IRES2-Cre/wt;Ai14(RCL-tdT)/wt	M	CTXsp	RFP-positive	2017-09-18	right			R8S4-171011	Car3 6
SM-GE63U_S183_E1-50	346304	Esr2-IRES2-Cre/wt;Ai14(RCL-tdT)/wt	M	CTXsp	RFP-positive	2017-09-18	right			R8S4-171011	Car3 6
SM-GE63U_S184_E1-50	346304	Esr2-IRES2-Cre/wt;Ai14(RCL-tdT)/wt	M	CTXsp	RFP-positive	2017-09-18	right			R8S4-171011	Car3 6
SM-GE63V_S049_E1-50	346302	Esr2-IRES2-Cre/wt;Ai14(RCL-tdT)/wt	M	VISp	RFP-positive	2017-09-14	left			R8S4-171011	Car3 1
SM-GE63V_S050_E1-50	346302	Esr2-IRES2-Cre/wt;Ai14(RCL-tdT)/wt	M	VISp	RFP-positive	2017-09-14	left			R8S4-171011	Car3 1
SM-GE63V_S051_E1-50	346302	Esr2-IRES2-Cre/wt;Ai14(RCL-tdT)/wt	M	VISp	RFP-positive	2017-09-14	left			R8S4-171011	Car3 5
SM-GE63V_S052_E1-50	346302	Esr2-IRES2-Cre/wt;Ai14(RCL-tdT)/wt	M	VISp	RFP-positive	2017-09-14	left			R8S4-171011	Car3 5
SM-GE63V_S053_E1-50	346302	Esr2-IRES2-Cre/wt;Ai14(RCL-tdT)/wt	M	VISp	RFP-positive	2017-09-14	left			R8S4-171011	Car3 1
SM-GE63V_S054_E1-50	346302	Esr2-IRES2-Cre/wt;Ai14(RCL-tdT)/wt	M	VISp	RFP-positive	2017-09-14	left			R8S4-171011	Car3 5
SM-GE63V_S055_E1-50	346302	Esr2-IRES2-Cre/wt;Ai14(RCL-tdT)/wt	M	VISp	RFP-positive	2017-09-14	left			R8S4-171011	Car3 5
SM-GE63V_S056_E1-50	346302	Esr2-IRES2-Cre/wt;Ai14(RCL-tdT)/wt	M	VISp	RFP-positive	2017-09-14	left			R8S4-171011	Car3 1
SM-GE63V_S057_E1-50	346302	Esr2-IRES2-Cre/wt;Ai14(RCL-tdT)/wt	M	VISp	RFP-positive	2017-09-14	right			R8S4-171011	Car3 5
SM-GE63V_S058_E1-50	346302	Esr2-IRES2-Cre/wt;Ai14(RCL-tdT)/wt	M	VISp	RFP-positive	2017-09-14	right			R8S4-171011	Car3 2
SM-GE63V_S059_E1-50	346302	Esr2-IRES2-Cre/wt;Ai14(RCL-tdT)/wt	M	VISp	RFP-positive	2017-09-14	right			R8S4-171011	Car3 1
SM-GE63V_S060_E1-50	346302	Esr2-IRES2-Cre/wt;Ai14(RCL-tdT)/wt	M	VISp	RFP-positive	2017-09-14	left			R8S4-171011	Car3 5
SM-GE63V_S061_E1-50	346302	Esr2-IRES2-Cre/wt;Ai14(RCL-tdT)/wt	M	VISp	RFP-positive	2017-09-14	left			R8S4-171011	Car3 5
SM-GE63V_S062_E1-50	346302	Esr2-IRES2-Cre/wt;Ai14(RCL-tdT)/wt	M	VISp	RFP-positive	2017-09-14	left			R8S4-171011	Car3 5
SM-GE63V_S063_E1-50	346302	Esr2-IRES2-Cre/wt;Ai14(RCL-tdT)/wt	M	VISp	RFP-positive	2017-09-14	left			R8S4-171011	Car3 5
SM-GE63V_S065_E1-50	346302	Esr2-IRES2-Cre/wt;Ai14(RCL-tdT)/wt	M	VISp	RFP-positive	2017-09-14	right			R8S4-171011	Car3 2
SM-GE63V_S066_E1-50	346302	Esr2-IRES2-Cre/wt;Ai14(RCL-tdT)/wt	M	VISp	RFP-positive	2017-09-14	right			R8S4-171011	Car3 5
SM-GE63V_S067_E1-50	346302	Esr2-IRES2-Cre/wt;Ai14(RCL-tdT)/wt	M	VISp	RFP-positive	2017-09-14	right			R8S4-171011	Car3 2
SM-GE63V_S068_E1-50	346302	Esr2-IRES2-Cre/wt;Ai14(RCL-tdT)/wt	M	VISp	RFP-positive	2017-09-14	right			R8S4-171011	Car3 5
SM-GE63V_S069_E1-50	346302	Esr2-IRES2-Cre/wt;Ai14(RCL-tdT)/wt	M	VISp	RFP-positive	2017-09-14	right			R8S4-171011	Car3 5
SM-GE63V_S070_E1-50	346302	Esr2-IRES2-Cre/wt;Ai14(RCL-tdT)/wt	M	CTXsp	RFP-positive	2017-09-14	right			R8S4-171011	Car3 6
SM-GE63V_S071_E1-50	346302	Esr2-IRES2-Cre/wt;Ai14(RCL-tdT)/wt	M	CTXsp	RFP-positive	2017-09-14	right			R8S4-171011	Car3 7
SM-GE63V_S072_E1-50	346302	Esr2-IRES2-Cre/wt;Ai14(RCL-tdT)/wt	M	CTXsp	RFP-positive	2017-09-14	right			R8S4-171011	Car3 7
SM-GE63V_S073_E1-50	346302	Esr2-IRES2-Cre/wt;Ai14(RCL-tdT)/wt	M	CTXsp	RFP-positive	2017-09-14	right			R8S4-171011	Car3 6
SM-GE63V_S074_E1-50	346302	Esr2-IRES2-Cre/wt;Ai14(RCL-tdT)/wt	M	CTXsp	RFP-positive	2017-09-14	right			R8S4-171011	Car3 7
SM-GE63V_S075_E1-50	346302	Esr2-IRES2-Cre/wt;Ai14(RCL-tdT)/wt	M	CTXsp	RFP-positive	2017-09-14	right			R8S4-171011	Car3 7
SM-GE63V_S076_E1-50	346302	Esr2-IRES2-Cre/wt;Ai14(RCL-tdT)/wt	M	CTXsp	RFP-positive	2017-09-14	right			R8S4-171011	Car3 7
SM-GE63V_S077_E1-50	346302	Esr2-IRES2-Cre/wt;Ai14(RCL-tdT)/wt	M	CTXsp	RFP-positive	2017-09-14	right			R8S4-171011	Car3 6
SM-GE63V_S078_E1-50	346302	Esr2-IRES2-Cre/wt;Ai14(RCL-tdT)/wt	M	CTXsp	RFP-positive	2017-09-14	right			R8S4-171011	Car3 6
SM-GE63V_S079_E1-50	346302	Esr2-IRES2-Cre/wt;Ai14(RCL-tdT)/wt	M	CTXsp	RFP-positive	2017-09-14	right			R8S4-171011	Car3 6
SM-GE63V_S080_E1-50	346302	Esr2-IRES2-Cre/wt;Ai14(RCL-tdT)/wt	M	CTXsp	RFP-positive	2017-09-14	right			R8S4-171011	Car3 6
SM-GE63V_S081_E1-50	346302	Esr2-IRES2-Cre/wt;Ai14(RCL-tdT)/wt	M	CTXsp	RFP-positive	2017-09-14	right			R8S4-171011	Car3 7
SM-GE63V_S082_E1-50	346302	Esr2-IRES2-Cre/wt;Ai14(RCL-tdT)/wt	M	CTXsp	RFP-positive	2017-09-14	right			R8S4-171011	Car3 7
SM-GE63V_S083_E1-50	346302	Esr2-IRES2-Cre/wt;Ai14(RCL-tdT)/wt	M	CTXsp	RFP-positive	2017-09-14	right			R8S4-171011	Car3 6
SM-GE63V_S084_E1-50	346302	Esr2-IRES2-Cre/wt;Ai14(RCL-tdT)/wt	M	CTXsp	RFP-positive	2017-09-14	right			R8S4-171011	Car3 7
SM-GE63V_S085_E1-50	346302	Esr2-IRES2-Cre/wt;Ai14(RCL-tdT)/wt	M	CTXsp	RFP-positive	2017-09-14	right			R8S4-171011	Car3 7
SM-GE63V_S086_E1-50	346302	Esr2-IRES2-Cre/wt;Ai14(RCL-tdT)/wt	M	CTXsp	RFP-positive	2017-09-14	right			R8S4-171011	Car3 7
SM-GE63V_S087_E1-50	346302	Esr2-IRES2-Cre/wt;Ai14(RCL-tdT)/wt	M	CTXsp	RFP-positive	2017-09-14	right			R8S4-171011	Car3 7
SM-GE63V_S088_E1-50	346302	Esr2-IRES2-Cre/wt;Ai14(RCL-tdT)/wt	M	CTXsp	RFP-positive	2017-09-14	right			R8S4-171011	Car3 6
SM-GE63V_S090_E1-50	346304	Esr2-IRES2-Cre/wt;Ai14(RCL-tdT)/wt	M	CTXsp	RFP-positive	2017-09-18	right			R8S4-171011	Car3 6
SM-GE63V_S091_E1-50	346304	Esr2-IRES2-Cre/wt;Ai14(RCL-tdT)/wt	M	CTXsp	RFP-positive	2017-09-18	right			R8S4-171011	Car3 6
SM-GE63V_S092_E1-50	346304	Esr2-IRES2-Cre/wt;Ai14(RCL-tdT)/wt	M	CTXsp	RFP-positive	2017-09-18	right			R8S4-171011	Car3 6
SM-GE63V_S093_E1-50	346304	Esr2-IRES2-Cre/wt;Ai14(RCL-tdT)/wt	M	CTXsp	RFP-positive	2017-09-18	right			R8S4-171011	Car3 6
SM-GE66Q_S057_E1-50	359681	Gnb4-IRES2-CreERT2/wt;Ai140(TIT2L-GFP-ICL-tTA2)/wt	F	CTXsp	GFP-positive	2018-01-09	left			R8S4-180131	Car3 6
SM-GE66Q_S058_E1-50	359681	Gnb4-IRES2-CreERT2/wt;Ai140(TIT2L-GFP-ICL-tTA2)/wt	F	CTXsp	GFP-positive	2018-01-09	left			R8S4-180131	Car3 6
SM-GE66Q_S059_E1-50	359681	Gnb4-IRES2-CreERT2/wt;Ai140(TIT2L-GFP-ICL-tTA2)/wt	F	CTXsp	GFP-positive	2018-01-09	left			R8S4-180131	Car3 6
SM-GE66Q_S060_E1-50	359681	Gnb4-IRES2-CreERT2/wt;Ai140(TIT2L-GFP-ICL-tTA2)/wt	F	CTXsp	GFP-positive	2018-01-09	left			R8S4-180131	Car3 6
SM-GE66Q_S062_E1-50	359681	Gnb4-IRES2-CreERT2/wt;Ai140(TIT2L-GFP-ICL-tTA2)/wt	F	CTXsp	GFP-positive	2018-01-09	left			R8S4-180131	Car3 4
SM-GE66Q_S064_E1-50	359681	Gnb4-IRES2-CreERT2/wt;Ai140(TIT2L-GFP-ICL-tTA2)/wt	F	CTXsp	GFP-positive	2018-01-09	left			R8S4-180131	Car3 6
SM-GE66Q_S065_E1-50	359681	Gnb4-IRES2-CreERT2/wt;Ai140(TIT2L-GFP-ICL-tTA2)/wt	F	CTXsp	GFP-positive	2018-01-09	left			R8S4-180131	Car3 6
SM-GE66Q_S066_E1-50	359681	Gnb4-IRES2-CreERT2/wt;Ai140(TIT2L-GFP-ICL-tTA2)/wt	F	CTXsp	GFP-positive	2018-01-09	left			R8S4-180131	Car3 6
SM-GE66Q_S067_E1-50	359681	Gnb4-IRES2-CreERT2/wt;Ai140(TIT2L-GFP-ICL-tTA2)/wt	F	CTXsp	GFP-positive	2018-01-09	left			R8S4-180131	Car3 6
SM-GE66Q_S068_E1-50	359681	Gnb4-IRES2-CreERT2/wt;Ai140(TIT2L-GFP-ICL-tTA2)/wt	F	CTXsp	GFP-positive	2018-01-09	left			R8S4-180131	Car3 6
SM-GE66Q_S069_E1-50	359681	Gnb4-IRES2-CreERT2/wt;Ai140(TIT2L-GFP-ICL-tTA2)/wt	F	CTXsp	GFP-positive	2018-01-09	left			R8S4-180131	Car3 6
SM-GE66Q_S070_E1-50	359681	Gnb4-IRES2-CreERT2/wt;Ai140(TIT2L-GFP-ICL-tTA2)/wt	F	CTXsp	GFP-positive	2018-01-09	left			R8S4-180131	Car3 6
SM-GE66Q_S071_E1-50	359681	Gnb4-IRES2-CreERT2/wt;Ai140(TIT2L-GFP-ICL-tTA2)/wt	F	CTXsp	GFP-positive	2018-01-09	left			R8S4-180131	Car3 6
SM-GE66Q_S072_E1-50	359681	Gnb4-IRES2-CreERT2/wt;Ai140(TIT2L-GFP-ICL-tTA2)/wt	F	CTXsp	GFP-positive	2018-01-09	left			R8S4-180131	Car3 6
SM-GE66Q_S081_E1-50	359681	Gnb4-IRES2-CreERT2/wt;Ai140(TIT2L-GFP-ICL-tTA2)/wt	F	SSs	GFP-positive	2018-01-09	left			R8S4-180131	Car3 6
SM-GE66Q_S082_E1-50	359681	Gnb4-IRES2-CreERT2/wt;Ai140(TIT2L-GFP-ICL-tTA2)/wt	F	SSs	GFP-positive	2018-01-09	left			R8S4-180131	Car3 6
SM-GE66Q_S083_E1-50	359681	Gnb4-IRES2-CreERT2/wt;Ai140(TIT2L-GFP-ICL-tTA2)/wt	F	SSs	GFP-positive	2018-01-09	left			R8S4-180131	Car3 6
SM-GE66Q_S084_E1-50	359681	Gnb4-IRES2-CreERT2/wt;Ai140(TIT2L-GFP-ICL-tTA2)/wt	F	SSs	GFP-positive	2018-01-09	left			R8S4-180131	Car3 6
SM-GE66Q_S085_E1-50	359681	Gnb4-IRES2-CreERT2/wt;Ai140(TIT2L-GFP-ICL-tTA2)/wt	F	SSs	GFP-positive	2018-01-09	left			R8S4-180131	Car3 6
SM-GE66Q_S086_E1-50	359681	Gnb4-IRES2-CreERT2/wt;Ai140(TIT2L-GFP-ICL-tTA2)/wt	F	SSs	GFP-positive	2018-01-09	left			R8S4-180131	Car3 6
SM-GE66Q_S087_E1-50	359681	Gnb4-IRES2-CreERT2/wt;Ai140(TIT2L-GFP-ICL-tTA2)/wt	F	SSs	GFP-positive	2018-01-09	left			R8S4-180131	Car3 6
SM-GE66Q_S088_E1-50	359681	Gnb4-IRES2-CreERT2/wt;Ai140(TIT2L-GFP-ICL-tTA2)/wt	F	SSs	GFP-positive	2018-01-09	left			R8S4-180131	Car3 6
SM-GE66Q_S097_E1-50	359681	Gnb4-IRES2-CreERT2/wt;Ai140(TIT2L-GFP-ICL-tTA2)/wt	F	CTXsp	GFP-positive	2018-01-09	left			R8S4-180131	Car3 6
SM-GE66Q_S098_E1-50	359681	Gnb4-IRES2-CreERT2/wt;Ai140(TIT2L-GFP-ICL-tTA2)/wt	F	CTXsp	GFP-positive	2018-01-09	left			R8S4-180131	Car3 6
SM-GE66Q_S099_E1-50	359681	Gnb4-IRES2-CreERT2/wt;Ai140(TIT2L-GFP-ICL-tTA2)/wt	F	CTXsp	GFP-positive	2018-01-09	left			R8S4-180131	Car3 6
SM-GE66Q_S100_E1-50	359681	Gnb4-IRES2-CreERT2/wt;Ai140(TIT2L-GFP-ICL-tTA2)/wt	F	CTXsp	GFP-positive	2018-01-09	left			R8S4-180131	Car3 6
SM-GE66Q_S101_E1-50	359681	Gnb4-IRES2-CreERT2/wt;Ai140(TIT2L-GFP-ICL-tTA2)/wt	F	CTXsp	GFP-positive	2018-01-09	left			R8S4-180131	Car3 4
SM-GE66Q_S102_E1-50	359681	Gnb4-IRES2-CreERT2/wt;Ai140(TIT2L-GFP-ICL-tTA2)/wt	F	CTXsp	GFP-positive	2018-01-09	left			R8S4-180131	Car3 6
SM-GE66Q_S103_E1-50	359681	Gnb4-IRES2-CreERT2/wt;Ai140(TIT2L-GFP-ICL-tTA2)/wt	F	CTXsp	GFP-positive	2018-01-09	left			R8S4-180131	Car3 6
SM-GE66Q_S104_E1-50	359681	Gnb4-IRES2-CreERT2/wt;Ai140(TIT2L-GFP-ICL-tTA2)/wt	F	CTXsp	GFP-positive	2018-01-09	left			R8S4-180131	Car3 6
SM-GE66Q_S105_E1-50	359681	Gnb4-IRES2-CreERT2/wt;Ai140(TIT2L-GFP-ICL-tTA2)/wt	F	CTXsp	GFP-positive	2018-01-09	right			R8S4-180131	Car3 6
SM-GE66Q_S106_E1-50	359681	Gnb4-IRES2-CreERT2/wt;Ai140(TIT2L-GFP-ICL-tTA2)/wt	F	CTXsp	GFP-positive	2018-01-09	right			R8S4-180131	Car3 6
SM-GE66Q_S107_E1-50	359681	Gnb4-IRES2-CreERT2/wt;Ai140(TIT2L-GFP-ICL-tTA2)/wt	F	CTXsp	GFP-positive	2018-01-09	right			R8S4-180131	Car3 6
SM-GE66Q_S108_E1-50	359681	Gnb4-IRES2-CreERT2/wt;Ai140(TIT2L-GFP-ICL-tTA2)/wt	F	CTXsp	GFP-positive	2018-01-09	right			R8S4-180131	Car3 6
SM-GE66Q_S109_E1-50	359681	Gnb4-IRES2-CreERT2/wt;Ai140(TIT2L-GFP-ICL-tTA2)/wt	F	CTXsp	GFP-positive	2018-01-09	right			R8S4-180131	Car3 6
SM-GE66Q_S110_E1-50	359681	Gnb4-IRES2-CreERT2/wt;Ai140(TIT2L-GFP-ICL-tTA2)/wt	F	CTXsp	GFP-positive	2018-01-09	right			R8S4-180131	Car3 6
SM-GE66Q_S111_E1-50	359681	Gnb4-IRES2-CreERT2/wt;Ai140(TIT2L-GFP-ICL-tTA2)/wt	F	CTXsp	GFP-positive	2018-01-09	right			R8S4-180131	Car3 6
SM-GE66Q_S112_E1-50	359681	Gnb4-IRES2-CreERT2/wt;Ai140(TIT2L-GFP-ICL-tTA2)/wt	F	CTXsp	GFP-positive	2018-01-09	right			R8S4-180131	Car3 6
SM-GE66Q_S113_E1-50	359681	Gnb4-IRES2-CreERT2/wt;Ai140(TIT2L-GFP-ICL-tTA2)/wt	F	SSs	GFP-positive	2018-01-09	left			R8S4-180131	Car3 6
SM-GE66Q_S115_E1-50	359681	Gnb4-IRES2-CreERT2/wt;Ai140(TIT2L-GFP-ICL-tTA2)/wt	F	SSs	GFP-positive	2018-01-09	left			R8S4-180131	Car3 6
SM-GE66Q_S116_E1-50	359681	Gnb4-IRES2-CreERT2/wt;Ai140(TIT2L-GFP-ICL-tTA2)/wt	F	SSs	GFP-positive	2018-01-09	left			R8S4-180131	Car3 6
SM-GE66Q_S117_E1-50	359681	Gnb4-IRES2-CreERT2/wt;Ai140(TIT2L-GFP-ICL-tTA2)/wt	F	SSs	GFP-positive	2018-01-09	left			R8S4-180131	Car3 6
SM-GE66Q_S118_E1-50	359681	Gnb4-IRES2-CreERT2/wt;Ai140(TIT2L-GFP-ICL-tTA2)/wt	F	SSs	GFP-positive	2018-01-09	left			R8S4-180131	Car3 6
SM-GE66Q_S120_E1-50	359681	Gnb4-IRES2-CreERT2/wt;Ai140(TIT2L-GFP-ICL-tTA2)/wt	F	SSs	GFP-positive	2018-01-09	left			R8S4-180131	Car3 6
SM-GE66Q_S121_E1-50	359681	Gnb4-IRES2-CreERT2/wt;Ai140(TIT2L-GFP-ICL-tTA2)/wt	F	SSs	GFP-positive	2018-01-09	right			R8S4-180131	Car3 6
SM-GE66Q_S122_E1-50	359681	Gnb4-IRES2-CreERT2/wt;Ai140(TIT2L-GFP-ICL-tTA2)/wt	F	SSs	GFP-positive	2018-01-09	right			R8S4-180131	Car3 6
SM-GE66Q_S123_E1-50	359681	Gnb4-IRES2-CreERT2/wt;Ai140(TIT2L-GFP-ICL-tTA2)/wt	F	SSs	GFP-positive	2018-01-09	right			R8S4-180131	Car3 6
SM-GE66Q_S124_E1-50	359681	Gnb4-IRES2-CreERT2/wt;Ai140(TIT2L-GFP-ICL-tTA2)/wt	F	SSs	GFP-positive	2018-01-09	right			R8S4-180131	Car3 6
SM-GE66Q_S125_E1-50	359681	Gnb4-IRES2-CreERT2/wt;Ai140(TIT2L-GFP-ICL-tTA2)/wt	F	SSs	GFP-positive	2018-01-09	right			R8S4-180131	Car3 6
SM-GE66Q_S126_E1-50	359681	Gnb4-IRES2-CreERT2/wt;Ai140(TIT2L-GFP-ICL-tTA2)/wt	F	SSs	GFP-positive	2018-01-09	right			R8S4-180131	Car3 6
SM-GE66Q_S127_E1-50	359681	Gnb4-IRES2-CreERT2/wt;Ai140(TIT2L-GFP-ICL-tTA2)/wt	F	SSs	GFP-positive	2018-01-09	right			R8S4-180131	Car3 6
SM-GE66Q_S128_E1-50	359681	Gnb4-IRES2-CreERT2/wt;Ai140(TIT2L-GFP-ICL-tTA2)/wt	F	SSs	GFP-positive	2018-01-09	right			R8S4-180131	Car3 6
SM-GE66R_S001_E1-50	359681	Gnb4-IRES2-CreERT2/wt;Ai140(TIT2L-GFP-ICL-tTA2)/wt	F	CTXsp	GFP-positive	2018-01-09	right			R8S4-180131	Car3 6
SM-GE66R_S002_E1-50	359681	Gnb4-IRES2-CreERT2/wt;Ai140(TIT2L-GFP-ICL-tTA2)/wt	F	CTXsp	GFP-positive	2018-01-09	right			R8S4-180131	Car3 6
SM-GE66R_S003_E1-50	359681	Gnb4-IRES2-CreERT2/wt;Ai140(TIT2L-GFP-ICL-tTA2)/wt	F	CTXsp	GFP-positive	2018-01-09	right			R8S4-180131	Car3 6
SM-GE66R_S004_E1-50	359681	Gnb4-IRES2-CreERT2/wt;Ai140(TIT2L-GFP-ICL-tTA2)/wt	F	CTXsp	GFP-positive	2018-01-09	right			R8S4-180131	Car3 6
SM-GE66R_S005_E1-50	359681	Gnb4-IRES2-CreERT2/wt;Ai140(TIT2L-GFP-ICL-tTA2)/wt	F	CTXsp	GFP-positive	2018-01-09	right			R8S4-180131	Car3 6
SM-GE66R_S006_E1-50	359681	Gnb4-IRES2-CreERT2/wt;Ai140(TIT2L-GFP-ICL-tTA2)/wt	F	CTXsp	GFP-positive	2018-01-09	right			R8S4-180131	Car3 6
SM-GE66R_S007_E1-50	359681	Gnb4-IRES2-CreERT2/wt;Ai140(TIT2L-GFP-ICL-tTA2)/wt	F	CTXsp	GFP-positive	2018-01-09	right			R8S4-180131	Car3 6
SM-GE66R_S008_E1-50	359681	Gnb4-IRES2-CreERT2/wt;Ai140(TIT2L-GFP-ICL-tTA2)/wt	F	CTXsp	GFP-positive	2018-01-09	right			R8S4-180131	Car3 6
SM-GE66R_S009_E1-50	359681	Gnb4-IRES2-CreERT2/wt;Ai140(TIT2L-GFP-ICL-tTA2)/wt	F	CTXsp	GFP-positive	2018-01-09	right			R8S4-180131	Car3 6
SM-GE66R_S010_E1-50	359681	Gnb4-IRES2-CreERT2/wt;Ai140(TIT2L-GFP-ICL-tTA2)/wt	F	CTXsp	GFP-positive	2018-01-09	right			R8S4-180131	Car3 6
SM-GE66R_S012_E1-50	359681	Gnb4-IRES2-CreERT2/wt;Ai140(TIT2L-GFP-ICL-tTA2)/wt	F	CTXsp	GFP-positive	2018-01-09	right			R8S4-180131	Car3 6
SM-GE66R_S013_E1-50	359681	Gnb4-IRES2-CreERT2/wt;Ai140(TIT2L-GFP-ICL-tTA2)/wt	F	CTXsp	GFP-positive	2018-01-09	right			R8S4-180131	Car3 6
SM-GE66R_S014_E1-50	359681	Gnb4-IRES2-CreERT2/wt;Ai140(TIT2L-GFP-ICL-tTA2)/wt	F	CTXsp	GFP-positive	2018-01-09	right			R8S4-180131	Car3 6
SM-GE66R_S015_E1-50	359681	Gnb4-IRES2-CreERT2/wt;Ai140(TIT2L-GFP-ICL-tTA2)/wt	F	CTXsp	GFP-positive	2018-01-09	right			R8S4-180131	Car3 6
SM-GE66R_S016_E1-50	359681	Gnb4-IRES2-CreERT2/wt;Ai140(TIT2L-GFP-ICL-tTA2)/wt	F	CTXsp	GFP-positive	2018-01-09	right			R8S4-180131	Car3 6
SM-GE66R_S017_E1-50	359681	Gnb4-IRES2-CreERT2/wt;Ai140(TIT2L-GFP-ICL-tTA2)/wt	F	SSs	GFP-positive	2018-01-09	right			R8S4-180131	Car3 6
SM-GE66R_S018_E1-50	359681	Gnb4-IRES2-CreERT2/wt;Ai140(TIT2L-GFP-ICL-tTA2)/wt	F	SSs	GFP-positive	2018-01-09	right			R8S4-180131	Car3 6
SM-GE66R_S020_E1-50	359681	Gnb4-IRES2-CreERT2/wt;Ai140(TIT2L-GFP-ICL-tTA2)/wt	F	SSs	GFP-positive	2018-01-09	right			R8S4-180131	Car3 6
SM-GE66R_S021_E1-50	359681	Gnb4-IRES2-CreERT2/wt;Ai140(TIT2L-GFP-ICL-tTA2)/wt	F	SSs	GFP-positive	2018-01-09	right			R8S4-180131	Car3 6
SM-GE66R_S022_E1-50	359681	Gnb4-IRES2-CreERT2/wt;Ai140(TIT2L-GFP-ICL-tTA2)/wt	F	SSs	GFP-positive	2018-01-09	right			R8S4-180131	Car3 6
SM-GE66R_S023_E1-50	359681	Gnb4-IRES2-CreERT2/wt;Ai140(TIT2L-GFP-ICL-tTA2)/wt	F	SSs	GFP-positive	2018-01-09	right			R8S4-180131	Car3 6
SM-GE66R_S024_E1-50	359681	Gnb4-IRES2-CreERT2/wt;Ai140(TIT2L-GFP-ICL-tTA2)/wt	F	SSs	GFP-positive	2018-01-09	right			R8S4-180131	Car3 6
SM-GE66R_S025_E1-50	359681	Gnb4-IRES2-CreERT2/wt;Ai140(TIT2L-GFP-ICL-tTA2)/wt	F	SSs	GFP-positive	2018-01-09	right			R8S4-180131	Car3 6
SM-GE66R_S026_E1-50	359681	Gnb4-IRES2-CreERT2/wt;Ai140(TIT2L-GFP-ICL-tTA2)/wt	F	SSs	GFP-positive	2018-01-09	right			R8S4-180131	Car3 6
SM-GE66R_S027_E1-50	359681	Gnb4-IRES2-CreERT2/wt;Ai140(TIT2L-GFP-ICL-tTA2)/wt	F	SSs	GFP-positive	2018-01-09	right			R8S4-180131	Car3 6
SM-GE66R_S028_E1-50	359681	Gnb4-IRES2-CreERT2/wt;Ai140(TIT2L-GFP-ICL-tTA2)/wt	F	SSs	GFP-positive	2018-01-09	right			R8S4-180131	Car3 6
SM-GE66R_S029_E1-50	359681	Gnb4-IRES2-CreERT2/wt;Ai140(TIT2L-GFP-ICL-tTA2)/wt	F	SSs	GFP-positive	2018-01-09	right			R8S4-180131	Car3 6
SM-GE66R_S030_E1-50	359681	Gnb4-IRES2-CreERT2/wt;Ai140(TIT2L-GFP-ICL-tTA2)/wt	F	SSs	GFP-positive	2018-01-09	right			R8S4-180131	Car3 6
SM-GE66R_S031_E1-50	359681	Gnb4-IRES2-CreERT2/wt;Ai140(TIT2L-GFP-ICL-tTA2)/wt	F	SSs	GFP-positive	2018-01-09	right			R8S4-180131	Car3 6
SM-GE66R_S032_E1-50	359681	Gnb4-IRES2-CreERT2/wt;Ai140(TIT2L-GFP-ICL-tTA2)/wt	F	SSs	GFP-positive	2018-01-09	right			R8S4-180131	Car3 6
SM-GE66S_S001_E1-50	359684	Gnb4-IRES2-CreERT2/wt;Ai140(TIT2L-GFP-ICL-tTA2)/wt	F	SSs	GFP-positive	2018-01-10	left			R8S4-180131	Car3 6
SM-GE66S_S002_E1-50	359684	Gnb4-IRES2-CreERT2/wt;Ai140(TIT2L-GFP-ICL-tTA2)/wt	F	SSs	GFP-positive	2018-01-10	left			R8S4-180131	Car3 6
SM-GE66S_S004_E1-50	359684	Gnb4-IRES2-CreERT2/wt;Ai140(TIT2L-GFP-ICL-tTA2)/wt	F	SSs	GFP-positive	2018-01-10	left			R8S4-180131	Car3 6
SM-GE66S_S005_E1-50	359684	Gnb4-IRES2-CreERT2/wt;Ai140(TIT2L-GFP-ICL-tTA2)/wt	F	SSs	GFP-positive	2018-01-10	left			R8S4-180131	Car3 6
SM-GE66S_S006_E1-50	359684	Gnb4-IRES2-CreERT2/wt;Ai140(TIT2L-GFP-ICL-tTA2)/wt	F	SSs	GFP-positive	2018-01-10	left			R8S4-180131	Car3 1
SM-GE66S_S007_E1-50	359684	Gnb4-IRES2-CreERT2/wt;Ai140(TIT2L-GFP-ICL-tTA2)/wt	F	SSs	GFP-positive	2018-01-10	left			R8S4-180131	Car3 6
SM-GE66S_S008_E1-50	359684	Gnb4-IRES2-CreERT2/wt;Ai140(TIT2L-GFP-ICL-tTA2)/wt	F	SSs	GFP-positive	2018-01-10	left			R8S4-180131	Car3 6
SM-GE66S_S009_E1-50	359684	Gnb4-IRES2-CreERT2/wt;Ai140(TIT2L-GFP-ICL-tTA2)/wt	F	SSs	GFP-positive	2018-01-10	left			R8S4-180131	Car3 6
SM-GE66S_S010_E1-50	359684	Gnb4-IRES2-CreERT2/wt;Ai140(TIT2L-GFP-ICL-tTA2)/wt	F	SSs	GFP-positive	2018-01-10	left			R8S4-180131	Car3 6
SM-GE66S_S011_E1-50	359684	Gnb4-IRES2-CreERT2/wt;Ai140(TIT2L-GFP-ICL-tTA2)/wt	F	SSs	GFP-positive	2018-01-10	left			R8S4-180131	Car3 6
SM-GE66S_S012_E1-50	359684	Gnb4-IRES2-CreERT2/wt;Ai140(TIT2L-GFP-ICL-tTA2)/wt	F	SSs	GFP-positive	2018-01-10	left			R8S4-180131	Car3 6
SM-GE66S_S013_E1-50	359684	Gnb4-IRES2-CreERT2/wt;Ai140(TIT2L-GFP-ICL-tTA2)/wt	F	SSs	GFP-positive	2018-01-10	left			R8S4-180131	Car3 6
SM-GE66S_S014_E1-50	359684	Gnb4-IRES2-CreERT2/wt;Ai140(TIT2L-GFP-ICL-tTA2)/wt	F	SSs	GFP-positive	2018-01-10	left			R8S4-180131	Car3 6
SM-GE66S_S015_E1-50	359684	Gnb4-IRES2-CreERT2/wt;Ai140(TIT2L-GFP-ICL-tTA2)/wt	F	SSs	GFP-positive	2018-01-10	left			R8S4-180131	Car3 1
SM-GE66S_S016_E1-50	359684	Gnb4-IRES2-CreERT2/wt;Ai140(TIT2L-GFP-ICL-tTA2)/wt	F	SSs	GFP-positive	2018-01-10	left			R8S4-180131	Car3 6
SM-GE66S_S017_E1-50	359684	Gnb4-IRES2-CreERT2/wt;Ai140(TIT2L-GFP-ICL-tTA2)/wt	F	SSs	GFP-positive	2018-01-10	right			R8S4-180131	Car3 1
SM-GE66S_S018_E1-50	359684	Gnb4-IRES2-CreERT2/wt;Ai140(TIT2L-GFP-ICL-tTA2)/wt	F	SSs	GFP-positive	2018-01-10	right			R8S4-180131	Car3 6
SM-GE66S_S019_E1-50	359684	Gnb4-IRES2-CreERT2/wt;Ai140(TIT2L-GFP-ICL-tTA2)/wt	F	SSs	GFP-positive	2018-01-10	right			R8S4-180131	Car3 6
SM-GE66S_S020_E1-50	359684	Gnb4-IRES2-CreERT2/wt;Ai140(TIT2L-GFP-ICL-tTA2)/wt	F	SSs	GFP-positive	2018-01-10	right			R8S4-180131	Car3 6
SM-GE66S_S021_E1-50	359684	Gnb4-IRES2-CreERT2/wt;Ai140(TIT2L-GFP-ICL-tTA2)/wt	F	SSs	GFP-positive	2018-01-10	right			R8S4-180131	Car3 6
SM-GE66S_S022_E1-50	359684	Gnb4-IRES2-CreERT2/wt;Ai140(TIT2L-GFP-ICL-tTA2)/wt	F	SSs	GFP-positive	2018-01-10	right			R8S4-180131	Car3 6
SM-GE66S_S023_E1-50	359684	Gnb4-IRES2-CreERT2/wt;Ai140(TIT2L-GFP-ICL-tTA2)/wt	F	SSs	GFP-positive	2018-01-10	right			R8S4-180131	Car3 1
SM-GE66S_S024_E1-50	359684	Gnb4-IRES2-CreERT2/wt;Ai140(TIT2L-GFP-ICL-tTA2)/wt	F	SSs	GFP-positive	2018-01-10	right			R8S4-180131	Car3 6
SM-GE66S_S097_E1-50	359681	Gnb4-IRES2-CreERT2/wt;Ai140(TIT2L-GFP-ICL-tTA2)/wt	F	CTXsp	GFP-positive	2018-01-09	left			R8S4-180131	Car3 6
SM-GE66S_S098_E1-50	359681	Gnb4-IRES2-CreERT2/wt;Ai140(TIT2L-GFP-ICL-tTA2)/wt	F	CTXsp	GFP-positive	2018-01-09	left			R8S4-180131	Car3 6
SM-GE66S_S099_E1-50	359681	Gnb4-IRES2-CreERT2/wt;Ai140(TIT2L-GFP-ICL-tTA2)/wt	F	CTXsp	GFP-positive	2018-01-09	left			R8S4-180131	Car3 6
SM-GE66S_S101_E1-50	359681	Gnb4-IRES2-CreERT2/wt;Ai140(TIT2L-GFP-ICL-tTA2)/wt	F	CTXsp	GFP-positive	2018-01-09	left			R8S4-180131	Car3 6
SM-GE66S_S102_E1-50	359681	Gnb4-IRES2-CreERT2/wt;Ai140(TIT2L-GFP-ICL-tTA2)/wt	F	CTXsp	GFP-positive	2018-01-09	left			R8S4-180131	Car3 6
SM-GE66S_S103_E1-50	359681	Gnb4-IRES2-CreERT2/wt;Ai140(TIT2L-GFP-ICL-tTA2)/wt	F	CTXsp	GFP-positive	2018-01-09	left			R8S4-180131	Car3 6
SM-GE66S_S104_E1-50	359681	Gnb4-IRES2-CreERT2/wt;Ai140(TIT2L-GFP-ICL-tTA2)/wt	F	CTXsp	GFP-positive	2018-01-09	left			R8S4-180131	Car3 6
SM-GE66S_S105_E1-50	359681	Gnb4-IRES2-CreERT2/wt;Ai140(TIT2L-GFP-ICL-tTA2)/wt	F	CTXsp	GFP-positive	2018-01-09	left			R8S4-180131	Car3 6
SM-GE66S_S106_E1-50	359681	Gnb4-IRES2-CreERT2/wt;Ai140(TIT2L-GFP-ICL-tTA2)/wt	F	CTXsp	GFP-positive	2018-01-09	left			R8S4-180131	Car3 6
SM-GE66S_S107_E1-50	359681	Gnb4-IRES2-CreERT2/wt;Ai140(TIT2L-GFP-ICL-tTA2)/wt	F	CTXsp	GFP-positive	2018-01-09	left			R8S4-180131	Car3 6
SM-GE66S_S108_E1-50	359681	Gnb4-IRES2-CreERT2/wt;Ai140(TIT2L-GFP-ICL-tTA2)/wt	F	CTXsp	GFP-positive	2018-01-09	left			R8S4-180131	Car3 6
SM-GE66S_S109_E1-50	359681	Gnb4-IRES2-CreERT2/wt;Ai140(TIT2L-GFP-ICL-tTA2)/wt	F	CTXsp	GFP-positive	2018-01-09	left			R8S4-180131	Car3 4
SM-GE66S_S110_E1-50	359681	Gnb4-IRES2-CreERT2/wt;Ai140(TIT2L-GFP-ICL-tTA2)/wt	F	CTXsp	GFP-positive	2018-01-09	left			R8S4-180131	Car3 6
SM-GE66S_S111_E1-50	359681	Gnb4-IRES2-CreERT2/wt;Ai140(TIT2L-GFP-ICL-tTA2)/wt	F	CTXsp	GFP-positive	2018-01-09	left			R8S4-180131	Car3 6
SM-GE66S_S112_E1-50	359681	Gnb4-IRES2-CreERT2/wt;Ai140(TIT2L-GFP-ICL-tTA2)/wt	F	CTXsp	GFP-positive	2018-01-09	left			R8S4-180131	Car3 6
SM-GE66S_S113_E1-50	359681	Gnb4-IRES2-CreERT2/wt;Ai140(TIT2L-GFP-ICL-tTA2)/wt	F	SSs	GFP-positive	2018-01-09	left			R8S4-180131	Car3 1
SM-GE66S_S114_E1-50	359681	Gnb4-IRES2-CreERT2/wt;Ai140(TIT2L-GFP-ICL-tTA2)/wt	F	SSs	GFP-positive	2018-01-09	left			R8S4-180131	Car3 6
SM-GE66S_S115_E1-50	359681	Gnb4-IRES2-CreERT2/wt;Ai140(TIT2L-GFP-ICL-tTA2)/wt	F	SSs	GFP-positive	2018-01-09	left			R8S4-180131	Car3 6
SM-GE66S_S116_E1-50	359681	Gnb4-IRES2-CreERT2/wt;Ai140(TIT2L-GFP-ICL-tTA2)/wt	F	SSs	GFP-positive	2018-01-09	left			R8S4-180131	Car3 6
SM-GE66S_S118_E1-50	359681	Gnb4-IRES2-CreERT2/wt;Ai140(TIT2L-GFP-ICL-tTA2)/wt	F	SSs	GFP-positive	2018-01-09	left			R8S4-180131	Car3 1
SM-GE66S_S119_E1-50	359681	Gnb4-IRES2-CreERT2/wt;Ai140(TIT2L-GFP-ICL-tTA2)/wt	F	SSs	GFP-positive	2018-01-09	left			R8S4-180131	Car3 6
SM-GE66S_S120_E1-50	359681	Gnb4-IRES2-CreERT2/wt;Ai140(TIT2L-GFP-ICL-tTA2)/wt	F	SSs	GFP-positive	2018-01-09	left			R8S4-180131	Car3 6
SM-GE66S_S121_E1-50	359681	Gnb4-IRES2-CreERT2/wt;Ai140(TIT2L-GFP-ICL-tTA2)/wt	F	SSs	GFP-positive	2018-01-09	right			R8S4-180131	Car3 1
SM-GE66S_S122_E1-50	359681	Gnb4-IRES2-CreERT2/wt;Ai140(TIT2L-GFP-ICL-tTA2)/wt	F	SSs	GFP-positive	2018-01-09	right			R8S4-180131	Car3 1
SM-GE66S_S123_E1-50	359681	Gnb4-IRES2-CreERT2/wt;Ai140(TIT2L-GFP-ICL-tTA2)/wt	F	SSs	GFP-positive	2018-01-09	right			R8S4-180131	Car3 1
SM-GE66S_S124_E1-50	359681	Gnb4-IRES2-CreERT2/wt;Ai140(TIT2L-GFP-ICL-tTA2)/wt	F	SSs	GFP-positive	2018-01-09	right			R8S4-180131	Car3 6
SM-GE66S_S125_E1-50	359681	Gnb4-IRES2-CreERT2/wt;Ai140(TIT2L-GFP-ICL-tTA2)/wt	F	SSs	GFP-positive	2018-01-09	right			R8S4-180131	Car3 6
SM-GE66S_S126_E1-50	359681	Gnb4-IRES2-CreERT2/wt;Ai140(TIT2L-GFP-ICL-tTA2)/wt	F	SSs	GFP-positive	2018-01-09	right			R8S4-180131	Car3 6
SM-GE66S_S127_E1-50	359681	Gnb4-IRES2-CreERT2/wt;Ai140(TIT2L-GFP-ICL-tTA2)/wt	F	SSs	GFP-positive	2018-01-09	right			R8S4-180131	Car3 6
SM-GE66S_S128_E1-50	359681	Gnb4-IRES2-CreERT2/wt;Ai140(TIT2L-GFP-ICL-tTA2)/wt	F	SSs	GFP-positive	2018-01-09	right			R8S4-180131	Car3 6
SM-GE66S_S129_E1-50	359684	Gnb4-IRES2-CreERT2/wt;Ai140(TIT2L-GFP-ICL-tTA2)/wt	F	CTXsp	GFP-positive	2018-01-10	right			R8S4-180131	Car3 6
SM-GE66S_S130_E1-50	359684	Gnb4-IRES2-CreERT2/wt;Ai140(TIT2L-GFP-ICL-tTA2)/wt	F	CTXsp	GFP-positive	2018-01-10	right			R8S4-180131	Car3 6
SM-GE66S_S131_E1-50	359684	Gnb4-IRES2-CreERT2/wt;Ai140(TIT2L-GFP-ICL-tTA2)/wt	F	CTXsp	GFP-positive	2018-01-10	right			R8S4-180131	Car3 7
SM-GE66S_S132_E1-50	359684	Gnb4-IRES2-CreERT2/wt;Ai140(TIT2L-GFP-ICL-tTA2)/wt	F	CTXsp	GFP-positive	2018-01-10	right			R8S4-180131	Car3 6
SM-GE66S_S133_E1-50	359684	Gnb4-IRES2-CreERT2/wt;Ai140(TIT2L-GFP-ICL-tTA2)/wt	F	CTXsp	GFP-positive	2018-01-10	right			R8S4-180131	Car3 4
SM-GE66S_S134_E1-50	359684	Gnb4-IRES2-CreERT2/wt;Ai140(TIT2L-GFP-ICL-tTA2)/wt	F	CTXsp	GFP-positive	2018-01-10	right			R8S4-180131	Car3 6
SM-GE66S_S135_E1-50	359684	Gnb4-IRES2-CreERT2/wt;Ai140(TIT2L-GFP-ICL-tTA2)/wt	F	CTXsp	GFP-positive	2018-01-10	right			R8S4-180131	Car3 6
SM-GE66S_S136_E1-50	359684	Gnb4-IRES2-CreERT2/wt;Ai140(TIT2L-GFP-ICL-tTA2)/wt	F	CTXsp	GFP-positive	2018-01-10	right			R8S4-180131	Car3 6
SM-GE66S_S137_E1-50	359684	Gnb4-IRES2-CreERT2/wt;Ai140(TIT2L-GFP-ICL-tTA2)/wt	F	CTXsp	GFP-positive	2018-01-10	right			R8S4-180131	Car3 6
SM-GE66S_S138_E1-50	359684	Gnb4-IRES2-CreERT2/wt;Ai140(TIT2L-GFP-ICL-tTA2)/wt	F	CTXsp	GFP-positive	2018-01-10	right			R8S4-180131	Car3 6
SM-GE66S_S139_E1-50	359684	Gnb4-IRES2-CreERT2/wt;Ai140(TIT2L-GFP-ICL-tTA2)/wt	F	CTXsp	GFP-positive	2018-01-10	right			R8S4-180131	Car3 6
SM-GE66S_S140_E1-50	359684	Gnb4-IRES2-CreERT2/wt;Ai140(TIT2L-GFP-ICL-tTA2)/wt	F	CTXsp	GFP-positive	2018-01-10	right			R8S4-180131	Car3 6
SM-GE66S_S141_E1-50	359684	Gnb4-IRES2-CreERT2/wt;Ai140(TIT2L-GFP-ICL-tTA2)/wt	F	CTXsp	GFP-positive	2018-01-10	right			R8S4-180131	Car3 6
SM-GE66S_S142_E1-50	359684	Gnb4-IRES2-CreERT2/wt;Ai140(TIT2L-GFP-ICL-tTA2)/wt	F	CTXsp	GFP-positive	2018-01-10	right			R8S4-180131	Car3 6
SM-GE66S_S143_E1-50	359684	Gnb4-IRES2-CreERT2/wt;Ai140(TIT2L-GFP-ICL-tTA2)/wt	F	CTXsp	GFP-positive	2018-01-10	right			R8S4-180131	Car3 6
SM-GE66S_S144_E1-50	359684	Gnb4-IRES2-CreERT2/wt;Ai140(TIT2L-GFP-ICL-tTA2)/wt	F	CTXsp	GFP-positive	2018-01-10	right			R8S4-180131	Car3 6
SM-GE66S_S145_E1-50	359684	Gnb4-IRES2-CreERT2/wt;Ai140(TIT2L-GFP-ICL-tTA2)/wt	F	CTXsp	GFP-positive	2018-01-10	left			R8S4-180131	Car3 6
SM-GE66S_S146_E1-50	359684	Gnb4-IRES2-CreERT2/wt;Ai140(TIT2L-GFP-ICL-tTA2)/wt	F	CTXsp	GFP-positive	2018-01-10	left			R8S4-180131	Car3 6
SM-GE66S_S147_E1-50	359684	Gnb4-IRES2-CreERT2/wt;Ai140(TIT2L-GFP-ICL-tTA2)/wt	F	CTXsp	GFP-positive	2018-01-10	left			R8S4-180131	Car3 6
SM-GE66S_S148_E1-50	359684	Gnb4-IRES2-CreERT2/wt;Ai140(TIT2L-GFP-ICL-tTA2)/wt	F	CTXsp	GFP-positive	2018-01-10	left			R8S4-180131	Car3 6
SM-GE66S_S149_E1-50	359684	Gnb4-IRES2-CreERT2/wt;Ai140(TIT2L-GFP-ICL-tTA2)/wt	F	CTXsp	GFP-positive	2018-01-10	left			R8S4-180131	Car3 6
SM-GE66S_S150_E1-50	359684	Gnb4-IRES2-CreERT2/wt;Ai140(TIT2L-GFP-ICL-tTA2)/wt	F	CTXsp	GFP-positive	2018-01-10	left			R8S4-180131	Car3 6
SM-GE66S_S151_E1-50	359684	Gnb4-IRES2-CreERT2/wt;Ai140(TIT2L-GFP-ICL-tTA2)/wt	F	CTXsp	GFP-positive	2018-01-10	left			R8S4-180131	Car3 6
SM-GE66S_S152_E1-50	359684	Gnb4-IRES2-CreERT2/wt;Ai140(TIT2L-GFP-ICL-tTA2)/wt	F	CTXsp	GFP-positive	2018-01-10	left			R8S4-180131	Car3 6
SM-GE66S_S153_E1-50	359684	Gnb4-IRES2-CreERT2/wt;Ai140(TIT2L-GFP-ICL-tTA2)/wt	F	CTXsp	GFP-positive	2018-01-10	left			R8S4-180131	Car3 6
SM-GE66S_S154_E1-50	359684	Gnb4-IRES2-CreERT2/wt;Ai140(TIT2L-GFP-ICL-tTA2)/wt	F	CTXsp	GFP-positive	2018-01-10	left			R8S4-180131	Car3 6
SM-GE66S_S155_E1-50	359684	Gnb4-IRES2-CreERT2/wt;Ai140(TIT2L-GFP-ICL-tTA2)/wt	F	CTXsp	GFP-positive	2018-01-10	left			R8S4-180131	Car3 6
SM-GE66S_S156_E1-50	359684	Gnb4-IRES2-CreERT2/wt;Ai140(TIT2L-GFP-ICL-tTA2)/wt	F	CTXsp	GFP-positive	2018-01-10	left			R8S4-180131	Car3 6
SM-GE66S_S157_E1-50	359684	Gnb4-IRES2-CreERT2/wt;Ai140(TIT2L-GFP-ICL-tTA2)/wt	F	CTXsp	GFP-positive	2018-01-10	left			R8S4-180131	Car3 6
SM-GE66S_S158_E1-50	359684	Gnb4-IRES2-CreERT2/wt;Ai140(TIT2L-GFP-ICL-tTA2)/wt	F	CTXsp	GFP-positive	2018-01-10	left			R8S4-180131	Car3 6
SM-GE66S_S159_E1-50	359684	Gnb4-IRES2-CreERT2/wt;Ai140(TIT2L-GFP-ICL-tTA2)/wt	F	CTXsp	GFP-positive	2018-01-10	left			R8S4-180131	Car3 4
SM-GE66S_S160_E1-50	359684	Gnb4-IRES2-CreERT2/wt;Ai140(TIT2L-GFP-ICL-tTA2)/wt	F	CTXsp	GFP-positive	2018-01-10	left			R8S4-180131	Car3 6
SM-GE66T_S025_E1-50	359681	Gnb4-IRES2-CreERT2/wt;Ai140(TIT2L-GFP-ICL-tTA2)/wt	F	CTXsp	GFP-positive	2018-01-09	left			R8S4-180131	Car3 4
SM-GE66T_S026_E1-50	359681	Gnb4-IRES2-CreERT2/wt;Ai140(TIT2L-GFP-ICL-tTA2)/wt	F	CTXsp	GFP-positive	2018-01-09	left			R8S4-180131	Car3 6
SM-GE66T_S027_E1-50	359681	Gnb4-IRES2-CreERT2/wt;Ai140(TIT2L-GFP-ICL-tTA2)/wt	F	CTXsp	GFP-positive	2018-01-09	left			R8S4-180131	Car3 6
SM-GE66T_S028_E1-50	359681	Gnb4-IRES2-CreERT2/wt;Ai140(TIT2L-GFP-ICL-tTA2)/wt	F	CTXsp	GFP-positive	2018-01-09	left			R8S4-180131	Car3 6
SM-GE66T_S029_E1-50	359681	Gnb4-IRES2-CreERT2/wt;Ai140(TIT2L-GFP-ICL-tTA2)/wt	F	CTXsp	GFP-positive	2018-01-09	left			R8S4-180131	Car3 6
SM-GE66T_S030_E1-50	359681	Gnb4-IRES2-CreERT2/wt;Ai140(TIT2L-GFP-ICL-tTA2)/wt	F	CTXsp	GFP-positive	2018-01-09	left			R8S4-180131	Car3 6
SM-GE66T_S031_E1-50	359681	Gnb4-IRES2-CreERT2/wt;Ai140(TIT2L-GFP-ICL-tTA2)/wt	F	CTXsp	GFP-positive	2018-01-09	left			R8S4-180131	Car3 6
SM-GE66T_S032_E1-50	359681	Gnb4-IRES2-CreERT2/wt;Ai140(TIT2L-GFP-ICL-tTA2)/wt	F	CTXsp	GFP-positive	2018-01-09	left			R8S4-180131	Car3 6
SM-GE66T_S033_E1-50	359681	Gnb4-IRES2-CreERT2/wt;Ai140(TIT2L-GFP-ICL-tTA2)/wt	F	CTXsp	GFP-positive	2018-01-09	right			R8S4-180131	Car3 6
SM-GE66T_S034_E1-50	359681	Gnb4-IRES2-CreERT2/wt;Ai140(TIT2L-GFP-ICL-tTA2)/wt	F	CTXsp	GFP-positive	2018-01-09	right			R8S4-180131	Car3 6
SM-GE66T_S036_E1-50	359681	Gnb4-IRES2-CreERT2/wt;Ai140(TIT2L-GFP-ICL-tTA2)/wt	F	CTXsp	GFP-positive	2018-01-09	right			R8S4-180131	Car3 6
SM-GE66T_S037_E1-50	359681	Gnb4-IRES2-CreERT2/wt;Ai140(TIT2L-GFP-ICL-tTA2)/wt	F	CTXsp	GFP-positive	2018-01-09	right			R8S4-180131	Car3 6
SM-GE66T_S038_E1-50	359681	Gnb4-IRES2-CreERT2/wt;Ai140(TIT2L-GFP-ICL-tTA2)/wt	F	CTXsp	GFP-positive	2018-01-09	right			R8S4-180131	Car3 6
SM-GE66T_S039_E1-50	359681	Gnb4-IRES2-CreERT2/wt;Ai140(TIT2L-GFP-ICL-tTA2)/wt	F	CTXsp	GFP-positive	2018-01-09	right			R8S4-180131	Car3 6
SM-GE66T_S040_E1-50	359681	Gnb4-IRES2-CreERT2/wt;Ai140(TIT2L-GFP-ICL-tTA2)/wt	F	CTXsp	GFP-positive	2018-01-09	right			R8S4-180131	Car3 6
SM-GE66T_S041_E1-50	359681	Gnb4-IRES2-CreERT2/wt;Ai140(TIT2L-GFP-ICL-tTA2)/wt	F	SSs	GFP-positive	2018-01-09	right			R8S4-180131	Car3 1
SM-GE66T_S042_E1-50	359681	Gnb4-IRES2-CreERT2/wt;Ai140(TIT2L-GFP-ICL-tTA2)/wt	F	SSs	GFP-positive	2018-01-09	right			R8S4-180131	Car3 1
SM-GE66T_S043_E1-50	359681	Gnb4-IRES2-CreERT2/wt;Ai140(TIT2L-GFP-ICL-tTA2)/wt	F	SSs	GFP-positive	2018-01-09	right			R8S4-180131	Car3 6
SM-GE66T_S044_E1-50	359681	Gnb4-IRES2-CreERT2/wt;Ai140(TIT2L-GFP-ICL-tTA2)/wt	F	SSs	GFP-positive	2018-01-09	right			R8S4-180131	Car3 1
SM-GE66T_S045_E1-50	359681	Gnb4-IRES2-CreERT2/wt;Ai140(TIT2L-GFP-ICL-tTA2)/wt	F	SSs	GFP-positive	2018-01-09	right			R8S4-180131	Car3 6
SM-GE66T_S046_E1-50	359681	Gnb4-IRES2-CreERT2/wt;Ai140(TIT2L-GFP-ICL-tTA2)/wt	F	SSs	GFP-positive	2018-01-09	right			R8S4-180131	Car3 6
SM-GE66T_S047_E1-50	359681	Gnb4-IRES2-CreERT2/wt;Ai140(TIT2L-GFP-ICL-tTA2)/wt	F	SSs	GFP-positive	2018-01-09	right			R8S4-180131	Car3 1
SM-GE66T_S049_E1-50	359681	Gnb4-IRES2-CreERT2/wt;Ai140(TIT2L-GFP-ICL-tTA2)/wt	F	SSs	GFP-positive	2018-01-09	right			R8S4-180131	Car3 1
SM-GE66T_S050_E1-50	359681	Gnb4-IRES2-CreERT2/wt;Ai140(TIT2L-GFP-ICL-tTA2)/wt	F	SSs	GFP-positive	2018-01-09	right			R8S4-180131	Car3 1
SM-GE66T_S051_E1-50	359681	Gnb4-IRES2-CreERT2/wt;Ai140(TIT2L-GFP-ICL-tTA2)/wt	F	SSs	GFP-positive	2018-01-09	right			R8S4-180131	Car3 6
SM-GE66T_S052_E1-50	359681	Gnb4-IRES2-CreERT2/wt;Ai140(TIT2L-GFP-ICL-tTA2)/wt	F	SSs	GFP-positive	2018-01-09	right			R8S4-180131	Car3 6
SM-GE66T_S053_E1-50	359681	Gnb4-IRES2-CreERT2/wt;Ai140(TIT2L-GFP-ICL-tTA2)/wt	F	SSs	GFP-positive	2018-01-09	right			R8S4-180131	Car3 6
SM-GE66T_S054_E1-50	359681	Gnb4-IRES2-CreERT2/wt;Ai140(TIT2L-GFP-ICL-tTA2)/wt	F	SSs	GFP-positive	2018-01-09	right			R8S4-180131	Car3 6
SM-GE66T_S055_E1-50	359681	Gnb4-IRES2-CreERT2/wt;Ai140(TIT2L-GFP-ICL-tTA2)/wt	F	SSs	GFP-positive	2018-01-09	right			R8S4-180131	Car3 6
SM-GE66T_S056_E1-50	359681	Gnb4-IRES2-CreERT2/wt;Ai140(TIT2L-GFP-ICL-tTA2)/wt	F	SSs	GFP-positive	2018-01-09	right			R8S4-180131	Car3 6
SM-GE66T_S057_E1-50	359684	Gnb4-IRES2-CreERT2/wt;Ai140(TIT2L-GFP-ICL-tTA2)/wt	F	SSs	GFP-positive	2018-01-10	left			R8S4-180131	Car3 6
SM-GE66T_S058_E1-50	359684	Gnb4-IRES2-CreERT2/wt;Ai140(TIT2L-GFP-ICL-tTA2)/wt	F	SSs	GFP-positive	2018-01-10	left			R8S4-180131	Car3 6
SM-GE66T_S059_E1-50	359684	Gnb4-IRES2-CreERT2/wt;Ai140(TIT2L-GFP-ICL-tTA2)/wt	F	SSs	GFP-positive	2018-01-10	left			R8S4-180131	Car3 6
SM-GE66T_S061_E1-50	359684	Gnb4-IRES2-CreERT2/wt;Ai140(TIT2L-GFP-ICL-tTA2)/wt	F	SSs	GFP-positive	2018-01-10	left			R8S4-180131	Car3 6
SM-GE66T_S063_E1-50	359684	Gnb4-IRES2-CreERT2/wt;Ai140(TIT2L-GFP-ICL-tTA2)/wt	F	SSs	GFP-positive	2018-01-10	left			R8S4-180131	Car3 6
SM-GE66T_S064_E1-50	359684	Gnb4-IRES2-CreERT2/wt;Ai140(TIT2L-GFP-ICL-tTA2)/wt	F	SSs	GFP-positive	2018-01-10	left			R8S4-180131	Car3 6
SM-GE66T_S065_E1-50	359684	Gnb4-IRES2-CreERT2/wt;Ai140(TIT2L-GFP-ICL-tTA2)/wt	F	SSs	GFP-positive	2018-01-10	left			R8S4-180131	Car3 6
SM-GE66T_S066_E1-50	359684	Gnb4-IRES2-CreERT2/wt;Ai140(TIT2L-GFP-ICL-tTA2)/wt	F	SSs	GFP-positive	2018-01-10	left			R8S4-180131	Car3 6
SM-GE66T_S068_E1-50	359684	Gnb4-IRES2-CreERT2/wt;Ai140(TIT2L-GFP-ICL-tTA2)/wt	F	SSs	GFP-positive	2018-01-10	left			R8S4-180131	Car3 6
SM-GE66T_S069_E1-50	359684	Gnb4-IRES2-CreERT2/wt;Ai140(TIT2L-GFP-ICL-tTA2)/wt	F	SSs	GFP-positive	2018-01-10	left			R8S4-180131	Car3 6
SM-GE66T_S070_E1-50	359684	Gnb4-IRES2-CreERT2/wt;Ai140(TIT2L-GFP-ICL-tTA2)/wt	F	SSs	GFP-positive	2018-01-10	left			R8S4-180131	Car3 1
SM-GE66T_S071_E1-50	359684	Gnb4-IRES2-CreERT2/wt;Ai140(TIT2L-GFP-ICL-tTA2)/wt	F	SSs	GFP-positive	2018-01-10	left			R8S4-180131	Car3 6
SM-GE66T_S072_E1-50	359684	Gnb4-IRES2-CreERT2/wt;Ai140(TIT2L-GFP-ICL-tTA2)/wt	F	SSs	GFP-positive	2018-01-10	left			R8S4-180131	Car3 6
SM-GE66T_S073_E1-50	359684	Gnb4-IRES2-CreERT2/wt;Ai140(TIT2L-GFP-ICL-tTA2)/wt	F	CTXsp	GFP-positive	2018-01-10	left			R8S4-180131	Car3 6
SM-GE66T_S074_E1-50	359684	Gnb4-IRES2-CreERT2/wt;Ai140(TIT2L-GFP-ICL-tTA2)/wt	F	CTXsp	GFP-positive	2018-01-10	left			R8S4-180131	Car3 6
SM-GE66T_S075_E1-50	359684	Gnb4-IRES2-CreERT2/wt;Ai140(TIT2L-GFP-ICL-tTA2)/wt	F	CTXsp	GFP-positive	2018-01-10	left			R8S4-180131	Car3 6
SM-GE66T_S077_E1-50	359684	Gnb4-IRES2-CreERT2/wt;Ai140(TIT2L-GFP-ICL-tTA2)/wt	F	CTXsp	GFP-positive	2018-01-10	left			R8S4-180131	Car3 6
SM-GE66T_S078_E1-50	359684	Gnb4-IRES2-CreERT2/wt;Ai140(TIT2L-GFP-ICL-tTA2)/wt	F	CTXsp	GFP-positive	2018-01-10	left			R8S4-180131	Car3 6
SM-GE66T_S079_E1-50	359684	Gnb4-IRES2-CreERT2/wt;Ai140(TIT2L-GFP-ICL-tTA2)/wt	F	CTXsp	GFP-positive	2018-01-10	left			R8S4-180131	Car3 6
SM-GE66T_S080_E1-50	359684	Gnb4-IRES2-CreERT2/wt;Ai140(TIT2L-GFP-ICL-tTA2)/wt	F	CTXsp	GFP-positive	2018-01-10	left			R8S4-180131	Car3 6
SM-GE66T_S081_E1-50	359684	Gnb4-IRES2-CreERT2/wt;Ai140(TIT2L-GFP-ICL-tTA2)/wt	F	CTXsp	GFP-positive	2018-01-10	right			R8S4-180131	Car3 6
SM-GE66T_S082_E1-50	359684	Gnb4-IRES2-CreERT2/wt;Ai140(TIT2L-GFP-ICL-tTA2)/wt	F	CTXsp	GFP-positive	2018-01-10	right			R8S4-180131	Car3 6
SM-GE66T_S083_E1-50	359684	Gnb4-IRES2-CreERT2/wt;Ai140(TIT2L-GFP-ICL-tTA2)/wt	F	CTXsp	GFP-positive	2018-01-10	right			R8S4-180131	Car3 6
SM-GE66T_S084_E1-50	359684	Gnb4-IRES2-CreERT2/wt;Ai140(TIT2L-GFP-ICL-tTA2)/wt	F	CTXsp	GFP-positive	2018-01-10	right			R8S4-180131	Car3 6
SM-GE66T_S085_E1-50	359684	Gnb4-IRES2-CreERT2/wt;Ai140(TIT2L-GFP-ICL-tTA2)/wt	F	CTXsp	GFP-positive	2018-01-10	right			R8S4-180131	Car3 6
SM-GE66T_S086_E1-50	359684	Gnb4-IRES2-CreERT2/wt;Ai140(TIT2L-GFP-ICL-tTA2)/wt	F	CTXsp	GFP-positive	2018-01-10	right			R8S4-180131	Car3 6
SM-GE66T_S087_E1-50	359684	Gnb4-IRES2-CreERT2/wt;Ai140(TIT2L-GFP-ICL-tTA2)/wt	F	CTXsp	GFP-positive	2018-01-10	right			R8S4-180131	Car3 6
SM-GE66T_S121_E1-50	359681	Gnb4-IRES2-CreERT2/wt;Ai140(TIT2L-GFP-ICL-tTA2)/wt	F	CTXsp	GFP-positive	2018-01-09	right			R8S4-180131	Car3 4
SM-GE66T_S122_E1-50	359681	Gnb4-IRES2-CreERT2/wt;Ai140(TIT2L-GFP-ICL-tTA2)/wt	F	CTXsp	GFP-positive	2018-01-09	right			R8S4-180131	Car3 6
SM-GE66T_S123_E1-50	359681	Gnb4-IRES2-CreERT2/wt;Ai140(TIT2L-GFP-ICL-tTA2)/wt	F	CTXsp	GFP-positive	2018-01-09	right			R8S4-180131	Car3 4
SM-GE66T_S124_E1-50	359681	Gnb4-IRES2-CreERT2/wt;Ai140(TIT2L-GFP-ICL-tTA2)/wt	F	CTXsp	GFP-positive	2018-01-09	right			R8S4-180131	Car3 6
SM-GE66T_S125_E1-50	359681	Gnb4-IRES2-CreERT2/wt;Ai140(TIT2L-GFP-ICL-tTA2)/wt	F	CTXsp	GFP-positive	2018-01-09	right			R8S4-180131	Car3 6
SM-GE66T_S126_E1-50	359681	Gnb4-IRES2-CreERT2/wt;Ai140(TIT2L-GFP-ICL-tTA2)/wt	F	CTXsp	GFP-positive	2018-01-09	right			R8S4-180131	Car3 6
SM-GE66T_S127_E1-50	359681	Gnb4-IRES2-CreERT2/wt;Ai140(TIT2L-GFP-ICL-tTA2)/wt	F	CTXsp	GFP-positive	2018-01-09	right			R8S4-180131	Car3 6
SM-GE66T_S128_E1-50	359681	Gnb4-IRES2-CreERT2/wt;Ai140(TIT2L-GFP-ICL-tTA2)/wt	F	CTXsp	GFP-positive	2018-01-09	right			R8S4-180131	Car3 6
SM-GE66T_S129_E1-50	359681	Gnb4-IRES2-CreERT2/wt;Ai140(TIT2L-GFP-ICL-tTA2)/wt	F	CTXsp	GFP-positive	2018-01-09	right			R8S4-180131	Car3 6
SM-GE66T_S130_E1-50	359681	Gnb4-IRES2-CreERT2/wt;Ai140(TIT2L-GFP-ICL-tTA2)/wt	F	CTXsp	GFP-positive	2018-01-09	right			R8S4-180131	Car3 6
SM-GE66T_S131_E1-50	359681	Gnb4-IRES2-CreERT2/wt;Ai140(TIT2L-GFP-ICL-tTA2)/wt	F	CTXsp	GFP-positive	2018-01-09	right			R8S4-180131	Car3 6
SM-GE66T_S132_E1-50	359681	Gnb4-IRES2-CreERT2/wt;Ai140(TIT2L-GFP-ICL-tTA2)/wt	F	CTXsp	GFP-positive	2018-01-09	right			R8S4-180131	Car3 6
SM-GE66T_S133_E1-50	359681	Gnb4-IRES2-CreERT2/wt;Ai140(TIT2L-GFP-ICL-tTA2)/wt	F	CTXsp	GFP-positive	2018-01-09	right			R8S4-180131	Car3 6
SM-GE66T_S134_E1-50	359681	Gnb4-IRES2-CreERT2/wt;Ai140(TIT2L-GFP-ICL-tTA2)/wt	F	CTXsp	GFP-positive	2018-01-09	right			R8S4-180131	Car3 6
SM-GE66T_S135_E1-50	359681	Gnb4-IRES2-CreERT2/wt;Ai140(TIT2L-GFP-ICL-tTA2)/wt	F	CTXsp	GFP-positive	2018-01-09	right			R8S4-180131	Car3 6
SM-GE66T_S136_E1-50	359681	Gnb4-IRES2-CreERT2/wt;Ai140(TIT2L-GFP-ICL-tTA2)/wt	F	CTXsp	GFP-positive	2018-01-09	right			R8S4-180131	Car3 6
SM-GE66T_S137_E1-50	359684	Gnb4-IRES2-CreERT2/wt;Ai140(TIT2L-GFP-ICL-tTA2)/wt	F	CTXsp	GFP-positive	2018-01-10	left			R8S4-180131	Car3 6
SM-GE66T_S138_E1-50	359684	Gnb4-IRES2-CreERT2/wt;Ai140(TIT2L-GFP-ICL-tTA2)/wt	F	CTXsp	GFP-positive	2018-01-10	left			R8S4-180131	Car3 6
SM-GE66T_S139_E1-50	359684	Gnb4-IRES2-CreERT2/wt;Ai140(TIT2L-GFP-ICL-tTA2)/wt	F	CTXsp	GFP-positive	2018-01-10	left			R8S4-180131	Car3 6
SM-GE66T_S140_E1-50	359684	Gnb4-IRES2-CreERT2/wt;Ai140(TIT2L-GFP-ICL-tTA2)/wt	F	CTXsp	GFP-positive	2018-01-10	left			R8S4-180131	Car3 6
SM-GE66T_S141_E1-50	359684	Gnb4-IRES2-CreERT2/wt;Ai140(TIT2L-GFP-ICL-tTA2)/wt	F	CTXsp	GFP-positive	2018-01-10	left			R8S4-180131	Car3 6
SM-GE66T_S142_E1-50	359684	Gnb4-IRES2-CreERT2/wt;Ai140(TIT2L-GFP-ICL-tTA2)/wt	F	CTXsp	GFP-positive	2018-01-10	left			R8S4-180131	Car3 6
SM-GE66T_S143_E1-50	359684	Gnb4-IRES2-CreERT2/wt;Ai140(TIT2L-GFP-ICL-tTA2)/wt	F	CTXsp	GFP-positive	2018-01-10	left			R8S4-180131	Car3 6
SM-GE66T_S144_E1-50	359684	Gnb4-IRES2-CreERT2/wt;Ai140(TIT2L-GFP-ICL-tTA2)/wt	F	CTXsp	GFP-positive	2018-01-10	left			R8S4-180131	Car3 6
SM-GE66T_S145_E1-50	359684	Gnb4-IRES2-CreERT2/wt;Ai140(TIT2L-GFP-ICL-tTA2)/wt	F	CTXsp	GFP-positive	2018-01-10	left			R8S4-180131	Car3 4
SM-GE66T_S146_E1-50	359684	Gnb4-IRES2-CreERT2/wt;Ai140(TIT2L-GFP-ICL-tTA2)/wt	F	CTXsp	GFP-positive	2018-01-10	left			R8S4-180131	Car3 6
SM-GE66T_S147_E1-50	359684	Gnb4-IRES2-CreERT2/wt;Ai140(TIT2L-GFP-ICL-tTA2)/wt	F	CTXsp	GFP-positive	2018-01-10	left			R8S4-180131	Car3 6
SM-GE66T_S149_E1-50	359684	Gnb4-IRES2-CreERT2/wt;Ai140(TIT2L-GFP-ICL-tTA2)/wt	F	CTXsp	GFP-positive	2018-01-10	left			R8S4-180131	Car3 6
SM-GE66T_S150_E1-50	359684	Gnb4-IRES2-CreERT2/wt;Ai140(TIT2L-GFP-ICL-tTA2)/wt	F	CTXsp	GFP-positive	2018-01-10	left			R8S4-180131	Car3 6
SM-GE66T_S151_E1-50	359684	Gnb4-IRES2-CreERT2/wt;Ai140(TIT2L-GFP-ICL-tTA2)/wt	F	CTXsp	GFP-positive	2018-01-10	left			R8S4-180131	Car3 6
SM-GE66T_S152_E1-50	359684	Gnb4-IRES2-CreERT2/wt;Ai140(TIT2L-GFP-ICL-tTA2)/wt	F	CTXsp	GFP-positive	2018-01-10	left			R8S4-180131	Car3 6
SM-GE66T_S153_E1-50	359684	Gnb4-IRES2-CreERT2/wt;Ai140(TIT2L-GFP-ICL-tTA2)/wt	F	SSs	GFP-positive	2018-01-10	left			R8S4-180131	Car3 6
SM-GE66T_S154_E1-50	359684	Gnb4-IRES2-CreERT2/wt;Ai140(TIT2L-GFP-ICL-tTA2)/wt	F	SSs	GFP-positive	2018-01-10	left			R8S4-180131	Car3 6
SM-GE66T_S155_E1-50	359684	Gnb4-IRES2-CreERT2/wt;Ai140(TIT2L-GFP-ICL-tTA2)/wt	F	SSs	GFP-positive	2018-01-10	left			R8S4-180131	Car3 6
SM-GE66T_S156_E1-50	359684	Gnb4-IRES2-CreERT2/wt;Ai140(TIT2L-GFP-ICL-tTA2)/wt	F	SSs	GFP-positive	2018-01-10	left			R8S4-180131	Car3 6
SM-GE66T_S157_E1-50	359684	Gnb4-IRES2-CreERT2/wt;Ai140(TIT2L-GFP-ICL-tTA2)/wt	F	SSs	GFP-positive	2018-01-10	left			R8S4-180131	Car3 6
SM-GE66T_S158_E1-50	359684	Gnb4-IRES2-CreERT2/wt;Ai140(TIT2L-GFP-ICL-tTA2)/wt	F	SSs	GFP-positive	2018-01-10	left			R8S4-180131	Car3 6
SM-GE66T_S159_E1-50	359684	Gnb4-IRES2-CreERT2/wt;Ai140(TIT2L-GFP-ICL-tTA2)/wt	F	SSs	GFP-positive	2018-01-10	left			R8S4-180131	Car3 6
SM-GE66T_S160_E1-50	359684	Gnb4-IRES2-CreERT2/wt;Ai140(TIT2L-GFP-ICL-tTA2)/wt	F	SSs	GFP-positive	2018-01-10	left			R8S4-180131	Car3 6
SM-GE66T_S161_E1-50	359684	Gnb4-IRES2-CreERT2/wt;Ai140(TIT2L-GFP-ICL-tTA2)/wt	F	SSs	GFP-positive	2018-01-10	right			R8S4-180131	Car3 6
SM-GE66T_S162_E1-50	359684	Gnb4-IRES2-CreERT2/wt;Ai140(TIT2L-GFP-ICL-tTA2)/wt	F	SSs	GFP-positive	2018-01-10	right			R8S4-180131	Car3 6
SM-GE66T_S163_E1-50	359684	Gnb4-IRES2-CreERT2/wt;Ai140(TIT2L-GFP-ICL-tTA2)/wt	F	SSs	GFP-positive	2018-01-10	right			R8S4-180131	Car3 6
SM-GE66T_S164_E1-50	359684	Gnb4-IRES2-CreERT2/wt;Ai140(TIT2L-GFP-ICL-tTA2)/wt	F	SSs	GFP-positive	2018-01-10	right			R8S4-180131	Car3 7
SM-GE66T_S165_E1-50	359684	Gnb4-IRES2-CreERT2/wt;Ai140(TIT2L-GFP-ICL-tTA2)/wt	F	SSs	GFP-positive	2018-01-10	right			R8S4-180131	Car3 6
SM-GE66T_S166_E1-50	359684	Gnb4-IRES2-CreERT2/wt;Ai140(TIT2L-GFP-ICL-tTA2)/wt	F	SSs	GFP-positive	2018-01-10	right			R8S4-180131	Car3 6
SM-GE66T_S167_E1-50	359684	Gnb4-IRES2-CreERT2/wt;Ai140(TIT2L-GFP-ICL-tTA2)/wt	F	SSs	GFP-positive	2018-01-10	right			R8S4-180131	Car3 6
SM-GE66T_S168_E1-50	359684	Gnb4-IRES2-CreERT2/wt;Ai140(TIT2L-GFP-ICL-tTA2)/wt	F	SSs	GFP-positive	2018-01-10	right			R8S4-180131	Car3 6
SM-GE66T_S169_E1-50	359684	Gnb4-IRES2-CreERT2/wt;Ai140(TIT2L-GFP-ICL-tTA2)/wt	F	CTXsp	GFP-positive	2018-01-10	right			R8S4-180131	Car3 6
SM-GE66T_S170_E1-50	359684	Gnb4-IRES2-CreERT2/wt;Ai140(TIT2L-GFP-ICL-tTA2)/wt	F	CTXsp	GFP-positive	2018-01-10	right			R8S4-180131	Car3 6
SM-GE66T_S171_E1-50	359684	Gnb4-IRES2-CreERT2/wt;Ai140(TIT2L-GFP-ICL-tTA2)/wt	F	CTXsp	GFP-positive	2018-01-10	right			R8S4-180131	Car3 6
SM-GE66T_S172_E1-50	359684	Gnb4-IRES2-CreERT2/wt;Ai140(TIT2L-GFP-ICL-tTA2)/wt	F	CTXsp	GFP-positive	2018-01-10	right			R8S4-180131	Car3 6
SM-GE66T_S173_E1-50	359684	Gnb4-IRES2-CreERT2/wt;Ai140(TIT2L-GFP-ICL-tTA2)/wt	F	CTXsp	GFP-positive	2018-01-10	right			R8S4-180131	Car3 6
SM-GE66T_S174_E1-50	359684	Gnb4-IRES2-CreERT2/wt;Ai140(TIT2L-GFP-ICL-tTA2)/wt	F	CTXsp	GFP-positive	2018-01-10	right			R8S4-180131	Car3 6
SM-GE66T_S175_E1-50	359684	Gnb4-IRES2-CreERT2/wt;Ai140(TIT2L-GFP-ICL-tTA2)/wt	F	CTXsp	GFP-positive	2018-01-10	right			R8S4-180131	Car3 6
SM-GE66T_S177_E1-50	359684	Gnb4-IRES2-CreERT2/wt;Ai140(TIT2L-GFP-ICL-tTA2)/wt	F	CTXsp	GFP-positive	2018-01-10	right			R8S4-180131	Car3 6
SM-GE66T_S178_E1-50	359684	Gnb4-IRES2-CreERT2/wt;Ai140(TIT2L-GFP-ICL-tTA2)/wt	F	CTXsp	GFP-positive	2018-01-10	right			R8S4-180131	Car3 6
SM-GE66T_S179_E1-50	359684	Gnb4-IRES2-CreERT2/wt;Ai140(TIT2L-GFP-ICL-tTA2)/wt	F	CTXsp	GFP-positive	2018-01-10	right			R8S4-180131	Car3 6
SM-GE66T_S180_E1-50	359684	Gnb4-IRES2-CreERT2/wt;Ai140(TIT2L-GFP-ICL-tTA2)/wt	F	CTXsp	GFP-positive	2018-01-10	right			R8S4-180131	Car3 6
SM-GE66T_S181_E1-50	359684	Gnb4-IRES2-CreERT2/wt;Ai140(TIT2L-GFP-ICL-tTA2)/wt	F	CTXsp	GFP-positive	2018-01-10	right			R8S4-180131	Car3 6
SM-GE66T_S183_E1-50	359684	Gnb4-IRES2-CreERT2/wt;Ai140(TIT2L-GFP-ICL-tTA2)/wt	F	CTXsp	GFP-positive	2018-01-10	right			R8S4-180131	Car3 6
SM-GE66T_S184_E1-50	359684	Gnb4-IRES2-CreERT2/wt;Ai140(TIT2L-GFP-ICL-tTA2)/wt	F	CTXsp	GFP-positive	2018-01-10	right			R8S4-180131	Car3 6
SM-GE66T_S185_E1-50	359684	Gnb4-IRES2-CreERT2/wt;Ai140(TIT2L-GFP-ICL-tTA2)/wt	F	SSs	GFP-positive	2018-01-10	left			R8S4-180131	Car3 1
SM-GE66T_S186_E1-50	359684	Gnb4-IRES2-CreERT2/wt;Ai140(TIT2L-GFP-ICL-tTA2)/wt	F	SSs	GFP-positive	2018-01-10	left			R8S4-180131	Car3 6
SM-GE66T_S187_E1-50	359684	Gnb4-IRES2-CreERT2/wt;Ai140(TIT2L-GFP-ICL-tTA2)/wt	F	SSs	GFP-positive	2018-01-10	left			R8S4-180131	Car3 6
SM-GE66T_S188_E1-50	359684	Gnb4-IRES2-CreERT2/wt;Ai140(TIT2L-GFP-ICL-tTA2)/wt	F	SSs	GFP-positive	2018-01-10	left			R8S4-180131	Car3 1
SM-GE66T_S189_E1-50	359684	Gnb4-IRES2-CreERT2/wt;Ai140(TIT2L-GFP-ICL-tTA2)/wt	F	SSs	GFP-positive	2018-01-10	left			R8S4-180131	Car3 1
SM-GE66T_S190_E1-50	359684	Gnb4-IRES2-CreERT2/wt;Ai140(TIT2L-GFP-ICL-tTA2)/wt	F	SSs	GFP-positive	2018-01-10	left			R8S4-180131	Car3 6
SM-GE66T_S191_E1-50	359684	Gnb4-IRES2-CreERT2/wt;Ai140(TIT2L-GFP-ICL-tTA2)/wt	F	SSs	GFP-positive	2018-01-10	left			R8S4-180131	Car3 6
SM-GE66T_S192_E1-50	359684	Gnb4-IRES2-CreERT2/wt;Ai140(TIT2L-GFP-ICL-tTA2)/wt	F	SSs	GFP-positive	2018-01-10	left			R8S4-180131	Car3 6
SM-GE66U_S033_E1-50	359681	Gnb4-IRES2-CreERT2/wt;Ai140(TIT2L-GFP-ICL-tTA2)/wt	F	SSs	GFP-positive	2018-01-09	left			R8S4-180131	Car3 6
SM-GE66U_S034_E1-50	359681	Gnb4-IRES2-CreERT2/wt;Ai140(TIT2L-GFP-ICL-tTA2)/wt	F	SSs	GFP-positive	2018-01-09	left			R8S4-180131	Car3 6
SM-GE66U_S035_E1-50	359681	Gnb4-IRES2-CreERT2/wt;Ai140(TIT2L-GFP-ICL-tTA2)/wt	F	SSs	GFP-positive	2018-01-09	left			R8S4-180131	Car3 6
SM-GE66U_S036_E1-50	359681	Gnb4-IRES2-CreERT2/wt;Ai140(TIT2L-GFP-ICL-tTA2)/wt	F	SSs	GFP-positive	2018-01-09	left			R8S4-180131	Car3 1
SM-GE66U_S037_E1-50	359681	Gnb4-IRES2-CreERT2/wt;Ai140(TIT2L-GFP-ICL-tTA2)/wt	F	SSs	GFP-positive	2018-01-09	left			R8S4-180131	Car3 6
SM-GE66U_S038_E1-50	359681	Gnb4-IRES2-CreERT2/wt;Ai140(TIT2L-GFP-ICL-tTA2)/wt	F	SSs	GFP-positive	2018-01-09	left			R8S4-180131	Car3 6
SM-GE66U_S039_E1-50	359681	Gnb4-IRES2-CreERT2/wt;Ai140(TIT2L-GFP-ICL-tTA2)/wt	F	SSs	GFP-positive	2018-01-09	left			R8S4-180131	Car3 1
SM-GE66U_S040_E1-50	359681	Gnb4-IRES2-CreERT2/wt;Ai140(TIT2L-GFP-ICL-tTA2)/wt	F	SSs	GFP-positive	2018-01-09	left			R8S4-180131	Car3 6
SM-GE66U_S041_E1-50	359681	Gnb4-IRES2-CreERT2/wt;Ai140(TIT2L-GFP-ICL-tTA2)/wt	F	SSs	GFP-positive	2018-01-09	left			R8S4-180131	Car3 6
SM-GE66U_S043_E1-50	359681	Gnb4-IRES2-CreERT2/wt;Ai140(TIT2L-GFP-ICL-tTA2)/wt	F	SSs	GFP-positive	2018-01-09	left			R8S4-180131	Car3 6
SM-GE66U_S044_E1-50	359681	Gnb4-IRES2-CreERT2/wt;Ai140(TIT2L-GFP-ICL-tTA2)/wt	F	SSs	GFP-positive	2018-01-09	left			R8S4-180131	Car3 1
SM-GE66U_S045_E1-50	359681	Gnb4-IRES2-CreERT2/wt;Ai140(TIT2L-GFP-ICL-tTA2)/wt	F	SSs	GFP-positive	2018-01-09	left			R8S4-180131	Car3 6
SM-GE66U_S046_E1-50	359681	Gnb4-IRES2-CreERT2/wt;Ai140(TIT2L-GFP-ICL-tTA2)/wt	F	SSs	GFP-positive	2018-01-09	left			R8S4-180131	Car3 5
SM-GE66U_S047_E1-50	359681	Gnb4-IRES2-CreERT2/wt;Ai140(TIT2L-GFP-ICL-tTA2)/wt	F	SSs	GFP-positive	2018-01-09	left			R8S4-180131	Car3 6
SM-GE66U_S048_E1-50	359681	Gnb4-IRES2-CreERT2/wt;Ai140(TIT2L-GFP-ICL-tTA2)/wt	F	SSs	GFP-positive	2018-01-09	left			R8S4-180131	Car3 1
SM-GE66U_S049_E1-50	359684	Gnb4-IRES2-CreERT2/wt;Ai140(TIT2L-GFP-ICL-tTA2)/wt	F	CTXsp	GFP-positive	2018-01-10	left			R8S4-180131	Car3 6
SM-GE66U_S050_E1-50	359684	Gnb4-IRES2-CreERT2/wt;Ai140(TIT2L-GFP-ICL-tTA2)/wt	F	CTXsp	GFP-positive	2018-01-10	left			R8S4-180131	Car3 6
SM-GE66U_S051_E1-50	359684	Gnb4-IRES2-CreERT2/wt;Ai140(TIT2L-GFP-ICL-tTA2)/wt	F	CTXsp	GFP-positive	2018-01-10	left			R8S4-180131	Car3 6
SM-GE66U_S052_E1-50	359684	Gnb4-IRES2-CreERT2/wt;Ai140(TIT2L-GFP-ICL-tTA2)/wt	F	CTXsp	GFP-positive	2018-01-10	left			R8S4-180131	Car3 6
SM-GE66U_S054_E1-50	359684	Gnb4-IRES2-CreERT2/wt;Ai140(TIT2L-GFP-ICL-tTA2)/wt	F	CTXsp	GFP-positive	2018-01-10	left			R8S4-180131	Car3 6
SM-GE66U_S055_E1-50	359684	Gnb4-IRES2-CreERT2/wt;Ai140(TIT2L-GFP-ICL-tTA2)/wt	F	CTXsp	GFP-positive	2018-01-10	left			R8S4-180131	Car3 6
SM-GE66U_S056_E1-50	359684	Gnb4-IRES2-CreERT2/wt;Ai140(TIT2L-GFP-ICL-tTA2)/wt	F	CTXsp	GFP-positive	2018-01-10	left			R8S4-180131	Car3 6
SM-GE66U_S057_E1-50	359684	Gnb4-IRES2-CreERT2/wt;Ai140(TIT2L-GFP-ICL-tTA2)/wt	F	CTXsp	GFP-positive	2018-01-10	right			R8S4-180131	Car3 6
SM-GE66U_S058_E1-50	359684	Gnb4-IRES2-CreERT2/wt;Ai140(TIT2L-GFP-ICL-tTA2)/wt	F	CTXsp	GFP-positive	2018-01-10	right			R8S4-180131	Car3 6
SM-GE66U_S059_E1-50	359684	Gnb4-IRES2-CreERT2/wt;Ai140(TIT2L-GFP-ICL-tTA2)/wt	F	CTXsp	GFP-positive	2018-01-10	right			R8S4-180131	Car3 6
SM-GE66U_S060_E1-50	359684	Gnb4-IRES2-CreERT2/wt;Ai140(TIT2L-GFP-ICL-tTA2)/wt	F	CTXsp	GFP-positive	2018-01-10	right			R8S4-180131	Car3 6
SM-GE66U_S061_E1-50	359684	Gnb4-IRES2-CreERT2/wt;Ai140(TIT2L-GFP-ICL-tTA2)/wt	F	CTXsp	GFP-positive	2018-01-10	right			R8S4-180131	Car3 6
SM-GE66U_S062_E1-50	359684	Gnb4-IRES2-CreERT2/wt;Ai140(TIT2L-GFP-ICL-tTA2)/wt	F	CTXsp	GFP-positive	2018-01-10	right			R8S4-180131	Car3 6
SM-GE66U_S063_E1-50	359684	Gnb4-IRES2-CreERT2/wt;Ai140(TIT2L-GFP-ICL-tTA2)/wt	F	CTXsp	GFP-positive	2018-01-10	right			R8S4-180131	Car3 6
SM-GE66U_S064_E1-50	359684	Gnb4-IRES2-CreERT2/wt;Ai140(TIT2L-GFP-ICL-tTA2)/wt	F	CTXsp	GFP-positive	2018-01-10	right			R8S4-180131	Car3 6
SM-GE66U_S065_E1-50	359684	Gnb4-IRES2-CreERT2/wt;Ai140(TIT2L-GFP-ICL-tTA2)/wt	F	SSs	GFP-positive	2018-01-10	right			R8S4-180131	Car3 6
SM-GE66U_S066_E1-50	359684	Gnb4-IRES2-CreERT2/wt;Ai140(TIT2L-GFP-ICL-tTA2)/wt	F	SSs	GFP-positive	2018-01-10	right			R8S4-180131	Car3 6
SM-GE66U_S067_E1-50	359684	Gnb4-IRES2-CreERT2/wt;Ai140(TIT2L-GFP-ICL-tTA2)/wt	F	SSs	GFP-positive	2018-01-10	right			R8S4-180131	Car3 6
SM-GE66U_S068_E1-50	359684	Gnb4-IRES2-CreERT2/wt;Ai140(TIT2L-GFP-ICL-tTA2)/wt	F	SSs	GFP-positive	2018-01-10	right			R8S4-180131	Car3 6
SM-GE66U_S069_E1-50	359684	Gnb4-IRES2-CreERT2/wt;Ai140(TIT2L-GFP-ICL-tTA2)/wt	F	SSs	GFP-positive	2018-01-10	right			R8S4-180131	Car3 6
SM-GE66U_S070_E1-50	359684	Gnb4-IRES2-CreERT2/wt;Ai140(TIT2L-GFP-ICL-tTA2)/wt	F	SSs	GFP-positive	2018-01-10	right			R8S4-180131	Car3 6
SM-GE66U_S072_E1-50	359684	Gnb4-IRES2-CreERT2/wt;Ai140(TIT2L-GFP-ICL-tTA2)/wt	F	SSs	GFP-positive	2018-01-10	right			R8S4-180131	Car3 6
SM-GE66U_S073_E1-50	359684	Gnb4-IRES2-CreERT2/wt;Ai140(TIT2L-GFP-ICL-tTA2)/wt	F	SSs	GFP-positive	2018-01-10	right			R8S4-180131	Car3 6
SM-GE66U_S074_E1-50	359684	Gnb4-IRES2-CreERT2/wt;Ai140(TIT2L-GFP-ICL-tTA2)/wt	F	SSs	GFP-positive	2018-01-10	right			R8S4-180131	Car3 6
SM-GE66U_S075_E1-50	359684	Gnb4-IRES2-CreERT2/wt;Ai140(TIT2L-GFP-ICL-tTA2)/wt	F	SSs	GFP-positive	2018-01-10	right			R8S4-180131	Car3 6
SM-GE66U_S076_E1-50	359684	Gnb4-IRES2-CreERT2/wt;Ai140(TIT2L-GFP-ICL-tTA2)/wt	F	SSs	GFP-positive	2018-01-10	right			R8S4-180131	Car3 6
SM-GE66U_S077_E1-50	359684	Gnb4-IRES2-CreERT2/wt;Ai140(TIT2L-GFP-ICL-tTA2)/wt	F	SSs	GFP-positive	2018-01-10	right			R8S4-180131	Car3 6
SM-GE66U_S078_E1-50	359684	Gnb4-IRES2-CreERT2/wt;Ai140(TIT2L-GFP-ICL-tTA2)/wt	F	SSs	GFP-positive	2018-01-10	right			R8S4-180131	Car3 6
SM-GE66U_S079_E1-50	359684	Gnb4-IRES2-CreERT2/wt;Ai140(TIT2L-GFP-ICL-tTA2)/wt	F	SSs	GFP-positive	2018-01-10	right			R8S4-180131	Car3 6
SM-GE66U_S080_E1-50	359684	Gnb4-IRES2-CreERT2/wt;Ai140(TIT2L-GFP-ICL-tTA2)/wt	F	SSs	GFP-positive	2018-01-10	right			R8S4-180131	Car3 6
SM-GE66U_S081_E1-50	359684	Gnb4-IRES2-CreERT2/wt;Ai140(TIT2L-GFP-ICL-tTA2)/wt	F	SSs	GFP-positive	2018-01-10	right			R8S4-180131	Car3 6
SM-GE66U_S082_E1-50	359684	Gnb4-IRES2-CreERT2/wt;Ai140(TIT2L-GFP-ICL-tTA2)/wt	F	SSs	GFP-positive	2018-01-10	right			R8S4-180131	Car3 6
SM-GE66U_S083_E1-50	359684	Gnb4-IRES2-CreERT2/wt;Ai140(TIT2L-GFP-ICL-tTA2)/wt	F	SSs	GFP-positive	2018-01-10	right			R8S4-180131	Car3 6
SM-GE66U_S084_E1-50	359684	Gnb4-IRES2-CreERT2/wt;Ai140(TIT2L-GFP-ICL-tTA2)/wt	F	SSs	GFP-positive	2018-01-10	right			R8S4-180131	Car3 6
SM-GE66U_S086_E1-50	359684	Gnb4-IRES2-CreERT2/wt;Ai140(TIT2L-GFP-ICL-tTA2)/wt	F	SSs	GFP-positive	2018-01-10	right			R8S4-180131	Car3 6
SM-GE66U_S087_E1-50	359684	Gnb4-IRES2-CreERT2/wt;Ai140(TIT2L-GFP-ICL-tTA2)/wt	F	SSs	GFP-positive	2018-01-10	right			R8S4-180131	Car3 6
SM-GE66U_S088_E1-50	359684	Gnb4-IRES2-CreERT2/wt;Ai140(TIT2L-GFP-ICL-tTA2)/wt	F	SSs	GFP-positive	2018-01-10	right			R8S4-180131	Car3 6
SM-GE66U_S089_E1-50	359684	Gnb4-IRES2-CreERT2/wt;Ai140(TIT2L-GFP-ICL-tTA2)/wt	F	SSs	GFP-positive	2018-01-10	right			R8S4-180131	Car3 6
SM-GE66U_S090_E1-50	359684	Gnb4-IRES2-CreERT2/wt;Ai140(TIT2L-GFP-ICL-tTA2)/wt	F	SSs	GFP-positive	2018-01-10	right			R8S4-180131	Car3 6
SM-GE66U_S091_E1-50	359684	Gnb4-IRES2-CreERT2/wt;Ai140(TIT2L-GFP-ICL-tTA2)/wt	F	SSs	GFP-positive	2018-01-10	right			R8S4-180131	Car3 1
SM-GE66U_S092_E1-50	359684	Gnb4-IRES2-CreERT2/wt;Ai140(TIT2L-GFP-ICL-tTA2)/wt	F	SSs	GFP-positive	2018-01-10	right			R8S4-180131	Car3 6
SM-GE66U_S093_E1-50	359684	Gnb4-IRES2-CreERT2/wt;Ai140(TIT2L-GFP-ICL-tTA2)/wt	F	SSs	GFP-positive	2018-01-10	right			R8S4-180131	Car3 6
SM-GE66U_S094_E1-50	359684	Gnb4-IRES2-CreERT2/wt;Ai140(TIT2L-GFP-ICL-tTA2)/wt	F	SSs	GFP-positive	2018-01-10	right			R8S4-180131	Car3 6
SM-GE66U_S095_E1-50	359684	Gnb4-IRES2-CreERT2/wt;Ai140(TIT2L-GFP-ICL-tTA2)/wt	F	SSs	GFP-positive	2018-01-10	right			R8S4-180131	Car3 6
SM-GE66U_S096_E1-50	359684	Gnb4-IRES2-CreERT2/wt;Ai140(TIT2L-GFP-ICL-tTA2)/wt	F	SSs	GFP-positive	2018-01-10	right			R8S4-180131	Car3 6
SM-GE66U_S097_E1-50	361252	Gnb4-IRES2-CreERT2/wt;Ai140(TIT2L-GFP-ICL-tTA2)/wt	F	CTXsp	GFP-positive	2018-01-11	left			R8S4-180131	Car3 6
SM-GE66U_S098_E1-50	361252	Gnb4-IRES2-CreERT2/wt;Ai140(TIT2L-GFP-ICL-tTA2)/wt	F	CTXsp	GFP-positive	2018-01-11	left			R8S4-180131	Car3 6
SM-GE66U_S099_E1-50	361252	Gnb4-IRES2-CreERT2/wt;Ai140(TIT2L-GFP-ICL-tTA2)/wt	F	CTXsp	GFP-positive	2018-01-11	left			R8S4-180131	Car3 6
SM-GE66U_S100_E1-50	361252	Gnb4-IRES2-CreERT2/wt;Ai140(TIT2L-GFP-ICL-tTA2)/wt	F	CTXsp	GFP-positive	2018-01-11	left			R8S4-180131	Car3 6
SM-GE66U_S101_E1-50	361252	Gnb4-IRES2-CreERT2/wt;Ai140(TIT2L-GFP-ICL-tTA2)/wt	F	CTXsp	GFP-positive	2018-01-11	left			R8S4-180131	Car3 6
SM-GE66U_S102_E1-50	361252	Gnb4-IRES2-CreERT2/wt;Ai140(TIT2L-GFP-ICL-tTA2)/wt	F	CTXsp	GFP-positive	2018-01-11	left			R8S4-180131	Car3 6
SM-GE66U_S103_E1-50	361252	Gnb4-IRES2-CreERT2/wt;Ai140(TIT2L-GFP-ICL-tTA2)/wt	F	CTXsp	GFP-positive	2018-01-11	left			R8S4-180131	Car3 6
SM-GE66U_S105_E1-50	361252	Gnb4-IRES2-CreERT2/wt;Ai140(TIT2L-GFP-ICL-tTA2)/wt	F	CTXsp	GFP-positive	2018-01-11	left			R8S4-180131	Car3 6
SM-GE66U_S106_E1-50	361252	Gnb4-IRES2-CreERT2/wt;Ai140(TIT2L-GFP-ICL-tTA2)/wt	F	CTXsp	GFP-positive	2018-01-11	left			R8S4-180131	Car3 6
SM-GE66U_S107_E1-50	361252	Gnb4-IRES2-CreERT2/wt;Ai140(TIT2L-GFP-ICL-tTA2)/wt	F	CTXsp	GFP-positive	2018-01-11	left			R8S4-180131	Car3 6
SM-GE66U_S108_E1-50	361252	Gnb4-IRES2-CreERT2/wt;Ai140(TIT2L-GFP-ICL-tTA2)/wt	F	CTXsp	GFP-positive	2018-01-11	left			R8S4-180131	Car3 6
SM-GE66U_S109_E1-50	361252	Gnb4-IRES2-CreERT2/wt;Ai140(TIT2L-GFP-ICL-tTA2)/wt	F	CTXsp	GFP-positive	2018-01-11	left			R8S4-180131	Car3 6
SM-GE66U_S110_E1-50	361252	Gnb4-IRES2-CreERT2/wt;Ai140(TIT2L-GFP-ICL-tTA2)/wt	F	CTXsp	GFP-positive	2018-01-11	left			R8S4-180131	Car3 6
SM-GE66U_S111_E1-50	361252	Gnb4-IRES2-CreERT2/wt;Ai140(TIT2L-GFP-ICL-tTA2)/wt	F	CTXsp	GFP-positive	2018-01-11	left			R8S4-180131	Car3 6
SM-GE66U_S112_E1-50	361252	Gnb4-IRES2-CreERT2/wt;Ai140(TIT2L-GFP-ICL-tTA2)/wt	F	CTXsp	GFP-positive	2018-01-11	left			R8S4-180131	Car3 6
SM-GE66U_S113_E1-50	361252	Gnb4-IRES2-CreERT2/wt;Ai140(TIT2L-GFP-ICL-tTA2)/wt	F	CTXsp	GFP-positive	2018-01-11	left			R8S4-180131	Car3 6
SM-GE66U_S114_E1-50	361252	Gnb4-IRES2-CreERT2/wt;Ai140(TIT2L-GFP-ICL-tTA2)/wt	F	CTXsp	GFP-positive	2018-01-11	left			R8S4-180131	Car3 6
SM-GE66U_S115_E1-50	361252	Gnb4-IRES2-CreERT2/wt;Ai140(TIT2L-GFP-ICL-tTA2)/wt	F	CTXsp	GFP-positive	2018-01-11	left			R8S4-180131	Car3 6
SM-GE66U_S116_E1-50	361252	Gnb4-IRES2-CreERT2/wt;Ai140(TIT2L-GFP-ICL-tTA2)/wt	F	CTXsp	GFP-positive	2018-01-11	left			R8S4-180131	Car3 6
SM-GE66U_S117_E1-50	361252	Gnb4-IRES2-CreERT2/wt;Ai140(TIT2L-GFP-ICL-tTA2)/wt	F	CTXsp	GFP-positive	2018-01-11	left			R8S4-180131	Car3 6
SM-GE66U_S118_E1-50	361252	Gnb4-IRES2-CreERT2/wt;Ai140(TIT2L-GFP-ICL-tTA2)/wt	F	CTXsp	GFP-positive	2018-01-11	left			R8S4-180131	Car3 6
SM-GE66U_S119_E1-50	361252	Gnb4-IRES2-CreERT2/wt;Ai140(TIT2L-GFP-ICL-tTA2)/wt	F	CTXsp	GFP-positive	2018-01-11	left			R8S4-180131	Car3 6
SM-GE66U_S120_E1-50	361252	Gnb4-IRES2-CreERT2/wt;Ai140(TIT2L-GFP-ICL-tTA2)/wt	F	CTXsp	GFP-positive	2018-01-11	left			R8S4-180131	Car3 6
SM-GE66U_S129_E1-50	361252	Gnb4-IRES2-CreERT2/wt;Ai140(TIT2L-GFP-ICL-tTA2)/wt	F	SSs	GFP-positive	2018-01-11	right			R8S4-180131	Car3 6
SM-GE66U_S130_E1-50	361252	Gnb4-IRES2-CreERT2/wt;Ai140(TIT2L-GFP-ICL-tTA2)/wt	F	SSs	GFP-positive	2018-01-11	right			R8S4-180131	Car3 6
SM-GE66U_S131_E1-50	361252	Gnb4-IRES2-CreERT2/wt;Ai140(TIT2L-GFP-ICL-tTA2)/wt	F	SSs	GFP-positive	2018-01-11	right			R8S4-180131	Car3 6
SM-GE66U_S132_E1-50	361252	Gnb4-IRES2-CreERT2/wt;Ai140(TIT2L-GFP-ICL-tTA2)/wt	F	SSs	GFP-positive	2018-01-11	right			R8S4-180131	Car3 1
SM-GE66U_S133_E1-50	361252	Gnb4-IRES2-CreERT2/wt;Ai140(TIT2L-GFP-ICL-tTA2)/wt	F	SSs	GFP-positive	2018-01-11	right			R8S4-180131	Car3 1
SM-GE66U_S134_E1-50	361252	Gnb4-IRES2-CreERT2/wt;Ai140(TIT2L-GFP-ICL-tTA2)/wt	F	SSs	GFP-positive	2018-01-11	right			R8S4-180131	Car3 1
SM-GE66U_S136_E1-50	361252	Gnb4-IRES2-CreERT2/wt;Ai140(TIT2L-GFP-ICL-tTA2)/wt	F	SSs	GFP-positive	2018-01-11	right			R8S4-180131	Car3 6
SM-GE66U_S137_E1-50	361252	Gnb4-IRES2-CreERT2/wt;Ai140(TIT2L-GFP-ICL-tTA2)/wt	F	SSs	GFP-positive	2018-01-11	right			R8S4-180131	Car3 6
SM-GE66U_S138_E1-50	361252	Gnb4-IRES2-CreERT2/wt;Ai140(TIT2L-GFP-ICL-tTA2)/wt	F	SSs	GFP-positive	2018-01-11	right			R8S4-180131	Car3 1
SM-GE66U_S139_E1-50	361252	Gnb4-IRES2-CreERT2/wt;Ai140(TIT2L-GFP-ICL-tTA2)/wt	F	SSs	GFP-positive	2018-01-11	right			R8S4-180131	Car3 6
SM-GE66U_S140_E1-50	361252	Gnb4-IRES2-CreERT2/wt;Ai140(TIT2L-GFP-ICL-tTA2)/wt	F	SSs	GFP-positive	2018-01-11	right			R8S4-180131	Car3 6
SM-GE66U_S141_E1-50	361252	Gnb4-IRES2-CreERT2/wt;Ai140(TIT2L-GFP-ICL-tTA2)/wt	F	SSs	GFP-positive	2018-01-11	right			R8S4-180131	Car3 1
SM-GE66U_S142_E1-50	361252	Gnb4-IRES2-CreERT2/wt;Ai140(TIT2L-GFP-ICL-tTA2)/wt	F	SSs	GFP-positive	2018-01-11	right			R8S4-180131	Car3 6
SM-GE66U_S143_E1-50	361252	Gnb4-IRES2-CreERT2/wt;Ai140(TIT2L-GFP-ICL-tTA2)/wt	F	SSs	GFP-positive	2018-01-11	right			R8S4-180131	Car3 6
SM-GE66U_S144_E1-50	361252	Gnb4-IRES2-CreERT2/wt;Ai140(TIT2L-GFP-ICL-tTA2)/wt	F	SSs	GFP-positive	2018-01-11	right			R8S4-180131	Car3 6
SM-GE66U_S145_E1-50	361252	Gnb4-IRES2-CreERT2/wt;Ai140(TIT2L-GFP-ICL-tTA2)/wt	F	SSs	GFP-positive	2018-01-11	right			R8S4-180131	Car3 6
SM-GE66U_S146_E1-50	361252	Gnb4-IRES2-CreERT2/wt;Ai140(TIT2L-GFP-ICL-tTA2)/wt	F	SSs	GFP-positive	2018-01-11	right			R8S4-180131	Car3 6
SM-GE66U_S147_E1-50	361252	Gnb4-IRES2-CreERT2/wt;Ai140(TIT2L-GFP-ICL-tTA2)/wt	F	SSs	GFP-positive	2018-01-11	right			R8S4-180131	Car3 6
SM-GE66U_S148_E1-50	361252	Gnb4-IRES2-CreERT2/wt;Ai140(TIT2L-GFP-ICL-tTA2)/wt	F	SSs	GFP-positive	2018-01-11	right			R8S4-180131	Car3 6
SM-GE66U_S149_E1-50	361252	Gnb4-IRES2-CreERT2/wt;Ai140(TIT2L-GFP-ICL-tTA2)/wt	F	SSs	GFP-positive	2018-01-11	right			R8S4-180131	Car3 1
SM-GE66U_S150_E1-50	361252	Gnb4-IRES2-CreERT2/wt;Ai140(TIT2L-GFP-ICL-tTA2)/wt	F	SSs	GFP-positive	2018-01-11	right			R8S4-180131	Car3 1
SM-GE66U_S151_E1-50	361252	Gnb4-IRES2-CreERT2/wt;Ai140(TIT2L-GFP-ICL-tTA2)/wt	F	SSs	GFP-positive	2018-01-11	right			R8S4-180131	Car3 6
SM-GE66U_S152_E1-50	361252	Gnb4-IRES2-CreERT2/wt;Ai140(TIT2L-GFP-ICL-tTA2)/wt	F	SSs	GFP-positive	2018-01-11	right			R8S4-180131	Car3 6
SM-GE66U_S153_E1-50	361252	Gnb4-IRES2-CreERT2/wt;Ai140(TIT2L-GFP-ICL-tTA2)/wt	F	SSs	GFP-positive	2018-01-11	left			R8S4-180131	Car3 6
SM-GE66U_S154_E1-50	361252	Gnb4-IRES2-CreERT2/wt;Ai140(TIT2L-GFP-ICL-tTA2)/wt	F	SSs	GFP-positive	2018-01-11	left			R8S4-180131	Car3 6
SM-GE66U_S155_E1-50	361252	Gnb4-IRES2-CreERT2/wt;Ai140(TIT2L-GFP-ICL-tTA2)/wt	F	SSs	GFP-positive	2018-01-11	left			R8S4-180131	Car3 6
SM-GE66U_S156_E1-50	361252	Gnb4-IRES2-CreERT2/wt;Ai140(TIT2L-GFP-ICL-tTA2)/wt	F	SSs	GFP-positive	2018-01-11	left			R8S4-180131	Car3 6
SM-GE66U_S157_E1-50	361252	Gnb4-IRES2-CreERT2/wt;Ai140(TIT2L-GFP-ICL-tTA2)/wt	F	SSs	GFP-positive	2018-01-11	left			R8S4-180131	Car3 6
SM-GE66U_S158_E1-50	361252	Gnb4-IRES2-CreERT2/wt;Ai140(TIT2L-GFP-ICL-tTA2)/wt	F	SSs	GFP-positive	2018-01-11	left			R8S4-180131	Car3 6
SM-GE66U_S159_E1-50	361252	Gnb4-IRES2-CreERT2/wt;Ai140(TIT2L-GFP-ICL-tTA2)/wt	F	SSs	GFP-positive	2018-01-11	left			R8S4-180131	Car3 6
SM-GE66U_S160_E1-50	361252	Gnb4-IRES2-CreERT2/wt;Ai140(TIT2L-GFP-ICL-tTA2)/wt	F	SSs	GFP-positive	2018-01-11	left			R8S4-180131	Car3 6
SM-GE66U_S161_E1-50	361252	Gnb4-IRES2-CreERT2/wt;Ai140(TIT2L-GFP-ICL-tTA2)/wt	F	SSs	GFP-positive	2018-01-11	left			R8S4-180131	Car3 6
SM-GE66U_S162_E1-50	361252	Gnb4-IRES2-CreERT2/wt;Ai140(TIT2L-GFP-ICL-tTA2)/wt	F	SSs	GFP-positive	2018-01-11	left			R8S4-180131	Car3 6
SM-GE66U_S163_E1-50	361252	Gnb4-IRES2-CreERT2/wt;Ai140(TIT2L-GFP-ICL-tTA2)/wt	F	SSs	GFP-positive	2018-01-11	left			R8S4-180131	Car3 6
SM-GE66U_S164_E1-50	361252	Gnb4-IRES2-CreERT2/wt;Ai140(TIT2L-GFP-ICL-tTA2)/wt	F	SSs	GFP-positive	2018-01-11	left			R8S4-180131	Car3 6
SM-GE66U_S165_E1-50	361252	Gnb4-IRES2-CreERT2/wt;Ai140(TIT2L-GFP-ICL-tTA2)/wt	F	SSs	GFP-positive	2018-01-11	left			R8S4-180131	Car3 6
SM-GE66U_S166_E1-50	361252	Gnb4-IRES2-CreERT2/wt;Ai140(TIT2L-GFP-ICL-tTA2)/wt	F	SSs	GFP-positive	2018-01-11	left			R8S4-180131	Car3 6
SM-GE66U_S167_E1-50	361252	Gnb4-IRES2-CreERT2/wt;Ai140(TIT2L-GFP-ICL-tTA2)/wt	F	SSs	GFP-positive	2018-01-11	left			R8S4-180131	Car3 6
SM-GE66U_S168_E1-50	361252	Gnb4-IRES2-CreERT2/wt;Ai140(TIT2L-GFP-ICL-tTA2)/wt	F	SSs	GFP-positive	2018-01-11	left			R8S4-180131	Car3 6
SM-GE66U_S169_E1-50	361252	Gnb4-IRES2-CreERT2/wt;Ai140(TIT2L-GFP-ICL-tTA2)/wt	F	SSs	GFP-positive	2018-01-11	right			R8S4-180131	Car3 6
SM-GE66U_S170_E1-50	361252	Gnb4-IRES2-CreERT2/wt;Ai140(TIT2L-GFP-ICL-tTA2)/wt	F	SSs	GFP-positive	2018-01-11	right			R8S4-180131	Car3 6
SM-GE66U_S171_E1-50	361252	Gnb4-IRES2-CreERT2/wt;Ai140(TIT2L-GFP-ICL-tTA2)/wt	F	SSs	GFP-positive	2018-01-11	right			R8S4-180131	Car3 1
SM-GE66U_S172_E1-50	361252	Gnb4-IRES2-CreERT2/wt;Ai140(TIT2L-GFP-ICL-tTA2)/wt	F	SSs	GFP-positive	2018-01-11	right			R8S4-180131	Car3 6
SM-GE66U_S173_E1-50	361252	Gnb4-IRES2-CreERT2/wt;Ai140(TIT2L-GFP-ICL-tTA2)/wt	F	SSs	GFP-positive	2018-01-11	right			R8S4-180131	Car3 6
SM-GE66U_S174_E1-50	361252	Gnb4-IRES2-CreERT2/wt;Ai140(TIT2L-GFP-ICL-tTA2)/wt	F	SSs	GFP-positive	2018-01-11	right			R8S4-180131	Car3 6
SM-GE66U_S175_E1-50	361252	Gnb4-IRES2-CreERT2/wt;Ai140(TIT2L-GFP-ICL-tTA2)/wt	F	SSs	GFP-positive	2018-01-11	right			R8S4-180131	Car3 1
SM-GE66U_S176_E1-50	361252	Gnb4-IRES2-CreERT2/wt;Ai140(TIT2L-GFP-ICL-tTA2)/wt	F	SSs	GFP-positive	2018-01-11	right			R8S4-180131	Car3 6
SM-GE66V_S001_E1-50	361252	Gnb4-IRES2-CreERT2/wt;Ai140(TIT2L-GFP-ICL-tTA2)/wt	F	CTXsp	GFP-positive	2018-01-11	right			R8S4-180131	Car3 6
SM-GE66V_S002_E1-50	361252	Gnb4-IRES2-CreERT2/wt;Ai140(TIT2L-GFP-ICL-tTA2)/wt	F	CTXsp	GFP-positive	2018-01-11	right			R8S4-180131	Car3 6
SM-GE66V_S003_E1-50	361252	Gnb4-IRES2-CreERT2/wt;Ai140(TIT2L-GFP-ICL-tTA2)/wt	F	CTXsp	GFP-positive	2018-01-11	right			R8S4-180131	Car3 6
SM-GE66V_S004_E1-50	361252	Gnb4-IRES2-CreERT2/wt;Ai140(TIT2L-GFP-ICL-tTA2)/wt	F	CTXsp	GFP-positive	2018-01-11	right			R8S4-180131	Car3 6
SM-GE66V_S005_E1-50	361252	Gnb4-IRES2-CreERT2/wt;Ai140(TIT2L-GFP-ICL-tTA2)/wt	F	CTXsp	GFP-positive	2018-01-11	right			R8S4-180131	Car3 6
SM-GE66V_S006_E1-50	361252	Gnb4-IRES2-CreERT2/wt;Ai140(TIT2L-GFP-ICL-tTA2)/wt	F	CTXsp	GFP-positive	2018-01-11	right			R8S4-180131	Car3 6
SM-GE66V_S007_E1-50	361252	Gnb4-IRES2-CreERT2/wt;Ai140(TIT2L-GFP-ICL-tTA2)/wt	F	CTXsp	GFP-positive	2018-01-11	right			R8S4-180131	Car3 6
SM-GE66V_S008_E1-50	361252	Gnb4-IRES2-CreERT2/wt;Ai140(TIT2L-GFP-ICL-tTA2)/wt	F	CTXsp	GFP-positive	2018-01-11	right			R8S4-180131	Car3 6
SM-GE66V_S009_E1-50	361252	Gnb4-IRES2-CreERT2/wt;Ai140(TIT2L-GFP-ICL-tTA2)/wt	F	CTXsp	GFP-positive	2018-01-11	right			R8S4-180131	Car3 6
SM-GE66V_S010_E1-50	361252	Gnb4-IRES2-CreERT2/wt;Ai140(TIT2L-GFP-ICL-tTA2)/wt	F	CTXsp	GFP-positive	2018-01-11	right			R8S4-180131	Car3 6
SM-GE66V_S011_E1-50	361252	Gnb4-IRES2-CreERT2/wt;Ai140(TIT2L-GFP-ICL-tTA2)/wt	F	CTXsp	GFP-positive	2018-01-11	right			R8S4-180131	Car3 6
SM-GE66V_S012_E1-50	361252	Gnb4-IRES2-CreERT2/wt;Ai140(TIT2L-GFP-ICL-tTA2)/wt	F	CTXsp	GFP-positive	2018-01-11	right			R8S4-180131	Car3 6
SM-GE66V_S013_E1-50	361252	Gnb4-IRES2-CreERT2/wt;Ai140(TIT2L-GFP-ICL-tTA2)/wt	F	CTXsp	GFP-positive	2018-01-11	right			R8S4-180131	Car3 6
SM-GE66V_S014_E1-50	361252	Gnb4-IRES2-CreERT2/wt;Ai140(TIT2L-GFP-ICL-tTA2)/wt	F	CTXsp	GFP-positive	2018-01-11	right			R8S4-180131	Car3 6
SM-GE66V_S015_E1-50	361252	Gnb4-IRES2-CreERT2/wt;Ai140(TIT2L-GFP-ICL-tTA2)/wt	F	CTXsp	GFP-positive	2018-01-11	right			R8S4-180131	Car3 6
SM-GE66V_S016_E1-50	361252	Gnb4-IRES2-CreERT2/wt;Ai140(TIT2L-GFP-ICL-tTA2)/wt	F	CTXsp	GFP-positive	2018-01-11	right			R8S4-180131	Car3 6
SM-GE66V_S017_E1-50	361252	Gnb4-IRES2-CreERT2/wt;Ai140(TIT2L-GFP-ICL-tTA2)/wt	F	CTXsp	GFP-positive	2018-01-11	right			R8S4-180131	Car3 6
SM-GE66V_S018_E1-50	361252	Gnb4-IRES2-CreERT2/wt;Ai140(TIT2L-GFP-ICL-tTA2)/wt	F	CTXsp	GFP-positive	2018-01-11	right			R8S4-180131	Car3 6
SM-GE66V_S019_E1-50	361252	Gnb4-IRES2-CreERT2/wt;Ai140(TIT2L-GFP-ICL-tTA2)/wt	F	CTXsp	GFP-positive	2018-01-11	right			R8S4-180131	Car3 6
SM-GE66V_S020_E1-50	361252	Gnb4-IRES2-CreERT2/wt;Ai140(TIT2L-GFP-ICL-tTA2)/wt	F	CTXsp	GFP-positive	2018-01-11	right			R8S4-180131	Car3 6
SM-GE66V_S021_E1-50	361252	Gnb4-IRES2-CreERT2/wt;Ai140(TIT2L-GFP-ICL-tTA2)/wt	F	CTXsp	GFP-positive	2018-01-11	right			R8S4-180131	Car3 6
SM-GE66V_S022_E1-50	361252	Gnb4-IRES2-CreERT2/wt;Ai140(TIT2L-GFP-ICL-tTA2)/wt	F	CTXsp	GFP-positive	2018-01-11	right			R8S4-180131	Car3 6
SM-GE66V_S023_E1-50	361252	Gnb4-IRES2-CreERT2/wt;Ai140(TIT2L-GFP-ICL-tTA2)/wt	F	CTXsp	GFP-positive	2018-01-11	right			R8S4-180131	Car3 6
SM-GE66V_S024_E1-50	361252	Gnb4-IRES2-CreERT2/wt;Ai140(TIT2L-GFP-ICL-tTA2)/wt	F	CTXsp	GFP-positive	2018-01-11	right			R8S4-180131	Car3 6
SM-GE66V_S025_E1-50	361252	Gnb4-IRES2-CreERT2/wt;Ai140(TIT2L-GFP-ICL-tTA2)/wt	F	CTXsp	GFP-positive	2018-01-11	left			R8S4-180131	Car3 6
SM-GE66V_S026_E1-50	361252	Gnb4-IRES2-CreERT2/wt;Ai140(TIT2L-GFP-ICL-tTA2)/wt	F	CTXsp	GFP-positive	2018-01-11	left			R8S4-180131	Car3 6
SM-GE66V_S027_E1-50	361252	Gnb4-IRES2-CreERT2/wt;Ai140(TIT2L-GFP-ICL-tTA2)/wt	F	CTXsp	GFP-positive	2018-01-11	left			R8S4-180131	Car3 6
SM-GE66V_S028_E1-50	361252	Gnb4-IRES2-CreERT2/wt;Ai140(TIT2L-GFP-ICL-tTA2)/wt	F	CTXsp	GFP-positive	2018-01-11	left			R8S4-180131	Car3 6
SM-GE66V_S029_E1-50	361252	Gnb4-IRES2-CreERT2/wt;Ai140(TIT2L-GFP-ICL-tTA2)/wt	F	CTXsp	GFP-positive	2018-01-11	left			R8S4-180131	Car3 6
SM-GE66V_S030_E1-50	361252	Gnb4-IRES2-CreERT2/wt;Ai140(TIT2L-GFP-ICL-tTA2)/wt	F	CTXsp	GFP-positive	2018-01-11	left			R8S4-180131	Car3 6
SM-GE66V_S031_E1-50	361252	Gnb4-IRES2-CreERT2/wt;Ai140(TIT2L-GFP-ICL-tTA2)/wt	F	CTXsp	GFP-positive	2018-01-11	left			R8S4-180131	Car3 6
SM-GE66V_S032_E1-50	361252	Gnb4-IRES2-CreERT2/wt;Ai140(TIT2L-GFP-ICL-tTA2)/wt	F	CTXsp	GFP-positive	2018-01-11	left			R8S4-180131	Car3 6
SM-GE66V_S041_E1-50	361252	Gnb4-IRES2-CreERT2/wt;Ai140(TIT2L-GFP-ICL-tTA2)/wt	F	CTXsp	GFP-positive	2018-01-11	left			R8S4-180131	Car3 6
SM-GE66V_S042_E1-50	361252	Gnb4-IRES2-CreERT2/wt;Ai140(TIT2L-GFP-ICL-tTA2)/wt	F	CTXsp	GFP-positive	2018-01-11	left			R8S4-180131	Car3 6
SM-GE66V_S044_E1-50	361252	Gnb4-IRES2-CreERT2/wt;Ai140(TIT2L-GFP-ICL-tTA2)/wt	F	CTXsp	GFP-positive	2018-01-11	left			R8S4-180131	Car3 6
SM-GE66V_S045_E1-50	361252	Gnb4-IRES2-CreERT2/wt;Ai140(TIT2L-GFP-ICL-tTA2)/wt	F	CTXsp	GFP-positive	2018-01-11	left			R8S4-180131	Car3 6
SM-GE66V_S046_E1-50	361252	Gnb4-IRES2-CreERT2/wt;Ai140(TIT2L-GFP-ICL-tTA2)/wt	F	CTXsp	GFP-positive	2018-01-11	left			R8S4-180131	Car3 6
SM-GE66V_S047_E1-50	361252	Gnb4-IRES2-CreERT2/wt;Ai140(TIT2L-GFP-ICL-tTA2)/wt	F	CTXsp	GFP-positive	2018-01-11	left			R8S4-180131	Car3 6
SM-GE66V_S048_E1-50	361252	Gnb4-IRES2-CreERT2/wt;Ai140(TIT2L-GFP-ICL-tTA2)/wt	F	CTXsp	GFP-positive	2018-01-11	left			R8S4-180131	Car3 6
SM-GE66V_S049_E1-50	361252	Gnb4-IRES2-CreERT2/wt;Ai140(TIT2L-GFP-ICL-tTA2)/wt	F	CTXsp	GFP-positive	2018-01-11	right			R8S4-180131	Car3 6
SM-GE66V_S050_E1-50	361252	Gnb4-IRES2-CreERT2/wt;Ai140(TIT2L-GFP-ICL-tTA2)/wt	F	CTXsp	GFP-positive	2018-01-11	right			R8S4-180131	Car3 6
SM-GE66V_S051_E1-50	361252	Gnb4-IRES2-CreERT2/wt;Ai140(TIT2L-GFP-ICL-tTA2)/wt	F	CTXsp	GFP-positive	2018-01-11	right			R8S4-180131	Car3 6
SM-GE66V_S052_E1-50	361252	Gnb4-IRES2-CreERT2/wt;Ai140(TIT2L-GFP-ICL-tTA2)/wt	F	CTXsp	GFP-positive	2018-01-11	right			R8S4-180131	Car3 6
SM-GE66V_S053_E1-50	361252	Gnb4-IRES2-CreERT2/wt;Ai140(TIT2L-GFP-ICL-tTA2)/wt	F	CTXsp	GFP-positive	2018-01-11	right			R8S4-180131	Car3 6
SM-GE66V_S054_E1-50	361252	Gnb4-IRES2-CreERT2/wt;Ai140(TIT2L-GFP-ICL-tTA2)/wt	F	CTXsp	GFP-positive	2018-01-11	right			R8S4-180131	Car3 6
SM-GE66V_S055_E1-50	361252	Gnb4-IRES2-CreERT2/wt;Ai140(TIT2L-GFP-ICL-tTA2)/wt	F	CTXsp	GFP-positive	2018-01-11	right			R8S4-180131	Car3 1
SM-GE66V_S056_E1-50	361252	Gnb4-IRES2-CreERT2/wt;Ai140(TIT2L-GFP-ICL-tTA2)/wt	F	CTXsp	GFP-positive	2018-01-11	right			R8S4-180131	Car3 6
SM-GE66V_S057_E1-50	361252	Gnb4-IRES2-CreERT2/wt;Ai140(TIT2L-GFP-ICL-tTA2)/wt	F	SSs	GFP-positive	2018-01-11	right			R8S4-180131	Car3 6
SM-GE66V_S058_E1-50	361252	Gnb4-IRES2-CreERT2/wt;Ai140(TIT2L-GFP-ICL-tTA2)/wt	F	SSs	GFP-positive	2018-01-11	right			R8S4-180131	Car3 6
SM-GE66V_S059_E1-50	361252	Gnb4-IRES2-CreERT2/wt;Ai140(TIT2L-GFP-ICL-tTA2)/wt	F	SSs	GFP-positive	2018-01-11	right			R8S4-180131	Car3 6
SM-GE66V_S060_E1-50	361252	Gnb4-IRES2-CreERT2/wt;Ai140(TIT2L-GFP-ICL-tTA2)/wt	F	SSs	GFP-positive	2018-01-11	right			R8S4-180131	Car3 6
SM-GE66V_S061_E1-50	361252	Gnb4-IRES2-CreERT2/wt;Ai140(TIT2L-GFP-ICL-tTA2)/wt	F	SSs	GFP-positive	2018-01-11	right			R8S4-180131	Car3 1
SM-GE66V_S062_E1-50	361252	Gnb4-IRES2-CreERT2/wt;Ai140(TIT2L-GFP-ICL-tTA2)/wt	F	SSs	GFP-positive	2018-01-11	right			R8S4-180131	Car3 6
SM-GE66V_S063_E1-50	361252	Gnb4-IRES2-CreERT2/wt;Ai140(TIT2L-GFP-ICL-tTA2)/wt	F	SSs	GFP-positive	2018-01-11	right			R8S4-180131	Car3 6
SM-GE66V_S064_E1-50	361252	Gnb4-IRES2-CreERT2/wt;Ai140(TIT2L-GFP-ICL-tTA2)/wt	F	SSs	GFP-positive	2018-01-11	right			R8S4-180131	Car3 6
SM-GE66V_S065_E1-50	361252	Gnb4-IRES2-CreERT2/wt;Ai140(TIT2L-GFP-ICL-tTA2)/wt	F	SSs	GFP-positive	2018-01-11	right			R8S4-180131	Car3 6
SM-GE66V_S066_E1-50	361252	Gnb4-IRES2-CreERT2/wt;Ai140(TIT2L-GFP-ICL-tTA2)/wt	F	SSs	GFP-positive	2018-01-11	right			R8S4-180131	Car3 1
SM-GE66V_S067_E1-50	361252	Gnb4-IRES2-CreERT2/wt;Ai140(TIT2L-GFP-ICL-tTA2)/wt	F	SSs	GFP-positive	2018-01-11	right			R8S4-180131	Car3 6
SM-GE66V_S068_E1-50	361252	Gnb4-IRES2-CreERT2/wt;Ai140(TIT2L-GFP-ICL-tTA2)/wt	F	SSs	GFP-positive	2018-01-11	right			R8S4-180131	Car3 1
SM-GE66V_S069_E1-50	361252	Gnb4-IRES2-CreERT2/wt;Ai140(TIT2L-GFP-ICL-tTA2)/wt	F	SSs	GFP-positive	2018-01-11	right			R8S4-180131	Car3 6
SM-GE66V_S070_E1-50	361252	Gnb4-IRES2-CreERT2/wt;Ai140(TIT2L-GFP-ICL-tTA2)/wt	F	SSs	GFP-positive	2018-01-11	right			R8S4-180131	Car3 6
SM-GE66V_S071_E1-50	361252	Gnb4-IRES2-CreERT2/wt;Ai140(TIT2L-GFP-ICL-tTA2)/wt	F	SSs	GFP-positive	2018-01-11	right			R8S4-180131	Car3 6
SM-GE66V_S072_E1-50	361252	Gnb4-IRES2-CreERT2/wt;Ai140(TIT2L-GFP-ICL-tTA2)/wt	F	SSs	GFP-positive	2018-01-11	right			R8S4-180131	Car3 6
SM-GE66V_S097_E1-50	361252	Gnb4-IRES2-CreERT2/wt;Ai140(TIT2L-GFP-ICL-tTA2)/wt	F	SSs	GFP-positive	2018-01-11	left			R8S4-180131	Car3 6
SM-GE66V_S098_E1-50	361252	Gnb4-IRES2-CreERT2/wt;Ai140(TIT2L-GFP-ICL-tTA2)/wt	F	SSs	GFP-positive	2018-01-11	left			R8S4-180131	Car3 6
SM-GE66V_S099_E1-50	361252	Gnb4-IRES2-CreERT2/wt;Ai140(TIT2L-GFP-ICL-tTA2)/wt	F	SSs	GFP-positive	2018-01-11	left			R8S4-180131	Car3 6
SM-GE66V_S100_E1-50	361252	Gnb4-IRES2-CreERT2/wt;Ai140(TIT2L-GFP-ICL-tTA2)/wt	F	SSs	GFP-positive	2018-01-11	left			R8S4-180131	Car3 6
SM-GE66V_S101_E1-50	361252	Gnb4-IRES2-CreERT2/wt;Ai140(TIT2L-GFP-ICL-tTA2)/wt	F	SSs	GFP-positive	2018-01-11	left			R8S4-180131	Car3 6
SM-GE66V_S103_E1-50	361252	Gnb4-IRES2-CreERT2/wt;Ai140(TIT2L-GFP-ICL-tTA2)/wt	F	SSs	GFP-positive	2018-01-11	left			R8S4-180131	Car3 6
SM-GE66V_S104_E1-50	361252	Gnb4-IRES2-CreERT2/wt;Ai140(TIT2L-GFP-ICL-tTA2)/wt	F	SSs	GFP-positive	2018-01-11	left			R8S4-180131	Car3 6
SM-GE66V_S105_E1-50	361252	Gnb4-IRES2-CreERT2/wt;Ai140(TIT2L-GFP-ICL-tTA2)/wt	F	SSs	GFP-positive	2018-01-11	left			R8S4-180131	Car3 6
SM-GE66V_S106_E1-50	361252	Gnb4-IRES2-CreERT2/wt;Ai140(TIT2L-GFP-ICL-tTA2)/wt	F	SSs	GFP-positive	2018-01-11	left			R8S4-180131	Car3 6
SM-GE66V_S107_E1-50	361252	Gnb4-IRES2-CreERT2/wt;Ai140(TIT2L-GFP-ICL-tTA2)/wt	F	SSs	GFP-positive	2018-01-11	left			R8S4-180131	Car3 6
SM-GE66V_S108_E1-50	361252	Gnb4-IRES2-CreERT2/wt;Ai140(TIT2L-GFP-ICL-tTA2)/wt	F	SSs	GFP-positive	2018-01-11	left			R8S4-180131	Car3 6
SM-GE66V_S109_E1-50	361252	Gnb4-IRES2-CreERT2/wt;Ai140(TIT2L-GFP-ICL-tTA2)/wt	F	SSs	GFP-positive	2018-01-11	left			R8S4-180131	Car3 6
SM-GE66V_S110_E1-50	361252	Gnb4-IRES2-CreERT2/wt;Ai140(TIT2L-GFP-ICL-tTA2)/wt	F	SSs	GFP-positive	2018-01-11	left			R8S4-180131	Car3 6
SM-GE66V_S111_E1-50	361252	Gnb4-IRES2-CreERT2/wt;Ai140(TIT2L-GFP-ICL-tTA2)/wt	F	SSs	GFP-positive	2018-01-11	left			R8S4-180131	Car3 6
SM-GE66V_S112_E1-50	361252	Gnb4-IRES2-CreERT2/wt;Ai140(TIT2L-GFP-ICL-tTA2)/wt	F	SSs	GFP-positive	2018-01-11	left			R8S4-180131	Car3 6
SM-GE66V_S113_E1-50	361252	Gnb4-IRES2-CreERT2/wt;Ai140(TIT2L-GFP-ICL-tTA2)/wt	F	SSs	GFP-positive	2018-01-11	left			R8S4-180131	Car3 6
SM-GE66V_S114_E1-50	361252	Gnb4-IRES2-CreERT2/wt;Ai140(TIT2L-GFP-ICL-tTA2)/wt	F	SSs	GFP-positive	2018-01-11	left			R8S4-180131	Car3 6
SM-GE66V_S115_E1-50	361252	Gnb4-IRES2-CreERT2/wt;Ai140(TIT2L-GFP-ICL-tTA2)/wt	F	SSs	GFP-positive	2018-01-11	left			R8S4-180131	Car3 6
SM-GE66V_S116_E1-50	361252	Gnb4-IRES2-CreERT2/wt;Ai140(TIT2L-GFP-ICL-tTA2)/wt	F	SSs	GFP-positive	2018-01-11	left			R8S4-180131	Car3 6
SM-GE66V_S117_E1-50	361252	Gnb4-IRES2-CreERT2/wt;Ai140(TIT2L-GFP-ICL-tTA2)/wt	F	SSs	GFP-positive	2018-01-11	left			R8S4-180131	Car3 6
SM-GE66V_S118_E1-50	361252	Gnb4-IRES2-CreERT2/wt;Ai140(TIT2L-GFP-ICL-tTA2)/wt	F	SSs	GFP-positive	2018-01-11	left			R8S4-180131	Car3 6
SM-GE66V_S119_E1-50	361252	Gnb4-IRES2-CreERT2/wt;Ai140(TIT2L-GFP-ICL-tTA2)/wt	F	SSs	GFP-positive	2018-01-11	left			R8S4-180131	Car3 6
SM-GE66V_S120_E1-50	361252	Gnb4-IRES2-CreERT2/wt;Ai140(TIT2L-GFP-ICL-tTA2)/wt	F	SSs	GFP-positive	2018-01-11	left			R8S4-180131	Car3 6
SM-GE66V_S121_E1-50	361252	Gnb4-IRES2-CreERT2/wt;Ai140(TIT2L-GFP-ICL-tTA2)/wt	F	CTXsp	GFP-positive	2018-01-11	right			R8S4-180131	Car3 6
SM-GE66V_S122_E1-50	361252	Gnb4-IRES2-CreERT2/wt;Ai140(TIT2L-GFP-ICL-tTA2)/wt	F	CTXsp	GFP-positive	2018-01-11	right			R8S4-180131	Car3 6
SM-GE66V_S123_E1-50	361252	Gnb4-IRES2-CreERT2/wt;Ai140(TIT2L-GFP-ICL-tTA2)/wt	F	CTXsp	GFP-positive	2018-01-11	right			R8S4-180131	Car3 6
SM-GE66V_S124_E1-50	361252	Gnb4-IRES2-CreERT2/wt;Ai140(TIT2L-GFP-ICL-tTA2)/wt	F	CTXsp	GFP-positive	2018-01-11	right			R8S4-180131	Car3 6
SM-GE66V_S125_E1-50	361252	Gnb4-IRES2-CreERT2/wt;Ai140(TIT2L-GFP-ICL-tTA2)/wt	F	CTXsp	GFP-positive	2018-01-11	right			R8S4-180131	Car3 6
SM-GE66V_S126_E1-50	361252	Gnb4-IRES2-CreERT2/wt;Ai140(TIT2L-GFP-ICL-tTA2)/wt	F	CTXsp	GFP-positive	2018-01-11	right			R8S4-180131	Car3 6
SM-GE66V_S127_E1-50	361252	Gnb4-IRES2-CreERT2/wt;Ai140(TIT2L-GFP-ICL-tTA2)/wt	F	CTXsp	GFP-positive	2018-01-11	right			R8S4-180131	Car3 6
SM-GE66V_S128_E1-50	361252	Gnb4-IRES2-CreERT2/wt;Ai140(TIT2L-GFP-ICL-tTA2)/wt	F	CTXsp	GFP-positive	2018-01-11	right			R8S4-180131	Car3 6
SM-GE66V_S129_E1-50	361252	Gnb4-IRES2-CreERT2/wt;Ai140(TIT2L-GFP-ICL-tTA2)/wt	F	CTXsp	GFP-positive	2018-01-11	right			R8S4-180131	Car3 6
SM-GE66V_S130_E1-50	361252	Gnb4-IRES2-CreERT2/wt;Ai140(TIT2L-GFP-ICL-tTA2)/wt	F	CTXsp	GFP-positive	2018-01-11	right			R8S4-180131	Car3 6
SM-GE66V_S131_E1-50	361252	Gnb4-IRES2-CreERT2/wt;Ai140(TIT2L-GFP-ICL-tTA2)/wt	F	CTXsp	GFP-positive	2018-01-11	right			R8S4-180131	Car3 6
SM-GE66V_S132_E1-50	361252	Gnb4-IRES2-CreERT2/wt;Ai140(TIT2L-GFP-ICL-tTA2)/wt	F	CTXsp	GFP-positive	2018-01-11	right			R8S4-180131	Car3 6
SM-GE66V_S133_E1-50	361252	Gnb4-IRES2-CreERT2/wt;Ai140(TIT2L-GFP-ICL-tTA2)/wt	F	CTXsp	GFP-positive	2018-01-11	right			R8S4-180131	Car3 6
SM-GE66V_S134_E1-50	361252	Gnb4-IRES2-CreERT2/wt;Ai140(TIT2L-GFP-ICL-tTA2)/wt	F	CTXsp	GFP-positive	2018-01-11	right			R8S4-180131	Car3 6
SM-GE66V_S135_E1-50	361252	Gnb4-IRES2-CreERT2/wt;Ai140(TIT2L-GFP-ICL-tTA2)/wt	F	CTXsp	GFP-positive	2018-01-11	right			R8S4-180131	Car3 6
SM-GE66V_S136_E1-50	361252	Gnb4-IRES2-CreERT2/wt;Ai140(TIT2L-GFP-ICL-tTA2)/wt	F	CTXsp	GFP-positive	2018-01-11	right			R8S4-180131	Car3 6
SM-GE66V_S145_E1-50	361252	Gnb4-IRES2-CreERT2/wt;Ai140(TIT2L-GFP-ICL-tTA2)/wt	F	SSs	GFP-positive	2018-01-11	left			R8S4-180131	Car3 6
SM-GE66V_S146_E1-50	361252	Gnb4-IRES2-CreERT2/wt;Ai140(TIT2L-GFP-ICL-tTA2)/wt	F	SSs	GFP-positive	2018-01-11	left			R8S4-180131	Car3 6
SM-GE66V_S147_E1-50	361252	Gnb4-IRES2-CreERT2/wt;Ai140(TIT2L-GFP-ICL-tTA2)/wt	F	SSs	GFP-positive	2018-01-11	left			R8S4-180131	Car3 6
SM-GE66V_S148_E1-50	361252	Gnb4-IRES2-CreERT2/wt;Ai140(TIT2L-GFP-ICL-tTA2)/wt	F	SSs	GFP-positive	2018-01-11	left			R8S4-180131	Car3 6
SM-GE66V_S149_E1-50	361252	Gnb4-IRES2-CreERT2/wt;Ai140(TIT2L-GFP-ICL-tTA2)/wt	F	SSs	GFP-positive	2018-01-11	left			R8S4-180131	Car3 6
SM-GE66V_S150_E1-50	361252	Gnb4-IRES2-CreERT2/wt;Ai140(TIT2L-GFP-ICL-tTA2)/wt	F	SSs	GFP-positive	2018-01-11	left			R8S4-180131	Car3 6
SM-GE66V_S151_E1-50	361252	Gnb4-IRES2-CreERT2/wt;Ai140(TIT2L-GFP-ICL-tTA2)/wt	F	SSs	GFP-positive	2018-01-11	left			R8S4-180131	Car3 6
SM-GE66V_S152_E1-50	361252	Gnb4-IRES2-CreERT2/wt;Ai140(TIT2L-GFP-ICL-tTA2)/wt	F	SSs	GFP-positive	2018-01-11	left			R8S4-180131	Car3 6
SM-GE66W_S025_E1-50	366355	Gnb4-IRES2-CreERT2/wt;Ai82(TITL-GFP)/wt;Ai140(TIT2L-GFP-ICL-tTA2)/wt	F	CTXsp	GFP-positive	2018-01-12	left			R8S4-180131	Car3 6
SM-GE66W_S026_E1-50	366355	Gnb4-IRES2-CreERT2/wt;Ai82(TITL-GFP)/wt;Ai140(TIT2L-GFP-ICL-tTA2)/wt	F	CTXsp	GFP-positive	2018-01-12	left			R8S4-180131	Car3 6
SM-GE66W_S027_E1-50	366355	Gnb4-IRES2-CreERT2/wt;Ai82(TITL-GFP)/wt;Ai140(TIT2L-GFP-ICL-tTA2)/wt	F	CTXsp	GFP-positive	2018-01-12	left			R8S4-180131	Car3 6
SM-GE66W_S028_E1-50	366355	Gnb4-IRES2-CreERT2/wt;Ai82(TITL-GFP)/wt;Ai140(TIT2L-GFP-ICL-tTA2)/wt	F	CTXsp	GFP-positive	2018-01-12	left			R8S4-180131	Car3 6
SM-GE66W_S029_E1-50	366355	Gnb4-IRES2-CreERT2/wt;Ai82(TITL-GFP)/wt;Ai140(TIT2L-GFP-ICL-tTA2)/wt	F	CTXsp	GFP-positive	2018-01-12	left			R8S4-180131	Car3 6
SM-GE66W_S030_E1-50	366355	Gnb4-IRES2-CreERT2/wt;Ai82(TITL-GFP)/wt;Ai140(TIT2L-GFP-ICL-tTA2)/wt	F	CTXsp	GFP-positive	2018-01-12	left			R8S4-180131	Car3 6
SM-GE66W_S031_E1-50	366355	Gnb4-IRES2-CreERT2/wt;Ai82(TITL-GFP)/wt;Ai140(TIT2L-GFP-ICL-tTA2)/wt	F	CTXsp	GFP-positive	2018-01-12	left			R8S4-180131	Car3 6
SM-GE66W_S032_E1-50	366355	Gnb4-IRES2-CreERT2/wt;Ai82(TITL-GFP)/wt;Ai140(TIT2L-GFP-ICL-tTA2)/wt	F	CTXsp	GFP-positive	2018-01-12	left			R8S4-180131	Car3 6
SM-GE66W_S033_E1-50	366355	Gnb4-IRES2-CreERT2/wt;Ai82(TITL-GFP)/wt;Ai140(TIT2L-GFP-ICL-tTA2)/wt	F	CTXsp	GFP-positive	2018-01-12	left			R8S4-180131	Car3 6
SM-GE66W_S034_E1-50	366355	Gnb4-IRES2-CreERT2/wt;Ai82(TITL-GFP)/wt;Ai140(TIT2L-GFP-ICL-tTA2)/wt	F	CTXsp	GFP-positive	2018-01-12	left			R8S4-180131	Car3 6
SM-GE66W_S035_E1-50	366355	Gnb4-IRES2-CreERT2/wt;Ai82(TITL-GFP)/wt;Ai140(TIT2L-GFP-ICL-tTA2)/wt	F	CTXsp	GFP-positive	2018-01-12	left			R8S4-180131	Car3 6
SM-GE66W_S036_E1-50	366355	Gnb4-IRES2-CreERT2/wt;Ai82(TITL-GFP)/wt;Ai140(TIT2L-GFP-ICL-tTA2)/wt	F	CTXsp	GFP-positive	2018-01-12	left			R8S4-180131	Car3 6
SM-GE66W_S037_E1-50	366355	Gnb4-IRES2-CreERT2/wt;Ai82(TITL-GFP)/wt;Ai140(TIT2L-GFP-ICL-tTA2)/wt	F	CTXsp	GFP-positive	2018-01-12	left			R8S4-180131	Car3 6
SM-GE66W_S038_E1-50	366355	Gnb4-IRES2-CreERT2/wt;Ai82(TITL-GFP)/wt;Ai140(TIT2L-GFP-ICL-tTA2)/wt	F	CTXsp	GFP-positive	2018-01-12	left			R8S4-180131	Car3 6
SM-GE66W_S039_E1-50	366355	Gnb4-IRES2-CreERT2/wt;Ai82(TITL-GFP)/wt;Ai140(TIT2L-GFP-ICL-tTA2)/wt	F	CTXsp	GFP-positive	2018-01-12	left			R8S4-180131	Car3 6
SM-GE66W_S040_E1-50	366355	Gnb4-IRES2-CreERT2/wt;Ai82(TITL-GFP)/wt;Ai140(TIT2L-GFP-ICL-tTA2)/wt	F	CTXsp	GFP-positive	2018-01-12	left			R8S4-180131	Car3 6
SM-GE66W_S041_E1-50	366355	Gnb4-IRES2-CreERT2/wt;Ai82(TITL-GFP)/wt;Ai140(TIT2L-GFP-ICL-tTA2)/wt	F	CTXsp	GFP-positive	2018-01-12	left			R8S4-180131	Car3 6
SM-GE66W_S042_E1-50	366355	Gnb4-IRES2-CreERT2/wt;Ai82(TITL-GFP)/wt;Ai140(TIT2L-GFP-ICL-tTA2)/wt	F	CTXsp	GFP-positive	2018-01-12	left			R8S4-180131	Car3 6
SM-GE66W_S043_E1-50	366355	Gnb4-IRES2-CreERT2/wt;Ai82(TITL-GFP)/wt;Ai140(TIT2L-GFP-ICL-tTA2)/wt	F	CTXsp	GFP-positive	2018-01-12	left			R8S4-180131	Car3 6
SM-GE66W_S044_E1-50	366355	Gnb4-IRES2-CreERT2/wt;Ai82(TITL-GFP)/wt;Ai140(TIT2L-GFP-ICL-tTA2)/wt	F	CTXsp	GFP-positive	2018-01-12	left			R8S4-180131	Car3 6
SM-GE66W_S045_E1-50	366355	Gnb4-IRES2-CreERT2/wt;Ai82(TITL-GFP)/wt;Ai140(TIT2L-GFP-ICL-tTA2)/wt	F	CTXsp	GFP-positive	2018-01-12	left			R8S4-180131	Car3 6
SM-GE66W_S046_E1-50	366355	Gnb4-IRES2-CreERT2/wt;Ai82(TITL-GFP)/wt;Ai140(TIT2L-GFP-ICL-tTA2)/wt	F	CTXsp	GFP-positive	2018-01-12	left			R8S4-180131	Car3 6
SM-GE66W_S047_E1-50	366355	Gnb4-IRES2-CreERT2/wt;Ai82(TITL-GFP)/wt;Ai140(TIT2L-GFP-ICL-tTA2)/wt	F	CTXsp	GFP-positive	2018-01-12	left			R8S4-180131	Car3 6
SM-GE66W_S048_E1-50	366355	Gnb4-IRES2-CreERT2/wt;Ai82(TITL-GFP)/wt;Ai140(TIT2L-GFP-ICL-tTA2)/wt	F	CTXsp	GFP-positive	2018-01-12	left			R8S4-180131	Car3 6
SM-GE66W_S049_E1-50	366355	Gnb4-IRES2-CreERT2/wt;Ai82(TITL-GFP)/wt;Ai140(TIT2L-GFP-ICL-tTA2)/wt	F	SSs	GFP-positive	2018-01-12	right			R8S4-180131	Car3 6
SM-GE66W_S050_E1-50	366355	Gnb4-IRES2-CreERT2/wt;Ai82(TITL-GFP)/wt;Ai140(TIT2L-GFP-ICL-tTA2)/wt	F	SSs	GFP-positive	2018-01-12	right			R8S4-180131	Car3 6
SM-GE66W_S051_E1-50	366355	Gnb4-IRES2-CreERT2/wt;Ai82(TITL-GFP)/wt;Ai140(TIT2L-GFP-ICL-tTA2)/wt	F	SSs	GFP-positive	2018-01-12	right			R8S4-180131	Car3 6
SM-GE66W_S052_E1-50	366355	Gnb4-IRES2-CreERT2/wt;Ai82(TITL-GFP)/wt;Ai140(TIT2L-GFP-ICL-tTA2)/wt	F	SSs	GFP-positive	2018-01-12	right			R8S4-180131	Car3 6
SM-GE66W_S053_E1-50	366355	Gnb4-IRES2-CreERT2/wt;Ai82(TITL-GFP)/wt;Ai140(TIT2L-GFP-ICL-tTA2)/wt	F	SSs	GFP-positive	2018-01-12	right			R8S4-180131	Car3 6
SM-GE66W_S054_E1-50	366355	Gnb4-IRES2-CreERT2/wt;Ai82(TITL-GFP)/wt;Ai140(TIT2L-GFP-ICL-tTA2)/wt	F	SSs	GFP-positive	2018-01-12	right			R8S4-180131	Car3 6
SM-GE66W_S055_E1-50	366355	Gnb4-IRES2-CreERT2/wt;Ai82(TITL-GFP)/wt;Ai140(TIT2L-GFP-ICL-tTA2)/wt	F	SSs	GFP-positive	2018-01-12	right			R8S4-180131	Car3 6
SM-GE66W_S056_E1-50	366355	Gnb4-IRES2-CreERT2/wt;Ai82(TITL-GFP)/wt;Ai140(TIT2L-GFP-ICL-tTA2)/wt	F	SSs	GFP-positive	2018-01-12	right			R8S4-180131	Car3 6
SM-GE66W_S057_E1-50	366355	Gnb4-IRES2-CreERT2/wt;Ai82(TITL-GFP)/wt;Ai140(TIT2L-GFP-ICL-tTA2)/wt	F	CTXsp	GFP-positive	2018-01-12	left			R8S4-180131	Car3 6
SM-GE66W_S058_E1-50	366355	Gnb4-IRES2-CreERT2/wt;Ai82(TITL-GFP)/wt;Ai140(TIT2L-GFP-ICL-tTA2)/wt	F	CTXsp	GFP-positive	2018-01-12	left			R8S4-180131	Car3 6
SM-GE66W_S059_E1-50	366355	Gnb4-IRES2-CreERT2/wt;Ai82(TITL-GFP)/wt;Ai140(TIT2L-GFP-ICL-tTA2)/wt	F	CTXsp	GFP-positive	2018-01-12	left			R8S4-180131	Car3 6
SM-GE66W_S060_E1-50	366355	Gnb4-IRES2-CreERT2/wt;Ai82(TITL-GFP)/wt;Ai140(TIT2L-GFP-ICL-tTA2)/wt	F	CTXsp	GFP-positive	2018-01-12	left			R8S4-180131	Car3 6
SM-GE66W_S061_E1-50	366355	Gnb4-IRES2-CreERT2/wt;Ai82(TITL-GFP)/wt;Ai140(TIT2L-GFP-ICL-tTA2)/wt	F	CTXsp	GFP-positive	2018-01-12	left			R8S4-180131	Car3 6
SM-GE66W_S062_E1-50	366355	Gnb4-IRES2-CreERT2/wt;Ai82(TITL-GFP)/wt;Ai140(TIT2L-GFP-ICL-tTA2)/wt	F	CTXsp	GFP-positive	2018-01-12	left			R8S4-180131	Car3 6
SM-GE66W_S063_E1-50	366355	Gnb4-IRES2-CreERT2/wt;Ai82(TITL-GFP)/wt;Ai140(TIT2L-GFP-ICL-tTA2)/wt	F	CTXsp	GFP-positive	2018-01-12	left			R8S4-180131	Car3 6
SM-GE66W_S064_E1-50	366355	Gnb4-IRES2-CreERT2/wt;Ai82(TITL-GFP)/wt;Ai140(TIT2L-GFP-ICL-tTA2)/wt	F	CTXsp	GFP-positive	2018-01-12	left			R8S4-180131	Car3 6
SM-GE66W_S065_E1-50	366355	Gnb4-IRES2-CreERT2/wt;Ai82(TITL-GFP)/wt;Ai140(TIT2L-GFP-ICL-tTA2)/wt	F	CTXsp	GFP-positive	2018-01-12	left			R8S4-180131	Car3 6
SM-GE66W_S066_E1-50	366355	Gnb4-IRES2-CreERT2/wt;Ai82(TITL-GFP)/wt;Ai140(TIT2L-GFP-ICL-tTA2)/wt	F	CTXsp	GFP-positive	2018-01-12	left			R8S4-180131	Car3 6
SM-GE66W_S067_E1-50	366355	Gnb4-IRES2-CreERT2/wt;Ai82(TITL-GFP)/wt;Ai140(TIT2L-GFP-ICL-tTA2)/wt	F	CTXsp	GFP-positive	2018-01-12	left			R8S4-180131	Car3 6
SM-GE66W_S068_E1-50	366355	Gnb4-IRES2-CreERT2/wt;Ai82(TITL-GFP)/wt;Ai140(TIT2L-GFP-ICL-tTA2)/wt	F	CTXsp	GFP-positive	2018-01-12	left			R8S4-180131	Car3 6
SM-GE66W_S069_E1-50	366355	Gnb4-IRES2-CreERT2/wt;Ai82(TITL-GFP)/wt;Ai140(TIT2L-GFP-ICL-tTA2)/wt	F	CTXsp	GFP-positive	2018-01-12	left			R8S4-180131	Car3 6
SM-GE66W_S070_E1-50	366355	Gnb4-IRES2-CreERT2/wt;Ai82(TITL-GFP)/wt;Ai140(TIT2L-GFP-ICL-tTA2)/wt	F	CTXsp	GFP-positive	2018-01-12	left			R8S4-180131	Car3 6
SM-GE66W_S071_E1-50	366355	Gnb4-IRES2-CreERT2/wt;Ai82(TITL-GFP)/wt;Ai140(TIT2L-GFP-ICL-tTA2)/wt	F	CTXsp	GFP-positive	2018-01-12	left			R8S4-180131	Car3 6
SM-GE66W_S072_E1-50	366355	Gnb4-IRES2-CreERT2/wt;Ai82(TITL-GFP)/wt;Ai140(TIT2L-GFP-ICL-tTA2)/wt	F	CTXsp	GFP-positive	2018-01-12	left			R8S4-180131	Car3 6
SM-GE66W_S121_E1-50	366355	Gnb4-IRES2-CreERT2/wt;Ai82(TITL-GFP)/wt;Ai140(TIT2L-GFP-ICL-tTA2)/wt	F	CTXsp	GFP-positive	2018-01-12	right			R8S4-180131	Car3 6
SM-GE66W_S122_E1-50	366355	Gnb4-IRES2-CreERT2/wt;Ai82(TITL-GFP)/wt;Ai140(TIT2L-GFP-ICL-tTA2)/wt	F	CTXsp	GFP-positive	2018-01-12	right			R8S4-180131	Car3 6
SM-GE66W_S123_E1-50	366355	Gnb4-IRES2-CreERT2/wt;Ai82(TITL-GFP)/wt;Ai140(TIT2L-GFP-ICL-tTA2)/wt	F	CTXsp	GFP-positive	2018-01-12	right			R8S4-180131	Car3 6
SM-GE66W_S124_E1-50	366355	Gnb4-IRES2-CreERT2/wt;Ai82(TITL-GFP)/wt;Ai140(TIT2L-GFP-ICL-tTA2)/wt	F	CTXsp	GFP-positive	2018-01-12	right			R8S4-180131	Car3 6
SM-GE66W_S125_E1-50	366355	Gnb4-IRES2-CreERT2/wt;Ai82(TITL-GFP)/wt;Ai140(TIT2L-GFP-ICL-tTA2)/wt	F	CTXsp	GFP-positive	2018-01-12	right			R8S4-180131	Car3 6
SM-GE66W_S126_E1-50	366355	Gnb4-IRES2-CreERT2/wt;Ai82(TITL-GFP)/wt;Ai140(TIT2L-GFP-ICL-tTA2)/wt	F	CTXsp	GFP-positive	2018-01-12	right			R8S4-180131	Car3 6
SM-GE66W_S127_E1-50	366355	Gnb4-IRES2-CreERT2/wt;Ai82(TITL-GFP)/wt;Ai140(TIT2L-GFP-ICL-tTA2)/wt	F	CTXsp	GFP-positive	2018-01-12	right			R8S4-180131	Car3 6
SM-GE66W_S128_E1-50	366355	Gnb4-IRES2-CreERT2/wt;Ai82(TITL-GFP)/wt;Ai140(TIT2L-GFP-ICL-tTA2)/wt	F	CTXsp	GFP-positive	2018-01-12	right			R8S4-180131	Car3 6
SM-GE66W_S129_E1-50	366355	Gnb4-IRES2-CreERT2/wt;Ai82(TITL-GFP)/wt;Ai140(TIT2L-GFP-ICL-tTA2)/wt	F	CTXsp	GFP-positive	2018-01-12	right			R8S4-180131	Car3 6
SM-GE66W_S130_E1-50	366355	Gnb4-IRES2-CreERT2/wt;Ai82(TITL-GFP)/wt;Ai140(TIT2L-GFP-ICL-tTA2)/wt	F	CTXsp	GFP-positive	2018-01-12	right			R8S4-180131	Car3 6
SM-GE66W_S131_E1-50	366355	Gnb4-IRES2-CreERT2/wt;Ai82(TITL-GFP)/wt;Ai140(TIT2L-GFP-ICL-tTA2)/wt	F	CTXsp	GFP-positive	2018-01-12	right			R8S4-180131	Car3 6
SM-GE66W_S132_E1-50	366355	Gnb4-IRES2-CreERT2/wt;Ai82(TITL-GFP)/wt;Ai140(TIT2L-GFP-ICL-tTA2)/wt	F	CTXsp	GFP-positive	2018-01-12	right			R8S4-180131	Car3 6
SM-GE66W_S134_E1-50	366355	Gnb4-IRES2-CreERT2/wt;Ai82(TITL-GFP)/wt;Ai140(TIT2L-GFP-ICL-tTA2)/wt	F	CTXsp	GFP-positive	2018-01-12	right			R8S4-180131	Car3 6
SM-GE66W_S135_E1-50	366355	Gnb4-IRES2-CreERT2/wt;Ai82(TITL-GFP)/wt;Ai140(TIT2L-GFP-ICL-tTA2)/wt	F	CTXsp	GFP-positive	2018-01-12	right			R8S4-180131	Car3 6
SM-GE66W_S136_E1-50	366355	Gnb4-IRES2-CreERT2/wt;Ai82(TITL-GFP)/wt;Ai140(TIT2L-GFP-ICL-tTA2)/wt	F	CTXsp	GFP-positive	2018-01-12	right			R8S4-180131	Car3 6
SM-GE66W_S137_E1-50	366355	Gnb4-IRES2-CreERT2/wt;Ai82(TITL-GFP)/wt;Ai140(TIT2L-GFP-ICL-tTA2)/wt	F	CTXsp	GFP-positive	2018-01-12	right			R8S4-180131	Car3 6
SM-GE66W_S138_E1-50	366355	Gnb4-IRES2-CreERT2/wt;Ai82(TITL-GFP)/wt;Ai140(TIT2L-GFP-ICL-tTA2)/wt	F	CTXsp	GFP-positive	2018-01-12	right			R8S4-180131	Car3 6
SM-GE66W_S139_E1-50	366355	Gnb4-IRES2-CreERT2/wt;Ai82(TITL-GFP)/wt;Ai140(TIT2L-GFP-ICL-tTA2)/wt	F	CTXsp	GFP-positive	2018-01-12	right			R8S4-180131	Car3 6
SM-GE66W_S140_E1-50	366355	Gnb4-IRES2-CreERT2/wt;Ai82(TITL-GFP)/wt;Ai140(TIT2L-GFP-ICL-tTA2)/wt	F	CTXsp	GFP-positive	2018-01-12	right			R8S4-180131	Car3 6
SM-GE66W_S141_E1-50	366355	Gnb4-IRES2-CreERT2/wt;Ai82(TITL-GFP)/wt;Ai140(TIT2L-GFP-ICL-tTA2)/wt	F	CTXsp	GFP-positive	2018-01-12	right			R8S4-180131	Car3 6
SM-GE66W_S142_E1-50	366355	Gnb4-IRES2-CreERT2/wt;Ai82(TITL-GFP)/wt;Ai140(TIT2L-GFP-ICL-tTA2)/wt	F	CTXsp	GFP-positive	2018-01-12	right			R8S4-180131	Car3 6
SM-GE66W_S143_E1-50	366355	Gnb4-IRES2-CreERT2/wt;Ai82(TITL-GFP)/wt;Ai140(TIT2L-GFP-ICL-tTA2)/wt	F	CTXsp	GFP-positive	2018-01-12	right			R8S4-180131	Car3 6
SM-GE66W_S144_E1-50	366355	Gnb4-IRES2-CreERT2/wt;Ai82(TITL-GFP)/wt;Ai140(TIT2L-GFP-ICL-tTA2)/wt	F	CTXsp	GFP-positive	2018-01-12	right			R8S4-180131	Car3 6
SM-GE66W_S145_E1-50	366355	Gnb4-IRES2-CreERT2/wt;Ai82(TITL-GFP)/wt;Ai140(TIT2L-GFP-ICL-tTA2)/wt	F	CTXsp	GFP-positive	2018-01-12	left			R8S4-180131	Car3 4
SM-GE66W_S146_E1-50	366355	Gnb4-IRES2-CreERT2/wt;Ai82(TITL-GFP)/wt;Ai140(TIT2L-GFP-ICL-tTA2)/wt	F	CTXsp	GFP-positive	2018-01-12	left			R8S4-180131	Car3 6
SM-GE66W_S147_E1-50	366355	Gnb4-IRES2-CreERT2/wt;Ai82(TITL-GFP)/wt;Ai140(TIT2L-GFP-ICL-tTA2)/wt	F	CTXsp	GFP-positive	2018-01-12	left			R8S4-180131	Car3 6
SM-GE66W_S148_E1-50	366355	Gnb4-IRES2-CreERT2/wt;Ai82(TITL-GFP)/wt;Ai140(TIT2L-GFP-ICL-tTA2)/wt	F	CTXsp	GFP-positive	2018-01-12	left			R8S4-180131	Car3 6
SM-GE66W_S149_E1-50	366355	Gnb4-IRES2-CreERT2/wt;Ai82(TITL-GFP)/wt;Ai140(TIT2L-GFP-ICL-tTA2)/wt	F	CTXsp	GFP-positive	2018-01-12	left			R8S4-180131	Car3 6
SM-GE66W_S150_E1-50	366355	Gnb4-IRES2-CreERT2/wt;Ai82(TITL-GFP)/wt;Ai140(TIT2L-GFP-ICL-tTA2)/wt	F	CTXsp	GFP-positive	2018-01-12	left			R8S4-180131	Car3 6
SM-GE66W_S151_E1-50	366355	Gnb4-IRES2-CreERT2/wt;Ai82(TITL-GFP)/wt;Ai140(TIT2L-GFP-ICL-tTA2)/wt	F	CTXsp	GFP-positive	2018-01-12	left			R8S4-180131	Car3 6
SM-GE66W_S152_E1-50	366355	Gnb4-IRES2-CreERT2/wt;Ai82(TITL-GFP)/wt;Ai140(TIT2L-GFP-ICL-tTA2)/wt	F	CTXsp	GFP-positive	2018-01-12	left			R8S4-180131	Car3 6
SM-GE66W_S153_E1-50	366355	Gnb4-IRES2-CreERT2/wt;Ai82(TITL-GFP)/wt;Ai140(TIT2L-GFP-ICL-tTA2)/wt	F	CTXsp	GFP-positive	2018-01-12	right			R8S4-180131	Car3 6
SM-GE66W_S154_E1-50	366355	Gnb4-IRES2-CreERT2/wt;Ai82(TITL-GFP)/wt;Ai140(TIT2L-GFP-ICL-tTA2)/wt	F	CTXsp	GFP-positive	2018-01-12	right			R8S4-180131	Car3 6
SM-GE66W_S155_E1-50	366355	Gnb4-IRES2-CreERT2/wt;Ai82(TITL-GFP)/wt;Ai140(TIT2L-GFP-ICL-tTA2)/wt	F	CTXsp	GFP-positive	2018-01-12	right			R8S4-180131	Car3 6
SM-GE66W_S156_E1-50	366355	Gnb4-IRES2-CreERT2/wt;Ai82(TITL-GFP)/wt;Ai140(TIT2L-GFP-ICL-tTA2)/wt	F	CTXsp	GFP-positive	2018-01-12	right			R8S4-180131	Car3 6
SM-GE66W_S157_E1-50	366355	Gnb4-IRES2-CreERT2/wt;Ai82(TITL-GFP)/wt;Ai140(TIT2L-GFP-ICL-tTA2)/wt	F	CTXsp	GFP-positive	2018-01-12	right			R8S4-180131	Car3 6
SM-GE66W_S158_E1-50	366355	Gnb4-IRES2-CreERT2/wt;Ai82(TITL-GFP)/wt;Ai140(TIT2L-GFP-ICL-tTA2)/wt	F	CTXsp	GFP-positive	2018-01-12	right			R8S4-180131	Car3 4
SM-GE66W_S159_E1-50	366355	Gnb4-IRES2-CreERT2/wt;Ai82(TITL-GFP)/wt;Ai140(TIT2L-GFP-ICL-tTA2)/wt	F	CTXsp	GFP-positive	2018-01-12	right			R8S4-180131	Car3 6
SM-GE66W_S161_E1-50	366355	Gnb4-IRES2-CreERT2/wt;Ai82(TITL-GFP)/wt;Ai140(TIT2L-GFP-ICL-tTA2)/wt	F	CTXsp	GFP-positive	2018-01-12	right			R8S4-180131	Car3 6
SM-GE66W_S162_E1-50	366355	Gnb4-IRES2-CreERT2/wt;Ai82(TITL-GFP)/wt;Ai140(TIT2L-GFP-ICL-tTA2)/wt	F	CTXsp	GFP-positive	2018-01-12	right			R8S4-180131	Car3 6
SM-GE66W_S163_E1-50	366355	Gnb4-IRES2-CreERT2/wt;Ai82(TITL-GFP)/wt;Ai140(TIT2L-GFP-ICL-tTA2)/wt	F	CTXsp	GFP-positive	2018-01-12	right			R8S4-180131	Car3 4
SM-GE66W_S164_E1-50	366355	Gnb4-IRES2-CreERT2/wt;Ai82(TITL-GFP)/wt;Ai140(TIT2L-GFP-ICL-tTA2)/wt	F	CTXsp	GFP-positive	2018-01-12	right			R8S4-180131	Car3 6
SM-GE66W_S165_E1-50	366355	Gnb4-IRES2-CreERT2/wt;Ai82(TITL-GFP)/wt;Ai140(TIT2L-GFP-ICL-tTA2)/wt	F	CTXsp	GFP-positive	2018-01-12	right			R8S4-180131	Car3 6
SM-GE66W_S166_E1-50	366355	Gnb4-IRES2-CreERT2/wt;Ai82(TITL-GFP)/wt;Ai140(TIT2L-GFP-ICL-tTA2)/wt	F	CTXsp	GFP-positive	2018-01-12	right			R8S4-180131	Car3 6
SM-GE66W_S167_E1-50	366355	Gnb4-IRES2-CreERT2/wt;Ai82(TITL-GFP)/wt;Ai140(TIT2L-GFP-ICL-tTA2)/wt	F	CTXsp	GFP-positive	2018-01-12	right			R8S4-180131	Car3 6
SM-GE66W_S168_E1-50	366355	Gnb4-IRES2-CreERT2/wt;Ai82(TITL-GFP)/wt;Ai140(TIT2L-GFP-ICL-tTA2)/wt	F	CTXsp	GFP-positive	2018-01-12	right			R8S4-180131	Car3 6
SM-GE66W_S190_E1-50	365657	Snap25-T2A-GCaMP6s/wt	M	VISp	GFP-positive	2018-01-12	left			R8S4-180131	Car3 5
SM-GE66X_S033_E1-50	366355	Gnb4-IRES2-CreERT2/wt;Ai82(TITL-GFP)/wt;Ai140(TIT2L-GFP-ICL-tTA2)/wt	F	CTXsp	GFP-positive	2018-01-12	right			R8S4-180131	Car3 6
SM-GE66X_S034_E1-50	366355	Gnb4-IRES2-CreERT2/wt;Ai82(TITL-GFP)/wt;Ai140(TIT2L-GFP-ICL-tTA2)/wt	F	CTXsp	GFP-positive	2018-01-12	right			R8S4-180131	Car3 6
SM-GE66X_S036_E1-50	366355	Gnb4-IRES2-CreERT2/wt;Ai82(TITL-GFP)/wt;Ai140(TIT2L-GFP-ICL-tTA2)/wt	F	CTXsp	GFP-positive	2018-01-12	right			R8S4-180131	Car3 6
SM-GE66X_S037_E1-50	366355	Gnb4-IRES2-CreERT2/wt;Ai82(TITL-GFP)/wt;Ai140(TIT2L-GFP-ICL-tTA2)/wt	F	CTXsp	GFP-positive	2018-01-12	right			R8S4-180131	Car3 6
SM-GE66X_S038_E1-50	366355	Gnb4-IRES2-CreERT2/wt;Ai82(TITL-GFP)/wt;Ai140(TIT2L-GFP-ICL-tTA2)/wt	F	CTXsp	GFP-positive	2018-01-12	right			R8S4-180131	Car3 6
SM-GE66X_S039_E1-50	366355	Gnb4-IRES2-CreERT2/wt;Ai82(TITL-GFP)/wt;Ai140(TIT2L-GFP-ICL-tTA2)/wt	F	CTXsp	GFP-positive	2018-01-12	right			R8S4-180131	Car3 6
SM-GE66X_S040_E1-50	366355	Gnb4-IRES2-CreERT2/wt;Ai82(TITL-GFP)/wt;Ai140(TIT2L-GFP-ICL-tTA2)/wt	F	CTXsp	GFP-positive	2018-01-12	right			R8S4-180131	Car3 6
SM-GE66X_S041_E1-50	366355	Gnb4-IRES2-CreERT2/wt;Ai82(TITL-GFP)/wt;Ai140(TIT2L-GFP-ICL-tTA2)/wt	F	SSs	GFP-positive	2018-01-12	left			R8S4-180131	Car3 6
SM-GE66X_S042_E1-50	366355	Gnb4-IRES2-CreERT2/wt;Ai82(TITL-GFP)/wt;Ai140(TIT2L-GFP-ICL-tTA2)/wt	F	SSs	GFP-positive	2018-01-12	left			R8S4-180131	Car3 6
SM-GE66X_S043_E1-50	366355	Gnb4-IRES2-CreERT2/wt;Ai82(TITL-GFP)/wt;Ai140(TIT2L-GFP-ICL-tTA2)/wt	F	SSs	GFP-positive	2018-01-12	left			R8S4-180131	Car3 6
SM-GE66X_S044_E1-50	366355	Gnb4-IRES2-CreERT2/wt;Ai82(TITL-GFP)/wt;Ai140(TIT2L-GFP-ICL-tTA2)/wt	F	SSs	GFP-positive	2018-01-12	left			R8S4-180131	Car3 6
SM-GE66X_S045_E1-50	366355	Gnb4-IRES2-CreERT2/wt;Ai82(TITL-GFP)/wt;Ai140(TIT2L-GFP-ICL-tTA2)/wt	F	SSs	GFP-positive	2018-01-12	left			R8S4-180131	Car3 1
SM-GE66X_S046_E1-50	366355	Gnb4-IRES2-CreERT2/wt;Ai82(TITL-GFP)/wt;Ai140(TIT2L-GFP-ICL-tTA2)/wt	F	SSs	GFP-positive	2018-01-12	left			R8S4-180131	Car3 6
SM-GE66X_S047_E1-50	366355	Gnb4-IRES2-CreERT2/wt;Ai82(TITL-GFP)/wt;Ai140(TIT2L-GFP-ICL-tTA2)/wt	F	SSs	GFP-positive	2018-01-12	left			R8S4-180131	Car3 6
SM-GE66X_S048_E1-50	366355	Gnb4-IRES2-CreERT2/wt;Ai82(TITL-GFP)/wt;Ai140(TIT2L-GFP-ICL-tTA2)/wt	F	SSs	GFP-positive	2018-01-12	left			R8S4-180131	Car3 6
SM-GE66X_S049_E1-50	366355	Gnb4-IRES2-CreERT2/wt;Ai82(TITL-GFP)/wt;Ai140(TIT2L-GFP-ICL-tTA2)/wt	F	SSs	GFP-positive	2018-01-12	left			R8S4-180131	Car3 1
SM-GE66X_S050_E1-50	366355	Gnb4-IRES2-CreERT2/wt;Ai82(TITL-GFP)/wt;Ai140(TIT2L-GFP-ICL-tTA2)/wt	F	SSs	GFP-positive	2018-01-12	left			R8S4-180131	Car3 6
SM-GE66X_S051_E1-50	366355	Gnb4-IRES2-CreERT2/wt;Ai82(TITL-GFP)/wt;Ai140(TIT2L-GFP-ICL-tTA2)/wt	F	SSs	GFP-positive	2018-01-12	left			R8S4-180131	Car3 6
SM-GE66X_S052_E1-50	366355	Gnb4-IRES2-CreERT2/wt;Ai82(TITL-GFP)/wt;Ai140(TIT2L-GFP-ICL-tTA2)/wt	F	SSs	GFP-positive	2018-01-12	left			R8S4-180131	Car3 6
SM-GE66X_S053_E1-50	366355	Gnb4-IRES2-CreERT2/wt;Ai82(TITL-GFP)/wt;Ai140(TIT2L-GFP-ICL-tTA2)/wt	F	SSs	GFP-positive	2018-01-12	left			R8S4-180131	Car3 1
SM-GE66X_S054_E1-50	366355	Gnb4-IRES2-CreERT2/wt;Ai82(TITL-GFP)/wt;Ai140(TIT2L-GFP-ICL-tTA2)/wt	F	SSs	GFP-positive	2018-01-12	left			R8S4-180131	Car3 1
SM-GE66X_S055_E1-50	366355	Gnb4-IRES2-CreERT2/wt;Ai82(TITL-GFP)/wt;Ai140(TIT2L-GFP-ICL-tTA2)/wt	F	SSs	GFP-positive	2018-01-12	left			R8S4-180131	Car3 6
SM-GE66X_S056_E1-50	366355	Gnb4-IRES2-CreERT2/wt;Ai82(TITL-GFP)/wt;Ai140(TIT2L-GFP-ICL-tTA2)/wt	F	SSs	GFP-positive	2018-01-12	left			R8S4-180131	Car3 6
SM-GE66X_S105_E1-50	366355	Gnb4-IRES2-CreERT2/wt;Ai82(TITL-GFP)/wt;Ai140(TIT2L-GFP-ICL-tTA2)/wt	F	SSs	GFP-positive	2018-01-12	left			R8S4-180131	Car3 6
SM-GE66X_S106_E1-50	366355	Gnb4-IRES2-CreERT2/wt;Ai82(TITL-GFP)/wt;Ai140(TIT2L-GFP-ICL-tTA2)/wt	F	SSs	GFP-positive	2018-01-12	left			R8S4-180131	Car3 6
SM-GE66X_S107_E1-50	366355	Gnb4-IRES2-CreERT2/wt;Ai82(TITL-GFP)/wt;Ai140(TIT2L-GFP-ICL-tTA2)/wt	F	SSs	GFP-positive	2018-01-12	left			R8S4-180131	Car3 6
SM-GE66X_S108_E1-50	366355	Gnb4-IRES2-CreERT2/wt;Ai82(TITL-GFP)/wt;Ai140(TIT2L-GFP-ICL-tTA2)/wt	F	SSs	GFP-positive	2018-01-12	left			R8S4-180131	Car3 6
SM-GE66X_S109_E1-50	366355	Gnb4-IRES2-CreERT2/wt;Ai82(TITL-GFP)/wt;Ai140(TIT2L-GFP-ICL-tTA2)/wt	F	SSs	GFP-positive	2018-01-12	left			R8S4-180131	Car3 1
SM-GE66X_S110_E1-50	366355	Gnb4-IRES2-CreERT2/wt;Ai82(TITL-GFP)/wt;Ai140(TIT2L-GFP-ICL-tTA2)/wt	F	SSs	GFP-positive	2018-01-12	left			R8S4-180131	Car3 6
SM-GE66X_S111_E1-50	366355	Gnb4-IRES2-CreERT2/wt;Ai82(TITL-GFP)/wt;Ai140(TIT2L-GFP-ICL-tTA2)/wt	F	SSs	GFP-positive	2018-01-12	left			R8S4-180131	Car3 1
SM-GE66X_S112_E1-50	366355	Gnb4-IRES2-CreERT2/wt;Ai82(TITL-GFP)/wt;Ai140(TIT2L-GFP-ICL-tTA2)/wt	F	SSs	GFP-positive	2018-01-12	left			R8S4-180131	Car3 1
SM-GE66X_S113_E1-50	366355	Gnb4-IRES2-CreERT2/wt;Ai82(TITL-GFP)/wt;Ai140(TIT2L-GFP-ICL-tTA2)/wt	F	SSs	GFP-positive	2018-01-12	right			R8S4-180131	Car3 6
SM-GE66X_S114_E1-50	366355	Gnb4-IRES2-CreERT2/wt;Ai82(TITL-GFP)/wt;Ai140(TIT2L-GFP-ICL-tTA2)/wt	F	SSs	GFP-positive	2018-01-12	right			R8S4-180131	Car3 1
SM-GE66X_S115_E1-50	366355	Gnb4-IRES2-CreERT2/wt;Ai82(TITL-GFP)/wt;Ai140(TIT2L-GFP-ICL-tTA2)/wt	F	SSs	GFP-positive	2018-01-12	right			R8S4-180131	Car3 6
SM-GE66X_S116_E1-50	366355	Gnb4-IRES2-CreERT2/wt;Ai82(TITL-GFP)/wt;Ai140(TIT2L-GFP-ICL-tTA2)/wt	F	SSs	GFP-positive	2018-01-12	right			R8S4-180131	Car3 6
SM-GE66X_S117_E1-50	366355	Gnb4-IRES2-CreERT2/wt;Ai82(TITL-GFP)/wt;Ai140(TIT2L-GFP-ICL-tTA2)/wt	F	SSs	GFP-positive	2018-01-12	right			R8S4-180131	Car3 6
SM-GE66X_S118_E1-50	366355	Gnb4-IRES2-CreERT2/wt;Ai82(TITL-GFP)/wt;Ai140(TIT2L-GFP-ICL-tTA2)/wt	F	SSs	GFP-positive	2018-01-12	right			R8S4-180131	Car3 1
SM-GE66X_S119_E1-50	366355	Gnb4-IRES2-CreERT2/wt;Ai82(TITL-GFP)/wt;Ai140(TIT2L-GFP-ICL-tTA2)/wt	F	SSs	GFP-positive	2018-01-12	right			R8S4-180131	Car3 6
SM-GE66X_S120_E1-50	366355	Gnb4-IRES2-CreERT2/wt;Ai82(TITL-GFP)/wt;Ai140(TIT2L-GFP-ICL-tTA2)/wt	F	SSs	GFP-positive	2018-01-12	right			R8S4-180131	Car3 6
SM-GE66X_S121_E1-50	366355	Gnb4-IRES2-CreERT2/wt;Ai82(TITL-GFP)/wt;Ai140(TIT2L-GFP-ICL-tTA2)/wt	F	SSs	GFP-positive	2018-01-12	right			R8S4-180131	Car3 6
SM-GE66X_S122_E1-50	366355	Gnb4-IRES2-CreERT2/wt;Ai82(TITL-GFP)/wt;Ai140(TIT2L-GFP-ICL-tTA2)/wt	F	SSs	GFP-positive	2018-01-12	right			R8S4-180131	Car3 6
SM-GE66X_S123_E1-50	366355	Gnb4-IRES2-CreERT2/wt;Ai82(TITL-GFP)/wt;Ai140(TIT2L-GFP-ICL-tTA2)/wt	F	SSs	GFP-positive	2018-01-12	right			R8S4-180131	Car3 6
SM-GE66X_S124_E1-50	366355	Gnb4-IRES2-CreERT2/wt;Ai82(TITL-GFP)/wt;Ai140(TIT2L-GFP-ICL-tTA2)/wt	F	SSs	GFP-positive	2018-01-12	right			R8S4-180131	Car3 6
SM-GE66X_S125_E1-50	366355	Gnb4-IRES2-CreERT2/wt;Ai82(TITL-GFP)/wt;Ai140(TIT2L-GFP-ICL-tTA2)/wt	F	SSs	GFP-positive	2018-01-12	right			R8S4-180131	Car3 1
SM-GE66X_S126_E1-50	366355	Gnb4-IRES2-CreERT2/wt;Ai82(TITL-GFP)/wt;Ai140(TIT2L-GFP-ICL-tTA2)/wt	F	SSs	GFP-positive	2018-01-12	right			R8S4-180131	Car3 1
SM-GE66X_S127_E1-50	366355	Gnb4-IRES2-CreERT2/wt;Ai82(TITL-GFP)/wt;Ai140(TIT2L-GFP-ICL-tTA2)/wt	F	SSs	GFP-positive	2018-01-12	right			R8S4-180131	Car3 6
SM-GE66X_S128_E1-50	366355	Gnb4-IRES2-CreERT2/wt;Ai82(TITL-GFP)/wt;Ai140(TIT2L-GFP-ICL-tTA2)/wt	F	SSs	GFP-positive	2018-01-12	right			R8S4-180131	Car3 6
SM-GE66X_S129_E1-50	366355	Gnb4-IRES2-CreERT2/wt;Ai82(TITL-GFP)/wt;Ai140(TIT2L-GFP-ICL-tTA2)/wt	F	SSs	GFP-positive	2018-01-12	right			R8S4-180131	Car3 6
SM-GE66X_S130_E1-50	366355	Gnb4-IRES2-CreERT2/wt;Ai82(TITL-GFP)/wt;Ai140(TIT2L-GFP-ICL-tTA2)/wt	F	SSs	GFP-positive	2018-01-12	right			R8S4-180131	Car3 6
SM-GE66X_S131_E1-50	366355	Gnb4-IRES2-CreERT2/wt;Ai82(TITL-GFP)/wt;Ai140(TIT2L-GFP-ICL-tTA2)/wt	F	SSs	GFP-positive	2018-01-12	right			R8S4-180131	Car3 6
SM-GE66X_S132_E1-50	366355	Gnb4-IRES2-CreERT2/wt;Ai82(TITL-GFP)/wt;Ai140(TIT2L-GFP-ICL-tTA2)/wt	F	SSs	GFP-positive	2018-01-12	right			R8S4-180131	Car3 6
SM-GE66X_S133_E1-50	366355	Gnb4-IRES2-CreERT2/wt;Ai82(TITL-GFP)/wt;Ai140(TIT2L-GFP-ICL-tTA2)/wt	F	SSs	GFP-positive	2018-01-12	right			R8S4-180131	Car3 6
SM-GE66X_S134_E1-50	366355	Gnb4-IRES2-CreERT2/wt;Ai82(TITL-GFP)/wt;Ai140(TIT2L-GFP-ICL-tTA2)/wt	F	SSs	GFP-positive	2018-01-12	right			R8S4-180131	Car3 1
SM-GE66X_S135_E1-50	366355	Gnb4-IRES2-CreERT2/wt;Ai82(TITL-GFP)/wt;Ai140(TIT2L-GFP-ICL-tTA2)/wt	F	SSs	GFP-positive	2018-01-12	right			R8S4-180131	Car3 6
SM-GE66X_S136_E1-50	366355	Gnb4-IRES2-CreERT2/wt;Ai82(TITL-GFP)/wt;Ai140(TIT2L-GFP-ICL-tTA2)/wt	F	SSs	GFP-positive	2018-01-12	right			R8S4-180131	Car3 6
SM-GE8ZE_S081_E1-50	361252	Gnb4-IRES2-CreERT2/wt;Ai140(TIT2L-GFP-ICL-tTA2)/wt	F	CTXsp	GFP-positive	2018-01-11	left			R8S4-180207	Car3 6
SM-GE8ZE_S082_E1-50	361252	Gnb4-IRES2-CreERT2/wt;Ai140(TIT2L-GFP-ICL-tTA2)/wt	F	CTXsp	GFP-positive	2018-01-11	left			R8S4-180207	Car3 6
SM-GE8ZE_S083_E1-50	361252	Gnb4-IRES2-CreERT2/wt;Ai140(TIT2L-GFP-ICL-tTA2)/wt	F	CTXsp	GFP-positive	2018-01-11	left			R8S4-180207	Car3 6
SM-GE8ZE_S084_E1-50	361252	Gnb4-IRES2-CreERT2/wt;Ai140(TIT2L-GFP-ICL-tTA2)/wt	F	CTXsp	GFP-positive	2018-01-11	left			R8S4-180207	Car3 6
SM-GE8ZE_S085_E1-50	361252	Gnb4-IRES2-CreERT2/wt;Ai140(TIT2L-GFP-ICL-tTA2)/wt	F	CTXsp	GFP-positive	2018-01-11	left			R8S4-180207	Car3 6
SM-GE8ZE_S086_E1-50	361252	Gnb4-IRES2-CreERT2/wt;Ai140(TIT2L-GFP-ICL-tTA2)/wt	F	CTXsp	GFP-positive	2018-01-11	left			R8S4-180207	Car3 6
SM-GE8ZE_S087_E1-50	361252	Gnb4-IRES2-CreERT2/wt;Ai140(TIT2L-GFP-ICL-tTA2)/wt	F	CTXsp	GFP-positive	2018-01-11	left			R8S4-180207	Car3 6
SM-GE8ZE_S088_E1-50	361252	Gnb4-IRES2-CreERT2/wt;Ai140(TIT2L-GFP-ICL-tTA2)/wt	F	CTXsp	GFP-positive	2018-01-11	left			R8S4-180207	Car3 6
SM-GE8ZE_S089_E1-50	366355	Gnb4-IRES2-CreERT2/wt;Ai82(TITL-GFP)/wt;Ai140(TIT2L-GFP-ICL-tTA2)/wt	F	SSs	GFP-positive	2018-01-12	left			R8S4-180207	Car3 6
SM-GE8ZE_S090_E1-50	366355	Gnb4-IRES2-CreERT2/wt;Ai82(TITL-GFP)/wt;Ai140(TIT2L-GFP-ICL-tTA2)/wt	F	SSs	GFP-positive	2018-01-12	left			R8S4-180207	Car3 6
SM-GE8ZE_S091_E1-50	366355	Gnb4-IRES2-CreERT2/wt;Ai82(TITL-GFP)/wt;Ai140(TIT2L-GFP-ICL-tTA2)/wt	F	SSs	GFP-positive	2018-01-12	left			R8S4-180207	Car3 6
SM-GE8ZE_S092_E1-50	366355	Gnb4-IRES2-CreERT2/wt;Ai82(TITL-GFP)/wt;Ai140(TIT2L-GFP-ICL-tTA2)/wt	F	SSs	GFP-positive	2018-01-12	left			R8S4-180207	Car3 6
SM-GE8ZE_S093_E1-50	366355	Gnb4-IRES2-CreERT2/wt;Ai82(TITL-GFP)/wt;Ai140(TIT2L-GFP-ICL-tTA2)/wt	F	SSs	GFP-positive	2018-01-12	left			R8S4-180207	Car3 6
SM-GE8ZE_S094_E1-50	366355	Gnb4-IRES2-CreERT2/wt;Ai82(TITL-GFP)/wt;Ai140(TIT2L-GFP-ICL-tTA2)/wt	F	SSs	GFP-positive	2018-01-12	left			R8S4-180207	Car3 1
SM-GE8ZF_S107_E1-50	366286	Slc17a7-IRES2-Cre/wt;Ai14(RCL-tdT)/wt	F	ORB	RFP-positive	2018-01-04	left			R8S4-180214	Car3 1
SM-GE8ZG_S099_E1-50	366286	Slc17a7-IRES2-Cre/wt;Ai14(RCL-tdT)/wt	F	ORB	RFP-positive	2018-01-04	left			R8S4-180214	Car3 6
SM-GE67T_S371_E1-50	372113	Slc17a7-IRES2-Cre/wt;Ai14(RCL-tdT)/wt	M	AI	RFP-positive	2018-02-01	left			R8S4-180221	Car3 6
SM-GE67I_S002_E1-50	372113	Slc17a7-IRES2-Cre/wt;Ai14(RCL-tdT)/wt	M	AI	RFP-positive	2018-02-01	left			R8S4-180228	Car3 1
SM-GE67I_S038_E1-50	372113	Slc17a7-IRES2-Cre/wt;Ai14(RCL-tdT)/wt	M	AI	RFP-positive	2018-02-01	left			R8S4-180228	Car3 1
SM-GE67I_S051_E1-50	372113	Slc17a7-IRES2-Cre/wt;Ai14(RCL-tdT)/wt	M	AI	RFP-positive	2018-02-01	left			R8S4-180228	Car3 7
SM-GE67I_S079_E1-50	372113	Slc17a7-IRES2-Cre/wt;Ai14(RCL-tdT)/wt	M	AI	RFP-positive	2018-02-01	left			R8S4-180228	Car3 6
SM-GE67I_S080_E1-50	372113	Slc17a7-IRES2-Cre/wt;Ai14(RCL-tdT)/wt	M	AI	RFP-positive	2018-02-01	left			R8S4-180228	Car3 7
SM-GE67I_S142_E1-50	372113	Slc17a7-IRES2-Cre/wt;Ai14(RCL-tdT)/wt	M	AI	RFP-positive	2018-02-01	left			R8S4-180228	Car3 6
SM-GE67I_S155_E1-50	372113	Slc17a7-IRES2-Cre/wt;Ai14(RCL-tdT)/wt	M	AI	RFP-positive	2018-02-01	left			R8S4-180228	Car3 7
SM-GE67I_S162_E1-50	372113	Slc17a7-IRES2-Cre/wt;Ai14(RCL-tdT)/wt	M	AI	RFP-positive	2018-02-01	left			R8S4-180228	Car3 6
SM-GE67I_S164_E1-50	372113	Slc17a7-IRES2-Cre/wt;Ai14(RCL-tdT)/wt	M	AI	RFP-positive	2018-02-01	left			R8S4-180228	Car3 1
SM-GE67I_S165_E1-50	372113	Slc17a7-IRES2-Cre/wt;Ai14(RCL-tdT)/wt	M	AI	RFP-positive	2018-02-01	left			R8S4-180228	Car3 7
SM-GE67I_S166_E1-50	372113	Slc17a7-IRES2-Cre/wt;Ai14(RCL-tdT)/wt	M	AI	RFP-positive	2018-02-01	left			R8S4-180228	Car3 7
SM-GE67I_S168_E1-50	372113	Slc17a7-IRES2-Cre/wt;Ai14(RCL-tdT)/wt	M	AI	RFP-positive	2018-02-01	left			R8S4-180228	Car3 6
SM-GE67I_S206_E1-50	372113	Slc17a7-IRES2-Cre/wt;Ai14(RCL-tdT)/wt	M	AI	RFP-positive	2018-02-01	left			R8S4-180228	Car3 6
SM-GE67I_S218_E1-50	372113	Slc17a7-IRES2-Cre/wt;Ai14(RCL-tdT)/wt	M	AI	RFP-positive	2018-02-01	left			R8S4-180228	Car3 7
SM-GE67I_S223_E1-50	372113	Slc17a7-IRES2-Cre/wt;Ai14(RCL-tdT)/wt	M	AI	RFP-positive	2018-02-01	left			R8S4-180228	Car3 7
SM-GE67I_S224_E1-50	372113	Slc17a7-IRES2-Cre/wt;Ai14(RCL-tdT)/wt	M	AI	RFP-positive	2018-02-01	left			R8S4-180228	Car3 6
SM-GE67I_S232_E1-50	372113	Slc17a7-IRES2-Cre/wt;Ai14(RCL-tdT)/wt	M	AI	RFP-positive	2018-02-01	left			R8S4-180228	Car3 6
SM-GE67I_S234_E1-50	372113	Slc17a7-IRES2-Cre/wt;Ai14(RCL-tdT)/wt	M	AI	RFP-positive	2018-02-01	left			R8S4-180228	Car3 6
SM-GE67I_S236_E1-50	372113	Slc17a7-IRES2-Cre/wt;Ai14(RCL-tdT)/wt	M	AI	RFP-positive	2018-02-01	left			R8S4-180228	Car3 6
SM-GE67I_S238_E1-50	372113	Slc17a7-IRES2-Cre/wt;Ai14(RCL-tdT)/wt	M	AI	RFP-positive	2018-02-01	left			R8S4-180228	Car3 6
SM-GE67I_S239_E1-50	372113	Slc17a7-IRES2-Cre/wt;Ai14(RCL-tdT)/wt	M	AI	RFP-positive	2018-02-01	left			R8S4-180228	Car3 6
SM-GE67I_S242_E1-50	372113	Slc17a7-IRES2-Cre/wt;Ai14(RCL-tdT)/wt	M	AI	RFP-positive	2018-02-01	left			R8S4-180228	Car3 6
SM-GE67I_S244_E1-50	372113	Slc17a7-IRES2-Cre/wt;Ai14(RCL-tdT)/wt	M	AI	RFP-positive	2018-02-01	left			R8S4-180228	Car3 6
SM-GE67I_S245_E1-50	372113	Slc17a7-IRES2-Cre/wt;Ai14(RCL-tdT)/wt	M	AI	RFP-positive	2018-02-01	left			R8S4-180228	Car3 6
SM-GE67I_S250_E1-50	372114	Slc17a7-IRES2-Cre/wt;Ai14(RCL-tdT)/wt	F	AI	RFP-positive	2018-02-05	right			R8S4-180228	Car3 6
SM-GE67I_S256_E1-50	372114	Slc17a7-IRES2-Cre/wt;Ai14(RCL-tdT)/wt	F	AI	RFP-positive	2018-02-05	right			R8S4-180228	Car3 7
SM-GE67I_S264_E1-50	372114	Slc17a7-IRES2-Cre/wt;Ai14(RCL-tdT)/wt	F	AI	RFP-positive	2018-02-05	right			R8S4-180228	Car3 4
SM-GE67I_S268_E1-50	372114	Slc17a7-IRES2-Cre/wt;Ai14(RCL-tdT)/wt	F	AI	RFP-positive	2018-02-05	right			R8S4-180228	Car3 8
SM-GE67I_S270_E1-50	372114	Slc17a7-IRES2-Cre/wt;Ai14(RCL-tdT)/wt	F	AI	RFP-positive	2018-02-05	right			R8S4-180228	Car3 7
SM-GE67I_S271_E1-50	372114	Slc17a7-IRES2-Cre/wt;Ai14(RCL-tdT)/wt	F	AI	RFP-positive	2018-02-05	right			R8S4-180228	Car3 6
SM-GE67I_S272_E1-50	372114	Slc17a7-IRES2-Cre/wt;Ai14(RCL-tdT)/wt	F	AI	RFP-positive	2018-02-05	right			R8S4-180228	Car3 7
SM-GE67I_S277_E1-50	372114	Slc17a7-IRES2-Cre/wt;Ai14(RCL-tdT)/wt	F	AI	RFP-positive	2018-02-05	right			R8S4-180228	Car3 6
SM-GE67I_S283_E1-50	372114	Slc17a7-IRES2-Cre/wt;Ai14(RCL-tdT)/wt	F	AI	RFP-positive	2018-02-05	right			R8S4-180228	Car3 6
SM-GE67I_S291_E1-50	372113	Slc17a7-IRES2-Cre/wt;Ai14(RCL-tdT)/wt	M	AI	RFP-positive	2018-02-01	left			R8S4-180228	Car3 6
SM-GE67I_S310_E1-50	372113	Slc17a7-IRES2-Cre/wt;Ai14(RCL-tdT)/wt	M	AI	RFP-positive	2018-02-01	left			R8S4-180228	Car3 6
SM-GE67I_S313_E1-50	372113	Slc17a7-IRES2-Cre/wt;Ai14(RCL-tdT)/wt	M	AI	RFP-positive	2018-02-01	left			R8S4-180228	Car3 6
SM-GE67I_S321_E1-50	372113	Slc17a7-IRES2-Cre/wt;Ai14(RCL-tdT)/wt	M	AI	RFP-positive	2018-02-01	left			R8S4-180228	Car3 6
SM-GE67I_S322_E1-50	372113	Slc17a7-IRES2-Cre/wt;Ai14(RCL-tdT)/wt	M	AI	RFP-positive	2018-02-01	left			R8S4-180228	Car3 6
SM-GE67I_S329_E1-50	372113	Slc17a7-IRES2-Cre/wt;Ai14(RCL-tdT)/wt	M	AI	RFP-positive	2018-02-01	left			R8S4-180228	Car3 6
SM-GE67I_S337_E1-50	372113	Slc17a7-IRES2-Cre/wt;Ai14(RCL-tdT)/wt	M	AI	RFP-positive	2018-02-01	left			R8S4-180228	Car3 6
SM-GE67I_S340_E1-50	372113	Slc17a7-IRES2-Cre/wt;Ai14(RCL-tdT)/wt	M	AI	RFP-positive	2018-02-01	left			R8S4-180228	Car3 6
SM-GE67I_S341_E1-50	372113	Slc17a7-IRES2-Cre/wt;Ai14(RCL-tdT)/wt	M	AI	RFP-positive	2018-02-01	left			R8S4-180228	Car3 6
SM-GE67I_S342_E1-50	372113	Slc17a7-IRES2-Cre/wt;Ai14(RCL-tdT)/wt	M	AI	RFP-positive	2018-02-01	left			R8S4-180228	Car3 6
SM-GE67I_S348_E1-50	372114	Slc17a7-IRES2-Cre/wt;Ai14(RCL-tdT)/wt	F	AI	RFP-positive	2018-02-05	right			R8S4-180228	Car3 6
SM-GE67I_S349_E1-50	372114	Slc17a7-IRES2-Cre/wt;Ai14(RCL-tdT)/wt	F	AI	RFP-positive	2018-02-05	right			R8S4-180228	Car3 6
SM-GE67I_S361_E1-50	372114	Slc17a7-IRES2-Cre/wt;Ai14(RCL-tdT)/wt	F	AI	RFP-positive	2018-02-05	right			R8S4-180228	Car3 6
SM-GE67I_S365_E1-50	372114	Slc17a7-IRES2-Cre/wt;Ai14(RCL-tdT)/wt	F	AI	RFP-positive	2018-02-05	right			R8S4-180228	Car3 6
SM-GE67I_S367_E1-50	372114	Slc17a7-IRES2-Cre/wt;Ai14(RCL-tdT)/wt	F	AI	RFP-positive	2018-02-05	right			R8S4-180228	Car3 6
SM-GE67I_S369_E1-50	372114	Slc17a7-IRES2-Cre/wt;Ai14(RCL-tdT)/wt	F	AI	RFP-positive	2018-02-05	right			R8S4-180228	Car3 6
SM-GE67I_S372_E1-50	372114	Slc17a7-IRES2-Cre/wt;Ai14(RCL-tdT)/wt	F	AI	RFP-positive	2018-02-05	right			R8S4-180228	Car3 5
SM-GE67I_S374_E1-50	372114	Slc17a7-IRES2-Cre/wt;Ai14(RCL-tdT)/wt	F	AI	RFP-positive	2018-02-05	right			R8S4-180228	Car3 6
SM-GE67I_S378_E1-50	372114	Slc17a7-IRES2-Cre/wt;Ai14(RCL-tdT)/wt	F	AI	RFP-positive	2018-02-05	right			R8S4-180228	Car3 6
SM-GE67I_S381_E1-50	372114	Slc17a7-IRES2-Cre/wt;Ai14(RCL-tdT)/wt	F	AI	RFP-positive	2018-02-05	right			R8S4-180228	Car3 7
SM-GE67I_S384_E1-50	372114	Slc17a7-IRES2-Cre/wt;Ai14(RCL-tdT)/wt	F	AI	RFP-positive	2018-02-05	right			R8S4-180228	Car3 8
SM-GE67J_S002_E1-50	372113	Slc17a7-IRES2-Cre/wt;Ai14(RCL-tdT)/wt	M	AI	RFP-positive	2018-02-01	left			R8S4-180228	Car3 6
SM-GE67J_S007_E1-50	372113	Slc17a7-IRES2-Cre/wt;Ai14(RCL-tdT)/wt	M	AI	RFP-positive	2018-02-01	left			R8S4-180228	Car3 5
SM-GE67J_S012_E1-50	372113	Slc17a7-IRES2-Cre/wt;Ai14(RCL-tdT)/wt	M	AI	RFP-positive	2018-02-01	left			R8S4-180228	Car3 6
SM-GE67J_S013_E1-50	372113	Slc17a7-IRES2-Cre/wt;Ai14(RCL-tdT)/wt	M	AI	RFP-positive	2018-02-01	left			R8S4-180228	Car3 6
SM-GE67J_S014_E1-50	372113	Slc17a7-IRES2-Cre/wt;Ai14(RCL-tdT)/wt	M	AI	RFP-positive	2018-02-01	left			R8S4-180228	Car3 6
SM-GE67J_S026_E1-50	372113	Slc17a7-IRES2-Cre/wt;Ai14(RCL-tdT)/wt	M	AI	RFP-positive	2018-02-01	left			R8S4-180228	Car3 6
SM-GE67J_S027_E1-50	372113	Slc17a7-IRES2-Cre/wt;Ai14(RCL-tdT)/wt	M	AI	RFP-positive	2018-02-01	left			R8S4-180228	Car3 6
SM-GE67J_S029_E1-50	372113	Slc17a7-IRES2-Cre/wt;Ai14(RCL-tdT)/wt	M	AI	RFP-positive	2018-02-01	left			R8S4-180228	Car3 6
SM-GE67J_S030_E1-50	372113	Slc17a7-IRES2-Cre/wt;Ai14(RCL-tdT)/wt	M	AI	RFP-positive	2018-02-01	left			R8S4-180228	Car3 6
SM-GE67J_S033_E1-50	372113	Slc17a7-IRES2-Cre/wt;Ai14(RCL-tdT)/wt	M	AI	RFP-positive	2018-02-01	left			R8S4-180228	Car3 6
SM-GE67J_S034_E1-50	372113	Slc17a7-IRES2-Cre/wt;Ai14(RCL-tdT)/wt	M	AI	RFP-positive	2018-02-01	left			R8S4-180228	Car3 6
SM-GE67J_S035_E1-50	372113	Slc17a7-IRES2-Cre/wt;Ai14(RCL-tdT)/wt	M	AI	RFP-positive	2018-02-01	left			R8S4-180228	Car3 6
SM-GE67J_S040_E1-50	372113	Slc17a7-IRES2-Cre/wt;Ai14(RCL-tdT)/wt	M	AI	RFP-positive	2018-02-01	left			R8S4-180228	Car3 6
SM-GE67J_S044_E1-50	372113	Slc17a7-IRES2-Cre/wt;Ai14(RCL-tdT)/wt	M	AI	RFP-positive	2018-02-01	left			R8S4-180228	Car3 6
SM-GE67J_S045_E1-50	372113	Slc17a7-IRES2-Cre/wt;Ai14(RCL-tdT)/wt	M	AI	RFP-positive	2018-02-01	left			R8S4-180228	Car3 6
SM-GE67J_S048_E1-50	372113	Slc17a7-IRES2-Cre/wt;Ai14(RCL-tdT)/wt	M	AI	RFP-positive	2018-02-01	left			R8S4-180228	Car3 6
SM-GE67J_S049_E1-50	372113	Slc17a7-IRES2-Cre/wt;Ai14(RCL-tdT)/wt	M	AI	RFP-positive	2018-02-01	left			R8S4-180228	Car3 6
SM-GE67J_S054_E1-50	372113	Slc17a7-IRES2-Cre/wt;Ai14(RCL-tdT)/wt	M	AI	RFP-positive	2018-02-01	left			R8S4-180228	Car3 7
SM-GE67J_S055_E1-50	372113	Slc17a7-IRES2-Cre/wt;Ai14(RCL-tdT)/wt	M	AI	RFP-positive	2018-02-01	left			R8S4-180228	Car3 6
SM-GE67J_S058_E1-50	372114	Slc17a7-IRES2-Cre/wt;Ai14(RCL-tdT)/wt	F	AI	RFP-positive	2018-02-05	right			R8S4-180228	Car3 7
SM-GE67J_S060_E1-50	372114	Slc17a7-IRES2-Cre/wt;Ai14(RCL-tdT)/wt	F	AI	RFP-positive	2018-02-05	right			R8S4-180228	Car3 6
SM-GE67J_S062_E1-50	372114	Slc17a7-IRES2-Cre/wt;Ai14(RCL-tdT)/wt	F	AI	RFP-positive	2018-02-05	right			R8S4-180228	Car3 6
SM-GE67J_S063_E1-50	372114	Slc17a7-IRES2-Cre/wt;Ai14(RCL-tdT)/wt	F	AI	RFP-positive	2018-02-05	right			R8S4-180228	Car3 4
SM-GE67J_S066_E1-50	372114	Slc17a7-IRES2-Cre/wt;Ai14(RCL-tdT)/wt	F	AI	RFP-positive	2018-02-05	right			R8S4-180228	Car3 6
SM-GE67J_S068_E1-50	372114	Slc17a7-IRES2-Cre/wt;Ai14(RCL-tdT)/wt	F	AI	RFP-positive	2018-02-05	right			R8S4-180228	Car3 7
SM-GE67J_S071_E1-50	372114	Slc17a7-IRES2-Cre/wt;Ai14(RCL-tdT)/wt	F	AI	RFP-positive	2018-02-05	right			R8S4-180228	Car3 7
SM-GE67J_S079_E1-50	372114	Slc17a7-IRES2-Cre/wt;Ai14(RCL-tdT)/wt	F	AI	RFP-positive	2018-02-05	right			R8S4-180228	Car3 6
SM-GE67J_S084_E1-50	372114	Slc17a7-IRES2-Cre/wt;Ai14(RCL-tdT)/wt	F	AI	RFP-positive	2018-02-05	right			R8S4-180228	Car3 6
SM-GE67J_S087_E1-50	372114	Slc17a7-IRES2-Cre/wt;Ai14(RCL-tdT)/wt	F	AI	RFP-positive	2018-02-05	right			R8S4-180228	Car3 6
SM-GE67J_S098_E1-50	372113	Slc17a7-IRES2-Cre/wt;Ai14(RCL-tdT)/wt	M	AI	RFP-positive	2018-02-01	left			R8S4-180228	Car3 6
SM-GE67J_S099_E1-50	372113	Slc17a7-IRES2-Cre/wt;Ai14(RCL-tdT)/wt	M	AI	RFP-positive	2018-02-01	left			R8S4-180228	Car3 7
SM-GE67J_S106_E1-50	372113	Slc17a7-IRES2-Cre/wt;Ai14(RCL-tdT)/wt	M	AI	RFP-positive	2018-02-01	left			R8S4-180228	Car3 6
SM-GE67J_S129_E1-50	372113	Slc17a7-IRES2-Cre/wt;Ai14(RCL-tdT)/wt	M	AI	RFP-positive	2018-02-01	left			R8S4-180228	Car3 7
SM-GE67J_S135_E1-50	372113	Slc17a7-IRES2-Cre/wt;Ai14(RCL-tdT)/wt	M	AI	RFP-positive	2018-02-01	left			R8S4-180228	Car3 6
SM-GE67J_S139_E1-50	372113	Slc17a7-IRES2-Cre/wt;Ai14(RCL-tdT)/wt	M	AI	RFP-positive	2018-02-01	left			R8S4-180228	Car3 7
SM-GE67J_S143_E1-50	372113	Slc17a7-IRES2-Cre/wt;Ai14(RCL-tdT)/wt	M	AI	RFP-positive	2018-02-01	left			R8S4-180228	Car3 6
SM-GE67J_S146_E1-50	372113	Slc17a7-IRES2-Cre/wt;Ai14(RCL-tdT)/wt	M	AI	RFP-positive	2018-02-01	left			R8S4-180228	Car3 6
SM-GE67J_S152_E1-50	372113	Slc17a7-IRES2-Cre/wt;Ai14(RCL-tdT)/wt	M	AI	RFP-positive	2018-02-01	left			R8S4-180228	Car3 6
SM-GE67J_S155_E1-50	372114	Slc17a7-IRES2-Cre/wt;Ai14(RCL-tdT)/wt	F	AI	RFP-positive	2018-02-05	right			R8S4-180228	Car3 6
SM-GE67J_S157_E1-50	372114	Slc17a7-IRES2-Cre/wt;Ai14(RCL-tdT)/wt	F	AI	RFP-positive	2018-02-05	right			R8S4-180228	Car3 6
SM-GE67J_S158_E1-50	372114	Slc17a7-IRES2-Cre/wt;Ai14(RCL-tdT)/wt	F	AI	RFP-positive	2018-02-05	right			R8S4-180228	Car3 6
SM-GE67J_S160_E1-50	372114	Slc17a7-IRES2-Cre/wt;Ai14(RCL-tdT)/wt	F	AI	RFP-positive	2018-02-05	right			R8S4-180228	Car3 7
SM-GE67J_S161_E1-50	372114	Slc17a7-IRES2-Cre/wt;Ai14(RCL-tdT)/wt	F	AI	RFP-positive	2018-02-05	right			R8S4-180228	Car3 7
SM-GE67J_S164_E1-50	372114	Slc17a7-IRES2-Cre/wt;Ai14(RCL-tdT)/wt	F	AI	RFP-positive	2018-02-05	right			R8S4-180228	Car3 6
SM-GE67J_S167_E1-50	372114	Slc17a7-IRES2-Cre/wt;Ai14(RCL-tdT)/wt	F	AI	RFP-positive	2018-02-05	right			R8S4-180228	Car3 6
SM-GE67J_S168_E1-50	372114	Slc17a7-IRES2-Cre/wt;Ai14(RCL-tdT)/wt	F	AI	RFP-positive	2018-02-05	right			R8S4-180228	Car3 6
SM-GE67J_S171_E1-50	372114	Slc17a7-IRES2-Cre/wt;Ai14(RCL-tdT)/wt	F	AI	RFP-positive	2018-02-05	right			R8S4-180228	Car3 6
SM-GE67J_S175_E1-50	372114	Slc17a7-IRES2-Cre/wt;Ai14(RCL-tdT)/wt	F	AI	RFP-positive	2018-02-05	right			R8S4-180228	Car3 6
SM-GE67J_S177_E1-50	372114	Slc17a7-IRES2-Cre/wt;Ai14(RCL-tdT)/wt	F	AI	RFP-positive	2018-02-05	right			R8S4-180228	Car3 6
SM-GE67J_S178_E1-50	372114	Slc17a7-IRES2-Cre/wt;Ai14(RCL-tdT)/wt	F	AI	RFP-positive	2018-02-05	right			R8S4-180228	Car3 6
SM-GE67J_S181_E1-50	372114	Slc17a7-IRES2-Cre/wt;Ai14(RCL-tdT)/wt	F	AI	RFP-positive	2018-02-05	right			R8S4-180228	Car3 6
SM-GE67J_S182_E1-50	372114	Slc17a7-IRES2-Cre/wt;Ai14(RCL-tdT)/wt	F	AI	RFP-positive	2018-02-05	right			R8S4-180228	Car3 6
SM-GE67J_S185_E1-50	372114	Slc17a7-IRES2-Cre/wt;Ai14(RCL-tdT)/wt	F	AI	RFP-positive	2018-02-05	right			R8S4-180228	Car3 6
SM-GE67J_S189_E1-50	372114	Slc17a7-IRES2-Cre/wt;Ai14(RCL-tdT)/wt	F	AI	RFP-positive	2018-02-05	right			R8S4-180228	Car3 6
SM-GE67J_S190_E1-50	372114	Slc17a7-IRES2-Cre/wt;Ai14(RCL-tdT)/wt	F	AI	RFP-positive	2018-02-05	right			R8S4-180228	Car3 8
SM-GE67J_S192_E1-50	372114	Slc17a7-IRES2-Cre/wt;Ai14(RCL-tdT)/wt	F	AI	RFP-positive	2018-02-05	right			R8S4-180228	Car3 4
SM-GE67J_S195_E1-50	372113	Slc17a7-IRES2-Cre/wt;Ai14(RCL-tdT)/wt	M	AI	RFP-positive	2018-02-01	left			R8S4-180228	Car3 7
SM-GE67J_S201_E1-50	372113	Slc17a7-IRES2-Cre/wt;Ai14(RCL-tdT)/wt	M	AI	RFP-positive	2018-02-01	left			R8S4-180228	Car3 7
SM-GE67J_S209_E1-50	372113	Slc17a7-IRES2-Cre/wt;Ai14(RCL-tdT)/wt	M	AI	RFP-positive	2018-02-01	left			R8S4-180228	Car3 6
SM-GE67J_S211_E1-50	372113	Slc17a7-IRES2-Cre/wt;Ai14(RCL-tdT)/wt	M	AI	RFP-positive	2018-02-01	left			R8S4-180228	Car3 6
SM-GE67J_S213_E1-50	372113	Slc17a7-IRES2-Cre/wt;Ai14(RCL-tdT)/wt	M	AI	RFP-positive	2018-02-01	left			R8S4-180228	Car3 6
SM-GE67J_S214_E1-50	372113	Slc17a7-IRES2-Cre/wt;Ai14(RCL-tdT)/wt	M	AI	RFP-positive	2018-02-01	left			R8S4-180228	Car3 6
SM-GE67J_S222_E1-50	372113	Slc17a7-IRES2-Cre/wt;Ai14(RCL-tdT)/wt	M	AI	RFP-positive	2018-02-01	left			R8S4-180228	Car3 6
SM-GE67J_S237_E1-50	372113	Slc17a7-IRES2-Cre/wt;Ai14(RCL-tdT)/wt	M	AI	RFP-positive	2018-02-01	left			R8S4-180228	Car3 6
SM-GE67J_S240_E1-50	372113	Slc17a7-IRES2-Cre/wt;Ai14(RCL-tdT)/wt	M	AI	RFP-positive	2018-02-01	left			R8S4-180228	Car3 6
SM-GE67J_S241_E1-50	372113	Slc17a7-IRES2-Cre/wt;Ai14(RCL-tdT)/wt	M	AI	RFP-positive	2018-02-01	left			R8S4-180228	Car3 6
SM-GE67J_S244_E1-50	372113	Slc17a7-IRES2-Cre/wt;Ai14(RCL-tdT)/wt	M	AI	RFP-positive	2018-02-01	left			R8S4-180228	Car3 6
SM-GE67J_S245_E1-50	372113	Slc17a7-IRES2-Cre/wt;Ai14(RCL-tdT)/wt	M	AI	RFP-positive	2018-02-01	left			R8S4-180228	Car3 6
SM-GE67J_S249_E1-50	372114	Slc17a7-IRES2-Cre/wt;Ai14(RCL-tdT)/wt	F	AI	RFP-positive	2018-02-05	right			R8S4-180228	Car3 6
SM-GE67J_S255_E1-50	372114	Slc17a7-IRES2-Cre/wt;Ai14(RCL-tdT)/wt	F	AI	RFP-positive	2018-02-05	right			R8S4-180228	Car3 6
SM-GE67J_S257_E1-50	372114	Slc17a7-IRES2-Cre/wt;Ai14(RCL-tdT)/wt	F	AI	RFP-positive	2018-02-05	right			R8S4-180228	Car3 6
SM-GE67J_S258_E1-50	372114	Slc17a7-IRES2-Cre/wt;Ai14(RCL-tdT)/wt	F	AI	RFP-positive	2018-02-05	right			R8S4-180228	Car3 7
SM-GE67J_S263_E1-50	372114	Slc17a7-IRES2-Cre/wt;Ai14(RCL-tdT)/wt	F	AI	RFP-positive	2018-02-05	right			R8S4-180228	Car3 8
SM-GE67J_S265_E1-50	372114	Slc17a7-IRES2-Cre/wt;Ai14(RCL-tdT)/wt	F	AI	RFP-positive	2018-02-05	right			R8S4-180228	Car3 5
SM-GE67J_S274_E1-50	372114	Slc17a7-IRES2-Cre/wt;Ai14(RCL-tdT)/wt	F	AI	RFP-positive	2018-02-05	right			R8S4-180228	Car3 6
SM-GE67J_S276_E1-50	372114	Slc17a7-IRES2-Cre/wt;Ai14(RCL-tdT)/wt	F	AI	RFP-positive	2018-02-05	right			R8S4-180228	Car3 8
SM-GE67J_S280_E1-50	372114	Slc17a7-IRES2-Cre/wt;Ai14(RCL-tdT)/wt	F	AI	RFP-positive	2018-02-05	right			R8S4-180228	Car3 6
SM-GE67J_S283_E1-50	372114	Slc17a7-IRES2-Cre/wt;Ai14(RCL-tdT)/wt	F	AI	RFP-positive	2018-02-05	right			R8S4-180228	Car3 6
SM-GE67J_S288_E1-50	372114	Slc17a7-IRES2-Cre/wt;Ai14(RCL-tdT)/wt	F	AI	RFP-positive	2018-02-05	right			R8S4-180228	Car3 6
SM-GE67J_S290_E1-50	372113	Slc17a7-IRES2-Cre/wt;Ai14(RCL-tdT)/wt	M	AI	RFP-positive	2018-02-01	left			R8S4-180228	Car3 6
SM-GE67J_S291_E1-50	372113	Slc17a7-IRES2-Cre/wt;Ai14(RCL-tdT)/wt	M	AI	RFP-positive	2018-02-01	left			R8S4-180228	Car3 6
SM-GE67J_S292_E1-50	372113	Slc17a7-IRES2-Cre/wt;Ai14(RCL-tdT)/wt	M	AI	RFP-positive	2018-02-01	left			R8S4-180228	Car3 6
SM-GE67J_S293_E1-50	372113	Slc17a7-IRES2-Cre/wt;Ai14(RCL-tdT)/wt	M	AI	RFP-positive	2018-02-01	left			R8S4-180228	Car3 6
SM-GE67J_S294_E1-50	372113	Slc17a7-IRES2-Cre/wt;Ai14(RCL-tdT)/wt	M	AI	RFP-positive	2018-02-01	left			R8S4-180228	Car3 6
SM-GE67J_S300_E1-50	372113	Slc17a7-IRES2-Cre/wt;Ai14(RCL-tdT)/wt	M	AI	RFP-positive	2018-02-01	left			R8S4-180228	Car3 1
SM-GE67J_S306_E1-50	372113	Slc17a7-IRES2-Cre/wt;Ai14(RCL-tdT)/wt	M	AI	RFP-positive	2018-02-01	left			R8S4-180228	Car3 6
SM-GE67J_S307_E1-50	372113	Slc17a7-IRES2-Cre/wt;Ai14(RCL-tdT)/wt	M	AI	RFP-positive	2018-02-01	left			R8S4-180228	Car3 7
SM-GE67J_S308_E1-50	372113	Slc17a7-IRES2-Cre/wt;Ai14(RCL-tdT)/wt	M	AI	RFP-positive	2018-02-01	left			R8S4-180228	Car3 6
SM-GE67J_S313_E1-50	372113	Slc17a7-IRES2-Cre/wt;Ai14(RCL-tdT)/wt	M	AI	RFP-positive	2018-02-01	left			R8S4-180228	Car3 6
SM-GE67J_S316_E1-50	372113	Slc17a7-IRES2-Cre/wt;Ai14(RCL-tdT)/wt	M	AI	RFP-positive	2018-02-01	left			R8S4-180228	Car3 6
SM-GE67J_S321_E1-50	372113	Slc17a7-IRES2-Cre/wt;Ai14(RCL-tdT)/wt	M	AI	RFP-positive	2018-02-01	left			R8S4-180228	Car3 6
SM-GE67J_S323_E1-50	372113	Slc17a7-IRES2-Cre/wt;Ai14(RCL-tdT)/wt	M	AI	RFP-positive	2018-02-01	left			R8S4-180228	Car3 6
SM-GE67J_S324_E1-50	372113	Slc17a7-IRES2-Cre/wt;Ai14(RCL-tdT)/wt	M	AI	RFP-positive	2018-02-01	left			R8S4-180228	Car3 6
SM-GE67J_S326_E1-50	372113	Slc17a7-IRES2-Cre/wt;Ai14(RCL-tdT)/wt	M	AI	RFP-positive	2018-02-01	left			R8S4-180228	Car3 6
SM-GE67J_S338_E1-50	372113	Slc17a7-IRES2-Cre/wt;Ai14(RCL-tdT)/wt	M	AI	RFP-positive	2018-02-01	left			R8S4-180228	Car3 7
SM-GE67J_S342_E1-50	372113	Slc17a7-IRES2-Cre/wt;Ai14(RCL-tdT)/wt	M	AI	RFP-positive	2018-02-01	left			R8S4-180228	Car3 6
SM-GE67M_S009_E1-50	372113	Slc17a7-IRES2-Cre/wt;Ai14(RCL-tdT)/wt	M	AI	RFP-positive	2018-02-01	left			R8S4-180228	Car3 8
SM-GE67M_S013_E1-50	372113	Slc17a7-IRES2-Cre/wt;Ai14(RCL-tdT)/wt	M	AI	RFP-positive	2018-02-01	left			R8S4-180228	Car3 6
SM-GE67M_S014_E1-50	372113	Slc17a7-IRES2-Cre/wt;Ai14(RCL-tdT)/wt	M	AI	RFP-positive	2018-02-01	left			R8S4-180228	Car3 6
SM-GE67M_S018_E1-50	372113	Slc17a7-IRES2-Cre/wt;Ai14(RCL-tdT)/wt	M	AI	RFP-positive	2018-02-01	left			R8S4-180228	Car3 8
SM-GE67M_S019_E1-50	372113	Slc17a7-IRES2-Cre/wt;Ai14(RCL-tdT)/wt	M	AI	RFP-positive	2018-02-01	left			R8S4-180228	Car3 6
SM-GE67M_S021_E1-50	372113	Slc17a7-IRES2-Cre/wt;Ai14(RCL-tdT)/wt	M	AI	RFP-positive	2018-02-01	left			R8S4-180228	Car3 6
SM-GE67M_S024_E1-50	372113	Slc17a7-IRES2-Cre/wt;Ai14(RCL-tdT)/wt	M	AI	RFP-positive	2018-02-01	left			R8S4-180228	Car3 6
SM-GE67M_S025_E1-50	372114	Slc17a7-IRES2-Cre/wt;Ai14(RCL-tdT)/wt	F	AI	RFP-positive	2018-02-05	right			R8S4-180228	Car3 6
SM-GE67M_S026_E1-50	372114	Slc17a7-IRES2-Cre/wt;Ai14(RCL-tdT)/wt	F	AI	RFP-positive	2018-02-05	right			R8S4-180228	Car3 5
SM-GE67M_S028_E1-50	372114	Slc17a7-IRES2-Cre/wt;Ai14(RCL-tdT)/wt	F	AI	RFP-positive	2018-02-05	right			R8S4-180228	Car3 7
SM-GE67M_S029_E1-50	372114	Slc17a7-IRES2-Cre/wt;Ai14(RCL-tdT)/wt	F	AI	RFP-positive	2018-02-05	right			R8S4-180228	Car3 7
SM-GE67M_S031_E1-50	372114	Slc17a7-IRES2-Cre/wt;Ai14(RCL-tdT)/wt	F	AI	RFP-positive	2018-02-05	right			R8S4-180228	Car3 6
SM-GE67M_S032_E1-50	372114	Slc17a7-IRES2-Cre/wt;Ai14(RCL-tdT)/wt	F	AI	RFP-positive	2018-02-05	right			R8S4-180228	Car3 4
SM-GE67M_S033_E1-50	372114	Slc17a7-IRES2-Cre/wt;Ai14(RCL-tdT)/wt	F	AI	RFP-positive	2018-02-05	right			R8S4-180228	Car3 6
SM-GE67M_S036_E1-50	372114	Slc17a7-IRES2-Cre/wt;Ai14(RCL-tdT)/wt	F	AI	RFP-positive	2018-02-05	right			R8S4-180228	Car3 8
SM-GE67M_S037_E1-50	372114	Slc17a7-IRES2-Cre/wt;Ai14(RCL-tdT)/wt	F	AI	RFP-positive	2018-02-05	right			R8S4-180228	Car3 6
SM-GE67M_S104_E1-50	372113	Slc17a7-IRES2-Cre/wt;Ai14(RCL-tdT)/wt	M	AI	RFP-positive	2018-02-01	left			R8S4-180228	Car3 7
SM-GE67M_S110_E1-50	372113	Slc17a7-IRES2-Cre/wt;Ai14(RCL-tdT)/wt	M	AI	RFP-positive	2018-02-01	left			R8S4-180228	Car3 6
SM-GE67M_S114_E1-50	372113	Slc17a7-IRES2-Cre/wt;Ai14(RCL-tdT)/wt	M	AI	RFP-positive	2018-02-01	left			R8S4-180228	Car3 7
SM-GE67M_S115_E1-50	372113	Slc17a7-IRES2-Cre/wt;Ai14(RCL-tdT)/wt	M	AI	RFP-positive	2018-02-01	left			R8S4-180228	Car3 6
SM-GE67M_S132_E1-50	372114	Slc17a7-IRES2-Cre/wt;Ai14(RCL-tdT)/wt	F	AI	RFP-positive	2018-02-05	right			R8S4-180228	Car3 6
SM-GE67M_S134_E1-50	372114	Slc17a7-IRES2-Cre/wt;Ai14(RCL-tdT)/wt	F	AI	RFP-positive	2018-02-05	right			R8S4-180228	Car3 6
SM-GE67M_S135_E1-50	372114	Slc17a7-IRES2-Cre/wt;Ai14(RCL-tdT)/wt	F	AI	RFP-positive	2018-02-05	right			R8S4-180228	Car3 6
SM-GE67M_S136_E1-50	372114	Slc17a7-IRES2-Cre/wt;Ai14(RCL-tdT)/wt	F	AI	RFP-positive	2018-02-05	right			R8S4-180228	Car3 6
SM-GE67M_S201_E1-50	372113	Slc17a7-IRES2-Cre/wt;Ai14(RCL-tdT)/wt	M	AI	RFP-positive	2018-02-01	left			R8S4-180228	Car3 6
SM-GE67M_S208_E1-50	372113	Slc17a7-IRES2-Cre/wt;Ai14(RCL-tdT)/wt	M	AI	RFP-positive	2018-02-01	left			R8S4-180228	Car3 7
SM-GE67M_S209_E1-50	372113	Slc17a7-IRES2-Cre/wt;Ai14(RCL-tdT)/wt	M	AI	RFP-positive	2018-02-01	left			R8S4-180228	Car3 6
SM-GE67M_S211_E1-50	372113	Slc17a7-IRES2-Cre/wt;Ai14(RCL-tdT)/wt	M	AI	RFP-positive	2018-02-01	left			R8S4-180228	Car3 6
SM-GE67M_S214_E1-50	372113	Slc17a7-IRES2-Cre/wt;Ai14(RCL-tdT)/wt	M	AI	RFP-positive	2018-02-01	left			R8S4-180228	Car3 6
SM-GE67M_S215_E1-50	372113	Slc17a7-IRES2-Cre/wt;Ai14(RCL-tdT)/wt	M	AI	RFP-positive	2018-02-01	left			R8S4-180228	Car3 7
SM-GE67M_S220_E1-50	372113	Slc17a7-IRES2-Cre/wt;Ai14(RCL-tdT)/wt	M	AI	RFP-positive	2018-02-01	left			R8S4-180228	Car3 8
SM-GE67M_S225_E1-50	372114	Slc17a7-IRES2-Cre/wt;Ai14(RCL-tdT)/wt	F	AI	RFP-positive	2018-02-05	right			R8S4-180228	Car3 6
SM-GE67M_S236_E1-50	372114	Slc17a7-IRES2-Cre/wt;Ai14(RCL-tdT)/wt	F	AI	RFP-positive	2018-02-05	right			R8S4-180228	Car3 6
SM-GE67M_S238_E1-50	372114	Slc17a7-IRES2-Cre/wt;Ai14(RCL-tdT)/wt	F	AI	RFP-positive	2018-02-05	right			R8S4-180228	Car3 4
SM-GE67M_S240_E1-50	372114	Slc17a7-IRES2-Cre/wt;Ai14(RCL-tdT)/wt	F	AI	RFP-positive	2018-02-05	right			R8S4-180228	Car3 6
SM-GE67M_S293_E1-50	372113	Slc17a7-IRES2-Cre/wt;Ai14(RCL-tdT)/wt	M	AI	RFP-positive	2018-02-01	left			R8S4-180228	Car3 6
SM-GE67M_S295_E1-50	372113	Slc17a7-IRES2-Cre/wt;Ai14(RCL-tdT)/wt	M	AI	RFP-positive	2018-02-01	left			R8S4-180228	Car3 6
SM-GE67M_S307_E1-50	372113	Slc17a7-IRES2-Cre/wt;Ai14(RCL-tdT)/wt	M	AI	RFP-positive	2018-02-01	left			R8S4-180228	Car3 6
SM-GE67M_S309_E1-50	372113	Slc17a7-IRES2-Cre/wt;Ai14(RCL-tdT)/wt	M	AI	RFP-positive	2018-02-01	left			R8S4-180228	Car3 6
SM-GE67M_S315_E1-50	372113	Slc17a7-IRES2-Cre/wt;Ai14(RCL-tdT)/wt	M	AI	RFP-positive	2018-02-01	left			R8S4-180228	Car3 6
SM-GE67M_S316_E1-50	372113	Slc17a7-IRES2-Cre/wt;Ai14(RCL-tdT)/wt	M	AI	RFP-positive	2018-02-01	left			R8S4-180228	Car3 6
SM-GE67M_S317_E1-50	372113	Slc17a7-IRES2-Cre/wt;Ai14(RCL-tdT)/wt	M	AI	RFP-positive	2018-02-01	left			R8S4-180228	Car3 6
SM-GE67M_S319_E1-50	372113	Slc17a7-IRES2-Cre/wt;Ai14(RCL-tdT)/wt	M	AI	RFP-positive	2018-02-01	left			R8S4-180228	Car3 8
SM-GE67M_S328_E1-50	372114	Slc17a7-IRES2-Cre/wt;Ai14(RCL-tdT)/wt	F	AI	RFP-positive	2018-02-05	right			R8S4-180228	Car3 8
SM-GE67M_S331_E1-50	372114	Slc17a7-IRES2-Cre/wt;Ai14(RCL-tdT)/wt	F	AI	RFP-positive	2018-02-05	right			R8S4-180228	Car3 7
SM-GE67M_S332_E1-50	372114	Slc17a7-IRES2-Cre/wt;Ai14(RCL-tdT)/wt	F	AI	RFP-positive	2018-02-05	right			R8S4-180228	Car3 6
SM-GE67M_S334_E1-50	372114	Slc17a7-IRES2-Cre/wt;Ai14(RCL-tdT)/wt	F	AI	RFP-positive	2018-02-05	right			R8S4-180228	Car3 6
SM-GE67M_S335_E1-50	372114	Slc17a7-IRES2-Cre/wt;Ai14(RCL-tdT)/wt	F	AI	RFP-positive	2018-02-05	right			R8S4-180228	Car3 6
SM-GE677_S001_E1-50	372114	Slc17a7-IRES2-Cre/wt;Ai14(RCL-tdT)/wt	F	AI	RFP-positive	2018-02-05	right			R8S4-180307	Car3 1
SM-GE677_S013_E1-50	372114	Slc17a7-IRES2-Cre/wt;Ai14(RCL-tdT)/wt	F	AI	RFP-positive	2018-02-05	right			R8S4-180307	Car3 1
SM-GE677_S032_E1-50	372114	Slc17a7-IRES2-Cre/wt;Ai14(RCL-tdT)/wt	F	AI	RFP-positive	2018-02-05	right			R8S4-180307	Car3 1
SM-GE677_S034_E1-50	372114	Slc17a7-IRES2-Cre/wt;Ai14(RCL-tdT)/wt	F	AI	RFP-positive	2018-02-05	right			R8S4-180307	Car3 6
SM-GE677_S039_E1-50	372114	Slc17a7-IRES2-Cre/wt;Ai14(RCL-tdT)/wt	F	AI	RFP-positive	2018-02-05	right			R8S4-180307	Car3 6
SM-GE677_S043_E1-50	372114	Slc17a7-IRES2-Cre/wt;Ai14(RCL-tdT)/wt	F	AI	RFP-positive	2018-02-05	right			R8S4-180307	Car3 6
SM-GE677_S047_E1-50	372114	Slc17a7-IRES2-Cre/wt;Ai14(RCL-tdT)/wt	F	AI	RFP-positive	2018-02-05	right			R8S4-180307	Car3 7
SM-GE677_S104_E1-50	372114	Slc17a7-IRES2-Cre/wt;Ai14(RCL-tdT)/wt	F	AI	RFP-positive	2018-02-05	right			R8S4-180307	Car3 7
SM-GE677_S111_E1-50	372114	Slc17a7-IRES2-Cre/wt;Ai14(RCL-tdT)/wt	F	AI	RFP-positive	2018-02-05	right			R8S4-180307	Car3 7
SM-GE677_S135_E1-50	372114	Slc17a7-IRES2-Cre/wt;Ai14(RCL-tdT)/wt	F	AI	RFP-positive	2018-02-05	right			R8S4-180307	Car3 1
SM-GE677_S140_E1-50	372114	Slc17a7-IRES2-Cre/wt;Ai14(RCL-tdT)/wt	F	AI	RFP-positive	2018-02-05	right			R8S4-180307	Car3 7
SM-GE677_S161_E1-50	372114	Slc17a7-IRES2-Cre/wt;Ai14(RCL-tdT)/wt	F	AI	RFP-positive	2018-02-05	right			R8S4-180307	Car3 6
SM-GE677_S167_E1-50	372114	Slc17a7-IRES2-Cre/wt;Ai14(RCL-tdT)/wt	F	AI	RFP-positive	2018-02-05	right			R8S4-180307	Car3 6
SM-GE677_S172_E1-50	372114	Slc17a7-IRES2-Cre/wt;Ai14(RCL-tdT)/wt	F	AI	RFP-positive	2018-02-05	right			R8S4-180307	Car3 8
SM-GE677_S219_E1-50	372114	Slc17a7-IRES2-Cre/wt;Ai14(RCL-tdT)/wt	F	AI	RFP-positive	2018-02-05	right			R8S4-180307	Car3 7
SM-GE677_S239_E1-50	372114	Slc17a7-IRES2-Cre/wt;Ai14(RCL-tdT)/wt	F	AI	RFP-positive	2018-02-05	right			R8S4-180307	Car3 6
SM-GE677_S241_E1-50	372114	Slc17a7-IRES2-Cre/wt;Ai14(RCL-tdT)/wt	F	AI	RFP-positive	2018-02-05	right			R8S4-180307	Car3 6
SM-GE677_S243_E1-50	372114	Slc17a7-IRES2-Cre/wt;Ai14(RCL-tdT)/wt	F	AI	RFP-positive	2018-02-05	right			R8S4-180307	Car3 6
SM-GE677_S292_E1-50	372114	Slc17a7-IRES2-Cre/wt;Ai14(RCL-tdT)/wt	F	AI	RFP-positive	2018-02-05	right			R8S4-180307	Car3 6
SM-GE677_S300_E1-50	372114	Slc17a7-IRES2-Cre/wt;Ai14(RCL-tdT)/wt	F	AI	RFP-positive	2018-02-05	right			R8S4-180307	Car3 7
SM-GE677_S304_E1-50	372114	Slc17a7-IRES2-Cre/wt;Ai14(RCL-tdT)/wt	F	AI	RFP-positive	2018-02-05	right			R8S4-180307	Car3 1
SM-GE677_S321_E1-50	372114	Slc17a7-IRES2-Cre/wt;Ai14(RCL-tdT)/wt	F	AI	RFP-positive	2018-02-05	right			R8S4-180307	Car3 6
SM-GE677_S323_E1-50	372114	Slc17a7-IRES2-Cre/wt;Ai14(RCL-tdT)/wt	F	AI	RFP-positive	2018-02-05	right			R8S4-180307	Car3 6
SM-GE677_S325_E1-50	372114	Slc17a7-IRES2-Cre/wt;Ai14(RCL-tdT)/wt	F	AI	RFP-positive	2018-02-05	right			R8S4-180307	Car3 6
SM-GE677_S327_E1-50	372114	Slc17a7-IRES2-Cre/wt;Ai14(RCL-tdT)/wt	F	AI	RFP-positive	2018-02-05	right			R8S4-180307	Car3 6
SM-GE91L_S350_E1-50	375022	Slc17a7-IRES2-Cre/wt;Ai14(RCL-tdT)/wt	M	TEa-PERI-ECT	RFP-positive	2018-02-19	right			R8S4-180314	Car3 2
SM-GE91L_S359_E1-50	375022	Slc17a7-IRES2-Cre/wt;Ai14(RCL-tdT)/wt	M	TEa-PERI-ECT	RFP-positive	2018-02-19	right			R8S4-180314	Car3 2
SM-GE91L_S360_E1-50	375022	Slc17a7-IRES2-Cre/wt;Ai14(RCL-tdT)/wt	M	TEa-PERI-ECT	RFP-positive	2018-02-19	right			R8S4-180314	Car3 5
SM-GE91L_S369_E1-50	375022	Slc17a7-IRES2-Cre/wt;Ai14(RCL-tdT)/wt	M	TEa-PERI-ECT	RFP-positive	2018-02-19	right			R8S4-180314	Car3 2
SM-GE91L_S375_E1-50	375022	Slc17a7-IRES2-Cre/wt;Ai14(RCL-tdT)/wt	M	TEa-PERI-ECT	RFP-positive	2018-02-19	right			R8S4-180314	Car3 2
SM-GE91L_S377_E1-50	375022	Slc17a7-IRES2-Cre/wt;Ai14(RCL-tdT)/wt	M	TEa-PERI-ECT	RFP-positive	2018-02-19	right			R8S4-180314	Car3 2
SM-GE91L_S381_E1-50	375022	Slc17a7-IRES2-Cre/wt;Ai14(RCL-tdT)/wt	M	TEa-PERI-ECT	RFP-positive	2018-02-19	right			R8S4-180314	Car3 2
SM-GE91P_S058_E1-50	375022	Slc17a7-IRES2-Cre/wt;Ai14(RCL-tdT)/wt	M	TEa-PERI-ECT	RFP-positive	2018-02-19	right			R8S4-180314	Car3 2
SM-GE91P_S064_E1-50	375022	Slc17a7-IRES2-Cre/wt;Ai14(RCL-tdT)/wt	M	TEa-PERI-ECT	RFP-positive	2018-02-19	right			R8S4-180314	Car3 2
SM-GE91P_S073_E1-50	375022	Slc17a7-IRES2-Cre/wt;Ai14(RCL-tdT)/wt	M	TEa-PERI-ECT	RFP-positive	2018-02-19	right			R8S4-180314	Car3 2
SM-GE91P_S079_E1-50	375022	Slc17a7-IRES2-Cre/wt;Ai14(RCL-tdT)/wt	M	TEa-PERI-ECT	RFP-positive	2018-02-19	right			R8S4-180314	Car3 6
SM-GE91P_S082_E1-50	375022	Slc17a7-IRES2-Cre/wt;Ai14(RCL-tdT)/wt	M	TEa-PERI-ECT	RFP-positive	2018-02-19	right			R8S4-180314	Car3 2
SM-GE91P_S083_E1-50	375022	Slc17a7-IRES2-Cre/wt;Ai14(RCL-tdT)/wt	M	TEa-PERI-ECT	RFP-positive	2018-02-19	right			R8S4-180314	Car3 5
SM-GE91P_S086_E1-50	375022	Slc17a7-IRES2-Cre/wt;Ai14(RCL-tdT)/wt	M	TEa-PERI-ECT	RFP-positive	2018-02-19	right			R8S4-180314	Car3 6
SM-GE91P_S088_E1-50	375022	Slc17a7-IRES2-Cre/wt;Ai14(RCL-tdT)/wt	M	TEa-PERI-ECT	RFP-positive	2018-02-19	right			R8S4-180314	Car3 6
SM-GE91P_S093_E1-50	375022	Slc17a7-IRES2-Cre/wt;Ai14(RCL-tdT)/wt	M	TEa-PERI-ECT	RFP-positive	2018-02-19	right			R8S4-180314	Car3 5
SM-GE91P_S094_E1-50	375022	Slc17a7-IRES2-Cre/wt;Ai14(RCL-tdT)/wt	M	TEa-PERI-ECT	RFP-positive	2018-02-19	right			R8S4-180314	Car3 6
SM-GE91P_S139_E1-50	375022	Slc17a7-IRES2-Cre/wt;Ai14(RCL-tdT)/wt	M	TEa-PERI-ECT	RFP-positive	2018-02-19	right			R8S4-180314	Car3 1
SM-GE91P_S154_E1-50	375022	Slc17a7-IRES2-Cre/wt;Ai14(RCL-tdT)/wt	M	TEa-PERI-ECT	RFP-positive	2018-02-19	right			R8S4-180314	Car3 2
SM-GE91P_S158_E1-50	375022	Slc17a7-IRES2-Cre/wt;Ai14(RCL-tdT)/wt	M	TEa-PERI-ECT	RFP-positive	2018-02-19	right			R8S4-180314	Car3 2
SM-GE91P_S162_E1-50	375022	Slc17a7-IRES2-Cre/wt;Ai14(RCL-tdT)/wt	M	TEa-PERI-ECT	RFP-positive	2018-02-19	right			R8S4-180314	Car3 2
SM-GE91P_S176_E1-50	375022	Slc17a7-IRES2-Cre/wt;Ai14(RCL-tdT)/wt	M	TEa-PERI-ECT	RFP-positive	2018-02-19	right			R8S4-180314	Car3 2
SM-GE91P_S177_E1-50	375022	Slc17a7-IRES2-Cre/wt;Ai14(RCL-tdT)/wt	M	TEa-PERI-ECT	RFP-positive	2018-02-19	right			R8S4-180314	Car3 2
SM-GE91P_S182_E1-50	375022	Slc17a7-IRES2-Cre/wt;Ai14(RCL-tdT)/wt	M	TEa-PERI-ECT	RFP-positive	2018-02-19	right			R8S4-180314	Car3 6
SM-GE91P_S183_E1-50	375022	Slc17a7-IRES2-Cre/wt;Ai14(RCL-tdT)/wt	M	TEa-PERI-ECT	RFP-positive	2018-02-19	right			R8S4-180314	Car3 6
SM-GE91P_S184_E1-50	375022	Slc17a7-IRES2-Cre/wt;Ai14(RCL-tdT)/wt	M	TEa-PERI-ECT	RFP-positive	2018-02-19	right			R8S4-180314	Car3 2
SM-GE91P_S187_E1-50	375022	Slc17a7-IRES2-Cre/wt;Ai14(RCL-tdT)/wt	M	TEa-PERI-ECT	RFP-positive	2018-02-19	right			R8S4-180314	Car3 2
SM-GE91P_S190_E1-50	375022	Slc17a7-IRES2-Cre/wt;Ai14(RCL-tdT)/wt	M	TEa-PERI-ECT	RFP-positive	2018-02-19	right			R8S4-180314	Car3 6
SM-GE91P_S192_E1-50	375022	Slc17a7-IRES2-Cre/wt;Ai14(RCL-tdT)/wt	M	TEa-PERI-ECT	RFP-positive	2018-02-19	right			R8S4-180314	Car3 2
SM-GE91P_S224_E1-50	375022	Slc17a7-IRES2-Cre/wt;Ai14(RCL-tdT)/wt	M	TEa-PERI-ECT	RFP-positive	2018-02-19	right			R8S4-180314	Car3 5
SM-GE91P_S251_E1-50	375022	Slc17a7-IRES2-Cre/wt;Ai14(RCL-tdT)/wt	M	TEa-PERI-ECT	RFP-positive	2018-02-19	right			R8S4-180314	Car3 2
SM-GE91P_S256_E1-50	375022	Slc17a7-IRES2-Cre/wt;Ai14(RCL-tdT)/wt	M	TEa-PERI-ECT	RFP-positive	2018-02-19	right			R8S4-180314	Car3 2
SM-GE91P_S278_E1-50	375022	Slc17a7-IRES2-Cre/wt;Ai14(RCL-tdT)/wt	M	TEa-PERI-ECT	RFP-positive	2018-02-19	right			R8S4-180314	Car3 6
SM-GE91P_S287_E1-50	375022	Slc17a7-IRES2-Cre/wt;Ai14(RCL-tdT)/wt	M	TEa-PERI-ECT	RFP-positive	2018-02-19	right			R8S4-180314	Car3 1
SM-GE91P_S310_E1-50	375022	Slc17a7-IRES2-Cre/wt;Ai14(RCL-tdT)/wt	M	TEa-PERI-ECT	RFP-positive	2018-02-19	right			R8S4-180314	Car3 2
SM-GE91P_S318_E1-50	375022	Slc17a7-IRES2-Cre/wt;Ai14(RCL-tdT)/wt	M	TEa-PERI-ECT	RFP-positive	2018-02-19	right			R8S4-180314	Car3 2
SM-GE91P_S321_E1-50	375022	Slc17a7-IRES2-Cre/wt;Ai14(RCL-tdT)/wt	M	TEa-PERI-ECT	RFP-positive	2018-02-19	right			R8S4-180314	Car3 2
SM-GE91P_S346_E1-50	375022	Slc17a7-IRES2-Cre/wt;Ai14(RCL-tdT)/wt	M	TEa-PERI-ECT	RFP-positive	2018-02-19	right			R8S4-180314	Car3 2
SM-GE91P_S349_E1-50	375022	Slc17a7-IRES2-Cre/wt;Ai14(RCL-tdT)/wt	M	TEa-PERI-ECT	RFP-positive	2018-02-19	right			R8S4-180314	Car3 2
SM-GE91P_S351_E1-50	375022	Slc17a7-IRES2-Cre/wt;Ai14(RCL-tdT)/wt	M	TEa-PERI-ECT	RFP-positive	2018-02-19	right			R8S4-180314	Car3 2
SM-GE91P_S352_E1-50	375022	Slc17a7-IRES2-Cre/wt;Ai14(RCL-tdT)/wt	M	TEa-PERI-ECT	RFP-positive	2018-02-19	right			R8S4-180314	Car3 2
SM-GE91P_S356_E1-50	375022	Slc17a7-IRES2-Cre/wt;Ai14(RCL-tdT)/wt	M	TEa-PERI-ECT	RFP-positive	2018-02-19	right			R8S4-180314	Car3 2
SM-GE91P_S359_E1-50	375022	Slc17a7-IRES2-Cre/wt;Ai14(RCL-tdT)/wt	M	TEa-PERI-ECT	RFP-positive	2018-02-19	right			R8S4-180314	Car3 2
SM-GE91P_S360_E1-50	375022	Slc17a7-IRES2-Cre/wt;Ai14(RCL-tdT)/wt	M	TEa-PERI-ECT	RFP-positive	2018-02-19	right			R8S4-180314	Car3 2
SM-GE91P_S361_E1-50	375022	Slc17a7-IRES2-Cre/wt;Ai14(RCL-tdT)/wt	M	TEa-PERI-ECT	RFP-positive	2018-02-19	right			R8S4-180314	Car3 2
SM-GE91P_S370_E1-50	375022	Slc17a7-IRES2-Cre/wt;Ai14(RCL-tdT)/wt	M	TEa-PERI-ECT	RFP-positive	2018-02-19	right			R8S4-180314	Car3 6
SM-GE91P_S375_E1-50	375022	Slc17a7-IRES2-Cre/wt;Ai14(RCL-tdT)/wt	M	TEa-PERI-ECT	RFP-positive	2018-02-19	right			R8S4-180314	Car3 2
SM-GE91R_S124_E1-50	375022	Slc17a7-IRES2-Cre/wt;Ai14(RCL-tdT)/wt	M	TEa-PERI-ECT	RFP-positive	2018-02-19	right			R8S4-180314	Car3 2
SM-GE91R_S135_E1-50	375022	Slc17a7-IRES2-Cre/wt;Ai14(RCL-tdT)/wt	M	TEa-PERI-ECT	RFP-positive	2018-02-19	right			R8S4-180314	Car3 2
SM-GE91R_S145_E1-50	375022	Slc17a7-IRES2-Cre/wt;Ai14(RCL-tdT)/wt	M	TEa-PERI-ECT	RFP-positive	2018-02-19	right			R8S4-180314	Car3 2
SM-GE91R_S147_E1-50	375022	Slc17a7-IRES2-Cre/wt;Ai14(RCL-tdT)/wt	M	TEa-PERI-ECT	RFP-positive	2018-02-19	right			R8S4-180314	Car3 2
SM-GE91R_S149_E1-50	375022	Slc17a7-IRES2-Cre/wt;Ai14(RCL-tdT)/wt	M	TEa-PERI-ECT	RFP-positive	2018-02-19	right			R8S4-180314	Car3 2
SM-GE91R_S161_E1-50	375022	Slc17a7-IRES2-Cre/wt;Ai14(RCL-tdT)/wt	M	TEa-PERI-ECT	RFP-positive	2018-02-19	right			R8S4-180314	Car3 6
SM-GE91R_S165_E1-50	375022	Slc17a7-IRES2-Cre/wt;Ai14(RCL-tdT)/wt	M	TEa-PERI-ECT	RFP-positive	2018-02-19	right			R8S4-180314	Car3 6
SM-GE91R_S167_E1-50	375022	Slc17a7-IRES2-Cre/wt;Ai14(RCL-tdT)/wt	M	TEa-PERI-ECT	RFP-positive	2018-02-19	right			R8S4-180314	Car3 2
SM-GE91R_S173_E1-50	375022	Slc17a7-IRES2-Cre/wt;Ai14(RCL-tdT)/wt	M	TEa-PERI-ECT	RFP-positive	2018-02-19	right			R8S4-180314	Car3 6
SM-GE91R_S175_E1-50	375022	Slc17a7-IRES2-Cre/wt;Ai14(RCL-tdT)/wt	M	TEa-PERI-ECT	RFP-positive	2018-02-19	right			R8S4-180314	Car3 2
SM-GE91R_S181_E1-50	375022	Slc17a7-IRES2-Cre/wt;Ai14(RCL-tdT)/wt	M	TEa-PERI-ECT	RFP-positive	2018-02-19	right			R8S4-180314	Car3 6
SM-GE91R_S183_E1-50	375022	Slc17a7-IRES2-Cre/wt;Ai14(RCL-tdT)/wt	M	TEa-PERI-ECT	RFP-positive	2018-02-19	right			R8S4-180314	Car3 2
SM-GE91R_S189_E1-50	375022	Slc17a7-IRES2-Cre/wt;Ai14(RCL-tdT)/wt	M	TEa-PERI-ECT	RFP-positive	2018-02-19	right			R8S4-180314	Car3 2
SM-GE91R_S192_E1-50	375022	Slc17a7-IRES2-Cre/wt;Ai14(RCL-tdT)/wt	M	TEa-PERI-ECT	RFP-positive	2018-02-19	right			R8S4-180314	Car3 6
SM-GE91R_S220_E1-50	375022	Slc17a7-IRES2-Cre/wt;Ai14(RCL-tdT)/wt	M	TEa-PERI-ECT	RFP-positive	2018-02-19	right			R8S4-180314	Car3 2
SM-GE91R_S221_E1-50	375022	Slc17a7-IRES2-Cre/wt;Ai14(RCL-tdT)/wt	M	TEa-PERI-ECT	RFP-positive	2018-02-19	right			R8S4-180314	Car3 6
SM-GE91R_S241_E1-50	375022	Slc17a7-IRES2-Cre/wt;Ai14(RCL-tdT)/wt	M	TEa-PERI-ECT	RFP-positive	2018-02-19	right			R8S4-180314	Car3 2
SM-GE91R_S242_E1-50	375022	Slc17a7-IRES2-Cre/wt;Ai14(RCL-tdT)/wt	M	TEa-PERI-ECT	RFP-positive	2018-02-19	right			R8S4-180314	Car3 2
SM-GE91R_S243_E1-50	375022	Slc17a7-IRES2-Cre/wt;Ai14(RCL-tdT)/wt	M	TEa-PERI-ECT	RFP-positive	2018-02-19	right			R8S4-180314	Car3 2
SM-GE91R_S246_E1-50	375022	Slc17a7-IRES2-Cre/wt;Ai14(RCL-tdT)/wt	M	TEa-PERI-ECT	RFP-positive	2018-02-19	right			R8S4-180314	Car3 2
SM-GE91R_S256_E1-50	375022	Slc17a7-IRES2-Cre/wt;Ai14(RCL-tdT)/wt	M	TEa-PERI-ECT	RFP-positive	2018-02-19	right			R8S4-180314	Car3 6
SM-GE91R_S265_E1-50	375022	Slc17a7-IRES2-Cre/wt;Ai14(RCL-tdT)/wt	M	TEa-PERI-ECT	RFP-positive	2018-02-19	right			R8S4-180314	Car3 2
SM-GE91R_S271_E1-50	375022	Slc17a7-IRES2-Cre/wt;Ai14(RCL-tdT)/wt	M	TEa-PERI-ECT	RFP-positive	2018-02-19	right			R8S4-180314	Car3 2
SM-GE91R_S273_E1-50	375022	Slc17a7-IRES2-Cre/wt;Ai14(RCL-tdT)/wt	M	TEa-PERI-ECT	RFP-positive	2018-02-19	right			R8S4-180314	Car3 1
SM-GE91R_S284_E1-50	375022	Slc17a7-IRES2-Cre/wt;Ai14(RCL-tdT)/wt	M	TEa-PERI-ECT	RFP-positive	2018-02-19	right			R8S4-180314	Car3 6
SM-GE91R_S285_E1-50	375022	Slc17a7-IRES2-Cre/wt;Ai14(RCL-tdT)/wt	M	TEa-PERI-ECT	RFP-positive	2018-02-19	right			R8S4-180314	Car3 2
SM-GE91R_S289_E1-50	375022	Slc17a7-IRES2-Cre/wt;Ai14(RCL-tdT)/wt	M	TEa-PERI-ECT	RFP-positive	2018-02-19	right			R8S4-180314	Car3 2
SM-GE91R_S325_E1-50	375022	Slc17a7-IRES2-Cre/wt;Ai14(RCL-tdT)/wt	M	TEa-PERI-ECT	RFP-positive	2018-02-19	right			R8S4-180314	Car3 2
SM-GE91R_S329_E1-50	375022	Slc17a7-IRES2-Cre/wt;Ai14(RCL-tdT)/wt	M	TEa-PERI-ECT	RFP-positive	2018-02-19	right			R8S4-180314	Car3 2
SM-GE91R_S345_E1-50	375022	Slc17a7-IRES2-Cre/wt;Ai14(RCL-tdT)/wt	M	TEa-PERI-ECT	RFP-positive	2018-02-19	right			R8S4-180314	Car3 2
SM-GE91R_S350_E1-50	375022	Slc17a7-IRES2-Cre/wt;Ai14(RCL-tdT)/wt	M	TEa-PERI-ECT	RFP-positive	2018-02-19	right			R8S4-180314	Car3 2
SM-GE91R_S354_E1-50	375022	Slc17a7-IRES2-Cre/wt;Ai14(RCL-tdT)/wt	M	TEa-PERI-ECT	RFP-positive	2018-02-19	right			R8S4-180314	Car3 2
SM-GE91R_S355_E1-50	375022	Slc17a7-IRES2-Cre/wt;Ai14(RCL-tdT)/wt	M	TEa-PERI-ECT	RFP-positive	2018-02-19	right			R8S4-180314	Car3 2
SM-GE91R_S358_E1-50	375022	Slc17a7-IRES2-Cre/wt;Ai14(RCL-tdT)/wt	M	TEa-PERI-ECT	RFP-positive	2018-02-19	right			R8S4-180314	Car3 2
SM-GE91R_S360_E1-50	375022	Slc17a7-IRES2-Cre/wt;Ai14(RCL-tdT)/wt	M	TEa-PERI-ECT	RFP-positive	2018-02-19	right			R8S4-180314	Car3 2
SM-GE91R_S369_E1-50	375022	Slc17a7-IRES2-Cre/wt;Ai14(RCL-tdT)/wt	M	TEa-PERI-ECT	RFP-positive	2018-02-19	right			R8S4-180314	Car3 2
SM-GE91R_S374_E1-50	375022	Slc17a7-IRES2-Cre/wt;Ai14(RCL-tdT)/wt	M	TEa-PERI-ECT	RFP-positive	2018-02-19	right			R8S4-180314	Car3 5
SM-GE91R_S375_E1-50	375022	Slc17a7-IRES2-Cre/wt;Ai14(RCL-tdT)/wt	M	TEa-PERI-ECT	RFP-positive	2018-02-19	right			R8S4-180314	Car3 2
SM-GE91R_S379_E1-50	375022	Slc17a7-IRES2-Cre/wt;Ai14(RCL-tdT)/wt	M	TEa-PERI-ECT	RFP-positive	2018-02-19	right			R8S4-180314	Car3 2
SM-GE91R_S380_E1-50	375022	Slc17a7-IRES2-Cre/wt;Ai14(RCL-tdT)/wt	M	TEa-PERI-ECT	RFP-positive	2018-02-19	right			R8S4-180314	Car3 2
SM-GE91R_S384_E1-50	375022	Slc17a7-IRES2-Cre/wt;Ai14(RCL-tdT)/wt	M	TEa-PERI-ECT	RFP-positive	2018-02-19	right			R8S4-180314	Car3 6
SM-GE91D_S017_E1-50	375022	Slc17a7-IRES2-Cre/wt;Ai14(RCL-tdT)/wt	M	TEa-PERI-ECT	RFP-positive	2018-02-19	right			R8S4-180321	Car3 2
SM-GE91D_S031_E1-50	375022	Slc17a7-IRES2-Cre/wt;Ai14(RCL-tdT)/wt	M	TEa-PERI-ECT	RFP-positive	2018-02-19	right			R8S4-180321	Car3 2
SM-GE91D_S042_E1-50	375026	Slc17a7-IRES2-Cre/wt;Ai14(RCL-tdT)/wt	F	TEa-PERI-ECT	RFP-positive	2018-02-20	left			R8S4-180321	Car3 2
SM-GE91D_S073_E1-50	375026	Slc17a7-IRES2-Cre/wt;Ai14(RCL-tdT)/wt	F	TEa-PERI-ECT	RFP-positive	2018-02-20	left			R8S4-180321	Car3 2
SM-GE91D_S074_E1-50	375026	Slc17a7-IRES2-Cre/wt;Ai14(RCL-tdT)/wt	F	TEa-PERI-ECT	RFP-positive	2018-02-20	left			R8S4-180321	Car3 2
SM-GE91D_S091_E1-50	375026	Slc17a7-IRES2-Cre/wt;Ai14(RCL-tdT)/wt	F	TEa-PERI-ECT	RFP-positive	2018-02-20	left			R8S4-180321	Car3 6
SM-GE91D_S123_E1-50	375022	Slc17a7-IRES2-Cre/wt;Ai14(RCL-tdT)/wt	M	TEa-PERI-ECT	RFP-positive	2018-02-19	right			R8S4-180321	Car3 3
SM-GE91D_S147_E1-50	375026	Slc17a7-IRES2-Cre/wt;Ai14(RCL-tdT)/wt	F	TEa-PERI-ECT	RFP-positive	2018-02-20	left			R8S4-180321	Car3 1
SM-GE91D_S150_E1-50	375026	Slc17a7-IRES2-Cre/wt;Ai14(RCL-tdT)/wt	F	TEa-PERI-ECT	RFP-positive	2018-02-20	left			R8S4-180321	Car3 2
SM-GE91D_S153_E1-50	375026	Slc17a7-IRES2-Cre/wt;Ai14(RCL-tdT)/wt	F	TEa-PERI-ECT	RFP-positive	2018-02-20	left			R8S4-180321	Car3 2
SM-GE91D_S156_E1-50	375026	Slc17a7-IRES2-Cre/wt;Ai14(RCL-tdT)/wt	F	TEa-PERI-ECT	RFP-positive	2018-02-20	left			R8S4-180321	Car3 2
SM-GE91D_S157_E1-50	375026	Slc17a7-IRES2-Cre/wt;Ai14(RCL-tdT)/wt	F	TEa-PERI-ECT	RFP-positive	2018-02-20	left			R8S4-180321	Car3 2
SM-GE91D_S160_E1-50	375026	Slc17a7-IRES2-Cre/wt;Ai14(RCL-tdT)/wt	F	TEa-PERI-ECT	RFP-positive	2018-02-20	left			R8S4-180321	Car3 2
SM-GE91D_S180_E1-50	375026	Slc17a7-IRES2-Cre/wt;Ai14(RCL-tdT)/wt	F	TEa-PERI-ECT	RFP-positive	2018-02-20	left			R8S4-180321	Car3 2
SM-GE91D_S181_E1-50	375026	Slc17a7-IRES2-Cre/wt;Ai14(RCL-tdT)/wt	F	TEa-PERI-ECT	RFP-positive	2018-02-20	left			R8S4-180321	Car3 2
SM-GE91D_S184_E1-50	375026	Slc17a7-IRES2-Cre/wt;Ai14(RCL-tdT)/wt	F	TEa-PERI-ECT	RFP-positive	2018-02-20	left			R8S4-180321	Car3 2
SM-GE91D_S210_E1-50	375026	Slc17a7-IRES2-Cre/wt;Ai14(RCL-tdT)/wt	F	TEa-PERI-ECT	RFP-positive	2018-02-20	left			R8S4-180321	Car3 2
SM-GE91D_S214_E1-50	375026	Slc17a7-IRES2-Cre/wt;Ai14(RCL-tdT)/wt	F	TEa-PERI-ECT	RFP-positive	2018-02-20	left			R8S4-180321	Car3 2
SM-GE91D_S220_E1-50	375026	Slc17a7-IRES2-Cre/wt;Ai14(RCL-tdT)/wt	F	TEa-PERI-ECT	RFP-positive	2018-02-20	left			R8S4-180321	Car3 2
SM-GE91D_S228_E1-50	375026	Slc17a7-IRES2-Cre/wt;Ai14(RCL-tdT)/wt	F	TEa-PERI-ECT	RFP-positive	2018-02-20	left			R8S4-180321	Car3 2
SM-GE91D_S240_E1-50	375026	Slc17a7-IRES2-Cre/wt;Ai14(RCL-tdT)/wt	F	TEa-PERI-ECT	RFP-positive	2018-02-20	left			R8S4-180321	Car3 2
SM-GE91D_S246_E1-50	375026	Slc17a7-IRES2-Cre/wt;Ai14(RCL-tdT)/wt	F	TEa-PERI-ECT	RFP-positive	2018-02-20	left			R8S4-180321	Car3 2
SM-GE91D_S251_E1-50	375026	Slc17a7-IRES2-Cre/wt;Ai14(RCL-tdT)/wt	F	TEa-PERI-ECT	RFP-positive	2018-02-20	left			R8S4-180321	Car3 6
SM-GE91D_S256_E1-50	375026	Slc17a7-IRES2-Cre/wt;Ai14(RCL-tdT)/wt	F	TEa-PERI-ECT	RFP-positive	2018-02-20	left			R8S4-180321	Car3 2
SM-GE91D_S263_E1-50	375026	Slc17a7-IRES2-Cre/wt;Ai14(RCL-tdT)/wt	F	TEa-PERI-ECT	RFP-positive	2018-02-20	left			R8S4-180321	Car3 2
SM-GE91D_S267_E1-50	375026	Slc17a7-IRES2-Cre/wt;Ai14(RCL-tdT)/wt	F	TEa-PERI-ECT	RFP-positive	2018-02-20	left			R8S4-180321	Car3 2
SM-GE91D_S321_E1-50	375026	Slc17a7-IRES2-Cre/wt;Ai14(RCL-tdT)/wt	F	TEa-PERI-ECT	RFP-positive	2018-02-20	left			R8S4-180321	Car3 2
SM-GE91D_S323_E1-50	375026	Slc17a7-IRES2-Cre/wt;Ai14(RCL-tdT)/wt	F	TEa-PERI-ECT	RFP-positive	2018-02-20	left			R8S4-180321	Car3 6
SM-GE91D_S324_E1-50	375026	Slc17a7-IRES2-Cre/wt;Ai14(RCL-tdT)/wt	F	TEa-PERI-ECT	RFP-positive	2018-02-20	left			R8S4-180321	Car3 2
SM-GE91D_S327_E1-50	375026	Slc17a7-IRES2-Cre/wt;Ai14(RCL-tdT)/wt	F	TEa-PERI-ECT	RFP-positive	2018-02-20	left			R8S4-180321	Car3 6
SM-GE91D_S340_E1-50	375026	Slc17a7-IRES2-Cre/wt;Ai14(RCL-tdT)/wt	F	TEa-PERI-ECT	RFP-positive	2018-02-20	left			R8S4-180321	Car3 2
SM-GE91D_S344_E1-50	375026	Slc17a7-IRES2-Cre/wt;Ai14(RCL-tdT)/wt	F	TEa-PERI-ECT	RFP-positive	2018-02-20	left			R8S4-180321	Car3 1
SM-GE91D_S345_E1-50	375026	Slc17a7-IRES2-Cre/wt;Ai14(RCL-tdT)/wt	F	TEa-PERI-ECT	RFP-positive	2018-02-20	left			R8S4-180321	Car3 2
SM-GE91D_S346_E1-50	375026	Slc17a7-IRES2-Cre/wt;Ai14(RCL-tdT)/wt	F	TEa-PERI-ECT	RFP-positive	2018-02-20	left			R8S4-180321	Car3 2
SM-GE91D_S353_E1-50	375026	Slc17a7-IRES2-Cre/wt;Ai14(RCL-tdT)/wt	F	TEa-PERI-ECT	RFP-positive	2018-02-20	left			R8S4-180321	Car3 6
SM-GE91D_S355_E1-50	375026	Slc17a7-IRES2-Cre/wt;Ai14(RCL-tdT)/wt	F	TEa-PERI-ECT	RFP-positive	2018-02-20	left			R8S4-180321	Car3 2
SM-GE91D_S361_E1-50	375026	Slc17a7-IRES2-Cre/wt;Ai14(RCL-tdT)/wt	F	TEa-PERI-ECT	RFP-positive	2018-02-20	left			R8S4-180321	Car3 2
SM-GE91D_S362_E1-50	375026	Slc17a7-IRES2-Cre/wt;Ai14(RCL-tdT)/wt	F	TEa-PERI-ECT	RFP-positive	2018-02-20	left			R8S4-180321	Car3 2
SM-GE91D_S364_E1-50	375026	Slc17a7-IRES2-Cre/wt;Ai14(RCL-tdT)/wt	F	TEa-PERI-ECT	RFP-positive	2018-02-20	left			R8S4-180321	Car3 2
SM-GE91D_S367_E1-50	375026	Slc17a7-IRES2-Cre/wt;Ai14(RCL-tdT)/wt	F	TEa-PERI-ECT	RFP-positive	2018-02-20	left			R8S4-180321	Car3 2
SM-GE91D_S368_E1-50	375026	Slc17a7-IRES2-Cre/wt;Ai14(RCL-tdT)/wt	F	TEa-PERI-ECT	RFP-positive	2018-02-20	left			R8S4-180321	Car3 2
SM-GE91E_S005_E1-50	375026	Slc17a7-IRES2-Cre/wt;Ai14(RCL-tdT)/wt	F	TEa-PERI-ECT	RFP-positive	2018-02-20	left			R8S4-180321	Car3 5
SM-GE91E_S027_E1-50	375026	Slc17a7-IRES2-Cre/wt;Ai14(RCL-tdT)/wt	F	TEa-PERI-ECT	RFP-positive	2018-02-20	left			R8S4-180321	Car3 2
SM-GE91E_S033_E1-50	375026	Slc17a7-IRES2-Cre/wt;Ai14(RCL-tdT)/wt	F	TEa-PERI-ECT	RFP-positive	2018-02-20	left			R8S4-180321	Car3 2
SM-GE91E_S044_E1-50	375026	Slc17a7-IRES2-Cre/wt;Ai14(RCL-tdT)/wt	F	TEa-PERI-ECT	RFP-positive	2018-02-20	left			R8S4-180321	Car3 2
SM-GE91E_S046_E1-50	375026	Slc17a7-IRES2-Cre/wt;Ai14(RCL-tdT)/wt	F	TEa-PERI-ECT	RFP-positive	2018-02-20	left			R8S4-180321	Car3 2
SM-GE91E_S049_E1-50	375026	Slc17a7-IRES2-Cre/wt;Ai14(RCL-tdT)/wt	F	TEa-PERI-ECT	RFP-positive	2018-02-20	left			R8S4-180321	Car3 2
SM-GE91E_S054_E1-50	375026	Slc17a7-IRES2-Cre/wt;Ai14(RCL-tdT)/wt	F	TEa-PERI-ECT	RFP-positive	2018-02-20	left			R8S4-180321	Car3 2
SM-GE91E_S058_E1-50	375026	Slc17a7-IRES2-Cre/wt;Ai14(RCL-tdT)/wt	F	TEa-PERI-ECT	RFP-positive	2018-02-20	left			R8S4-180321	Car3 2
SM-GE91E_S067_E1-50	375026	Slc17a7-IRES2-Cre/wt;Ai14(RCL-tdT)/wt	F	TEa-PERI-ECT	RFP-positive	2018-02-20	left			R8S4-180321	Car3 2
SM-GE91E_S068_E1-50	375026	Slc17a7-IRES2-Cre/wt;Ai14(RCL-tdT)/wt	F	TEa-PERI-ECT	RFP-positive	2018-02-20	left			R8S4-180321	Car3 6
SM-GE91E_S069_E1-50	375026	Slc17a7-IRES2-Cre/wt;Ai14(RCL-tdT)/wt	F	TEa-PERI-ECT	RFP-positive	2018-02-20	left			R8S4-180321	Car3 2
SM-GE91E_S070_E1-50	375026	Slc17a7-IRES2-Cre/wt;Ai14(RCL-tdT)/wt	F	TEa-PERI-ECT	RFP-positive	2018-02-20	left			R8S4-180321	Car3 2
SM-GE91E_S073_E1-50	375026	Slc17a7-IRES2-Cre/wt;Ai14(RCL-tdT)/wt	F	TEa-PERI-ECT	RFP-positive	2018-02-20	left			R8S4-180321	Car3 2
SM-GE91E_S074_E1-50	375026	Slc17a7-IRES2-Cre/wt;Ai14(RCL-tdT)/wt	F	TEa-PERI-ECT	RFP-positive	2018-02-20	left			R8S4-180321	Car3 6
SM-GE91E_S077_E1-50	375026	Slc17a7-IRES2-Cre/wt;Ai14(RCL-tdT)/wt	F	TEa-PERI-ECT	RFP-positive	2018-02-20	left			R8S4-180321	Car3 2
SM-GE91E_S078_E1-50	375026	Slc17a7-IRES2-Cre/wt;Ai14(RCL-tdT)/wt	F	TEa-PERI-ECT	RFP-positive	2018-02-20	left			R8S4-180321	Car3 2
SM-GE91E_S079_E1-50	375026	Slc17a7-IRES2-Cre/wt;Ai14(RCL-tdT)/wt	F	TEa-PERI-ECT	RFP-positive	2018-02-20	left			R8S4-180321	Car3 2
SM-GE91E_S116_E1-50	375026	Slc17a7-IRES2-Cre/wt;Ai14(RCL-tdT)/wt	F	TEa-PERI-ECT	RFP-positive	2018-02-20	left			R8S4-180321	Car3 2
SM-GE91E_S132_E1-50	375026	Slc17a7-IRES2-Cre/wt;Ai14(RCL-tdT)/wt	F	TEa-PERI-ECT	RFP-positive	2018-02-20	left			R8S4-180321	Car3 2
SM-GE91E_S146_E1-50	375026	Slc17a7-IRES2-Cre/wt;Ai14(RCL-tdT)/wt	F	TEa-PERI-ECT	RFP-positive	2018-02-20	left			R8S4-180321	Car3 6
SM-GE91E_S153_E1-50	375026	Slc17a7-IRES2-Cre/wt;Ai14(RCL-tdT)/wt	F	TEa-PERI-ECT	RFP-positive	2018-02-20	left			R8S4-180321	Car3 2
SM-GE91E_S157_E1-50	375026	Slc17a7-IRES2-Cre/wt;Ai14(RCL-tdT)/wt	F	TEa-PERI-ECT	RFP-positive	2018-02-20	left			R8S4-180321	Car3 2
SM-GE91E_S160_E1-50	375026	Slc17a7-IRES2-Cre/wt;Ai14(RCL-tdT)/wt	F	TEa-PERI-ECT	RFP-positive	2018-02-20	left			R8S4-180321	Car3 2
SM-GE91E_S161_E1-50	375026	Slc17a7-IRES2-Cre/wt;Ai14(RCL-tdT)/wt	F	TEa-PERI-ECT	RFP-positive	2018-02-20	left			R8S4-180321	Car3 6
SM-GE91E_S165_E1-50	375026	Slc17a7-IRES2-Cre/wt;Ai14(RCL-tdT)/wt	F	TEa-PERI-ECT	RFP-positive	2018-02-20	left			R8S4-180321	Car3 2
SM-GE91E_S168_E1-50	375026	Slc17a7-IRES2-Cre/wt;Ai14(RCL-tdT)/wt	F	TEa-PERI-ECT	RFP-positive	2018-02-20	left			R8S4-180321	Car3 2
SM-GE91E_S171_E1-50	375026	Slc17a7-IRES2-Cre/wt;Ai14(RCL-tdT)/wt	F	TEa-PERI-ECT	RFP-positive	2018-02-20	left			R8S4-180321	Car3 2
SM-GE91E_S172_E1-50	375026	Slc17a7-IRES2-Cre/wt;Ai14(RCL-tdT)/wt	F	TEa-PERI-ECT	RFP-positive	2018-02-20	left			R8S4-180321	Car3 2
SM-GE91E_S173_E1-50	375026	Slc17a7-IRES2-Cre/wt;Ai14(RCL-tdT)/wt	F	TEa-PERI-ECT	RFP-positive	2018-02-20	left			R8S4-180321	Car3 2
SM-GE91E_S174_E1-50	375026	Slc17a7-IRES2-Cre/wt;Ai14(RCL-tdT)/wt	F	TEa-PERI-ECT	RFP-positive	2018-02-20	left			R8S4-180321	Car3 5
SM-GE91E_S176_E1-50	375026	Slc17a7-IRES2-Cre/wt;Ai14(RCL-tdT)/wt	F	TEa-PERI-ECT	RFP-positive	2018-02-20	left			R8S4-180321	Car3 6
SM-GE91E_S203_E1-50	375026	Slc17a7-IRES2-Cre/wt;Ai14(RCL-tdT)/wt	F	TEa-PERI-ECT	RFP-positive	2018-02-20	left			R8S4-180321	Car3 2
SM-GE91E_S235_E1-50	375026	Slc17a7-IRES2-Cre/wt;Ai14(RCL-tdT)/wt	F	TEa-PERI-ECT	RFP-positive	2018-02-20	left			R8S4-180321	Car3 6
SM-GE91E_S240_E1-50	375026	Slc17a7-IRES2-Cre/wt;Ai14(RCL-tdT)/wt	F	TEa-PERI-ECT	RFP-positive	2018-02-20	left			R8S4-180321	Car3 2
SM-GE91E_S258_E1-50	375026	Slc17a7-IRES2-Cre/wt;Ai14(RCL-tdT)/wt	F	TEa-PERI-ECT	RFP-positive	2018-02-20	left			R8S4-180321	Car3 2
SM-GE91E_S262_E1-50	375026	Slc17a7-IRES2-Cre/wt;Ai14(RCL-tdT)/wt	F	TEa-PERI-ECT	RFP-positive	2018-02-20	left			R8S4-180321	Car3 2
SM-GE91E_S263_E1-50	375026	Slc17a7-IRES2-Cre/wt;Ai14(RCL-tdT)/wt	F	TEa-PERI-ECT	RFP-positive	2018-02-20	left			R8S4-180321	Car3 2
SM-GE91E_S264_E1-50	375026	Slc17a7-IRES2-Cre/wt;Ai14(RCL-tdT)/wt	F	TEa-PERI-ECT	RFP-positive	2018-02-20	left			R8S4-180321	Car3 2
SM-GE91E_S265_E1-50	375026	Slc17a7-IRES2-Cre/wt;Ai14(RCL-tdT)/wt	F	TEa-PERI-ECT	RFP-positive	2018-02-20	left			R8S4-180321	Car3 2
SM-GE91E_S269_E1-50	375026	Slc17a7-IRES2-Cre/wt;Ai14(RCL-tdT)/wt	F	TEa-PERI-ECT	RFP-positive	2018-02-20	left			R8S4-180321	Car3 2
SM-GE91E_S270_E1-50	375026	Slc17a7-IRES2-Cre/wt;Ai14(RCL-tdT)/wt	F	TEa-PERI-ECT	RFP-positive	2018-02-20	left			R8S4-180321	Car3 2
SM-GE91E_S271_E1-50	375026	Slc17a7-IRES2-Cre/wt;Ai14(RCL-tdT)/wt	F	TEa-PERI-ECT	RFP-positive	2018-02-20	left			R8S4-180321	Car3 2
SM-GE91E_S293_E1-50	375026	Slc17a7-IRES2-Cre/wt;Ai14(RCL-tdT)/wt	F	TEa-PERI-ECT	RFP-positive	2018-02-20	left			R8S4-180321	Car3 2
SM-GE91E_S296_E1-50	375026	Slc17a7-IRES2-Cre/wt;Ai14(RCL-tdT)/wt	F	TEa-PERI-ECT	RFP-positive	2018-02-20	left			R8S4-180321	Car3 2
SM-GE91E_S297_E1-50	375026	Slc17a7-IRES2-Cre/wt;Ai14(RCL-tdT)/wt	F	TEa-PERI-ECT	RFP-positive	2018-02-20	left			R8S4-180321	Car3 2
SM-GE91E_S311_E1-50	375026	Slc17a7-IRES2-Cre/wt;Ai14(RCL-tdT)/wt	F	TEa-PERI-ECT	RFP-positive	2018-02-20	left			R8S4-180321	Car3 2
SM-GE91E_S319_E1-50	375026	Slc17a7-IRES2-Cre/wt;Ai14(RCL-tdT)/wt	F	TEa-PERI-ECT	RFP-positive	2018-02-20	left			R8S4-180321	Car3 2
SM-GE91E_S343_E1-50	375026	Slc17a7-IRES2-Cre/wt;Ai14(RCL-tdT)/wt	F	TEa-PERI-ECT	RFP-positive	2018-02-20	left			R8S4-180321	Car3 2
SM-GE91E_S344_E1-50	375026	Slc17a7-IRES2-Cre/wt;Ai14(RCL-tdT)/wt	F	TEa-PERI-ECT	RFP-positive	2018-02-20	left			R8S4-180321	Car3 2
SM-GE91E_S346_E1-50	375026	Slc17a7-IRES2-Cre/wt;Ai14(RCL-tdT)/wt	F	TEa-PERI-ECT	RFP-positive	2018-02-20	left			R8S4-180321	Car3 2
SM-GE91E_S349_E1-50	375026	Slc17a7-IRES2-Cre/wt;Ai14(RCL-tdT)/wt	F	TEa-PERI-ECT	RFP-positive	2018-02-20	left			R8S4-180321	Car3 2
SM-GE91F_S004_E1-50	375026	Slc17a7-IRES2-Cre/wt;Ai14(RCL-tdT)/wt	F	TEa-PERI-ECT	RFP-positive	2018-02-20	left			R8S4-180321	Car3 2
SM-GE91F_S023_E1-50	375026	Slc17a7-IRES2-Cre/wt;Ai14(RCL-tdT)/wt	F	TEa-PERI-ECT	RFP-positive	2018-02-20	left			R8S4-180321	Car3 2
SM-GE91F_S033_E1-50	375026	Slc17a7-IRES2-Cre/wt;Ai14(RCL-tdT)/wt	F	TEa-PERI-ECT	RFP-positive	2018-02-20	left			R8S4-180321	Car3 2
SM-GE91F_S038_E1-50	375026	Slc17a7-IRES2-Cre/wt;Ai14(RCL-tdT)/wt	F	TEa-PERI-ECT	RFP-positive	2018-02-20	left			R8S4-180321	Car3 2
SM-GE91F_S039_E1-50	375026	Slc17a7-IRES2-Cre/wt;Ai14(RCL-tdT)/wt	F	TEa-PERI-ECT	RFP-positive	2018-02-20	left			R8S4-180321	Car3 2
SM-GE91F_S043_E1-50	375026	Slc17a7-IRES2-Cre/wt;Ai14(RCL-tdT)/wt	F	TEa-PERI-ECT	RFP-positive	2018-02-20	left			R8S4-180321	Car3 2
SM-GE91F_S044_E1-50	375026	Slc17a7-IRES2-Cre/wt;Ai14(RCL-tdT)/wt	F	TEa-PERI-ECT	RFP-positive	2018-02-20	left			R8S4-180321	Car3 2
SM-GE91F_S046_E1-50	375026	Slc17a7-IRES2-Cre/wt;Ai14(RCL-tdT)/wt	F	TEa-PERI-ECT	RFP-positive	2018-02-20	left			R8S4-180321	Car3 2
SM-GE8ZY_S249_E1-50	377004	Slc17a7-IRES2-Cre/wt;Ai14(RCL-tdT)/wt	F	ENTl	RFP-positive	2018-03-05	right			R8S4-180404	Car3 3
SM-GE8ZY_S286_E1-50	377004	Slc17a7-IRES2-Cre/wt;Ai14(RCL-tdT)/wt	F	ENTl	RFP-positive	2018-03-05	right			R8S4-180404	Car3 3
SM-GE8ZY_S345_E1-50	377004	Slc17a7-IRES2-Cre/wt;Ai14(RCL-tdT)/wt	F	ENTl	RFP-positive	2018-03-05	right			R8S4-180404	Car3 3
SM-GE8ZY_S372_E1-50	377004	Slc17a7-IRES2-Cre/wt;Ai14(RCL-tdT)/wt	F	ENTl	RFP-positive	2018-03-05	right			R8S4-180404	Car3 5
SM-GE8ZZ_S059_E1-50	377004	Slc17a7-IRES2-Cre/wt;Ai14(RCL-tdT)/wt	F	ENTl	RFP-positive	2018-03-05	right			R8S4-180404	Car3 3
SM-GE8ZZ_S063_E1-50	377004	Slc17a7-IRES2-Cre/wt;Ai14(RCL-tdT)/wt	F	ENTl	RFP-positive	2018-03-05	right			R8S4-180404	Car3 3
SM-GE8ZZ_S070_E1-50	377004	Slc17a7-IRES2-Cre/wt;Ai14(RCL-tdT)/wt	F	ENTl	RFP-positive	2018-03-05	right			R8S4-180404	Car3 3
SM-GE8ZZ_S092_E1-50	377004	Slc17a7-IRES2-Cre/wt;Ai14(RCL-tdT)/wt	F	ENTl	RFP-positive	2018-03-05	right			R8S4-180404	Car3 3
SM-GE8ZZ_S155_E1-50	377004	Slc17a7-IRES2-Cre/wt;Ai14(RCL-tdT)/wt	F	ENTl	RFP-positive	2018-03-05	right			R8S4-180404	Car3 3
SM-GE8ZZ_S179_E1-50	377004	Slc17a7-IRES2-Cre/wt;Ai14(RCL-tdT)/wt	F	ENTl	RFP-positive	2018-03-05	right			R8S4-180404	Car3 2
SM-GE8ZZ_S242_E1-50	377004	Slc17a7-IRES2-Cre/wt;Ai14(RCL-tdT)/wt	F	ENTl	RFP-positive	2018-03-05	right			R8S4-180404	Car3 3
SM-GE8ZZ_S247_E1-50	377004	Slc17a7-IRES2-Cre/wt;Ai14(RCL-tdT)/wt	F	ENTl	RFP-positive	2018-03-05	right			R8S4-180404	Car3 3
SM-GE8ZZ_S258_E1-50	377004	Slc17a7-IRES2-Cre/wt;Ai14(RCL-tdT)/wt	F	ENTl	RFP-positive	2018-03-05	right			R8S4-180404	Car3 3
SM-GE8ZZ_S287_E1-50	377004	Slc17a7-IRES2-Cre/wt;Ai14(RCL-tdT)/wt	F	ENTl	RFP-positive	2018-03-05	right			R8S4-180404	Car3 3
SM-GE95L_S174_E1-50	399278	Slc17a7-IRES2-Cre/wt;Ai14(RCL-tdT)/wt	M	PTLp	RFP-positive	2018-07-16	right			R8S4-180919	Car3 1
SM-GE8Y3_S244_E1-50	399281	Slc17a7-IRES2-Cre/wt;Ai14(RCL-tdT)/wt	F	PTLp	RFP-positive	2018-07-17	left			R8S4-180926	Car3 5
SM-GE8Y3_S377_E1-50	399281	Slc17a7-IRES2-Cre/wt;Ai14(RCL-tdT)/wt	F	PTLp	RFP-positive	2018-07-17	left			R8S4-180926	Car3 1
SM-GE8XL_S065_E1-50	399281	Slc17a7-IRES2-Cre/wt;Ai14(RCL-tdT)/wt	F	PTLp	RFP-positive	2018-07-17	left			R8S4-181003	Car3 1
SM-GE8XL_S158_E1-50	399281	Slc17a7-IRES2-Cre/wt;Ai14(RCL-tdT)/wt	F	PTLp	RFP-positive	2018-07-17	left			R8S4-181003	Car3 5
SM-GE8XL_S348_E1-50	399281	Slc17a7-IRES2-Cre/wt;Ai14(RCL-tdT)/wt	F	PTLp	RFP-positive	2018-07-17	left			R8S4-181003	Car3 1
SM-GE8XM_S062_E1-50	399281	Slc17a7-IRES2-Cre/wt;Ai14(RCL-tdT)/wt	F	PTLp	RFP-positive	2018-07-17	left			R8S4-181003	Car3 1
SM-GE8XM_S151_E1-50	399281	Slc17a7-IRES2-Cre/wt;Ai14(RCL-tdT)/wt	F	PTLp	RFP-positive	2018-07-17	left			R8S4-181003	Car3 1
SM-GE8XO_S125_E1-50	399281	Slc17a7-IRES2-Cre/wt;Ai14(RCL-tdT)/wt	F	PTLp	RFP-positive	2018-07-17	left			R8S4-181003	Car3 1
SM-GE5VT_S028_E1-50	399284	Slc17a7-IRES2-Cre/wt;Ai14(RCL-tdT)/wt	M	AUD	RFP-positive	2018-07-20	left			R8S4-181011	Car3 5
SM-GE5VT_S221_E1-50	399284	Slc17a7-IRES2-Cre/wt;Ai14(RCL-tdT)/wt	M	AUD	RFP-positive	2018-07-20	left			R8S4-181011	Car3 1
SM-GE5VT_S222_E1-50	399284	Slc17a7-IRES2-Cre/wt;Ai14(RCL-tdT)/wt	M	AUD	RFP-positive	2018-07-20	left			R8S4-181011	Car3 5
SM-GE5VT_S225_E1-50	399284	Slc17a7-IRES2-Cre/wt;Ai14(RCL-tdT)/wt	M	AUD	RFP-positive	2018-07-20	left			R8S4-181011	Car3 1
SM-GE5VT_S227_E1-50	399284	Slc17a7-IRES2-Cre/wt;Ai14(RCL-tdT)/wt	M	AUD	RFP-positive	2018-07-20	left			R8S4-181011	Car3 1
SM-GE5VT_S300_E1-50	399282	Slc17a7-IRES2-Cre/wt;Ai14(RCL-tdT)/wt	F	AUD	RFP-positive	2018-07-20	right			R8S4-181011	Car3 1
SM-GE5VT_S308_E1-50	399282	Slc17a7-IRES2-Cre/wt;Ai14(RCL-tdT)/wt	F	AUD	RFP-positive	2018-07-20	right			R8S4-181011	Car3 1
SM-GE5VT_S318_E1-50	399284	Slc17a7-IRES2-Cre/wt;Ai14(RCL-tdT)/wt	M	AUD	RFP-positive	2018-07-20	left			R8S4-181011	Car3 5
SM-GE5VT_S324_E1-50	399284	Slc17a7-IRES2-Cre/wt;Ai14(RCL-tdT)/wt	M	AUD	RFP-positive	2018-07-20	left			R8S4-181011	Car3 5
SM-GE5VT_S328_E1-50	399284	Slc17a7-IRES2-Cre/wt;Ai14(RCL-tdT)/wt	M	AUD	RFP-positive	2018-07-20	left			R8S4-181011	Car3 5
SM-GE5VT_S333_E1-50	399284	Slc17a7-IRES2-Cre/wt;Ai14(RCL-tdT)/wt	M	AUD	RFP-positive	2018-07-20	left			R8S4-181011	Car3 1
SM-GE5VU_S024_E1-50	399282	Slc17a7-IRES2-Cre/wt;Ai14(RCL-tdT)/wt	F	AUD	RFP-positive	2018-07-20	right			R8S4-181011	Car3 6
SM-GE5VU_S042_E1-50	399284	Slc17a7-IRES2-Cre/wt;Ai14(RCL-tdT)/wt	M	AUD	RFP-positive	2018-07-20	left			R8S4-181011	Car3 1
SM-GE5VU_S107_E1-50	399282	Slc17a7-IRES2-Cre/wt;Ai14(RCL-tdT)/wt	F	AUD	RFP-positive	2018-07-20	right			R8S4-181011	Car3 1
SM-GE5VU_S111_E1-50	399282	Slc17a7-IRES2-Cre/wt;Ai14(RCL-tdT)/wt	F	AUD	RFP-positive	2018-07-20	right			R8S4-181011	Car3 1
SM-GE5VU_S196_E1-50	399282	Slc17a7-IRES2-Cre/wt;Ai14(RCL-tdT)/wt	F	AUD	RFP-positive	2018-07-20	right			R8S4-181011	Car3 6
SM-GE5VU_S206_E1-50	399282	Slc17a7-IRES2-Cre/wt;Ai14(RCL-tdT)/wt	F	AUD	RFP-positive	2018-07-20	right			R8S4-181011	Car3 6
SM-GE5VU_S219_E1-50	399284	Slc17a7-IRES2-Cre/wt;Ai14(RCL-tdT)/wt	M	AUD	RFP-positive	2018-07-20	left			R8S4-181011	Car3 2
SM-GE5VU_S231_E1-50	399284	Slc17a7-IRES2-Cre/wt;Ai14(RCL-tdT)/wt	M	AUD	RFP-positive	2018-07-20	left			R8S4-181011	Car3 1
SM-GE5VU_S298_E1-50	399282	Slc17a7-IRES2-Cre/wt;Ai14(RCL-tdT)/wt	F	AUD	RFP-positive	2018-07-20	right			R8S4-181011	Car3 1
SM-GE5VH_S004_E1-50	399282	Slc17a7-IRES2-Cre/wt;Ai14(RCL-tdT)/wt	F	AUD	RFP-positive	2018-07-20	right			R8S4-181017	Car3 1
SM-GE5VH_S018_E1-50	399282	Slc17a7-IRES2-Cre/wt;Ai14(RCL-tdT)/wt	F	AUD	RFP-positive	2018-07-20	right			R8S4-181017	Car3 5
SM-GE5VH_S026_E1-50	399282	Slc17a7-IRES2-Cre/wt;Ai14(RCL-tdT)/wt	F	AUD	RFP-positive	2018-07-20	right			R8S4-181017	Car3 1
SM-GE5VH_S153_E1-50	399284	Slc17a7-IRES2-Cre/wt;Ai14(RCL-tdT)/wt	M	AUD	RFP-positive	2018-07-20	left			R8S4-181017	Car3 1
SM-GE5VH_S207_E1-50	399282	Slc17a7-IRES2-Cre/wt;Ai14(RCL-tdT)/wt	F	AUD	RFP-positive	2018-07-20	right			R8S4-181017	Car3 5
SM-GE5VH_S213_E1-50	399282	Slc17a7-IRES2-Cre/wt;Ai14(RCL-tdT)/wt	F	AUD	RFP-positive	2018-07-20	right			R8S4-181017	Car3 2
SM-GE5VH_S218_E1-50	399282	Slc17a7-IRES2-Cre/wt;Ai14(RCL-tdT)/wt	F	AUD	RFP-positive	2018-07-20	right			R8S4-181017	Car3 1
SM-GE5VH_S221_E1-50	399282	Slc17a7-IRES2-Cre/wt;Ai14(RCL-tdT)/wt	F	AUD	RFP-positive	2018-07-20	right			R8S4-181017	Car3 1
SM-GE5VH_S229_E1-50	399282	Slc17a7-IRES2-Cre/wt;Ai14(RCL-tdT)/wt	F	AUD	RFP-positive	2018-07-20	right			R8S4-181017	Car3 1
SM-GE5VH_S240_E1-50	399284	Slc17a7-IRES2-Cre/wt;Ai14(RCL-tdT)/wt	M	AUD	RFP-positive	2018-07-20	left			R8S4-181017	Car3 1
SM-GE5VH_S316_E1-50	399282	Slc17a7-IRES2-Cre/wt;Ai14(RCL-tdT)/wt	F	AUD	RFP-positive	2018-07-20	right			R8S4-181017	Car3 1
SM-GE5VH_S352_E1-50	399284	Slc17a7-IRES2-Cre/wt;Ai14(RCL-tdT)/wt	M	AUD	RFP-positive	2018-07-20	left			R8S4-181017	Car3 1
SM-GE5VI_S033_E1-50	399282	Slc17a7-IRES2-Cre/wt;Ai14(RCL-tdT)/wt	F	AUD	RFP-positive	2018-07-20	right			R8S4-181017	Car3 1
SM-GE5VI_S039_E1-50	399282	Slc17a7-IRES2-Cre/wt;Ai14(RCL-tdT)/wt	F	AUD	RFP-positive	2018-07-20	right			R8S4-181017	Car3 5
SM-GE5VI_S050_E1-50	399284	Slc17a7-IRES2-Cre/wt;Ai14(RCL-tdT)/wt	M	AUD	RFP-positive	2018-07-20	left			R8S4-181017	Car3 1
SM-GE5VI_S063_E1-50	399284	Slc17a7-IRES2-Cre/wt;Ai14(RCL-tdT)/wt	M	AUD	RFP-positive	2018-07-20	left			R8S4-181017	Car3 1
SM-GE5VI_S099_E1-50	399282	Slc17a7-IRES2-Cre/wt;Ai14(RCL-tdT)/wt	F	AUD	RFP-positive	2018-07-20	right			R8S4-181017	Car3 1
SM-GE5VI_S105_E1-50	399282	Slc17a7-IRES2-Cre/wt;Ai14(RCL-tdT)/wt	F	AUD	RFP-positive	2018-07-20	right			R8S4-181017	Car3 1
SM-GE5VI_S195_E1-50	399282	Slc17a7-IRES2-Cre/wt;Ai14(RCL-tdT)/wt	F	AUD	RFP-positive	2018-07-20	right			R8S4-181017	Car3 1
SM-GE5VI_S214_E1-50	399282	Slc17a7-IRES2-Cre/wt;Ai14(RCL-tdT)/wt	F	AUD	RFP-positive	2018-07-20	right			R8S4-181017	Car3 5
SM-GE5VI_S220_E1-50	399282	Slc17a7-IRES2-Cre/wt;Ai14(RCL-tdT)/wt	F	AUD	RFP-positive	2018-07-20	right			R8S4-181017	Car3 2
SM-GE5VI_S222_E1-50	399282	Slc17a7-IRES2-Cre/wt;Ai14(RCL-tdT)/wt	F	AUD	RFP-positive	2018-07-20	right			R8S4-181017	Car3 5
SM-GE5VI_S224_E1-50	399282	Slc17a7-IRES2-Cre/wt;Ai14(RCL-tdT)/wt	F	AUD	RFP-positive	2018-07-20	right			R8S4-181017	Car3 1
SM-GE5VI_S240_E1-50	399284	Slc17a7-IRES2-Cre/wt;Ai14(RCL-tdT)/wt	M	AUD	RFP-positive	2018-07-20	left			R8S4-181017	Car3 5
SM-GE5VI_S253_E1-50	399284	Slc17a7-IRES2-Cre/wt;Ai14(RCL-tdT)/wt	M	AUD	RFP-positive	2018-07-20	left			R8S4-181017	Car3 1
SM-GE5VI_S316_E1-50	399282	Slc17a7-IRES2-Cre/wt;Ai14(RCL-tdT)/wt	F	AUD	RFP-positive	2018-07-20	right			R8S4-181017	Car3 1
SM-GE5VI_S338_E1-50	399284	Slc17a7-IRES2-Cre/wt;Ai14(RCL-tdT)/wt	M	AUD	RFP-positive	2018-07-20	left			R8S4-181017	Car3 1
SM-GE5VI_S342_E1-50	399284	Slc17a7-IRES2-Cre/wt;Ai14(RCL-tdT)/wt	M	AUD	RFP-positive	2018-07-20	left			R8S4-181017	Car3 6
SM-GE5VI_S346_E1-50	399284	Slc17a7-IRES2-Cre/wt;Ai14(RCL-tdT)/wt	M	AUD	RFP-positive	2018-07-20	left			R8S4-181017	Car3 1
SM-GE5VI_S349_E1-50	399284	Slc17a7-IRES2-Cre/wt;Ai14(RCL-tdT)/wt	M	AUD	RFP-positive	2018-07-20	left			R8S4-181017	Car3 1
SM-GE5VI_S355_E1-50	399284	Slc17a7-IRES2-Cre/wt;Ai14(RCL-tdT)/wt	M	AUD	RFP-positive	2018-07-20	left			R8S4-181017	Car3 1
SM-GE5VA_S005_E1-50	399284	Slc17a7-IRES2-Cre/wt;Ai14(RCL-tdT)/wt	M	AUD	RFP-positive	2018-07-20	left			R8S4-181024	Car3 6
SM-GE5VA_S013_E1-50	399284	Slc17a7-IRES2-Cre/wt;Ai14(RCL-tdT)/wt	M	AUD	RFP-positive	2018-07-20	left			R8S4-181024	Car3 1
SM-GE5VA_S021_E1-50	399284	Slc17a7-IRES2-Cre/wt;Ai14(RCL-tdT)/wt	M	AUD	RFP-positive	2018-07-20	left			R8S4-181024	Car3 1
SM-GE5VA_S023_E1-50	399284	Slc17a7-IRES2-Cre/wt;Ai14(RCL-tdT)/wt	M	AUD	RFP-positive	2018-07-20	left			R8S4-181024	Car3 1
SM-GE5VA_S024_E1-50	399284	Slc17a7-IRES2-Cre/wt;Ai14(RCL-tdT)/wt	M	AUD	RFP-positive	2018-07-20	left			R8S4-181024	Car3 1
SM-GE5VA_S048_E1-50	407552	Slc17a7-IRES2-Cre/wt;Ai14(RCL-tdT)/wt	F	GU	RFP-positive	2018-08-15	left			R8S4-181024	Car3 1
[truncated: 234 more rows]
